# Supplementary material for: INPP5A phosphatase is a synthetic lethal target in GNAQ and GNA11-mutant melanomas
Source: Nat Cancer. 2024 Jan 17;5(3):481–99. doi: 10.1038/s43018-023-00710-z (PMC10965444; doi:10.1038/s43018-023-00710-z)
Supplement: Supplementary file 2 — Supplementary Tables 1–5 [file 43018_2023_710_MOESM2_ESM.xlsx]

## Sheet: Index
	Supplementary Tables: Index
	Table #	Condents
	S1	Day 4 LogFC
		Day 14 LogFC (with filtering)
		Day 21 LogFC (with filtering)
		Final hit list (Days 14 and 21 combined)
		Final hit list (Days 21 only)
	S2	UM highly expressed genes
		UM lowly expressed genes
	S3	Sequences of oligonucleotides (sgRNAs, shRNAs, and primers)
	S4	HPLC and MS conditions
		Standard compounds
	S5	RNA sequencing data: Log FC (Empty Vector)
		RNA sequencing data: Log FC (INPP5A D384G)
		RNA sequencing data: Log FC (INPP5A WT)
		Final list and gene ontology

## Sheet: Table S1
	Supplementary Table 1: Analysis of genome-wide CRISPR-Cas9 genetic screens in UM cell lines
	Day 4_LogFC						Day 14 Log FC (with filtering)													Day 21 Log FC (with filtering)												Final hit list for Day 14 and day 21 combined
GENE	92.1_d4_LogFC	OMM1_d4_LogFC	MP41_d4_LogFC	Lethality			UM CRISPR screens			Avana CRISPR screens		shRNA screens		Pipeline filtering steps						UM CRISPR screens			Avana CRISPR screens		shRNA screens		Pipeline filtering steps								UM CRISPR screens						Avana CRISPR screens		shRNA screens		Project score
A1BG	0.0187963	0.0638437	0.0333232	N		Gene_id	92.1_d14_LogFC_median	OMM1_d14_LogFC_median	MP41_d14_LogFC_median	Non-UM cell lines LogFC median	Melanocytic-lineage cell lines LogFC median	Non-UM cell lines LogFC median	Melanocytic-lineage cell lines LogFC median	92.1_d14_filter	OMM1_d14_filter	MP41_d14_filter	Lethality		Gene_id	92.1_d21_LogFC_median	OMM1_d21_LogFC_median	MP41_d21_LogFC_median	Non-UM cell lines LogFC median	Melanocytic-lineage cell lines LogFC median	Non-UM cell lines LogFC median	Melanocytic-lineage cell lines LogFC median	92.1_d21_filter	OMM1_d21_filter	MP41_d21_filter	Lethality			Gene_ID	Protein name	92_1_14d_LogFC	92_1_21d_LogFC	OMM1_14d_LogFC	OMM1_21d_LogFC	MP41_14d_LogFC	MP41_21d_LogFC	Non-UM cell lines LogFC median	Melanocytic-lineage cell lines LogFC median	Non-UM cell lines LogFC median	Melanocytic-lineage cell lines LogFC median	Priority Score	Dependent cell lines (%)	Biological_process	Function
A2M	0.0204493	-0.0122196	0.0287533	N		A1BG	0.24	0.04	0.1	0.11	0.14	-0.04	-0.08	initial	initial	initial	N		AURKB	-2.87	-1.9	-2.58	-1.42	-0.49	-1.43	-0.44	dmso_logFC_less_than_0_5	dmso_logFC_less_than_0_5	dmso_logFC_less_than_0_5	Panlethal		1	ARL8B	ADP-ribosylation factor-like protein 8B	-0.61	-1.39	-1.39	-1.74	-1.03	-1.84	-0.28	-0.32	-0.03	0	33.313	5.54	Miscellaneous	Small GTPase which cycles between active GTP-bound and inactive GDP-bound states
A2ML1	-0.0107652	-0.170406	-0.011695	N		A1CF	-0.12	-0.08	-0.03	0.07	0.11	-0.07	-0.08	initial	initial	initial	N		AURKB	-2.87	-1.9	-2.58	-1.42	-0.49	-1.43	-0.44	dmso_logFC_less_than_0_5	dmso_logFC_less_than_0_5	dmso_logFC_less_than_0_5	Panlethal		2	CDC25A	M-phase inducer phosphatase 1	-0.85	-1.22	-0.97	-1.44	-1.35	-1.79	-0.31	-0.28	-0.12	-0.05	29.875	4.31	Miscellaneous	Tyrosine protein phosphatase which functions as a dosage-dependent inducer of mitotic progression
AAAS	-0.103534	0.0285064	-0.0464892	N		A2M	0.23	0.16	0.22	-0.06	-0.06	-0.08	-0.06	initial	initial	initial	N		AURKB	-2.87	-1.9	-2.58	-1.42	-0.49	-1.43	-0.44	dmso_logFC_less_than_0_5	dmso_logFC_less_than_0_5	dmso_logFC_less_than_0_5	Panlethal		3	DCAF13	DDB1- and CUL4-associated factor 13	-1.61	-2.62	-1.65	-2.03	-2.34	-3.06	0.03	0.03	0.01	0	#N/A	#N/A	Miscellaneous	May function as a substrate receptor for CUL4-DDB1 E3 ubiquitin-protein ligase complex
AADAC	0.0249241	0.00803999	-0.0170809	N		A2ML1	0.17	0.07	-0.06	0.18	0.21	0.17	0.11	initial	initial	initial	N		BARD1	-2.56	-1.19	-1.38	-0.78	-0.08	-0.88	-0.16	dmso_logFC_less_than_0_5	dmso_logFC_less_than_0_5	dmso_logFC_less_than_0_5	Panlethal		4	EIF4H	Eukaryotic translation initiation factor 4H	-1.27	-1.45	-0.84	-0.68	-0.99	-1.23	-0.15	-0.21	0.01	0.05	24.191	13.85	Miscellaneous	Stimulates the RNA helicase activity of EIF4A in the translation initiation complex
AADACL3	0.0699223	-0.184067	0.00675118	N		A3GALT2	0.18	0.18	0.23	-0.04	-0.05	#N/A	#N/A	initial	initial	initial	N		CCDC174	-0.13	-0.62	-0.37	-0.87	#N/A	-0.86	#N/A	initial	dmso_logFC_less_than_0_5	initial	Panlethal		5	FOXD4L1	Forkhead box protein D4-like 1	-1.82	-1.78	-1.21	-1.62	-1.73	-2.12	-0.2	-0.22	0.05	-0.11	#N/A	#N/A	Transcription regulation	DNA-binding transcription factor activity, RNA polymerase II-specific
AADAT	0.102533	0.00983443	0.0995659	N		A4GALT	0.32	0.19	0.41	-0.05	-0.05	0.06	0.13	initial	initial	initial	N		CCND1	-2.55	-2.08	-3.16	-1.03	-0.22	-1.46	-0.48	dmso_logFC_less_than_0_5	dmso_logFC_less_than_0_5	dmso_logFC_less_than_0_5	Panlethal		6	FTH1	Iron transporter FTH1	-1.26	-1.99	-1.1	-1.12	-0.81	-1.16	-0.33	-0.35	0	0.03	#N/A	15.69	Miscellaneous	High affinity iron transporter probably involved in transport of intravacuolar stores of iron
AAK1	0.0428826	-0.156246	-0.0940852	N		A4GNT	-0.01	0.11	-0.06	0.11	0.11	-0.01	-0.01	initial	initial	initial	N		CUL2	-2.7	-1.49	-2.4	-0.94	-0.11	-1.05	-0.09	dmso_logFC_less_than_0_5	dmso_logFC_less_than_0_5	dmso_logFC_less_than_0_5	Panlethal		7	FUS	RNA-binding protein FUS	-0.71	-1.48	-0.92	-1.01	-1.32	-1.41	-0.08	-0.21	-0.12	-0.17	#N/A	#N/A	Transcription regulation	DNA/RNA-binding protein that plays a role in various cellular processes such as transcription regulation, RNA splicing, RNA transport, DNA repair and damage response
AAMP	-0.16416	-0.0730207	0.0512269	N		AAAS	-0.02	-0.14	-0.17	-0.5	-0.48	-0.15	-0.17	initial	initial	initial	N		DSN1	-2.24	-1.34	-1.96	-0.88	-0.47	-0.83	-0.37	dmso_logFC_less_than_0_5	dmso_logFC_less_than_0_5	dmso_logFC_less_than_0_5	Panlethal		8	GCAT	2-amino-3-ketobutyrate coenzyme A ligase	-0.98	-1.08	-0.6	-0.78	-0.56	-0.66	0.01	-0.02	0.07	0.1	#N/A	0.31	Miscellaneous	This protein is involved in step 2 of the subpathway that synthesizes glycine from L-threonine
AAMP	-0.16416	-0.0730207	0.0647859	N		AACS	-0.12	-0.19	-0.26	0.08	0	0.03	0.06	initial	initial	initial	N		FEN1	-1.07	-0.54	-0.74	-1.14	0.08	-1.1	0.07	dmso_logFC_less_than_0_5	dmso_logFC_less_than_0_5	dmso_logFC_less_than_0_5	Panlethal		9	HMGN1	Non-histone chromosomal protein HMG-14	-1.23	-1.6	-1.05	-1.18	-1.65	-1.74	-0.18	-0.17	0	0.05	#N/A	4.92	Transcription regulation	Binds to the inner side of the nucleosomal DNA thus altering the interaction between the DNA and the histone octamer
AAMP	-0.16416	-0.0730207	-0.00868908	N		AADAC	0.17	0	0.18	0.15	0.18	-0.04	-0.14	initial	initial	initial	N		FGFR1OP	-2.17	-0.39	-0.44	#N/A	-0.07	#N/A	-0.1	dmso_logFC_less_than_0_5	initial	initial	Panlethal		10	HNRNPCL1	Heterogeneous nuclear ribonucleoprotein C-like 1	-1.28	-1.08	-1.02	-1.32	-1.64	-1.76	-0.21	-0.22	-0.13	-0.17	#N/A	5.23	Miscellaneous	May play a role in nucleosome assembly by neutralizing basic proteins such as A and B core hnRNPs
AAMP	-0.16416	-0.0648277	0.0512269	N		AADACL2	0.1	-0.01	0.04	0.16	0.12	-0.12	-0.01	initial	initial	initial	N		GNL3	-1.61	-2.13	-3.11	-0.84	-0.53	-0.77	-0.56	dmso_logFC_less_than_0_5	dmso_logFC_less_than_0_5	dmso_logFC_less_than_0_5	Panlethal		11	IGSF3	Immunoglobulin superfamily member 3	-1.17	-1.52	-0.95	-1.39	-1.13	-1.21	-0.31	-0.3	0	0.04	#N/A	0.31	Immune	is an immunoglobulin-like membrane protein containing several V-type Ig-like domains
AAMP	-0.16416	-0.0648277	0.0647859	N		AADACL3	-0.08	0.17	0.26	-0.02	-0.03	#N/A	#N/A	initial	initial	initial	N		GNL3L	-1.28	-1.8	-2.24	-1	-0.54	-0.99	-0.45	dmso_logFC_less_than_0_5	dmso_logFC_less_than_0_5	dmso_logFC_less_than_0_5	Panlethal		12	INPP5A	Inositol polyphosphate-5-phosphatase A	-1.51	-2.26	-0.5	-0.87	-0.56	-0.91	-0.09	-0.05	-0.05	0.03	#N/A	#N/A	Inno-GPCR	Phosphatase that specifically hydrolyzes the 5-phosphate of inositol 1,4,5-trisphosphate to inositol 1,4-bisphosphate, and inositol 1,3,4,5-tetrasphosphate to inositol 1,3,4-trisphosphate
AAMP	-0.16416	-0.0648277	-0.00868908	N		AADACL4	0.21	0.15	0.16	-0.02	-0.06	0	-0.01	initial	initial	initial	N		HGS	-1.49	-1.05	-1.84	-0.77	-0.35	-0.6	-0.47	dmso_logFC_less_than_0_5	dmso_logFC_less_than_0_5	dmso_logFC_less_than_0_5	Panlethal		13	KRT18	Keratin, type I cytoskeletal 18	-1.48	-1.94	-1.42	-1.49	-1.77	-1.86	-0.26	-0.15	0.03	0.05	#N/A	0.62	Immune	Together with KRT8, is involved in interleukin-6 (IL-6)-mediated barrier protection
AAMP	-0.16416	0.0931914	0.0512269	N		AADAT	0.31	0.24	0.3	0.05	0.03	0.08	0.21	initial	initial	initial	N		HSPD1	-2.48	-2.3	-2.54	-1.17	-0.84	-1.18	-0.75	dmso_logFC_less_than_0_5	dmso_logFC_less_than_0_5	dmso_logFC_less_than_0_5	Panlethal		14	MED15	Mediator of RNA polymerase II transcription subunit 15	-1.16	-1.31	-0.63	-0.84	-0.82	-1.09	-0.34	-0.36	-0.1	-0.08	22.528	2.77	Transcription regulation	Component of the Mediator complex, a coactivator involved in the regulated transcription of nearly all RNA polymerase II-dependent genes
AAMP	-0.16416	0.0931914	0.0647859	N		AAGAB	-0.1	-0.31	-0.31	0.01	-0.02	-0.09	-0.09	initial	initial	initial	N		HYPK	-1.51	-1.62	-2.25	-0.93	#N/A	-0.98	#N/A	dmso_logFC_less_than_0_5	dmso_logFC_less_than_0_5	dmso_logFC_less_than_0_5	Panlethal		15	MTMR9	Myotubularin-related protein 9	-0.59	-1.76	-0.77	-1.56	-0.66	-1.64	-0.01	-0.1	-0.08	-0.12	#N/A	#N/A	Inno-GPCR	Increases lipid phosphatase MTMR6 catalytic activity, specifically towards phosphatidylinositol 3,5-bisphosphate
AAMP	-0.16416	0.0931914	-0.00868908	N		AAK1	0.02	-0.17	-0.06	-0.31	-0.31	0.07	0.08	initial	initial	initial	N		ILF2	-2.66	-1.72	-2.06	-1.09	-0.35	-1.08	-0.43	dmso_logFC_less_than_0_5	dmso_logFC_less_than_0_5	dmso_logFC_less_than_0_5	Panlethal		16	MYO9B	Unconventional myosin-IXb	-0.56	-0.89	-0.54	-0.76	-0.51	-0.9	-0.17	-0.07	-0.08	-0.03	#N/A	0.92	Inno-GPCR	Plays a role in the regulation of cell migration via its role as RHOA GTPase activator
AARS	0.0474465	-0.0472509	-0.124171	N		AAMDC	-0.03	0.2	0.01	-0.03	-0.01	-0.05	-0.01	initial	initial	initial	N		IPO7	-1.9	-1.27	-1.79	-1.06	-0.67	-1.11	-0.86	dmso_logFC_less_than_0_5	dmso_logFC_less_than_0_5	dmso_logFC_less_than_0_5	Panlethal		17	NAA30	N-alpha-acetyltransferase 30	-1.5	-1.87	-1.12	-1.43	-1.45	-1.41	-0.35	-0.39	-0.12	-0.16	26.625	16.92	Miscellaneous	Catalyzes acetylation of the N-terminal methionine residues of peptides beginning with Met-Leu-Ala and Met-Leu-Gly
AASDHPPT	0.0494274	0.00122564	-0.0449518	N		AAMP	-1.88	-1.56	-2.23	-0.81	-0.91	-0.45	-0.41	dmso_logFC_less_than_0_5	dmso_logFC_less_than_0_5	dmso_logFC_less_than_0_5	N		KDM8	-0.36	-0.78	-0.68	-0.68	-0.1	-0.65	-0.12	initial	dmso_logFC_less_than_0_5	dmso_logFC_less_than_0_5	Panlethal		18	NUTM2A	NUT family member 2A	-1.2	-1.16	-1.1	-1.1	-1.16	-1.35	-0.24	-0.21	-0.08	-0.04	#N/A	#N/A	Miscellaneous	Unknown function
AATK	0.000629415	0.067723	0.061853	N		AANAT	-0.1	-0.28	-0.3	-0.2	-0.19	-0.01	0.14	initial	initial	initial	N		KIF4A	-1.9	-0.72	-1.05	-0.77	-0.05	-0.83	-0.09	dmso_logFC_less_than_0_5	dmso_logFC_less_than_0_5	dmso_logFC_less_than_0_5	Panlethal		19	NUTM2B	NUT family member 2B	-1.06	-1.29	-1.02	-1.22	-1.42	-1.82	-0.07	-0.07	0.17	0.25	#N/A	#N/A	Miscellaneous	Unknown function
ABAT	0.0449607	-0.00833302	-0.0442576	N		AAR2	0.06	-0.07	0.01	-0.05	-0.01	0	-0.14	initial	initial	initial	N		MCM3	-1.77	-1.43	-1.51	-0.89	-0.22	-0.83	-0.24	dmso_logFC_less_than_0_5	dmso_logFC_less_than_0_5	dmso_logFC_less_than_0_5	Panlethal		20	OR2M3	Olfactory receptor 2M3	-1.07	-1.31	-0.55	-0.7	-0.81	-1.09	-0.01	-0.03	0.11	0.13	#N/A	#N/A	Inno-GPCR	Odorant receptor
ABCA1	0.0500605	0.123011	0.026555	N		AARD	-0.11	0.19	0.13	-0.21	-0.21	0.26	0.22	initial	initial	initial	N		MED14	-2.31	-1.3	-2.21	-0.99	-0.81	-0.98	-0.74	dmso_logFC_less_than_0_5	dmso_logFC_less_than_0_5	dmso_logFC_less_than_0_5	Panlethal		21	PAX3	Paired box protein Pax-3	-2.13	-2.52	-0.51	-0.88	-0.53	-0.87	-0.05	-0.18	-0.05	-0.06	#N/A	0.31	Transcription regulation	Transcriptional activator of MITF, acting synergistically with SOX10
ABCA12	0.108545	0.0243059	0.0279366	N		AARS1	-2.94	-2.04	-2.67	-1.69	-1.74	#N/A	#N/A	dmso_logFC_less_than_0_5	dmso_logFC_less_than_0_5	dmso_logFC_less_than_0_5	N		MRPL2	-1.49	-1.22	-1.85	-0.65	-0.04	-0.64	0	dmso_logFC_less_than_0_5	dmso_logFC_less_than_0_5	dmso_logFC_less_than_0_5	Panlethal		22	PBX2	Pre-B-cell leukemia transcription factor 2	-0.58	-0.91	-0.53	-0.66	-0.58	-0.87	-0.21	-0.21	-0.07	-0.11	#N/A	0.62	Transcription regulation	Transcriptional activator that binds the sequence 5'-ATCAATCAA-3'
ABCA13	0.080865	0.0585252	0.0362234	N		AARS2	-0.28	-0.11	-0.46	-0.77	-0.73	-0.08	0.01	initial	initial	initial	N		MRPS23	-0.16	-0.23	-0.5	-0.98	-0.09	-1.03	-0.08	initial	initial	dmso_logFC_less_than_0_5	Panlethal		23	RAB14	Ras-related protein Rab-14	-1.01	-2.27	-1.03	-1.46	-0.77	-1.3	-0.21	-0.28	-0.1	-0.11	20.219	5.54	Inno-GPCR	Involved in membrane trafficking between the Golgi complex and endosomes
ABCA2	-0.129838	0.039881	-0.015291	N		AARSD1	-0.19	-0.12	-0.16	-0.24	-0.22	#N/A	#N/A	initial	initial	initial	N		MRTO4	-0.68	-2.43	-2.94	-1.1	-0.93	-1.1	-0.99	dmso_logFC_less_than_0_5	dmso_logFC_less_than_0_5	dmso_logFC_less_than_0_5	Panlethal		24	RASA4B	Ras GTPase-activating protein 4B	-0.96	-1.46	-0.71	-0.86	-0.96	-1.05	0.05	-0.08	0.01	-0.04	#N/A	7.69	MAPK signaling	Ca2+-dependent Ras GTPase-activating protein, that may play a role in the Ras-MAPK pathway
ABCA3	0.0432966	-0.0744677	-0.0802104	N		AASDH	0.06	-0.12	0.02	-0.05	-0.05	0.02	0	initial	initial	initial	N		NCAPG2	-1.12	-1.49	-2.31	-1.07	-0.09	-1.14	-0.14	dmso_logFC_less_than_0_5	dmso_logFC_less_than_0_5	dmso_logFC_less_than_0_5	Panlethal		25	RASGRP3	Ras guanyl-releasing protein 3	-2.61	-3.45	-1.02	-1.46	-1.6	-2.06	0.12	0.09	0.09	0.12	#N/A	#N/A	MAPK signaling	Guanine nucleotide exchange factor (GEF) for Ras and Rap1
ABCB1	0.0525113	-0.157725	-0.0289105	N		AASDHPPT	-0.8	0.03	-0.39	-0.56	-0.56	0.11	0.16	dmso_logFC_less_than_0_5	initial	initial	N		NELFA	-0.39	-1.21	-1.17	-0.97	-0.37	-1.06	-0.35	initial	dmso_logFC_less_than_0_5	dmso_logFC_less_than_0_5	Panlethal		26	TAF1L	Transcription initiation factor TFIID subunit 1-like	-2.1	-2.44	-1.49	-1.91	-2.28	-2.59	0.22	0.22	-0.1	-0.13	#N/A	1.23	Transcription regulation	May act as a functional substitute for TAF1/TAFII250
ABCB11	0.0587691	0.104607	0.0354544	N		AASS	0.31	0.27	0.47	0.13	0.14	-0.05	-0.05	initial	initial	initial	N		NUP155	-1.61	-1.34	-1.82	-0.82	-0.45	-0.91	-0.55	dmso_logFC_less_than_0_5	dmso_logFC_less_than_0_5	dmso_logFC_less_than_0_5	Panlethal		27	TFAP2A	Transcription factor AP-2-alpha	-2.49	-2.74	-1.53	-1.94	-2.19	-2.36	0.08	-0.17	0.03	-0.11	35.5	2.46	Transcription regulation	Sequence-specific DNA-binding protein that interacts with inducible viral and cellular enhancer elements to regulate transcription of selected genes
ABCB4	-0.0475288	-0.0815276	-0.168225	N		AATF	-1.35	-1.25	-1.26	-0.64	-0.7	-0.28	-0.28	dmso_logFC_less_than_0_5	dmso_logFC_less_than_0_5	dmso_logFC_less_than_0_5	N		ORC6	-1.15	-0.83	-0.88	-1.46	-0.04	-1.54	0	dmso_logFC_less_than_0_5	dmso_logFC_less_than_0_5	dmso_logFC_less_than_0_5	Panlethal		28	TRIM48	E3 ubiquitin-protein ligase TRIM48	-1.7	-2	-1.02	-1.33	-1.32	-1.57	-0.26	-0.25	0.05	0.02	#N/A	15.08	Immune	E3 ubiquitin-protein ligase which promotes K48-linked polyubiquitination of protein methyltransferase PRMT1
ABCB5	0.0202351	-0.0788332	-0.0678855	N		AATK	-0.3	-0.63	-0.49	-0.17	-0.12	-0.16	-0.13	initial	WT_filter	initial	N		PGD	-2.73	-1.32	-1.26	-1.11	-0.23	-1.25	-0.39	dmso_logFC_less_than_0_5	dmso_logFC_less_than_0_5	dmso_logFC_less_than_0_5	Panlethal		29	ZBTB10	Zinc finger and BTB domain-containing protein 10	-0.55	-0.95	-0.58	-0.8	-0.79	-0.98	0.14	0.15	-0.06	-0.04	#N/A	0.92	Transcription regulation	May be involved in transcriptional regulation
ABCB7	0.0840706	0.0825461	0.00369925	N		ABAT	0.24	-0.14	-0.35	-0.07	-0.08	-0.03	-0.11	initial	initial	initial	N		PI4KA	-2.01	-1.77	-2.38	-1.04	-0.32	-0.97	-0.33	dmso_logFC_less_than_0_5	dmso_logFC_less_than_0_5	dmso_logFC_less_than_0_5	Panlethal
ABCB9	0.00074006	0.0934155	-0.0998847	N		ABCA1	0.24	0.19	0.07	-0.02	0.01	-0.12	-0.13	initial	initial	initial	N		PLK1	-2.62	-2.36	-3.09	-1.65	-0.92	-1.57	-0.93	dmso_logFC_less_than_0_5	dmso_logFC_less_than_0_5	dmso_logFC_less_than_0_5	Panlethal
ABCC1	0.0873954	0.0591886	0.0640926	N		ABCA10	0.26	-0.14	-0.05	0.24	0.25	-0.14	-0.11	initial	initial	initial	N		PLK1	-2.62	-2.36	-3.09	-1.65	-0.92	-1.57	-0.93	dmso_logFC_less_than_0_5	dmso_logFC_less_than_0_5	dmso_logFC_less_than_0_5	Panlethal
ABCC11	0.0429327	-0.00931236	0.116283	N		ABCA12	0.24	0.17	0.28	-0.08	-0.12	-0.07	-0.05	initial	initial	initial	N		PLK1	-2.62	-2.36	-3.09	-1.65	-0.92	-1.57	-0.93	dmso_logFC_less_than_0_5	dmso_logFC_less_than_0_5	dmso_logFC_less_than_0_5	Panlethal		Final hit list for Day day 21 only
ABCC2	-0.102252	-0.0785826	-0.041359	N		ABCA13	0.06	0.04	0	-0.02	0.02	0.09	0.1	initial	initial	initial	N		PLK4	-2.41	-1.8	-2.67	-1.06	-0.1	-1.06	-0.09	dmso_logFC_less_than_0_5	dmso_logFC_less_than_0_5	dmso_logFC_less_than_0_5	Panlethal					UM CRISPR screens						Avana CRISPR screens		shRNA screens		Project Score
ABCC3	0.041413	0.00931999	0.0453883	N		ABCA2	-0.57	0.06	-0.13	-0.01	0	-0.01	0.06	WT_filter	initial	initial	N		POLD2	-3.06	-2.04	-2.54	-0.88	-0.2	-0.79	-0.21	dmso_logFC_less_than_0_5	dmso_logFC_less_than_0_5	dmso_logFC_less_than_0_5	Panlethal			Gene_id	Protein name	UM CRISPR screens	92_1_21d_LogFC	OMM1_14d_LogFC	OMM1_21d_LogFC	MP41_14d_LogFC	MP41_21d_LogFC	Non-UM cell lines LogFC median	Melanocytic-lineage cell lines LogFC median	Non-UM cell lines LogFC median	Melanocytic-lineage cell lines LogFC median	Priority Score	Dependent cell lines (%)	Biological process	Function Description
ABCC4	0.0268562	0.0845369	0.0949531	N		ABCA3	0	-0.25	-0.24	-0.05	-0.06	-0.02	0.06	initial	initial	initial	N		POLD3	-2.05	-1.18	-1.59	-1.56	-0.04	-1.47	-0.04	dmso_logFC_less_than_0_5	dmso_logFC_less_than_0_5	dmso_logFC_less_than_0_5	Panlethal		1	PLCB3	1-phosphatidylinositol 4,5-bisphosphate phosphodiesterase beta-3	-1.48	-2.43	-0.39	-0.57	-0.24	-0.53	-0.09	-0.08	0.01	0	#N/A	0.31	Cell signaling	The production of the second messenger molecules diacylglycerol (DAG) and inositol 1,4,5-trisphosphate (IP3)
ABCC5	0.0762951	0.00895942	-0.0464894	N		ABCA4	-0.23	-0.17	-0.21	-0.12	-0.11	0.03	-0.06	initial	initial	initial	N		PRPF40A	-2.28	-1.27	-1.26	-0.98	#N/A	-0.97	#N/A	dmso_logFC_less_than_0_5	dmso_logFC_less_than_0_5	dmso_logFC_less_than_0_5	Panlethal		2	OR10G2	Olfactory receptor 10G2	-0.7	-0.87	-0.49	-0.53	-0.6	-0.82	0.08	0.08	0.06	0.09	#N/A	#N/A	GPCR/GTPase-mediated activity	Odorant receptor
ABCC6	0.0266888	-0.0457976	0.0460274	N		ABCA5	0.05	-0.12	-0.05	-0.07	-0.07	0.08	0.06	initial	initial	initial	N		PSMC6	-2.87	-2.3	-2.76	-1.16	-1.07	-1.31	-1.33	dmso_logFC_less_than_0_5	dmso_logFC_less_than_0_5	dmso_logFC_less_than_0_5	Panlethal		3	TBC1D9B	TBC1 domain family member 9B	-0.51	-0.87	-0.82	-1.78	-0.44	-0.91	-0.01	0	-0.09	-0.08	#N/A	0.31	GPCR/GTPase-mediated activity	May act as a GTPase-activating protein for Rab family protein(s).
ABCC8	0.0590728	0.0449321	-0.0238419	N		ABCA6	0.24	-0.01	0.1	0.19	0.21	0	0	initial	initial	initial	N		RBBP4	-2.72	-1.95	-2.93	-0.95	-0.32	-0.94	-0.29	dmso_logFC_less_than_0_5	dmso_logFC_less_than_0_5	dmso_logFC_less_than_0_5	Panlethal		4	TSC2	Tuberin	-0.82	-2.43	-1.33	-2.23	-0.26	-1.2	-0.13	-0.35	0.01	0	39.125	5.23	GPCR/GTPase-mediated activity	Tumor suppressor inhibits the nutrient-mediated or growth factor-stimulated phosphorylation of S6K1 and EIF4EBP1
ABCC9	0.17495	-0.00525572	-0.0465006	N		ABCA7	-0.3	-0.05	-0.06	0.06	0.08	0.03	0.09	initial	initial	initial	N		RBM14	-1.78	-1.51	-1.89	-1.24	-0.08	-1.14	-0.05	dmso_logFC_less_than_0_5	dmso_logFC_less_than_0_5	dmso_logFC_less_than_0_5	Panlethal		5	ABCC6	ATP-binding cassette sub-family C member 6	-0.36	-0.67	-0.76	-0.86	-0.83	-0.97	-0.15	-0.19	0.03	0.02	#N/A	#N/A	Miscellaneous	Inhibits TNF-alpha-mediated apoptosis through blocking one or more caspases
ABCG1	0.00570977	0.0663897	0.159703	N		ABCA8	0.3	0.05	0.16	-0.02	0	0.04	0.05	initial	initial	initial	N		RBM14	-1.78	-1.51	-1.89	-1.24	-0.08	-1.14	-0.05	dmso_logFC_less_than_0_5	dmso_logFC_less_than_0_5	dmso_logFC_less_than_0_5	Panlethal		6	CLDN6	Claudin-6	-0.42	-0.75	-0.73	-1.04	-0.89	-1.17	-0.25	-0.23	-0.03	-0.05	#N/A	1.54	Miscellaneous	Plays a major role in tight junction-specific obliteration of the intercellular space
ABCG2	0.0750404	0.173224	0.213827	N		ABCA9	0.06	0.04	0.17	0.18	0.14	0.07	0.04	initial	initial	initial	N		RBM19	-0.6	-0.64	-1.07	-1.04	-0.55	-1.04	-0.59	dmso_logFC_less_than_0_5	dmso_logFC_less_than_0_5	dmso_logFC_less_than_0_5	Panlethal		7	MAD1L1	Mitotic spindle assembly checkpoint protein MAD1	-0.35	-0.56	-0.25	-0.85	-0.47	-0.68	0.04	0.07	0.01	-0.03	27.875	1.23	Miscellaneous	Component of the spindle-assembly checkpoint that prevents the onset of anaphase until all chromosomes are properly aligned at the metaphase plate
ABCG5	0.0382386	0.0899526	-0.129144	N		ABCB1	0.05	-0.24	-0.06	-0.06	-0.02	0.05	0.07	initial	initial	initial	N		RNMT	-0.92	-1.34	-1.62	-1.17	-0.05	-1.22	-0.04	dmso_logFC_less_than_0_5	dmso_logFC_less_than_0_5	dmso_logFC_less_than_0_5	Panlethal		8	TIMM50	Mitochondrial import inner membrane translocase subunit TIM50	-0.31	-1.46	-0.41	-2.08	-0.67	-1.91	0.04	0.06	-0.08	-0.03	20.583	8.92	Mitochondira/metabolic process	Essential component of the TIM23 complex, a complex that mediates the translocation of transit peptide-containing proteins across the mitochondrial inner membrane
ABCG8	-0.0599175	-0.143183	-0.137781	N		ABCB10	-0.43	-0.12	0.08	-0.47	-0.44	-0.07	-0.06	initial	initial	initial	N		RPN2	-0.9	-1.01	-0.89	-0.96	-0.75	-0.89	-0.75	dmso_logFC_less_than_0_5	dmso_logFC_less_than_0_5	dmso_logFC_less_than_0_5	Panlethal		9	BRD1	Non-structural polyprotein p200	-0.77	-1.83	-0.34	-0.65	-0.27	-0.56	-0.28	-0.36	-0.01	-0.04	20.583	5.54	RNA biology	Protease that cleaves the precursor polyprotein into two mature products. Together with RNA-directed RNA polymerase p90, replicates the 40S genomic and antigenomic RNA
ABHD1	-0.0313972	0.146095	0.0749865	N		ABCB11	0.05	0.09	-0.03	0.01	0	-0.07	-0.02	initial	initial	initial	N		SDHC	-2.52	-1.54	-2.57	-0.72	-0.13	-0.81	-0.07	dmso_logFC_less_than_0_5	dmso_logFC_less_than_0_5	dmso_logFC_less_than_0_5	Panlethal		10	CDK13	Cyclin-dependent kinase 13	-0.56	-1.25	-0.48	-1.03	-0.88	-0.99	-0.2	-0.12	-0.19	-0.13	#N/A	0.62	RNA biology	displays CTD kinase activity and is required for RNA splicing
ABHD10	0.0789953	-0.100132	-0.0458657	N		ABCB4	-0.06	-0.16	-0.1	-0.03	0	-0.08	-0.06	initial	initial	initial	N		SMG5	-2.02	-1.84	-2.02	-1.01	0	-1.01	-0.02	dmso_logFC_less_than_0_5	dmso_logFC_less_than_0_5	dmso_logFC_less_than_0_5	Panlethal		11	DHX29	ATP-dependent RNA helicase DHX29	-0.15	-1.76	-0.52	-1.19	-0.75	-1.31	-0.31	-0.04	0.02	0.04	#N/A	0.62	RNA biology	ATP-binding RNA helicase involved in translation initiation
ABHD12	0.0311217	-0.0653696	-0.0556199	N		ABCB5	0.08	0.07	-0.04	-0.03	-0.03	-0.03	0.04	initial	initial	initial	N		SNRNP40	-1.88	-1.58	-1.11	-0.92	-0.37	-0.87	-0.29	dmso_logFC_less_than_0_5	dmso_logFC_less_than_0_5	dmso_logFC_less_than_0_5	Panlethal		12	EHMT1	Histone-lysine N-methyltransferase EHMT1	-0.88	-2.1	-1.07	-1.5	-0.49	-1.26	-0.22	-0.31	-0.09	-0.13	#N/A	0.31	Transcription regulation	Histone methyltransferase that specifically mono- and dimethylates 'Lys-9' of histone H3 (H3K9me1 and H3K9me2, respectively) in euchromatin
ABHD15	0.0400403	-0.0850789	-0.0659214	N		ABCB6	0.16	0.12	0.04	-0.07	-0.12	0.02	0.04	initial	initial	initial	N		SPCS2	-1.51	-1.4	-1.82	-0.91	-0.05	-1	-0.05	dmso_logFC_less_than_0_5	dmso_logFC_less_than_0_5	dmso_logFC_less_than_0_5	Panlethal		13	KMT2B	istone-lysine N-methyltransferase 2B	-0.45	-0.9	-0.34	-0.88	-0.3	-0.56	-0.35	-0.3	-0.1	-0.02	19.125	4.62	Transcription regulation	Chromatin remodeling machinery predominantly forms H3K4me1 and H3K4me2 methylation marks at active chromatin sites
ABHD17A	-0.41793	0.00818166	0.00996551	N		ABCB7	-1.11	-0.98	-1.42	-1.12	-1.15	-0.71	-0.73	dmso_logFC_less_than_0_5	dmso_logFC_less_than_0_5	dmso_logFC_less_than_0_5	N		SRP19	-1.37	-1.02	-1.45	-0.83	-0.13	-0.86	-0.02	dmso_logFC_less_than_0_5	dmso_logFC_less_than_0_5	dmso_logFC_less_than_0_5	Panlethal
ABHD17C	-0.112911	-0.0522669	-0.0289718	N		ABCB8	-0.17	0.07	-0.11	0.09	0.05	0.07	0.08	initial	initial	initial	N		SUPT16H	-2.25	-2.16	-2.44	-1.05	-0.68	-1.1	-0.68	dmso_logFC_less_than_0_5	dmso_logFC_less_than_0_5	dmso_logFC_less_than_0_5	Panlethal
ABHD4	-0.0839424	-0.0135619	0.0841055	N		ABCB9	0.02	-0.08	-0.07	-0.12	-0.13	-0.19	-0.2	initial	initial	initial	N		SUPT16H	-2.25	-2.16	-2.44	-1.05	-0.68	-1.1	-0.68	dmso_logFC_less_than_0_5	dmso_logFC_less_than_0_5	dmso_logFC_less_than_0_5	Panlethal
ABHD6	0.004324	0.0553944	0.0127337	N		ABCC1	0.24	0.06	0.04	0.06	0.07	0.05	0.06	initial	initial	initial	N		SUPT16H	-2.25	-2.16	-2.44	-1.05	-0.68	-1.1	-0.68	dmso_logFC_less_than_0_5	dmso_logFC_less_than_0_5	dmso_logFC_less_than_0_5	Panlethal
ABL1	0.0326932	-0.0295888	0.123853	N		ABCC10	0.08	0.08	-0.02	-0.17	-0.16	0.15	0.05	initial	initial	initial	N		TIMM9	-1.15	-0.95	-1.12	-0.66	0.03	-0.6	-0.03	dmso_logFC_less_than_0_5	dmso_logFC_less_than_0_5	dmso_logFC_less_than_0_5	Panlethal
ABL2	0.045943	0.0301404	0.0656299	N		ABCC11	0.06	0.25	-0.05	0.12	0.13	0.02	0.01	initial	initial	initial	N		TOP3A	-2.86	-2.07	-2.73	-1.2	-0.09	-1.17	-0.08	dmso_logFC_less_than_0_5	dmso_logFC_less_than_0_5	dmso_logFC_less_than_0_5	Panlethal
ABO	0.00666672	-0.028905	0.0281951	N		ABCC12	0.28	0.18	0.21	0.12	0.15	-0.04	-0.07	initial	initial	initial	N		USPL1	-1.12	-1.2	-1.09	-1.03	-0.56	-0.97	-0.44	dmso_logFC_less_than_0_5	dmso_logFC_less_than_0_5	dmso_logFC_less_than_0_5	Panlethal
ABR	0.0715174	0.0106256	0.0186679	N		ABCC2	-0.2	0.06	-0.03	-0.02	-0.01	-0.02	0.02	initial	initial	initial	N		ACAP1	0.26	0	0.24	-0.18	-0.1	-0.16	-0.09	initial	initial	initial	nonPanlethal
ACAA1	-0.00881122	-0.014411	0.0556701	N		ABCC3	0.09	-0.06	-0.07	-0.26	-0.24	-0.02	-0.04	initial	initial	initial	N		AEN	-0.48	-0.22	-0.38	0.06	0	0	0.08	initial	initial	initial	nonPanlethal
ACAA2	-0.0355281	0.187623	0.107179	N		ABCC4	0.12	0.18	0.02	0.05	0.06	-0.08	-0.09	initial	initial	initial	N		AKAP8	0.08	-0.18	-0.12	-0.08	-0.04	-0.04	0.02	initial	initial	initial	nonPanlethal
ACACA	-0.0658991	-0.000525847	-0.0300014	N		ABCC5	0.18	0.1	0.03	0.12	0.1	-0.06	-0.09	initial	initial	initial	N		AMACR	0.37	0.22	0.24	0.08	0.07	0.11	0.07	initial	initial	initial	nonPanlethal
ACACB	0.0762217	0.0010244	0.0436136	N		ABCC6	-0.36	-0.76	-0.83	-0.15	-0.19	0.03	0.02	initial	WT_filter	WT_filter	N		BIVM	0.19	0.38	0.45	0.09	0.09	0.12	0.06	initial	initial	initial	nonPanlethal
ACAD8	0.182975	0.0150098	-0.0294685	N		ABCC8	0.05	0.03	0.12	0	0.01	0.02	-0.07	initial	initial	initial	N		CBS	0.32	0.34	0.23	0.04	#N/A	0.07	#N/A	initial	initial	initial	nonPanlethal
ACADM	0.0275747	-0.0301011	-0.144587	N		ABCC9	0.25	0.19	0.15	0.04	0.02	0.1	0.08	initial	initial	initial	N		COMMD4	-0.49	-0.52	-0.48	-0.14	0.14	-0.2	0.09	initial	Melanoma_lineage	initial	nonPanlethal
ACAN	0.0642697	-0.15812	0.132986	N		ABCD1	0.42	0.05	0.28	-0.17	-0.19	-0.25	-0.2	initial	initial	initial	N		CYP2C8	0.15	-0.01	0.18	-0.05	0.03	-0.02	0.04	initial	initial	initial	nonPanlethal
ACAP3	0.0345826	-0.0438278	0.181746	N		ABCD2	0.05	-0.1	0.13	0.03	0	-0.06	-0.03	initial	initial	initial	N		DMTF1	-0.76	-0.37	-0.12	-0.02	-0.02	-0.01	-0.05	WT_filter	initial	initial	nonPanlethal
ACAT1	0.0968878	0.108307	0.185922	N		ABCD3	0.15	-0.04	-0.03	-0.13	-0.11	0.06	0	initial	initial	initial	N		DSG3	0.3	0.16	0.16	0.1	0.05	0.11	0.02	initial	initial	initial	nonPanlethal
ACAT2	-0.0608239	0.0433699	0.0876402	N		ABCD4	-0.35	-0.08	-0.12	-0.18	-0.14	-0.04	0.01	initial	initial	initial	N		DUSP7	0.27	0.34	0.23	-0.03	-0.07	-0.02	-0.02	initial	initial	initial	nonPanlethal
ACBD6	-0.0632499	0.00792775	0.22793	N		ABCE1	-2.4	-2.32	-2.63	-1.1	-1.09	-1.31	-1.39	dmso_logFC_less_than_0_5	dmso_logFC_less_than_0_5	dmso_logFC_less_than_0_5	N		DUSP9	0.57	0.45	0.21	0.04	0.05	0.05	0.01	initial	initial	initial	nonPanlethal
ACBD7	0.0171179	-0.0184669	0.0592147	N		ABCF1	-1.35	-1.62	-1.97	-0.93	-0.97	-0.34	-0.38	dmso_logFC_less_than_0_5	dmso_logFC_less_than_0_5	dmso_logFC_less_than_0_5	N		ERLEC1	-0.28	-0.11	-0.15	-0.17	#N/A	-0.18	#N/A	initial	initial	initial	nonPanlethal
ACE	0.0182811	-0.0241294	-0.0111721	N		ABCF2	-0.33	-0.06	-0.09	-0.17	-0.28	0.01	0.03	initial	initial	initial	N		FADS1	-0.22	0.16	-0.21	-0.04	0.09	0	0.11	initial	initial	initial	nonPanlethal
ACE2	0.0962531	-0.0317889	0.103077	N		ABCF3	0.09	0.24	0.13	0.02	0	-0.06	0.02	initial	initial	initial	N		GGACT	0.28	0.3	0.17	-0.09	#N/A	-0.09	#N/A	initial	initial	initial	nonPanlethal
ACHE	0.145032	0.105287	0.180228	N		ABCG1	0.27	0.15	0.24	-0.53	-0.56	-0.01	0.03	initial	initial	initial	N		GNB4	0.23	-0.21	-0.29	-0.1	#N/A	-0.09	#N/A	initial	initial	initial	nonPanlethal
ACKR2	0.0287282	0.028121	0.0586112	N		ABCG2	0.22	0.15	0.2	0.13	0.13	-0.06	-0.04	initial	initial	initial	N		GTSF1	0.05	-0.18	0.16	-0.18	0.06	-0.21	0	initial	initial	initial	nonPanlethal
ACKR4	-0.0156093	0.0735114	-0.0505843	N		ABCG4	0.24	0.2	0.09	0.01	0.02	0.04	0.03	initial	initial	initial	N		IFRD2	-0.17	0.12	0.13	-0.17	0	-0.14	0	initial	initial	initial	nonPanlethal
ACLY	-0.086992	0.113491	-0.0620082	N		ABCG5	0.06	-0.16	-0.17	-0.02	-0.05	-0.02	0.07	initial	initial	initial	N		IPP	0.15	0.14	0.23	0	0.05	-0.02	0.01	initial	initial	initial	nonPanlethal
ACMSD	0.0134917	-0.166305	0.0129255	N		ABCG8	-0.11	-0.36	-0.41	0.01	0.01	0	-0.03	initial	initial	initial	N		KCTD20	-0.22	0.04	-0.11	0.02	0.03	0.03	-0.03	initial	initial	initial	nonPanlethal
ACO1	-0.0899491	-0.0217089	0.00122209	N		ABHD1	-0.04	-0.03	-0.14	-0.01	-0.05	#N/A	#N/A	initial	initial	initial	N		KLHL24	0.18	-0.12	-0.17	0.05	-0.06	0.06	-0.11	initial	initial	initial	nonPanlethal
ACO2	-0.0416118	0.116086	-0.0341414	N		ABHD10	-0.2	-0.06	0.17	0.03	0.01	-0.08	-0.03	initial	initial	initial	N		LYL1	0.05	-0.2	0.14	-0.16	0.14	-0.06	0.03	initial	initial	initial	nonPanlethal
ACOX1	0.02568	0.00840396	-0.0747777	N		ABHD11	-0.17	-0.36	-0.2	-0.65	-0.69	0.13	0.11	initial	initial	initial	N		MBD5	0.26	0.14	0.41	0.1	-0.1	0.09	-0.08	initial	initial	initial	nonPanlethal
ACOX3	-0.0319853	-0.0420426	-0.0292484	N		ABHD12	0.22	0.04	-0.08	-0.02	0	-0.28	-0.01	initial	initial	initial	N		MGAT4B	-0.46	-0.13	-0.2	0.01	0.12	0.04	0.02	initial	initial	initial	nonPanlethal
ACP5	-0.000118041	-0.0395769	-0.13257	N		ABHD12B	-0.14	-0.02	0.07	-0.07	-0.06	-0.01	-0.02	initial	initial	initial	N		MINK1	0.31	0.05	0.14	0	0.01	0.06	0	initial	initial	initial	nonPanlethal
ACP6	-0.110777	-0.00267631	0.206864	N		ABHD13	-0.06	0.41	0.33	-0.28	-0.29	-0.01	-0.12	initial	initial	initial	N		MYO5A	-0.17	-0.09	-0.02	0.06	0.13	0.01	0.07	initial	initial	initial	nonPanlethal
ACPP	-0.0223263	0.0404118	0.052851	N		ABHD14A	0.03	-0.18	-0.09	-0.02	0	0.07	0.09	initial	initial	initial	N		NEK9	0.31	0.23	0.4	0	-0.05	0.02	-0.06	initial	initial	initial	nonPanlethal
ACSF3	0.0758174	0.0286993	0.0204345	N		ABHD14B	0.3	-0.03	0.23	-0.02	-0.07	0.06	0.02	initial	initial	initial	N		PAX6	0.21	0.23	0.48	-0.06	-0.05	-0.07	0.03	initial	initial	initial	nonPanlethal
ACSL1	-0.0544202	0.0933632	0.128281	N		ABHD15	-0.13	0.27	0.04	-0.16	-0.15	-0.1	-0.1	initial	initial	initial	N		PTPN12	0.49	0.38	0.24	0.16	-0.01	0.22	0	initial	initial	initial	nonPanlethal
ACSL3	0.0293083	-0.0649149	-0.0859131	N		ABHD16A	-0.38	-0.39	-0.1	-0.16	-0.17	-0.09	-0.09	initial	initial	initial	N		PTPN9	0.42	0.09	0.1	0.04	-0.14	0	-0.21	initial	initial	initial	nonPanlethal
ACSL6	-0.0363816	0.0265273	0.0275721	N		ABHD16B	0.05	0.08	0.07	-0.01	-0.06	0	-0.01	initial	initial	initial	N		RAD23A	-0.14	-0.24	-0.36	-0.11	0.01	-0.12	-0.05	initial	initial	initial	nonPanlethal
ACSM2A	0.0138792	-0.0952562	-0.148526	N		ABHD17A	-2.31	-1.83	-2.22	-0.5	-0.45	-0.02	0.04	dmso_logFC_less_than_0_5	dmso_logFC_less_than_0_5	dmso_logFC_less_than_0_5	N		REEP3	0.43	0.03	0.22	0.18	0.05	0.17	0.08	initial	initial	initial	nonPanlethal
ACSM4	0.136824	0.0295932	0.0519108	N		ABHD17B	0.11	0.06	0.01	0.12	0.17	0.15	0.25	initial	initial	initial	N		SDF4	0.26	0.07	0.18	-0.17	-0.19	-0.17	-0.28	initial	initial	initial	nonPanlethal
ACSM5	0.00844564	0.0506136	0.0581534	N		ABHD17C	0.16	0.03	0	0.1	0.07	#N/A	#N/A	initial	initial	initial	N		SLC25A13	0.02	0.33	0.17	-0.12	-0.01	-0.12	-0.1	initial	initial	initial	nonPanlethal
ACSS3	0.0694234	-0.0293374	-0.100832	N		ABHD18	0.08	0.03	0.07	0.1	0.12	#N/A	#N/A	initial	initial	initial	N		ST7	-0.08	0.02	-0.19	-0.11	-0.13	-0.08	-0.12	initial	initial	initial	nonPanlethal
ACTA1	-0.0928197	-0.0272531	-0.181969	N		ABHD2	0.33	0.17	0.01	-0.16	-0.19	-0.11	-0.05	initial	initial	initial	N		SYTL4	0.32	0.3	0.4	0.1	0.03	0.13	0.02	initial	initial	initial	nonPanlethal
ACTA2	0.0391849	-0.00945143	0.0530328	N		ABHD3	0.12	-0.09	-0.19	-0.04	0	-0.06	-0.07	initial	initial	initial	N		TAB1	-0.16	-0.15	-0.26	0.03	0	0	-0.07	initial	initial	initial	nonPanlethal
ACTB	-0.0274702	-0.0526172	-0.0491988	N		ABHD4	0.1	0.09	-0.09	0.06	0.06	0	-0.01	initial	initial	initial	N		TRAF7	0.01	-0.24	-0.09	-0.14	-0.08	-0.18	0.02	initial	initial	initial	nonPanlethal
ACTC1	-0.059958	-0.215541	0.0424983	N		ABHD5	0.19	0.19	0.34	-0.01	-0.01	-0.03	0.02	initial	initial	initial	N		TRAP1	-0.12	-0.44	-0.25	-0.03	0.01	-0.03	0	initial	initial	initial	nonPanlethal
ACTG1	-0.0334418	-0.0720529	-0.0910121	N		ABHD6	0.2	0.12	0.18	0.05	0.06	0.02	-0.01	initial	initial	initial	N		TTC23	0.43	0.02	0.23	0.31	-0.06	0.33	-0.04	initial	initial	initial	nonPanlethal
ACTG2	-0.0357148	0.082199	-0.0790465	N		ABHD8	-0.04	-0.31	-0.14	-0.05	-0.02	0.06	0.03	initial	initial	initial	N		USF1	-0.54	0.13	-0.06	-0.16	-0.05	-0.14	0.01	Melanoma_lineage	initial	initial	nonPanlethal
ACTL6A	0.022703	-0.0923507	-0.118411	N		ABI1	0.04	0.08	0.06	-0.04	-0.05	-0.04	-0.07	initial	initial	initial	N		VWCE	-0.35	0.16	0.15	-0.08	-0.06	-0.03	-0.03	initial	initial	initial	nonPanlethal
ACTL6A	0.022703	-0.0923507	-0.0173295	N		ABI2	0.08	0.11	-0.09	0.06	0.04	-0.03	-0.01	initial	initial	initial	N		XRRA1	0.16	0.03	0.34	-0.16	-0.56	-0.14	-0.4	initial	initial	initial	nonPanlethal
ACTL6A	0.022703	-0.0923507	-0.0415761	N		ABI3	-0.2	-0.18	-0.24	0.07	0.06	-0.01	0.07	initial	initial	initial	N		ZDHHC17	0.66	0.23	0.54	-0.09	-0.15	-0.11	-0.14	initial	initial	initial	nonPanlethal
ACTL6A	0.022703	0.155149	-0.118411	N		ABI3BP	-0.02	-0.07	0.04	0.14	0.17	#N/A	#N/A	initial	initial	initial	N		ZFP64	0.14	-0.16	-0.09	0	0.06	-0.05	0.09	initial	initial	initial	nonPanlethal
ACTL6A	0.022703	0.155149	-0.0173295	N		ABITRAM	0.08	0.27	0.01	0.01	0.01	#N/A	#N/A	initial	initial	initial	N		A1BG	0.24	0.18	0.08	0.11	-0.04	0.14	-0.08	initial	initial	initial	N
ACTL6A	0.022703	0.155149	-0.0415761	N		ABL1	0.05	0.05	0.01	-0.1	-0.11	-0.11	-0.09	initial	initial	initial	N		A1CF	0.16	0.06	-0.1	0.07	-0.07	0.11	-0.08	initial	initial	initial	N
ACTL6A	0.022703	0.0282511	-0.118411	N		ABL2	-0.07	0.05	0.12	0.19	0.24	-0.03	-0.02	initial	initial	initial	N		A2M	0.33	0.13	0.34	-0.06	-0.08	-0.06	-0.06	initial	initial	initial	N
ACTL6A	0.022703	0.0282511	-0.0173295	N		ABLIM1	0.05	0.14	0.16	0.01	0.02	0	0	initial	initial	initial	N		A2ML1	0.15	0.14	0.02	0.18	0.17	0.21	0.11	initial	initial	initial	N
ACTL6A	0.022703	0.0282511	-0.0415761	N		ABLIM2	0.26	0.2	0.24	0	0.06	-0.02	-0.06	initial	initial	initial	N		A3GALT2	0.25	0.19	0.26	-0.04	#N/A	-0.05	#N/A	initial	initial	initial	N
ACTL6B	0.0761851	-0.0298339	0.0568476	N		ABLIM3	0.12	0.05	0.18	0.08	0.07	-0.12	-0.05	initial	initial	initial	N		A4GALT	0.27	0.15	0.19	-0.05	0.06	-0.05	0.13	initial	initial	initial	N
ACTL7A	0.0400573	0.00437506	0.0168214	N		ABO	-0.34	0.04	0.05	#N/A	#N/A	0.06	0.03	initial	initial	initial	N		A4GNT	-0.26	0.01	0.24	0.11	-0.01	0.11	-0.01	initial	initial	initial	N
ACTN1	0.0682191	-0.02142	0.082639	N		ABR	0.18	0.19	0.1	-0.02	0.04	0.01	0.04	initial	initial	initial	N		AAAS	-0.01	-0.15	-0.25	-0.5	-0.15	-0.48	-0.17	initial	initial	initial	N
ACTR2	-0.127208	0.028392	-0.0933522	N		ABRA	-0.31	0.01	0.07	-0.12	-0.17	0.02	0.04	initial	initial	initial	N		AACS	-0.35	-0.13	-0.28	0.08	0.03	0	0.06	initial	initial	initial	N
ACTR3	-0.120114	0.137848	0.0238441	N		ABRACL	0.37	0.24	0.42	0.1	0.08	#N/A	#N/A	initial	initial	initial	N		AADAC	0.12	0.22	-0.01	0.15	-0.04	0.18	-0.14	initial	initial	initial	N
ACTR8	0.0127391	0.161854	0.00889011	N		ABRAXAS1	0.1	0.06	0.11	-0.2	-0.2	0.01	-0.05	initial	initial	initial	N		AADACL2	0.13	-0.06	0.05	0.16	-0.12	0.12	-0.01	initial	initial	initial	N
ACTRT1	0.0382214	0.114576	0.00668933	N		ABRAXAS2	0.17	0.3	0.28	0.24	0.25	-0.18	-0.11	initial	initial	initial	N		AADACL3	0.1	0.16	0.2	-0.02	#N/A	-0.03	#N/A	initial	initial	initial	N
ACVR1	-0.193338	-0.0137267	-0.00835671	N		ABT1	-1.54	-1.56	-1.88	-0.49	-0.53	-0.09	-0.1	dmso_logFC_less_than_0_5	dmso_logFC_less_than_0_5	dmso_logFC_less_than_0_5	N		AADACL4	0.26	0.13	0.19	-0.02	0	-0.06	-0.01	initial	initial	initial	N
ACVR1B	-0.108644	0.0484951	-0.0874563	N		ABTB1	-0.32	-0.1	-0.12	0.06	0.12	-0.1	-0.08	initial	initial	initial	N		AADAT	0.53	0.39	0.25	0.05	0.08	0.03	0.21	initial	initial	initial	N
ACVR1C	-0.0512872	-0.0147395	-0.0542628	N		ABTB2	0.44	0.1	0.15	0.06	0.09	0.02	0.06	initial	initial	initial	N		AAGAB	0.07	-0.56	-0.46	0.01	-0.09	-0.02	-0.09	initial	Melanoma_lineage	initial	N
ACVR2A	-0.0266958	0.175017	0.090506	N		ACAA1	0.24	-0.02	-0.08	-0.02	-0.05	0.04	0.06	initial	initial	initial	N		AAK1	0.03	-0.09	0.1	-0.31	0.07	-0.31	0.08	initial	initial	initial	N
ACVR2B	0.155736	0.044873	0.114551	N		ACAA2	0.07	0.07	0.2	-0.07	-0.02	0.14	0.17	initial	initial	initial	N		AAMDC	0.13	0.2	0.01	-0.03	-0.05	-0.01	-0.01	initial	initial	initial	N
ACVRL1	-0.110297	-0.0311787	-0.156241	N		ACACA	-1	0.04	-0.36	-0.36	-0.44	-0.06	-0.05	shRNA	initial	initial	N		AAMP	-1.75	-1.81	-2.33	-0.81	-0.45	-0.91	-0.41	dmso_logFC_less_than_0_5	dmso_logFC_less_than_0_5	dmso_logFC_less_than_0_5	N
ADA	0.0511848	0.133207	0.0443542	N		ACACB	0.15	0.02	0.08	-0.08	-0.09	-0.07	-0.02	initial	initial	initial	N		AAMP	-1.75	-1.81	-2.33	-0.81	-0.45	-0.91	-0.41	dmso_logFC_less_than_0_5	dmso_logFC_less_than_0_5	dmso_logFC_less_than_0_5	N
ADAD2	0.0691366	0.0595669	0.0113754	N		ACAD10	0.31	0.12	0.04	0	0.01	-0.1	-0.14	initial	initial	initial	N		AAMP	-1.75	-1.81	-2.33	-0.81	-0.45	-0.91	-0.41	dmso_logFC_less_than_0_5	dmso_logFC_less_than_0_5	dmso_logFC_less_than_0_5	N
ADAM10	0.0566162	-0.0415472	-0.0647405	N		ACAD11	-0.06	-0.11	-0.12	0.06	0.07	-0.05	0	initial	initial	initial	N		AANAT	-0.27	-0.14	-0.34	-0.2	-0.01	-0.19	0.14	initial	initial	initial	N
ADAM12	-0.0369273	-0.0316481	-0.160181	N		ACAD8	0.42	0.26	0.29	0.21	0.2	0.02	0	initial	initial	initial	N		AAR2	-0.03	-0.1	-0.33	-0.05	0	-0.01	-0.14	initial	initial	initial	N
ADAM17	-0.0766629	-0.0753298	-0.119077	N		ACAD9	-0.13	-0.09	-0.58	-0.28	-0.33	-0.14	-0.13	initial	initial	WT_filter	N		AARD	-0.36	0.37	0.31	-0.21	0.26	-0.21	0.22	initial	initial	initial	N
ADAM19	0.109427	0.175855	0.0687722	N		ACADL	0.2	0.09	0.19	-0.11	-0.14	0.01	0.07	initial	initial	initial	N		AARS1	-2.81	-2.11	-3.03	-1.69	#N/A	-1.74	#N/A	dmso_logFC_less_than_0_5	dmso_logFC_less_than_0_5	dmso_logFC_less_than_0_5	N
ADAM2	0.0495975	0.0426537	0.0194057	N		ACADM	0.06	0.01	-0.06	-0.04	0	-0.04	-0.06	initial	initial	initial	N		AARS2	-0.81	-0.44	-1.18	-0.77	-0.08	-0.73	0.01	dmso_logFC_less_than_0_5	initial	dmso_logFC_less_than_0_5	N
ADAM28	0.0171796	-0.00661513	0.00657131	N		ACADS	0.03	-0.01	-0.09	-0.15	-0.14	-0.11	-0.01	initial	initial	initial	N		AARSD1	-0.22	-0.09	-0.31	-0.24	#N/A	-0.22	#N/A	initial	initial	initial	N
ADAM30	0.0372461	0.0350363	0.0221343	N		ACADSB	0.19	0.23	0.31	-0.18	-0.18	-0.02	-0.07	initial	initial	initial	N		AASDH	0.05	0.15	0.02	-0.05	0.02	-0.05	0	initial	initial	initial	N
ADAM7	-0.00216726	0.00831585	0.0191676	N		ACADVL	0.39	0.22	0.1	-0.09	-0.08	-0.03	-0.07	initial	initial	initial	N		AASDHPPT	-2.01	-1	-1.89	-0.56	0.11	-0.56	0.16	dmso_logFC_less_than_0_5	dmso_logFC_less_than_0_5	dmso_logFC_less_than_0_5	N
ADAM9	-0.1159	0.0495033	-0.0677284	N		ACAN	0.23	0.01	-0.1	0.01	0.01	0.03	-0.04	initial	initial	initial	N		AASS	0.39	0.34	0.47	0.13	-0.05	0.14	-0.05	initial	initial	initial	N
ADAMDEC1	0.025653	0.106201	-0.00315179	N		ACAP1	0.24	0.09	0.11	-0.18	-0.16	-0.1	-0.09	initial	initial	initial	nonPanlethal		AATF	-1.67	-1.75	-1.76	-0.64	-0.28	-0.7	-0.28	dmso_logFC_less_than_0_5	dmso_logFC_less_than_0_5	dmso_logFC_less_than_0_5	N
ADAMTS1	-0.0303434	-0.172073	-0.0658293	N		ACAP2	0.4	0.07	0.13	0.14	0.2	0.01	0	initial	initial	initial	N		AATK	-0.11	-0.31	-0.44	-0.17	-0.16	-0.12	-0.13	initial	initial	initial	N
ADAMTS16	0.0507709	0.153898	0.0822086	N		ACAP3	-0.09	0.07	-0.01	-0.21	-0.2	0.01	0.02	initial	initial	initial	N		ABAT	-0.02	-0.16	-0.45	-0.07	-0.03	-0.08	-0.11	initial	initial	initial	N
ADAMTS3	0.013906	0.0665258	0.094773	N		ACAT1	0.28	0.15	0.12	0.16	0.16	-0.03	0	initial	initial	initial	N		ABCA1	0.31	0.06	0.07	-0.02	-0.12	0.01	-0.13	initial	initial	initial	N
ADAMTS4	0.0273225	0.320253	0.0491244	N		ACAT2	-0.44	0.32	0.29	0.2	0.19	-0.13	-0.16	initial	initial	initial	N		ABCA10	0.39	-0.05	0.06	0.24	-0.14	0.25	-0.11	initial	initial	initial	N
ADAMTS5	0.0607044	0.127997	0.118481	N		ACBD3	-0.16	0.26	0.11	-0.09	-0.09	0.04	0.07	initial	initial	initial	N		ABCA12	0.34	0.27	0.43	-0.08	-0.07	-0.12	-0.05	initial	initial	initial	N
ADAMTS7	-0.0455064	0.0638908	-0.0647268	N		ACBD4	-0.45	-0.2	-0.14	-0.05	-0.01	0.05	0.05	initial	initial	initial	N		ABCA13	0.03	0.06	-0.1	-0.02	0.09	0.02	0.1	initial	initial	initial	N
ADAMTSL5	0.124979	0.0397698	0.0352307	N		ACBD5	0.23	0.08	0.31	0.03	0	-0.01	-0.09	initial	initial	initial	N		ABCA2	-0.63	0.16	0.03	-0.01	-0.01	0	0.06	WT_filter	initial	initial	N
ADAP1	0.0880801	0.177689	-0.000536761	N		ACBD6	-0.26	0.19	0.02	0.08	0.11	0.08	0.13	initial	initial	initial	N		ABCA3	-0.18	-0.09	-0.38	-0.05	-0.02	-0.06	0.06	initial	initial	initial	N
ADAR	-0.00752711	0.0670374	0.00404491	N		ACBD7	0.31	0.23	0.21	0.13	0.17	#N/A	#N/A	initial	initial	initial	N		ABCA4	-0.12	-0.07	-0.14	-0.12	0.03	-0.11	-0.06	initial	initial	initial	N
ADAT1	0.0362943	-0.0348027	0.063289	N		ACCS	-0.17	-0.08	-0.06	0.08	0.08	-0.12	-0.01	initial	initial	initial	N		ABCA5	0.14	-0.14	-0.17	-0.07	0.08	-0.07	0.06	initial	initial	initial	N
ADCK3	0.0653565	-0.0219636	0.0981602	N		ACCSL	-0.33	-0.16	-0.12	-0.1	-0.11	-0.03	0	initial	initial	initial	N		ABCA6	0.26	0.06	0.13	0.19	0	0.21	0	initial	initial	initial	N
ADCK4	0.128994	0.0301959	0.0875343	N		ACD	-1.06	-0.82	-0.6	-0.48	-0.52	0.08	0.09	dmso_logFC_less_than_0_5	dmso_logFC_less_than_0_5	dmso_logFC_less_than_0_5	N		ABCA7	-0.26	-0.02	-0.38	0.06	0.03	0.08	0.09	initial	initial	initial	N
ADCK5	-0.0819983	-0.0734995	0.0230728	N		ACE	-0.02	-0.06	-0.09	-0.19	-0.19	0.11	0.1	initial	initial	initial	N		ABCA8	0.25	0.01	0.12	-0.02	0.04	0	0.05	initial	initial	initial	N
ADCY1	0.0207142	0.0618277	-0.166926	N		ACE2	0.47	0.34	0.43	0.21	0.18	0.03	0.14	initial	initial	initial	N		ABCA9	0.2	-0.03	0.06	0.18	0.07	0.14	0.04	initial	initial	initial	N
ADCY10	-0.0654795	0.0429456	0.0908237	N		ACER1	0.01	0.06	0.04	0.18	0.19	0	0.07	initial	initial	initial	N		ABCB1	-0.1	-0.12	-0.16	-0.06	0.05	-0.02	0.07	initial	initial	initial	N
ADCY2	-0.00264401	0.0203588	0.0586323	N		ACER2	-0.02	-0.02	-0.07	0.05	0.02	-0.05	-0.09	initial	initial	initial	N		ABCB10	-0.37	-0.13	-0.14	-0.47	-0.07	-0.44	-0.06	initial	initial	initial	N
ADCY3	-0.104923	0.0258935	0.0279611	N		ACER3	-0.09	0.19	0.15	0.12	0.14	-0.1	-0.15	initial	initial	initial	N		ABCB11	0.2	-0.02	0.14	0.01	-0.07	0	-0.02	initial	initial	initial	N
ADCY4	0.00620935	-0.0207051	0.00552029	N		ACHE	-0.16	0.12	0.07	-0.28	-0.31	-0.02	-0.12	initial	initial	initial	N		ABCB4	-0.28	-0.24	-0.14	-0.03	-0.08	0	-0.06	initial	initial	initial	N
ADCY5	0.119025	0.0601724	0.0472486	N		ACIN1	-0.93	-1.29	-1.28	-0.84	-0.86	-0.17	-0.18	dmso_logFC_less_than_0_5	dmso_logFC_less_than_0_5	dmso_logFC_less_than_0_5	N		ABCB5	0.14	-0.07	0.01	-0.03	-0.03	-0.03	0.04	initial	initial	initial	N
ADCY6	-0.075377	-0.0756865	-0.0832729	N		ACKR1	-0.02	0.03	-0.04	-0.12	-0.16	0	-0.03	initial	initial	initial	N		ABCB6	0.2	-0.03	-0.09	-0.07	0.02	-0.12	0.04	initial	initial	initial	N
ADCY7	0.0412756	0.0605654	0.0744363	N		ACKR2	0.13	-0.12	-0.16	0.11	0.12	-0.02	0.04	initial	initial	initial	N		ABCB7	-1.86	-1.9	-1.55	-1.12	-0.71	-1.15	-0.73	dmso_logFC_less_than_0_5	dmso_logFC_less_than_0_5	dmso_logFC_less_than_0_5	N
ADCY8	0.210463	0.113518	0.0648058	N		ACKR3	0.2	0.34	0.2	0.11	0.14	-0.13	-0.14	initial	initial	initial	N		ABCB8	-0.21	-0.13	-0.11	0.09	0.07	0.05	0.08	initial	initial	initial	N
ADCY9	-0.0889388	-0.0536011	-0.0660534	N		ACKR4	-0.19	-0.07	-0.05	-0.13	-0.14	-0.09	-0.09	initial	initial	initial	N		ABCB9	0.03	-0.12	0.02	-0.12	-0.19	-0.13	-0.2	initial	initial	initial	N
ADCYAP1	-0.0253806	-0.100067	0.0214283	N		ACLY	-1.04	-0.43	-0.44	-0.5	-0.77	-0.33	-0.52	dmso_logFC_less_than_0_5	initial	initial	N		ABCC1	-0.2	0.03	0	0.06	0.05	0.07	0.06	initial	initial	initial	N
ADD1	-0.0671548	-0.0774477	-0.137289	N		ACMSD	0.1	0.23	0.11	0.12	0.15	0	-0.06	initial	initial	initial	N		ABCC10	0.03	0.02	0.16	-0.17	0.15	-0.16	0.05	initial	initial	initial	N
ADD3	-0.0501464	0.161245	-0.0158647	N		ACO1	-0.14	0.15	0.14	0.13	0.12	-0.03	0.03	initial	initial	initial	N		ABCC11	0.18	0.15	-0.08	0.12	0.02	0.13	0.01	initial	initial	initial	N
ADH1B	0.0390935	0.165315	0.047547	N		ACO2	-2.54	-1.48	-1.63	-0.61	-0.5	-0.38	-0.27	dmso_logFC_less_than_0_5	dmso_logFC_less_than_0_5	dmso_logFC_less_than_0_5	N		ABCC12	0.21	0.2	0.22	0.12	-0.04	0.15	-0.07	initial	initial	initial	N
ADH1C	-0.100506	-0.00571366	0.0454238	N		ACOD1	-0.03	0.34	0.36	-0.02	-0.03	#N/A	#N/A	initial	initial	initial	N		ABCC2	-0.21	-0.11	-0.2	-0.02	-0.02	-0.01	0.02	initial	initial	initial	N
ADH4	0.0332093	0.122695	0.0553157	N		ACOT1	0.23	0.13	0.23	0.15	0.15	-0.02	-0.01	initial	initial	initial	N		ABCC3	0.04	-0.1	-0.04	-0.26	-0.02	-0.24	-0.04	initial	initial	initial	N
ADH5	-0.0505103	-0.00580727	-0.0622567	N		ACOT11	0.05	-0.02	0.01	-0.02	-0.04	-0.19	-0.17	initial	initial	initial	N		ABCC4	0.37	0.29	0.18	0.05	-0.08	0.06	-0.09	initial	initial	initial	N
ADH6	0.00822795	0.0518153	0.0247164	N		ACOT12	0.01	-0.25	-0.18	-0.48	-0.52	0.01	0.01	initial	initial	initial	N		ABCC5	0.23	0.18	0.02	0.12	-0.06	0.1	-0.09	initial	initial	initial	N
ADHFE1	0.0210312	-0.0152165	0.0850932	N		ACOT13	-0.13	0.03	0.03	-0.03	-0.03	0	0.09	initial	initial	initial	N		ABCC6	-0.67	-0.86	-0.97	-0.15	0.03	-0.19	0.02	3_cell_lines	3_cell_lines	3_cell_lines	N
ADIPOQ	0.0372856	0.0981925	0.0184805	N		ACOT2	0.06	0.04	0.13	0.1	0.15	0.14	0.06	initial	initial	initial	N		ABCC8	-0.02	0.23	0.21	0	0.02	0.01	-0.07	initial	initial	initial	N
ADIPOR2	0.00392651	-0.0415175	-0.0090996	N		ACOT4	0.09	0.01	0.12	-0.23	-0.22	0.12	0.21	initial	initial	initial	N		ABCC9	0.41	0.34	0.26	0.04	0.1	0.02	0.08	initial	initial	initial	N
ADK	-0.0693233	-0.00206602	0.159956	N		ACOT6	0.11	0.3	0.17	-0.08	-0.03	#N/A	#N/A	initial	initial	initial	N		ABCD1	0.23	0.07	0.4	-0.17	-0.25	-0.19	-0.2	initial	initial	initial	N
ADO	0.220323	-0.0681265	-0.0579927	N		ACOT7	0.22	0.23	0.19	0.03	0.03	0.04	0.08	initial	initial	initial	N		ABCD2	0.28	0.04	-0.05	0.03	-0.06	0	-0.03	initial	initial	initial	N
ADORA1	0.0791735	0.0722487	-0.0158039	N		ACOT8	0.23	0.11	0.21	-0.07	-0.05	-0.33	-0.45	initial	initial	initial	N		ABCD3	0.42	0.03	-0.14	-0.13	0.06	-0.11	0	initial	initial	initial	N
ADORA2A	0.0931023	-0.0103672	0.0168896	N		ACOT9	0.42	0.33	0.51	0.14	0.15	-0.01	-0.01	initial	initial	initial	N		ABCD4	-0.64	-0.31	-0.48	-0.18	-0.04	-0.14	0.01	Melanoma_lineage	initial	initial	N
ADORA2B	0.131108	-0.0748114	0.0723335	N		ACOX1	-0.18	-0.32	-0.37	-0.1	-0.07	-0.05	-0.02	initial	initial	initial	N		ABCE1	-2.41	-2.47	-3.15	-1.1	-1.31	-1.09	-1.39	dmso_logFC_less_than_0_5	dmso_logFC_less_than_0_5	dmso_logFC_less_than_0_5	N
ADORA3	0.0418271	0.0362276	0.0921774	N		ACOX2	0.21	0.07	0.1	-0.05	-0.04	0.05	0.09	initial	initial	initial	N		ABCF1	-2.46	-1.89	-2.99	-0.93	-0.34	-0.97	-0.38	dmso_logFC_less_than_0_5	dmso_logFC_less_than_0_5	dmso_logFC_less_than_0_5	N
ADPRH	0.0677215	0.107458	0.118297	N		ACOX3	0.14	0.15	0.3	-0.04	-0.02	-0.1	-0.07	initial	initial	initial	N		ABCF2	-0.59	0.05	-0.14	-0.17	0.01	-0.28	0.03	Melanoma_lineage	initial	initial	N
ADRA1A	0.028086	-0.032249	0.0559098	N		ACOXL	0	-0.1	-0.11	-0.18	-0.19	-0.04	0	initial	initial	initial	N		ABCF3	0.15	0.13	0.12	0.02	-0.06	0	0.02	initial	initial	initial	N
ADRA1B	0.0163682	-0.421853	-0.174276	N		ACP1	0.21	0.15	0.23	0.15	0.12	0.04	0.05	initial	initial	initial	N		ABCG1	0.18	0.11	0.34	-0.53	-0.01	-0.56	0.03	initial	initial	initial	N
ADRA1D	0.0103052	0.00996516	-0.109147	N		ACP2	-0.17	-0.19	-0.2	0.15	0.14	-0.07	-0.09	initial	initial	initial	N		ABCG2	0.23	0.24	0.26	0.13	-0.06	0.13	-0.04	initial	initial	initial	N
ADRA2A	-0.100989	-0.142776	-0.0792498	N		ACP3	0	0.03	0.13	0.02	0.01	#N/A	#N/A	initial	initial	initial	N		ABCG4	0.54	0.11	0.23	0.01	0.04	0.02	0.03	initial	initial	initial	N
ADRA2B	-0.036256	-0.0678858	-0.156815	N		ACP4	-0.21	-0.19	-0.18	0.09	0.09	#N/A	#N/A	initial	initial	initial	N		ABCG5	-0.04	-0.29	-0.23	-0.02	-0.02	-0.05	0.07	initial	initial	initial	N
ADRA2C	-0.0554897	0.0512496	-0.0257913	N		ACP5	0.04	0.17	-0.04	0.07	0.1	-0.09	-0.01	initial	initial	initial	N		ABCG8	-0.08	-0.45	-0.56	0.01	0	0.01	-0.03	initial	initial	WT_filter	N
ADRB1	0.22039	-0.130496	0.0555159	N		ACP6	-0.54	0.11	0.12	-0.15	-0.18	-0.02	-0.01	Melanoma_lineage	initial	initial	N		ABHD1	0.18	-0.09	-0.16	-0.01	#N/A	-0.05	#N/A	initial	initial	initial	N
ADRB2	-0.0642261	-0.0672073	-0.0255493	N		ACP7	0.04	-0.18	-0.07	-0.11	-0.08	-0.12	-0.18	initial	initial	initial	N		ABHD10	0	0.11	0	0.03	-0.08	0.01	-0.03	initial	initial	initial	N
ADRB3	0.042324	-0.0672109	-0.167488	N		ACR	-0.12	-0.05	-0.4	-0.16	-0.15	-0.21	-0.29	initial	initial	initial	N		ABHD11	-0.25	-0.16	-0.35	-0.65	0.13	-0.69	0.11	initial	initial	initial	N
ADRBK1	0.0560952	-0.0868383	-0.0270431	N		ACRBP	0.15	0.09	0.24	-0.04	0	0.07	0.11	initial	initial	initial	N		ABHD12	0.35	0.13	-0.42	-0.02	-0.28	0	-0.01	initial	initial	initial	N
ADRBK2	0.0334503	0.0493609	0.00887423	N		ACRV1	0.5	0.33	0.42	0.33	0.29	-0.15	-0.18	initial	initial	initial	N		ABHD12B	0.02	0.04	-0.05	-0.07	-0.01	-0.06	-0.02	initial	initial	initial	N
ADRM1	-0.0667821	-0.148558	-0.0761574	N		ACSBG1	0.17	0.11	-0.17	0.05	0.04	0.11	0.12	initial	initial	initial	N		ABHD13	0.02	0.53	0.41	-0.28	-0.01	-0.29	-0.12	initial	initial	initial	N
ADSL	0.0149108	0.0231856	0.0513222	N		ACSBG2	0.02	-0.09	-0.06	-0.07	-0.08	0.06	0	initial	initial	initial	N		ABHD14A	-0.05	0.04	0.07	-0.02	0.07	0	0.09	initial	initial	initial	N
ADSSL1	0.0559701	-0.0551016	0.0996912	N		ACSF2	-0.25	-0.15	-0.13	-0.14	-0.13	-0.13	-0.16	initial	initial	initial	N		ABHD14B	0.24	0.21	0.33	-0.02	0.06	-0.07	0.02	initial	initial	initial	N
ADTRP	-0.0723258	-0.214357	-0.135155	N		ACSF3	0.19	0.14	0.2	-0.02	0.02	0.25	0.23	initial	initial	initial	N		ABHD15	-0.2	0.37	0.06	-0.16	-0.1	-0.15	-0.1	initial	initial	initial	N
AEBP1	0.0112595	-0.339884	-0.181772	N		ACSL1	0.18	0.26	0.39	-0.04	-0.03	0.04	0.02	initial	initial	initial	N		ABHD16A	-0.37	-0.47	-0.22	-0.16	-0.09	-0.17	-0.09	initial	initial	initial	N
AFF2	0.19146	-0.0219497	-0.0222495	N		ACSL3	0.35	0.22	0.2	-0.38	-0.42	-0.09	-0.08	initial	initial	initial	N		ABHD16B	0	0.13	-0.07	-0.01	0	-0.06	-0.01	initial	initial	initial	N
AFF4	-0.165776	-0.148364	0.0335896	N		ACSL4	0.19	0.17	0.36	-0.07	-0.02	-0.1	-0.05	initial	initial	initial	N		ABHD17A	-2.66	-1.82	-2.44	-0.5	-0.02	-0.45	0.04	dmso_logFC_less_than_0_5	dmso_logFC_less_than_0_5	dmso_logFC_less_than_0_5	N
AFG3L2	0.0789922	0.226991	0.0554979	N		ACSL5	0.1	0.03	0.2	0.08	0.08	0.13	0.04	initial	initial	initial	N		ABHD17B	-0.02	0.32	0.2	0.12	0.15	0.17	0.25	initial	initial	initial	N
AFP	-0.0561975	-0.0621001	0.0293384	N		ACSL6	0.17	0.1	0.04	-0.05	-0.02	0.02	-0.01	initial	initial	initial	N		ABHD17C	0.33	0	0.01	0.1	#N/A	0.07	#N/A	initial	initial	initial	N
AGAP5	0.0390264	-0.0832439	-0.0541812	N		ACSM1	0.1	-0.18	-0.07	0.11	0.12	0.11	0.12	initial	initial	initial	N		ABHD18	0.23	0.12	0.11	0.1	#N/A	0.12	#N/A	initial	initial	initial	N
AGAP6	-0.0635196	-0.151349	-0.0256595	N		ACSM2A	0.21	-0.14	0.26	0.06	0.05	#N/A	#N/A	initial	initial	initial	N		ABHD2	0.27	0.27	0.19	-0.16	-0.11	-0.19	-0.05	initial	initial	initial	N
AGBL3	-0.0248882	-0.0741182	-0.0616333	N		ACSM2B	0.1	-0.1	-0.18	0.32	0.3	0.06	0.03	initial	initial	initial	N		ABHD3	0.08	-0.08	0.05	-0.04	-0.06	0	-0.07	initial	initial	initial	N
AGER	-0.00353042	0.139848	0.12844	N		ACSM3	0.02	-0.13	-0.05	-0.09	-0.1	0.03	0	initial	initial	initial	N		ABHD4	0.07	-0.17	-0.07	0.06	0	0.06	-0.01	initial	initial	initial	N
AGO3	-0.124488	-0.0403665	-0.117864	N		ACSM4	0.19	0.07	0.04	0.11	0.06	#N/A	#N/A	initial	initial	initial	N		ABHD5	0.25	0.24	0.32	-0.01	-0.03	-0.01	0.02	initial	initial	initial	N
AGPAT2	-0.0810311	0.0458681	0.0711468	N		ACSM5	-0.19	-0.36	-0.43	0.09	0.06	0.03	0.09	initial	initial	initial	N		ABHD6	0.2	0.22	0.34	0.05	0.02	0.06	-0.01	initial	initial	initial	N
AGPAT4	0.12013	0.108882	0.0747501	N		ACSM6	0.13	-0.04	0.17	-0.09	-0.07	0.08	0.01	initial	initial	initial	N		ABHD8	-0.06	-0.48	-0.22	-0.05	0.06	-0.02	0.03	initial	initial	initial	N
AGRN	0.111905	-0.0126952	-0.0881092	N		ACSS1	0.36	0.26	0.21	0.07	0.11	-0.3	-0.07	initial	initial	initial	N		ABI1	0.16	0.02	0	-0.04	-0.04	-0.05	-0.07	initial	initial	initial	N
AGRP	0.0364927	0.0552132	-0.0139964	N		ACSS2	0.04	-0.12	-0.21	0.28	0.28	0.11	0.1	initial	initial	initial	N		ABI2	0.34	0.05	0.16	0.06	-0.03	0.04	-0.01	initial	initial	initial	N
AGT	-0.0506198	-0.119761	-0.0952468	N		ACSS3	0.28	0.18	0.18	0.05	0.02	0	0.03	initial	initial	initial	N		ABI3	-0.22	-0.37	-0.27	0.07	-0.01	0.06	0.07	initial	initial	initial	N
AGTPBP1	0.0314766	0.0432307	0.0948191	N		ACTA1	-0.19	-0.1	0.03	-0.27	-0.3	0.01	-0.06	initial	initial	initial	N		ABI3BP	0.05	0.1	0.06	0.14	#N/A	0.17	#N/A	initial	initial	initial	N
AGTR1	0.0401219	0.12844	0.14651	N		ACTA2	0.01	0	0.05	0.04	0.07	-0.08	-0.07	initial	initial	initial	N		ABITRAM	0.42	0.21	0.29	0.01	#N/A	0.01	#N/A	initial	initial	initial	N
AGTR2	0.018839	0.00135933	0.0512978	N		ACTB	-0.65	-0.78	-1.02	-0.72	-0.56	-0.4	-0.3	dmso_logFC_less_than_0_5	dmso_logFC_less_than_0_5	dmso_logFC_less_than_0_5	N		ABL1	-0.02	0.22	0.1	-0.1	-0.11	-0.11	-0.09	initial	initial	initial	N
AGXT2	0.0418651	0.032091	-0.0381836	N		ACTBL2	-0.16	-0.09	0.12	0.05	0.06	-0.31	-0.4	initial	initial	initial	N		ABL2	0.02	0.04	0.09	0.19	-0.03	0.24	-0.02	initial	initial	initial	N
AHCTF1	-0.089919	-0.211079	-0.0397187	N		ACTC1	0.17	0.09	0.04	-0.06	-0.01	-0.16	-0.17	initial	initial	initial	N		ABLIM1	0.09	0.1	0.25	0.01	0	0.02	0	initial	initial	initial	N
AHCY	-0.09442	0.0635009	0.0391724	N		ACTG1	-0.56	-0.43	-0.79	-0.42	-0.36	-0.44	-0.3	dmso_logFC_less_than_0_5	initial	dmso_logFC_less_than_0_5	N		ABLIM2	0.24	0.19	0.29	0	-0.02	0.06	-0.06	initial	initial	initial	N
AHCYL1	-0.0590031	-0.115595	-0.0940641	N		ACTG2	0.1	-0.18	-0.05	0.06	0.07	-0.56	-0.43	initial	initial	initial	N		ABLIM3	0.35	0.06	-0.15	0.08	-0.12	0.07	-0.05	initial	initial	initial	N
AHDC1	0.163491	0.1135	0.0103018	N		ACTL10	0.1	0.03	-0.12	0.12	0.12	#N/A	#N/A	initial	initial	initial	N		ABO	-0.51	0.14	0.07	#N/A	0.06	#N/A	0.03	dmso_logFC_less_than_0_5	initial	initial	N
AHNAK	0.0363769	-0.0115564	0.008423	N		ACTL6A	-1.27	-1.62	-1.81	-1.41	-1.48	-0.73	-0.89	dmso_logFC_less_than_0_5	dmso_logFC_less_than_0_5	dmso_logFC_less_than_0_5	N		ABR	0.31	0.14	0.06	-0.02	0.01	0.04	0.04	initial	initial	initial	N
AHR	0.119699	0.0558516	0.0145134	N		ACTL6B	-0.04	0.2	0.14	0	-0.02	-0.05	-0.01	initial	initial	initial	N		ABRA	-0.48	0.01	-0.13	-0.12	0.02	-0.17	0.04	initial	initial	initial	N
AHSA1	0.0747531	0.272886	0.0885869	N		ACTL7A	0.3	0.19	0.12	-0.3	-0.3	-0.22	-0.2	initial	initial	initial	N		ABRACL	0.39	0.35	0.26	0.1	#N/A	0.08	#N/A	initial	initial	initial	N
AHSG	0.0526729	-0.0250044	0.0800136	N		ACTL7B	-0.05	0.17	0.1	-0.03	-0.03	0.05	0.05	initial	initial	initial	N		ABRAXAS1	0.05	0.2	0.11	-0.2	0.01	-0.2	-0.05	initial	initial	initial	N
AICDA	0.0036015	-0.150675	-0.0459477	N		ACTL8	-0.05	0.02	0.08	-0.12	-0.09	0.13	0.08	initial	initial	initial	N		ABRAXAS2	0.26	0.43	0.48	0.24	-0.18	0.25	-0.11	initial	initial	initial	N
AIFM3	-0.0390199	0.0828623	0.155049	N		ACTL9	-0.14	-0.12	-0.29	-0.06	-0.04	0	0.03	initial	initial	initial	N		ABT1	-2.18	-1.73	-2.02	-0.49	-0.09	-0.53	-0.1	dmso_logFC_less_than_0_5	dmso_logFC_less_than_0_5	dmso_logFC_less_than_0_5	N
AIP	-0.12182	-0.0217664	-0.0900465	N		ACTN1	0.04	0.14	0.13	-0.22	-0.18	-0.15	-0.16	initial	initial	initial	N		ABTB1	-0.22	-0.05	-0.11	0.06	-0.1	0.12	-0.08	initial	initial	initial	N
AJAP1	0.166551	0.092858	0.0260199	N		ACTN2	-0.04	0.01	0.23	-0.11	-0.09	0.05	0.07	initial	initial	initial	N		ABTB2	0.53	0.26	0.19	0.06	0.02	0.09	0.06	initial	initial	initial	N
AJUBA	0.0144244	-0.0218392	0.0132277	N		ACTN3	-0.53	-0.01	0.1	#N/A	#N/A	0.11	0.16	dmso_logFC_less_than_0_5	initial	initial	N		ACAA1	0.31	-0.06	-0.08	-0.02	0.04	-0.05	0.06	initial	initial	initial	N
AK1	-0.01067	0.0248946	-0.110005	N		ACTN4	0.16	-0.06	0.16	0	0.05	0.13	0.13	initial	initial	initial	N		ACAA2	0.22	0.23	0.37	-0.07	0.14	-0.02	0.17	initial	initial	initial	N
AK2	-0.118317	-0.102948	-0.120059	N		ACTR10	-1.49	-1.48	-1.09	-0.92	-0.86	-0.51	-0.56	dmso_logFC_less_than_0_5	dmso_logFC_less_than_0_5	dmso_logFC_less_than_0_5	N		ACACA	-2.46	-0.1	-0.6	-0.36	-0.06	-0.44	-0.05	shRNA	initial	shRNA	N
AK3	-0.0898289	0.00530064	-0.0709292	N		ACTR1A	-2.43	-1.33	-1.52	-0.96	-1.08	-0.57	-0.48	dmso_logFC_less_than_0_5	dmso_logFC_less_than_0_5	dmso_logFC_less_than_0_5	N		ACACB	0.29	0.25	0.13	-0.08	-0.07	-0.09	-0.02	initial	initial	initial	N
AK4	-0.0811554	-0.0261525	0.0209656	N		ACTR1B	0.15	-0.08	-0.1	-0.58	-0.52	0.16	0.15	initial	initial	initial	N		ACAD10	0.35	0.15	0.12	0	-0.1	0.01	-0.14	initial	initial	initial	N
AK5	0.0253945	0.0357437	-0.0168474	N		ACTR2	-1.4	-1.08	-0.9	-1.23	-1.31	-0.25	-0.27	dmso_logFC_less_than_0_5	dmso_logFC_less_than_0_5	dmso_logFC_less_than_0_5	N		ACAD11	-0.21	0.06	-0.04	0.06	-0.05	0.07	0	initial	initial	initial	N
AK6	-0.0698125	-0.0263735	-0.014621	N		ACTR3	-0.87	-0.46	-0.2	-0.51	-0.5	-0.21	-0.2	dmso_logFC_less_than_0_5	initial	initial	N		ACAD8	0.59	0.33	0.35	0.21	0.02	0.2	0	initial	initial	initial	N
AK7	-0.0187867	-0.127663	-0.0296428	N		ACTR3B	-0.19	-0.13	0.03	0.08	0.06	0.04	-0.01	initial	initial	initial	N		ACAD9	-0.52	-0.19	-1.7	-0.28	-0.14	-0.33	-0.13	WT_filter	initial	WT_filter	N
AK8	-0.0426312	0.00599541	-0.0155343	N		ACTR3C	-0.01	0.09	-0.12	-0.17	-0.19	#N/A	#N/A	initial	initial	initial	N		ACADL	0.48	0.14	0.2	-0.11	0.01	-0.14	0.07	initial	initial	initial	N
AK9	0.0559317	0.0260949	0.0798859	N		ACTR5	-0.53	-0.2	-0.2	-0.45	-0.49	-0.1	0.02	dmso_logFC_less_than_0_5	initial	initial	N		ACADM	0.17	0.1	-0.01	-0.04	-0.04	0	-0.06	initial	initial	initial	N
AKAP1	0.11068	0.0690418	-0.058735	N		ACTR6	-0.89	-0.92	-0.97	-1.06	-1.06	-0.27	-0.25	dmso_logFC_less_than_0_5	dmso_logFC_less_than_0_5	dmso_logFC_less_than_0_5	N		ACADS	0.08	0.13	-0.12	-0.15	-0.11	-0.14	-0.01	initial	initial	initial	N
AKAP13	0.0321073	-0.0213943	0.0212051	N		ACTR8	-0.65	-0.44	-1.13	-1.02	-1.03	-0.41	-0.43	dmso_logFC_less_than_0_5	initial	dmso_logFC_less_than_0_5	N		ACADSB	0.17	0.39	0.35	-0.18	-0.02	-0.18	-0.07	initial	initial	initial	N
AKAP14	0.0787059	0.085885	0.0052964	N		ACTRT1	0.23	0.56	0.58	0.05	0.06	0.06	0.06	initial	initial	initial	N		ACADVL	0.57	0.25	0.11	-0.09	-0.03	-0.08	-0.07	initial	initial	initial	N
AKAP3	0.157118	0.0858771	0.0724113	N		ACTRT2	0.2	0.17	0.27	0.08	0.05	-0.02	-0.06	initial	initial	initial	N		ACAN	0.19	0.14	0.05	0.01	0.03	0.01	-0.04	initial	initial	initial	N
AKAP4	0.120017	0.0811752	0.0281014	N		ACTRT3	0.09	-0.17	-0.01	-0.01	0.01	0.14	0.19	initial	initial	initial	N		ACAP2	0.39	0.13	-0.01	0.14	0.01	0.2	0	initial	initial	initial	N
AKAP9	0.19893	0.00608107	0.0639354	N		ACVR1	0.04	0.37	0.55	0.12	0.15	-0.08	-0.08	initial	initial	initial	N		ACAP3	0.14	-0.01	0.18	-0.21	0.01	-0.2	0.02	initial	initial	initial	N
AKR1A1	0.0971754	0.176421	0.0174298	N		ACVR1B	-0.04	-0.2	-0.25	-0.08	-0.04	-0.02	-0.06	initial	initial	initial	N		ACAT1	0.53	0.18	0.21	0.16	-0.03	0.16	0	initial	initial	initial	N
AKR1B1	0.0300331	0.0317137	-0.0813875	N		ACVR1C	0	0.13	0.09	0.09	0.12	0.01	0.04	initial	initial	initial	N		ACAT2	-0.91	0.39	0.33	0.2	-0.13	0.19	-0.16	Melanoma_lineage	initial	initial	N
AKR1B10	-0.0114535	0.0602258	0.0435034	N		ACVR2A	0.21	0.32	0.47	-0.06	-0.06	-0.09	-0.15	initial	initial	initial	N		ACBD3	-0.06	0.42	0.44	-0.09	0.04	-0.09	0.07	initial	initial	initial	N
AKR1C1	0.105282	-0.0302325	0.0493547	N		ACVR2B	0.24	0.06	0.11	0.15	0.17	-0.08	-0.01	initial	initial	initial	N		ACBD4	-0.4	-0.08	0	-0.05	0.05	-0.01	0.05	initial	initial	initial	N
AKR1C2	-0.00880458	-0.0521042	-0.0295812	N		ACVRL1	-0.06	-0.02	-0.21	0.04	0.03	-0.11	-0.15	initial	initial	initial	N		ACBD5	0.27	0.28	0.03	0.03	-0.01	0	-0.09	initial	initial	initial	N
AKR1C3	0.0544781	-0.0942423	-0.0749263	N		ACY1	0.13	-0.18	0.03	0.05	0.1	-0.1	-0.01	initial	initial	initial	N		ACBD6	-0.33	0.25	0.08	0.08	0.08	0.11	0.13	initial	initial	initial	N
AKR1C4	-0.0216961	0.0344129	0.0594886	N		ACY3	-0.51	0.08	0.19	0.07	0.08	0.15	0.18	Melanoma_lineage	initial	initial	N		ACBD7	0.4	0.21	0.15	0.13	#N/A	0.17	#N/A	initial	initial	initial	N
AKR1D1	-0.0207625	0.0693755	0.0548349	N		ACYP1	0.19	0.06	0.09	-0.06	-0.02	0	0.02	initial	initial	initial	N		ACCS	-0.26	0.23	0.08	0.08	-0.12	0.08	-0.01	initial	initial	initial	N
AKT1	0.0207103	0.175861	-0.0618371	N		ACYP2	0.18	-0.04	0.15	0.09	0.14	-0.06	-0.1	initial	initial	initial	N		ACCSL	-0.4	-0.06	0.08	-0.1	-0.03	-0.11	0	initial	initial	initial	N
AKT1S1	0.0676165	0.0244757	-0.0505999	N		ADA	0.08	0.09	0.11	0.06	0.06	0.02	0.05	initial	initial	initial	N		ACD	-1.5	-1.05	-1.32	-0.48	0.08	-0.52	0.09	dmso_logFC_less_than_0_5	dmso_logFC_less_than_0_5	dmso_logFC_less_than_0_5	N
AKT2	-0.0420862	-0.130325	-0.0572668	N		ADA2	0.14	-0.06	-0.07	-0.07	-0.06	0.01	-0.02	initial	initial	initial	N		ACE	-0.18	-0.09	-0.01	-0.19	0.11	-0.19	0.1	initial	initial	initial	N
AKT3	-0.0862613	-0.0241502	-0.0527368	N		ADAD1	-0.02	0.02	0.15	0.01	0.03	-0.17	-0.18	initial	initial	initial	N		ACE2	0.52	0.45	0.69	0.21	0.03	0.18	0.14	initial	initial	initial	N
AKTIP	-0.0538242	0.0644049	0.108445	N		ADAD2	0.23	0.28	0.15	-0.08	-0.03	0	-0.01	initial	initial	initial	N		ACER1	0.01	-0.08	-0.11	0.18	0	0.19	0.07	initial	initial	initial	N
ALAD	0.0100001	0.0305458	-0.219792	N		ADAL	0.13	0.06	0.05	0.01	0.02	0.09	0.1	initial	initial	initial	N		ACER2	-0.03	0.09	-0.08	0.05	-0.05	0.02	-0.09	initial	initial	initial	N
ALB	0.0146501	-0.0265136	0.0137631	N		ADAM10	0.18	0.16	0.03	0.01	0.06	-0.13	-0.23	initial	initial	initial	N		ACER3	-0.03	0.25	0.28	0.12	-0.1	0.14	-0.15	initial	initial	initial	N
ALDH16A1	0.0752987	0.03344	-0.0342128	N		ADAM11	-0.37	-0.12	0.05	-0.39	-0.38	0.07	0.01	initial	initial	initial	N		ACHE	-0.29	0.14	0.13	-0.28	-0.02	-0.31	-0.12	initial	initial	initial	N
ALDH18A1	0.0239413	0.000636174	-0.065477	N		ADAM12	0.07	0.33	0.02	-0.08	-0.08	0.01	-0.09	initial	initial	initial	N		ACIN1	-1.27	-1.53	-1.58	-0.84	-0.17	-0.86	-0.18	dmso_logFC_less_than_0_5	dmso_logFC_less_than_0_5	dmso_logFC_less_than_0_5	N
ALDH1A1	-0.0359988	-0.0945321	0.02988	N		ADAM15	-0.16	0.04	0.02	-0.05	-0.02	0.02	-0.03	initial	initial	initial	N		ACKR1	-0.07	0.16	-0.08	-0.12	0	-0.16	-0.03	initial	initial	initial	N
ALDH1A2	0.0477333	-0.0432035	0.0634643	N		ADAM17	0.04	-0.16	-0.25	0.02	0.01	-0.05	-0.04	initial	initial	initial	N		ACKR2	0.24	-0.07	-0.34	0.11	-0.02	0.12	0.04	initial	initial	initial	N
ALDH1A3	0.0421701	0.0501527	-0.0139823	N		ADAM18	0.05	0.14	0.19	0.12	0.14	0.03	0.05	initial	initial	initial	N		ACKR3	0.18	0.36	0.19	0.11	-0.13	0.14	-0.14	initial	initial	initial	N
ALDH1B1	-0.0923111	0.142288	-0.0178963	N		ADAM19	0.19	0.07	-0.01	0.2	0.19	-0.03	-0.07	initial	initial	initial	N		ACKR4	-0.25	0.01	-0.1	-0.13	-0.09	-0.14	-0.09	initial	initial	initial	N
ALDH1L1	-0.0991335	-0.0911305	-0.112256	N		ADAM2	-0.19	0.23	0.27	0.08	0.11	-0.14	-0.14	initial	initial	initial	N		ACLY	-2.34	-1.22	-1.04	-0.5	-0.33	-0.77	-0.52	dmso_logFC_less_than_0_5	dmso_logFC_less_than_0_5	dmso_logFC_less_than_0_5	N
ALDH1L2	-0.0673304	-0.0520797	-0.0400255	N		ADAM20	0.16	0.2	0.18	0.09	0.12	0.03	0.05	initial	initial	initial	N		ACMSD	0.23	0.26	0	0.12	0	0.15	-0.06	initial	initial	initial	N
ALDH2	-0.0209752	0.19685	-0.0379969	N		ADAM21	-0.05	-0.21	-0.09	0.05	0.09	-0.08	-0.06	initial	initial	initial	N		ACO1	-0.17	0.16	0.2	0.13	-0.03	0.12	0.03	initial	initial	initial	N
ALDH3A2	0.0675751	-0.0471745	-0.0276759	N		ADAM22	0.11	-0.01	0.12	-0.01	-0.03	0.06	0.04	initial	initial	initial	N		ACO2	-3.07	-2.02	-2.76	-0.61	-0.38	-0.5	-0.27	dmso_logFC_less_than_0_5	dmso_logFC_less_than_0_5	dmso_logFC_less_than_0_5	N
ALDH3B2	-0.0402524	0.0611211	0.0259213	N		ADAM23	0.36	0.09	0.17	0.08	0.11	-0.1	-0.04	initial	initial	initial	N		ACOD1	0.01	0.13	0.33	-0.02	#N/A	-0.03	#N/A	initial	initial	initial	N
ALDH5A1	0.0649392	-0.0868451	0.0480691	N		ADAM28	0.26	0.19	0.32	0.15	0.14	0.01	-0.01	initial	initial	initial	N		ACOT1	0.34	0.18	0.12	0.15	-0.02	0.15	-0.01	initial	initial	initial	N
ALDH7A1	-0.034453	0.00826601	-0.00339027	N		ADAM29	0.14	0.26	0.27	0.15	0.18	0.05	0.04	initial	initial	initial	N		ACOT11	0.17	0.18	-0.15	-0.02	-0.19	-0.04	-0.17	initial	initial	initial	N
ALDH8A1	-0.019774	0.0576899	-0.0487843	N		ADAM30	-0.06	-0.27	-0.06	-0.22	-0.24	-0.11	-0.08	initial	initial	initial	N		ACOT12	0.02	-0.23	-0.03	-0.48	0.01	-0.52	0.01	initial	initial	initial	N
ALDH9A1	0.0329105	0.121507	0.0968589	N		ADAM32	0.16	0.27	0.41	0.16	0.18	-0.03	0.01	initial	initial	initial	N		ACOT13	-0.04	-0.01	0.03	-0.03	0	-0.03	0.09	initial	initial	initial	N
ALDOC	0.0389717	0.0138132	-0.0641864	N		ADAM33	0.17	0.12	0.02	-0.04	-0.05	0.09	0.08	initial	initial	initial	N		ACOT2	0.2	0.2	0.13	0.1	0.14	0.15	0.06	initial	initial	initial	N
ALG5	-0.0678679	-0.0206369	-0.0973442	N		ADAM7	0	0.33	0.31	-0.05	-0.02	-0.02	0.09	initial	initial	initial	N		ACOT4	0.23	0.09	-0.03	-0.23	0.12	-0.22	0.21	initial	initial	initial	N
ALK	0.0493187	0.191853	0.0390618	N		ADAM8	-0.08	0.14	0.25	0.17	0.12	-0.03	-0.09	initial	initial	initial	N		ACOT6	0.15	0.37	0.25	-0.08	#N/A	-0.03	#N/A	initial	initial	initial	N
ALKBH3	-0.0401892	-0.0719721	-0.0801643	N		ADAM9	-0.29	-0.01	-0.01	0.01	0.06	0.13	0.17	initial	initial	initial	N		ACOT7	0.28	0.22	0.38	0.03	0.04	0.03	0.08	initial	initial	initial	N
ALKBH7	-0.115118	0.0828706	0.126093	N		ADAMDEC1	0.13	0.29	0.32	0.12	0.16	-0.26	-0.29	initial	initial	initial	N		ACOT8	0.4	0.15	0.23	-0.07	-0.33	-0.05	-0.45	initial	initial	initial	N
ALOX12	0.0682737	0.0382832	-0.074849	N		ADAMTS1	0.26	0.13	0.17	-0.06	-0.06	-0.13	-0.15	initial	initial	initial	N		ACOT9	0.64	0.44	0.58	0.14	-0.01	0.15	-0.01	initial	initial	initial	N
ALOX12B	0.157288	0.083054	0.102776	N		ADAMTS10	-0.03	-0.03	-0.1	-0.23	-0.19	-0.1	-0.07	initial	initial	initial	N		ACOX1	-0.14	-0.13	-0.38	-0.1	-0.05	-0.07	-0.02	initial	initial	initial	N
ALOX15	0.0084387	-0.114725	-0.0966827	N		ADAMTS12	0.08	0.02	0.08	0.13	0.15	-0.17	-0.2	initial	initial	initial	N		ACOX2	0.19	0.18	0.26	-0.05	0.05	-0.04	0.09	initial	initial	initial	N
ALOX15B	0.0730189	-0.0110553	0.133406	N		ADAMTS13	-0.47	0.01	-0.01	-0.11	-0.08	-0.05	0.01	initial	initial	initial	N		ACOX3	0.12	0.25	0.29	-0.04	-0.1	-0.02	-0.07	initial	initial	initial	N
ALOX5	-0.0146582	-0.0242161	0.00733341	N		ADAMTS14	0.05	0.06	-0.07	0.08	0.08	0.13	0.1	initial	initial	initial	N		ACOXL	0.05	-0.06	-0.22	-0.18	-0.04	-0.19	0	initial	initial	initial	N
ALOX5AP	-0.00920132	0.0031674	0.0243967	N		ADAMTS15	0.43	0.33	0.4	-0.04	-0.03	-0.09	-0.07	initial	initial	initial	N		ACP1	0.33	0.1	0.07	0.15	0.04	0.12	0.05	initial	initial	initial	N
ALOXE3	0.151169	0.0644746	-0.057844	N		ADAMTS16	0.26	0.29	0.15	0.02	0.01	-0.04	-0.09	initial	initial	initial	N		ACP2	0	-0.04	0.02	0.15	-0.07	0.14	-0.09	initial	initial	initial	N
ALPI	0.0180917	0.0405843	-0.00933008	N		ADAMTS17	0.11	0.03	0.06	0.11	0.05	0.2	0.07	initial	initial	initial	N		ACP3	0.1	0.15	0.14	0.02	#N/A	0.01	#N/A	initial	initial	initial	N
ALPK2	0.0415097	-0.0488292	0.0746121	N		ADAMTS18	0.24	0.24	0.15	0.08	0.04	-0.05	-0.04	initial	initial	initial	N		ACP4	-0.43	0	-0.13	0.09	#N/A	0.09	#N/A	initial	initial	initial	N
ALPL	0.129102	0.0876247	0.0688731	N		ADAMTS19	-0.09	0.03	-0.02	0.19	0.19	-0.09	0.02	initial	initial	initial	N		ACP5	0.15	0.3	0.18	0.07	-0.09	0.1	-0.01	initial	initial	initial	N
ALPP	0.0831578	-0.0713098	-0.0939573	N		ADAMTS2	0.03	0.12	0.03	-0.07	-0.07	0.06	0.06	initial	initial	initial	N		ACP6	-0.34	-0.15	-0.05	-0.15	-0.02	-0.18	-0.01	initial	initial	initial	N
ALPPL2	0.0654336	0.0498977	0.086437	N		ADAMTS20	-0.18	-0.26	-0.18	0.05	0.05	-0.08	-0.05	initial	initial	initial	N		ACP7	0.05	-0.09	-0.2	-0.11	-0.12	-0.08	-0.18	initial	initial	initial	N
AMD1	-0.203349	-0.0230595	-0.0040521	N		ADAMTS3	0.27	0.19	0.17	-0.06	-0.02	0	0.05	initial	initial	initial	N		ACR	-0.38	-0.22	-0.26	-0.16	-0.21	-0.15	-0.29	initial	initial	initial	N
AMELX	0.125339	-0.00606654	0.0302432	N		ADAMTS4	-0.15	0.01	-0.15	-0.07	-0.06	0.09	0.2	initial	initial	initial	N		ACRBP	0.24	0.17	0.28	-0.04	0.07	0	0.11	initial	initial	initial	N
AMER1	0.00669825	0.144741	-0.0216472	N		ADAMTS5	0.13	0.18	0.29	0.1	0.08	0.13	0.17	initial	initial	initial	N		ACRV1	0.73	0.34	0.52	0.33	-0.15	0.29	-0.18	initial	initial	initial	N
AMH	0.0890646	-0.169304	0.0671377	N		ADAMTS6	0.09	0.18	0.35	0	0.02	0.02	0.08	initial	initial	initial	N		ACSBG1	0.18	0.2	-0.15	0.05	0.11	0.04	0.12	initial	initial	initial	N
AMICA1	0.112202	0.0348341	-0.0798404	N		ADAMTS7	0.05	0.03	-0.14	-0.31	-0.29	0.07	0.07	initial	initial	initial	N		ACSBG2	-0.17	-0.05	-0.03	-0.07	0.06	-0.08	0	initial	initial	initial	N
AMIGO2	-0.0266669	0.0642047	-0.0793192	N		ADAMTS8	0.35	0.23	0.16	0.02	0.02	0.02	0.02	initial	initial	initial	N		ACSF2	-0.47	-0.3	-0.34	-0.14	-0.13	-0.13	-0.16	initial	initial	initial	N
AMMECR1	0.145093	0.122073	0.150911	N		ADAMTS9	0.33	0.22	0.33	0.07	0	0.05	0.12	initial	initial	initial	N		ACSF3	0.23	0.09	0.43	-0.02	0.25	0.02	0.23	initial	initial	initial	N
AMOTL1	-0.0535628	0.0343303	0.0527911	N		ADAMTSL1	0.19	0.23	0.16	-0.05	-0.03	0.05	-0.04	initial	initial	initial	N		ACSL1	0.4	0.5	0.48	-0.04	0.04	-0.03	0.02	initial	initial	initial	N
AMT	0.0219348	0.207189	0.0201619	N		ADAMTSL2	-0.06	0.07	-0.07	-0.01	-0.01	0.1	0.05	initial	initial	initial	N		ACSL3	0.4	0.26	0.24	-0.38	-0.09	-0.42	-0.08	initial	initial	initial	N
AMY1A	-0.180487	0.0672153	-0.0706752	N		ADAMTSL3	0.26	0.11	0.13	0.1	0.09	0.02	-0.04	initial	initial	initial	N		ACSL4	0.24	0.27	0.34	-0.07	-0.1	-0.02	-0.05	initial	initial	initial	N
AMY2B	-0.149722	-0.0829726	-0.00239259	N		ADAMTSL4	-0.61	-0.18	-0.26	-0.13	-0.09	0.1	0.1	Melanoma_lineage	initial	initial	N		ACSL5	0.28	0.11	0.09	0.08	0.13	0.08	0.04	initial	initial	initial	N
AMZ1	0.0142086	0.384532	0.021111	N		ADAMTSL5	0.05	-0.03	0.05	-0.22	-0.22	-0.04	-0.1	initial	initial	initial	N		ACSL6	0.03	0.01	0.15	-0.05	0.02	-0.02	-0.01	initial	initial	initial	N
AMZ2	-0.0389151	0.0170272	0.0125391	N		ADAP1	0.27	-0.08	0.13	-0.15	-0.17	-0.16	-0.13	initial	initial	initial	N		ACSM1	0.01	-0.16	0.05	0.11	0.11	0.12	0.12	initial	initial	initial	N
ANAPC1	-0.235514	-0.0933512	-0.046364	N		ADAP2	-0.43	-0.05	0.02	-0.24	-0.21	-0.01	-0.03	initial	initial	initial	N		ACSM2A	0.27	-0.07	-0.07	0.06	#N/A	0.05	#N/A	initial	initial	initial	N
ANAPC1	-0.235514	-0.0933512	-0.0734835	N		ADAR	-0.31	-0.25	-0.41	-0.39	-0.35	-0.26	-0.22	initial	initial	initial	N		ACSM2B	0.09	-0.04	-0.09	0.32	0.06	0.3	0.03	initial	initial	initial	N
ANAPC1	-0.235514	-0.0933512	-0.0964716	N		ADARB1	0.1	0.22	-0.01	-0.01	0.03	-0.07	-0.1	initial	initial	initial	N		ACSM3	-0.13	-0.23	-0.17	-0.09	0.03	-0.1	0	initial	initial	initial	N
ANAPC1	-0.235514	-0.0210455	-0.046364	N		ADARB2	0.21	0.17	0.12	0.06	0.07	0.04	0.08	initial	initial	initial	N		ACSM4	0.01	-0.16	0.22	0.11	#N/A	0.06	#N/A	initial	initial	initial	N
ANAPC1	-0.235514	-0.0210455	-0.0734835	N		ADAT1	0.23	0.16	-0.03	-0.24	-0.22	0.17	0.07	initial	initial	initial	N		ACSM5	-0.23	-0.43	-0.56	0.09	0.03	0.06	0.09	initial	initial	Melanoma_lineage	N
ANAPC1	-0.235514	-0.0210455	-0.0964716	N		ADAT2	0.09	-0.06	-0.07	-0.73	-0.8	-0.01	0	initial	initial	initial	N		ACSM6	-0.02	-0.03	0.17	-0.09	0.08	-0.07	0.01	initial	initial	initial	N
ANAPC1	-0.235514	0.0120001	-0.046364	N		ADAT3	0.3	-0.06	-0.01	-0.52	-0.48	-0.03	-0.03	initial	initial	initial	N		ACSS1	0.48	0.38	0.26	0.07	-0.3	0.11	-0.07	initial	initial	initial	N
ANAPC1	-0.235514	0.0120001	-0.0734835	N		ADCK1	0.1	0.02	0.07	0.23	0.21	-0.03	0	initial	initial	initial	N		ACSS2	0.1	-0.01	0.04	0.28	0.11	0.28	0.1	initial	initial	initial	N
ANAPC1	-0.235514	0.0120001	-0.0964716	N		ADCK2	0.15	0.23	0.15	-0.09	-0.13	0.01	-0.02	initial	initial	initial	N		ACSS3	0.36	0.17	-0.07	0.05	0	0.02	0.03	initial	initial	initial	N
ANAPC11	-0.0428411	-0.11114	-0.0770288	N		ADCK5	-0.37	-0.1	-0.4	0.02	-0.03	0.01	0.02	initial	initial	initial	N		ACTA1	-0.37	-0.07	-0.18	-0.27	0.01	-0.3	-0.06	initial	initial	initial	N
ANAPC16	0.0311669	-0.151503	-0.156555	N		ADCY1	0.11	0.05	-0.05	0.07	0.07	-0.09	0.03	initial	initial	initial	N		ACTA2	-0.12	-0.04	0.11	0.04	-0.08	0.07	-0.07	initial	initial	initial	N
ANAPC2	-0.116442	-0.117252	0.093743	N		ADCY10	-0.45	0.06	-0.06	0.02	0.02	-0.05	-0.03	initial	initial	initial	N		ACTB	-1.06	-1.32	-1.7	-0.72	-0.4	-0.56	-0.3	dmso_logFC_less_than_0_5	dmso_logFC_less_than_0_5	dmso_logFC_less_than_0_5	N
ANAPC4	0.0499522	-0.0737341	-0.0560789	N		ADCY2	-0.02	0.18	0.22	0.16	0.2	-0.15	-0.18	initial	initial	initial	N		ACTBL2	-0.19	0.01	0.12	0.05	-0.31	0.06	-0.4	initial	initial	initial	N
ANAPC4	0.0499522	-0.0737341	0.112453	N		ADCY3	-0.06	-0.1	0.12	-0.39	-0.38	0	-0.03	initial	initial	initial	N		ACTC1	0.23	0.19	0.2	-0.06	-0.16	-0.01	-0.17	initial	initial	initial	N
ANAPC4	0.0499522	-0.0737341	-0.0174067	N		ADCY4	-0.02	0.16	0.07	-0.17	-0.14	-0.11	-0.13	initial	initial	initial	N		ACTG1	-1.21	-0.5	-0.51	-0.42	-0.44	-0.36	-0.3	dmso_logFC_less_than_0_5	dmso_logFC_less_than_0_5	dmso_logFC_less_than_0_5	N
ANAPC4	0.0499522	0.000390456	-0.0560789	N		ADCY5	-0.36	0.19	-0.04	0.12	0.11	-0.01	-0.02	initial	initial	initial	N		ACTG2	0.37	-0.08	-0.24	0.06	-0.56	0.07	-0.43	initial	initial	initial	N
ANAPC4	0.0499522	0.000390456	0.112453	N		ADCY6	-0.14	0.15	0.26	0.09	0.06	-0.05	-0.07	initial	initial	initial	N		ACTL10	0.33	-0.14	0	0.12	#N/A	0.12	#N/A	initial	initial	initial	N
ANAPC4	0.0499522	0.000390456	-0.0174067	N		ADCY7	0.21	0.04	-0.24	0.17	0.19	-0.01	-0.06	initial	initial	initial	N		ACTL6A	-1.65	-1.94	-2.26	-1.41	-0.73	-1.48	-0.89	dmso_logFC_less_than_0_5	dmso_logFC_less_than_0_5	dmso_logFC_less_than_0_5	N
ANAPC4	0.0499522	0.000146751	-0.0560789	N		ADCY8	-0.13	0.15	0.15	-0.01	0.04	0.02	0.01	initial	initial	initial	N		ACTL6A	-1.65	-1.94	-2.26	-1.41	-0.73	-1.48	-0.89	dmso_logFC_less_than_0_5	dmso_logFC_less_than_0_5	dmso_logFC_less_than_0_5	N
ANAPC4	0.0499522	0.000146751	0.112453	N		ADCY9	-0.08	-0.53	-0.55	0.05	0.06	-0.09	-0.11	initial	WT_filter	WT_filter	N		ACTL6A	-1.65	-1.94	-2.26	-1.41	-0.73	-1.48	-0.89	dmso_logFC_less_than_0_5	dmso_logFC_less_than_0_5	dmso_logFC_less_than_0_5	N
ANAPC4	0.0499522	0.000146751	-0.0174067	N		ADCYAP1	0.27	0.16	0.18	0.24	0.25	-0.06	-0.02	initial	initial	initial	N		ACTL6B	-0.03	0.19	0.13	0	-0.05	-0.02	-0.01	initial	initial	initial	N
ANAPC7	-0.0525849	0.0113788	0.15358	N		ADCYAP1R1	0.27	0.21	0.16	-0.06	-0.05	-0.25	-0.25	initial	initial	initial	N		ACTL7A	0.24	0.3	0.28	-0.3	-0.22	-0.3	-0.2	initial	initial	initial	N
ANG	-0.0287855	0.0721365	-0.0244099	N		ADD1	-0.04	0.12	-0.12	0.1	0.2	0.01	0.05	initial	initial	initial	N		ACTL7B	0.02	0.2	0.01	-0.03	0.05	-0.03	0.05	initial	initial	initial	N
ANGPT1	0.0265667	0.0711022	0.14007	N		ADD2	0.13	0.15	0.17	-0.09	-0.05	0	0.1	initial	initial	initial	N		ACTL8	-0.04	-0.12	0	-0.12	0.13	-0.09	0.08	initial	initial	initial	N
ANGPT2	-0.02583	-0.0303407	-0.149541	N		ADD3	0.16	0.09	0.01	0.04	0.06	-0.1	-0.12	initial	initial	initial	N		ACTL9	-0.3	-0.21	-0.06	-0.06	0	-0.04	0.03	initial	initial	initial	N
ANGPTL3	-0.166248	-0.056155	-0.0244738	N		ADGB	0.17	0.37	0.19	#N/A	#N/A	#N/A	#N/A	initial	initial	initial	N		ACTN1	0.14	0.24	0.15	-0.22	-0.15	-0.18	-0.16	initial	initial	initial	N
ANGPTL4	-0.0232057	-0.0537484	0.0391007	N		ADGRA1	-0.11	0.25	0.18	0.11	0.09	-0.06	-0.05	initial	initial	initial	N		ACTN2	0.13	0.06	0.28	-0.11	0.05	-0.09	0.07	initial	initial	initial	N
ANK1	0.00871488	0.0159051	-0.0647675	N		ADGRA2	-0.01	0	0.07	-0.1	-0.05	-0.18	-0.16	initial	initial	initial	N		ACTN3	-0.37	0	0.16	#N/A	0.11	#N/A	0.16	initial	initial	initial	N
ANK2	0.154813	0.0127083	0.0611359	N		ADGRA3	0.22	0.25	0.26	-0.14	-0.11	0.13	0.09	initial	initial	initial	N		ACTN4	0.13	0.02	0.14	0	0.13	0.05	0.13	initial	initial	initial	N
ANK3	0.000203136	-0.0234726	0.101433	N		ADGRB1	-0.58	0.02	-0.09	0	-0.03	-0.01	0.01	Melanoma_lineage	initial	initial	N		ACTR10	-1.77	-1.97	-2.01	-0.92	-0.51	-0.86	-0.56	dmso_logFC_less_than_0_5	dmso_logFC_less_than_0_5	dmso_logFC_less_than_0_5	N
ANKIB1	0.0390923	-0.0294904	0.127897	N		ADGRB2	-0.05	0.11	0.07	-0.09	-0.09	-0.23	-0.24	initial	initial	initial	N		ACTR1A	-3.26	-2.02	-2.95	-0.96	-0.57	-1.08	-0.48	dmso_logFC_less_than_0_5	dmso_logFC_less_than_0_5	dmso_logFC_less_than_0_5	N
ANKK1	0.131292	0.0118431	0.165288	N		ADGRB3	0.17	0.04	0.14	0.02	0.05	0.06	0.11	initial	initial	initial	N		ACTR1B	0.12	0.02	-0.08	-0.58	0.16	-0.52	0.15	initial	initial	initial	N
ANKRD2	-0.0213327	0.0206395	0.118588	N		ADGRD1	0.11	0.11	0.14	-0.11	-0.13	-0.24	-0.15	initial	initial	initial	N		ACTR2	-2.54	-1.49	-1.24	-1.23	-0.25	-1.31	-0.27	dmso_logFC_less_than_0_5	dmso_logFC_less_than_0_5	dmso_logFC_less_than_0_5	N
ANKRD26	0.00829343	0.0584789	0.128662	N		ADGRE1	-0.12	-0.05	-0.14	-0.11	-0.09	-0.03	-0.07	initial	initial	initial	N		ACTR3	-1.5	-0.8	-0.39	-0.51	-0.21	-0.5	-0.2	dmso_logFC_less_than_0_5	dmso_logFC_less_than_0_5	initial	N
ANKRD33B	0.0809239	-0.0360187	0.0195363	N		ADGRE2	-0.05	-0.29	-0.17	-0.21	-0.22	0.11	0.1	initial	initial	initial	N		ACTR3B	-0.43	-0.46	-0.22	0.08	0.04	0.06	-0.01	initial	initial	initial	N
ANKRD36	-0.059212	0.108849	-0.023257	N		ADGRE3	0.07	-0.25	-0.08	0.06	0.04	-0.11	-0.06	initial	initial	initial	N		ACTR3C	-0.22	-0.13	0.11	-0.17	#N/A	-0.19	#N/A	initial	initial	initial	N
ANKRD39	-0.0376442	-0.168028	-0.16784	N		ADGRE5	0.04	-0.17	-0.21	-0.05	-0.03	0.02	-0.01	initial	initial	initial	N		ACTR5	-0.87	-0.86	-0.93	-0.45	-0.1	-0.49	0.02	dmso_logFC_less_than_0_5	dmso_logFC_less_than_0_5	dmso_logFC_less_than_0_5	N
ANKRD46	0.0365233	-0.063502	0.0203704	N		ADGRF1	0.01	0.17	0.15	0.07	0.07	-0.08	-0.06	initial	initial	initial	N		ACTR6	-1.95	-1.46	-1.81	-1.06	-0.27	-1.06	-0.25	dmso_logFC_less_than_0_5	dmso_logFC_less_than_0_5	dmso_logFC_less_than_0_5	N
ANKRD49	0.0399732	0.00194937	0.0256307	N		ADGRF2	0.05	0.23	0.34	#N/A	#N/A	-0.14	-0.17	initial	initial	initial	N		ACTR8	-1.07	-1.21	-2.09	-1.02	-0.41	-1.03	-0.43	dmso_logFC_less_than_0_5	dmso_logFC_less_than_0_5	dmso_logFC_less_than_0_5	N
ANKRD55	0.044652	0.0488228	0.0336801	N		ADGRF3	-0.03	-0.09	-0.17	-0.08	-0.08	-0.07	-0.07	initial	initial	initial	N		ACTRT1	0.17	0.82	0.67	0.05	0.06	0.06	0.06	initial	initial	initial	N
ANKRD61	-0.0335844	-0.03612	-0.0351917	N		ADGRF4	-0.17	0.1	0.18	-0.01	0.02	-0.22	-0.21	initial	initial	initial	N		ACTRT2	0.25	0.47	0.29	0.08	-0.02	0.05	-0.06	initial	initial	initial	N
ANKRD63	-0.0254662	-0.174384	-0.0626046	N		ADGRF5	-0.29	-0.11	-0.14	-0.23	-0.21	-0.01	0.04	initial	initial	initial	N		ACTRT3	0.15	-0.08	0.19	-0.01	0.14	0.01	0.19	initial	initial	initial	N
ANKS4B	-0.0987717	0.0652653	0.0103755	N		ADGRG1	0.18	0.09	0.19	-0.06	-0.03	0.1	0.12	initial	initial	initial	N		ACVR1	0	0.34	0.61	0.12	-0.08	0.15	-0.08	initial	initial	initial	N
ANKUB1	-0.161504	0.0318851	-0.118315	N		ADGRG2	0.31	0.29	0.38	0.15	0.18	-0.02	-0.07	initial	initial	initial	N		ACVR1B	0.18	-0.29	-0.18	-0.08	-0.02	-0.04	-0.06	initial	initial	initial	N
ANKZF1	0.0380682	0.00539261	-0.0433543	N		ADGRG3	0.28	0.15	0.14	-0.16	-0.11	-0.06	-0.05	initial	initial	initial	N		ACVR1C	-0.02	0.05	0.27	0.09	0.01	0.12	0.04	initial	initial	initial	N
ANLN	0.127535	0.0462093	0.029962	N		ADGRG4	0.33	0.31	0.18	0.06	0.07	-0.56	-0.49	initial	initial	initial	N		ACVR2A	0.31	0.51	0.6	-0.06	-0.09	-0.06	-0.15	initial	initial	initial	N
ANO1	0.0506718	0.041832	0.166841	N		ADGRG5	-0.09	-0.09	-0.03	-0.02	-0.01	0	0	initial	initial	initial	N		ACVR2B	0.39	0.07	-0.08	0.15	-0.08	0.17	-0.01	initial	initial	initial	N
ANPEP	-0.0615241	-0.031367	0.0902976	N		ADGRG6	0.25	0.21	0.28	0.2	0.21	0.16	0.16	initial	initial	initial	N		ACVRL1	-0.13	-0.09	-0.25	0.04	-0.11	0.03	-0.15	initial	initial	initial	N
ANTXR1	-0.0411933	-0.237162	-0.074332	N		ADGRG7	-0.18	-0.09	-0.02	-0.03	-0.07	-0.11	-0.21	initial	initial	initial	N		ACY1	0.1	-0.17	0.01	0.05	-0.1	0.1	-0.01	initial	initial	initial	N
ANTXR2	-0.0470134	-0.104438	-0.05152	N		ADGRL1	0.21	-0.02	-0.23	0.12	0.16	-0.01	-0.03	initial	initial	initial	N		ACY3	-0.54	-0.01	0.2	0.07	0.15	0.08	0.18	Melanoma_lineage	initial	initial	N
ANXA1	-0.0801145	-0.16528	-0.0408683	N		ADGRL2	-0.1	-0.18	-0.25	-0.06	-0.1	-0.03	0.09	initial	initial	initial	N		ACYP1	0.25	0.07	0	-0.06	0	-0.02	0.02	initial	initial	initial	N
ANXA11	-0.0446577	0.0347567	-0.0565367	N		ADGRL3	0.37	0.23	0.27	-0.05	-0.02	-0.01	-0.06	initial	initial	initial	N		ACYP2	0.32	-0.02	0.29	0.09	-0.06	0.14	-0.1	initial	initial	initial	N
ANXA5	0.00580504	0.000522758	0.0477366	N		ADGRL4	0.06	0.03	0.3	0.17	0.21	-0.19	-0.11	initial	initial	initial	N		ADA	0.22	0.11	0.02	0.06	0.02	0.06	0.05	initial	initial	initial	N
AOC1	-0.0133596	-0.00264842	0.0299294	N		ADGRV1	0.34	0.2	0.15	0.03	0.04	0.05	0.06	initial	initial	initial	N		ADA2	0.15	-0.08	-0.1	-0.07	0.01	-0.06	-0.02	initial	initial	initial	N
AOC2	-0.0137337	-0.0383122	0.0196958	N		ADH1A	0.31	0.24	0.25	0.04	0.05	0.06	0.11	initial	initial	initial	N		ADAD1	0.21	0.27	-0.04	0.01	-0.17	0.03	-0.18	initial	initial	initial	N
AOC3	0.0501186	-0.0582586	-0.172453	N		ADH1B	0.12	0.05	0.04	-0.02	0	-0.11	-0.12	initial	initial	initial	N		ADAD2	0.26	0.08	0.24	-0.08	0	-0.03	-0.01	initial	initial	initial	N
AOX1	0.107253	0.0127576	0.190636	N		ADH1C	0.09	-0.09	0	#N/A	#N/A	0.08	0.07	initial	initial	initial	N		ADAL	0.31	0.02	0.06	0.01	0.09	0.02	0.1	initial	initial	initial	N
AP1B1	-0.0335684	-0.0353709	0.11981	N		ADH4	0.07	0.19	0.27	0.05	0.08	-0.22	-0.01	initial	initial	initial	N		ADAM10	0.23	0.11	0.25	0.01	-0.13	0.06	-0.23	initial	initial	initial	N
AP2M1	0.0528872	0.041233	0.0612586	N		ADH5	-0.74	-0.57	-0.65	-0.05	-0.06	-0.12	-0.07	Melanoma_lineage	Melanoma_lineage	Melanoma_lineage	N		ADAM11	-0.38	-0.2	-0.28	-0.39	0.07	-0.38	0.01	initial	initial	initial	N
AP3S1	-0.0494117	-0.204409	-0.113035	N		ADH6	0.12	0	0.02	0.22	0.23	-0.05	-0.12	initial	initial	initial	N		ADAM12	0.35	0.19	0.01	-0.08	0.01	-0.08	-0.09	initial	initial	initial	N
AP4S1	-0.0137731	-0.0474531	0.0307996	N		ADH7	-0.19	-0.11	-0.19	0.08	0.09	#N/A	#N/A	initial	initial	initial	N		ADAM15	-0.3	0.03	0.04	-0.05	0.02	-0.02	-0.03	initial	initial	initial	N
AP5B1	-0.0806611	-0.0814905	0.0130894	N		ADHFE1	-0.18	0.17	0.19	0.16	0.15	-0.01	-0.02	initial	initial	initial	N		ADAM17	0.01	-0.25	-0.34	0.02	-0.05	0.01	-0.04	initial	initial	initial	N
APAF1	0.0565986	-0.0407621	-0.0155188	N		ADI1	-0.03	-0.14	-0.37	-0.09	-0.08	-0.07	-0.13	initial	initial	initial	N		ADAM18	-0.03	0.05	0.01	0.12	0.03	0.14	0.05	initial	initial	initial	N
APBA1	-0.0074683	0.256971	-0.0543938	N		ADIG	0.1	0.14	0.07	0.02	-0.03	0.03	-0.04	initial	initial	initial	N		ADAM19	0.14	0.2	0.08	0.2	-0.03	0.19	-0.07	initial	initial	initial	N
APBA2	-0.116232	-0.0595231	-0.155167	N		ADIPOQ	0.38	0.34	0.26	0.08	0.08	-0.03	-0.03	initial	initial	initial	N		ADAM2	-0.25	0.2	0.19	0.08	-0.14	0.11	-0.14	initial	initial	initial	N
APBB3	-0.011223	-0.140174	0.0798507	N		ADIPOR1	-0.17	-0.35	-0.2	-0.04	-0.13	-0.01	-0.02	initial	initial	initial	N		ADAM20	0.24	0.21	0.35	0.09	0.03	0.12	0.05	initial	initial	initial	N
APC	0.0507736	-0.178972	-0.216137	N		ADIPOR2	0.26	0.11	0.1	0.13	0.16	0.03	0.09	initial	initial	initial	N		ADAM21	-0.11	-0.3	-0.27	0.05	-0.08	0.09	-0.06	initial	initial	initial	N
APCDD1	0.0317281	0.0960414	0.0952155	N		ADIRF	0.01	0.06	0	-0.06	-0.07	-0.01	-0.07	initial	initial	initial	N		ADAM22	0.02	-0.13	0.1	-0.01	0.06	-0.03	0.04	initial	initial	initial	N
APCS	-0.0272227	0.161134	-0.000829929	N		ADK	-0.3	-0.17	0.01	-0.09	-0.04	-0.01	0.05	initial	initial	initial	N		ADAM23	0.42	0	0.25	0.08	-0.1	0.11	-0.04	initial	initial	initial	N
APEH	0.0854449	0.180343	-0.0459277	N		ADM	-0.17	-0.11	0.05	0.16	0.14	-0.1	-0.04	initial	initial	initial	N		ADAM28	0.33	0.24	0.36	0.15	0.01	0.14	-0.01	initial	initial	initial	N
APELA	0.0247867	-0.126296	0.162862	N		ADM2	0.19	-0.11	-0.09	-0.02	-0.05	0.03	-0.01	initial	initial	initial	N		ADAM29	0.25	0.41	0.37	0.15	0.05	0.18	0.04	initial	initial	initial	N
APEX1	-0.00683779	0.060453	0.0839996	N		ADM5	-0.45	-0.32	-0.45	-0.12	-0.11	#N/A	#N/A	initial	initial	initial	N		ADAM30	-0.07	-0.12	-0.04	-0.22	-0.11	-0.24	-0.08	initial	initial	initial	N
APH1A	-0.129176	-0.157259	-0.14216	N		ADNP	0.04	-0.04	-0.29	-0.47	-0.6	-0.08	-0.16	initial	initial	initial	N		ADAM32	0.16	0.26	0.43	0.16	-0.03	0.18	0.01	initial	initial	initial	N
APH1B	0.0127981	0.127313	0.0719385	N		ADNP2	0.05	0.29	0.27	0.07	0.03	-0.04	-0.03	initial	initial	initial	N		ADAM33	0.05	0.21	0.16	-0.04	0.09	-0.05	0.08	initial	initial	initial	N
API5	-0.0766907	0.101601	0.0752538	N		ADO	0.2	0.09	0.26	-0.11	-0.05	#N/A	#N/A	initial	initial	initial	N		ADAM7	0.05	0.35	0.39	-0.05	-0.02	-0.02	0.09	initial	initial	initial	N
APITD1-CORT	-0.0788143	-0.0256597	-0.0136992	N		ADORA1	-0.36	0.01	0.29	-0.04	-0.02	0	0.09	initial	initial	initial	N		ADAM8	-0.14	0.12	0.37	0.17	-0.03	0.12	-0.09	initial	initial	initial	N
APLNR	-0.159716	0.0738399	0.0695713	N		ADORA2A	0.11	0.07	0.1	-0.09	-0.08	-0.07	-0.05	initial	initial	initial	N		ADAM9	-0.31	-0.24	0.15	0.01	0.13	0.06	0.17	initial	initial	initial	N
APOA1	-0.00635622	0.0354934	-0.0867373	N		ADORA2B	0.26	0.1	0.27	-0.13	-0.06	0.01	0.05	initial	initial	initial	N		ADAMDEC1	0	0.23	0.24	0.12	-0.26	0.16	-0.29	initial	initial	initial	N
APOA2	0.000856655	0.0133443	-0.0376251	N		ADORA3	0.21	0.04	0.17	#N/A	#N/A	0.09	0.05	initial	initial	initial	N		ADAMTS1	0.2	0.33	0.1	-0.06	-0.13	-0.06	-0.15	initial	initial	initial	N
APOA4	0.156747	0.168193	0.0709218	N		ADPGK	0.07	-0.2	-0.05	-0.04	-0.05	-0.08	-0.03	initial	initial	initial	N		ADAMTS10	-0.21	-0.15	-0.17	-0.23	-0.1	-0.19	-0.07	initial	initial	initial	N
APOB	0.022997	-0.18499	0.150534	N		ADPRH	0.05	0.17	0.17	-0.21	-0.21	0.06	0.12	initial	initial	initial	N		ADAMTS12	0.04	0.07	0.16	0.13	-0.17	0.15	-0.2	initial	initial	initial	N
APOBEC2	-0.0347722	-0.0751571	-0.0255358	N		ADPRHL1	-0.18	0.11	-0.04	-0.21	-0.16	0.01	-0.03	initial	initial	initial	N		ADAMTS13	-0.75	0.03	0.2	-0.11	-0.05	-0.08	0.01	Melanoma_lineage	initial	initial	N
APOBEC3F	0.0331333	-0.0232487	-0.0512778	N		ADPRHL2	-0.08	0.08	0.13	#N/A	#N/A	0.1	0.09	initial	initial	initial	N		ADAMTS14	-0.06	-0.05	0.02	0.08	0.13	0.08	0.1	initial	initial	initial	N
APOE	0.0547224	-0.00842238	-0.0549096	N		ADPRM	0.34	0.23	0.15	0.13	0.12	-0.06	0.02	initial	initial	initial	N		ADAMTS15	0.52	0.35	0.42	-0.04	-0.09	-0.03	-0.07	initial	initial	initial	N
APOF	-0.118174	-0.0203866	-0.160292	N		ADRA1A	-0.23	0	0.04	0.24	0.25	-0.02	-0.04	initial	initial	initial	N		ADAMTS16	0.38	0.28	0.11	0.02	-0.04	0.01	-0.09	initial	initial	initial	N
APP	-0.0336601	0.0749982	-0.00727861	N		ADRA1B	0.04	0.05	0.04	0.08	0.06	0.05	0.04	initial	initial	initial	N		ADAMTS17	0.11	0	0.11	0.11	0.2	0.05	0.07	initial	initial	initial	N
AQP1	-0.00395508	-0.0662094	-0.0782098	N		ADRA1D	0.08	0.28	0.05	0.03	0.07	-0.07	0	initial	initial	initial	N		ADAMTS18	0.42	0.29	0.2	0.08	-0.05	0.04	-0.04	initial	initial	initial	N
AQP10	-0.0594393	0.040724	-0.111218	N		ADRA2A	0.06	0.08	0.08	-0.04	-0.06	0.01	0.05	initial	initial	initial	N		ADAMTS19	0.06	0.14	-0.04	0.19	-0.09	0.19	0.02	initial	initial	initial	N
AQP11	-0.037459	-0.212597	-0.048852	N		ADRA2B	-0.05	0.12	0.08	-0.15	-0.15	-0.04	-0.05	initial	initial	initial	N		ADAMTS2	0.09	0.14	0	-0.07	0.06	-0.07	0.06	initial	initial	initial	N
AQP12A	0.177045	0.205422	0.107046	N		ADRA2C	0.18	0.31	0.05	0.06	0.06	-0.08	-0.08	initial	initial	initial	N		ADAMTS20	-0.23	-0.26	-0.09	0.05	-0.08	0.05	-0.05	initial	initial	initial	N
AQP12B	0.0763335	-0.344951	-0.112501	N		ADRB1	0.31	0.2	-0.02	0.05	0.06	0.05	0.07	initial	initial	initial	N		ADAMTS3	0.32	0.2	0.25	-0.06	0	-0.02	0.05	initial	initial	initial	N
AQP2	0.0378239	-0.0275884	-0.0430935	N		ADRB2	0.13	0.05	0.13	-0.07	-0.09	0.02	0.02	initial	initial	initial	N		ADAMTS4	-0.5	-0.05	-0.16	-0.07	0.09	-0.06	0.2	WT_filter	initial	initial	N
AQP3	0.00676218	0.107371	0.154874	N		ADRB3	0.22	0.12	0.31	0.08	0.08	-0.01	0.01	initial	initial	initial	N		ADAMTS5	0.22	0.29	0.21	0.1	0.13	0.08	0.17	initial	initial	initial	N
AQP4	-0.0683333	0.00529719	-0.0128278	N		ADRM1	-0.81	-1.04	-1.15	-0.58	-0.65	-0.11	-0.18	dmso_logFC_less_than_0_5	dmso_logFC_less_than_0_5	dmso_logFC_less_than_0_5	N		ADAMTS6	0.07	0.25	0.39	0	0.02	0.02	0.08	initial	initial	initial	N
AQP5	-0.0288982	-0.0508607	-0.111917	N		ADSL	-1.77	-0.82	-1.05	-1.07	-1.07	-0.3	-0.31	dmso_logFC_less_than_0_5	dmso_logFC_less_than_0_5	dmso_logFC_less_than_0_5	N		ADAMTS7	0.11	-0.02	-0.03	-0.31	0.07	-0.29	0.07	initial	initial	initial	N
AQP6	-0.187008	0.0660003	0.0942666	N		ADSS1	-0.15	-0.1	-0.14	-0.24	-0.24	#N/A	#N/A	initial	initial	initial	N		ADAMTS8	0.38	0.34	0.23	0.02	0.02	0.02	0.02	initial	initial	initial	N
AQP7	-0.287005	0.0828639	-0.0391263	N		ADSS2	-0.99	-0.17	-0.01	-0.42	-0.43	#N/A	#N/A	dmso_logFC_less_than_0_5	initial	initial	N		ADAMTS9	0.36	0.29	0.3	0.07	0.05	0	0.12	initial	initial	initial	N
AQP8	0.0857782	0.0351443	0.0131244	N		ADTRP	-0.41	-0.07	-0.14	0.02	0.04	-0.02	0.03	initial	initial	initial	N		ADAMTSL1	0.31	0.33	0.21	-0.05	0.05	-0.03	-0.04	initial	initial	initial	N
AQP9	0.0303845	0.0777451	0.117978	N		AEBP1	0.07	-0.17	-0.43	-0.28	-0.28	-0.03	-0.07	initial	initial	initial	N		ADAMTSL2	-0.35	0.32	0.22	-0.01	0.1	-0.01	0.05	initial	initial	initial	N
AQPEP	0.104162	0.0613025	0.0412208	N		AEBP2	-0.21	0.53	0.23	-0.11	-0.1	-0.04	0.03	initial	initial	initial	N		ADAMTSL3	0.34	-0.13	0.07	0.1	0.02	0.09	-0.04	initial	initial	initial	N
AQR	-0.138044	0.0316053	-0.153565	N		AEN	-0.25	-0.16	-0.42	0.06	0	0	0.08	initial	initial	initial	nonPanlethal		ADAMTSL4	-0.6	-0.22	-0.28	-0.13	0.1	-0.09	0.1	Melanoma_lineage	initial	initial	N
AR	0.0786015	0.0540583	0.041633	N		AFAP1	0.45	0.17	0.3	0.19	0.21	0.02	0.1	initial	initial	initial	N		ADAMTSL5	-0.01	0.04	-0.01	-0.22	-0.04	-0.22	-0.1	initial	initial	initial	N
ARAF	-0.00264401	0.186453	0.0145818	N		AFAP1L1	-0.03	-0.01	-0.09	-0.07	-0.08	#N/A	#N/A	initial	initial	initial	N		ADAP1	0.22	0.01	-0.05	-0.15	-0.16	-0.17	-0.13	initial	initial	initial	N
ARAP3	0.0427955	0.058522	0.00902083	N		AFAP1L2	-0.16	0.07	-0.04	-0.04	-0.05	#N/A	#N/A	initial	initial	initial	N		ADAP2	-0.36	-0.12	0.22	-0.24	-0.01	-0.21	-0.03	initial	initial	initial	N
ARCN1	-1.49594	-0.377783	-0.218597	N		AFDN	0.21	0.13	0.11	-0.16	-0.21	-0.06	-0.12	initial	initial	initial	N		ADAR	-0.36	-0.58	-0.43	-0.39	-0.26	-0.35	-0.22	initial	dmso_logFC_less_than_0_5	initial	N
AREG	-0.0208101	-0.0113333	0.0985634	N		AFF1	-0.05	-0.15	0.03	0.17	0.16	0.03	0.03	initial	initial	initial	N		ADARB1	0.19	0.38	0	-0.01	-0.07	0.03	-0.1	initial	initial	initial	N
ARF1	-0.110947	-0.259774	-0.341375	N		AFF2	0.47	0.46	0.5	0.14	0.14	0.19	0.16	initial	initial	initial	N		ADARB2	0.21	0.08	-0.1	0.06	0.04	0.07	0.08	initial	initial	initial	N
ARF4	-0.109453	0.016064	0.0638673	N		AFF3	-0.06	-0.3	0.16	-0.23	-0.2	-0.02	-0.08	initial	initial	initial	N		ADAT1	0.29	0.09	0.12	-0.24	0.17	-0.22	0.07	initial	initial	initial	N
ARF5	0.0617623	0.00209063	0.115362	N		AFF4	-0.4	-0.31	-0.14	-0.06	-0.09	-0.04	-0.08	initial	initial	initial	N		ADAT2	-0.99	-1.46	-1.18	-0.73	-0.01	-0.8	0	dmso_logFC_less_than_0_5	dmso_logFC_less_than_0_5	dmso_logFC_less_than_0_5	N
ARFGAP1	-0.0217358	0.0418746	-0.014263	N		AFG1L	0.24	0.13	0.15	-0.01	-0.02	0.11	0.1	initial	initial	initial	N		ADAT3	0.11	-0.56	-0.79	-0.52	-0.03	-0.48	-0.03	initial	dmso_logFC_less_than_0_5	dmso_logFC_less_than_0_5	N
ARFGAP3	0.0056791	-0.050185	-0.162453	N		AFG3L2	-2.02	-1.58	-1.74	-1.08	-1.05	-1.06	-1.01	dmso_logFC_less_than_0_5	dmso_logFC_less_than_0_5	dmso_logFC_less_than_0_5	N		ADCK1	0.1	0.15	0.03	0.23	-0.03	0.21	0	initial	initial	initial	N
ARFGEF1	-0.0644316	-0.0583286	0.0361291	N		AFM	0.15	0.04	0.12	0.06	0.08	0.08	0.06	initial	initial	initial	N		ADCK2	0.13	0.16	0.08	-0.09	0.01	-0.13	-0.02	initial	initial	initial	N
ARFGEF2	0.0239986	-0.248837	-0.103031	N		AFMID	-0.06	-0.12	-0.11	-0.06	-0.07	0.04	-0.01	initial	initial	initial	N		ADCK5	-0.27	-0.04	-0.37	0.02	0.01	-0.03	0.02	initial	initial	initial	N
ARFRP1	0.00146203	0.0206883	0.107054	N		AFP	0.13	0.09	0.14	0	0.01	0.06	0.16	initial	initial	initial	N		ADCY1	0.16	0.09	0.02	0.07	-0.09	0.07	0.03	initial	initial	initial	N
ARG1	0.0500555	0.0107954	0.00190065	N		AFTPH	0.34	-0.08	-0.03	-0.03	-0.01	0.07	0.16	initial	initial	initial	N		ADCY10	-0.45	0.11	0.13	0.02	-0.05	0.02	-0.03	initial	initial	initial	N
ARG2	0.0222167	0.046757	-0.0591034	N		AGA	0.1	0.24	0.15	0.14	0.15	-0.25	-0.3	initial	initial	initial	N		ADCY2	0.08	0.16	0.29	0.16	-0.15	0.2	-0.18	initial	initial	initial	N
ARHGAP26	-0.0773737	0.0268829	0.00060497	N		AGAP1	0.09	0.1	0.23	-0.17	-0.18	0.05	0.08	initial	initial	initial	N		ADCY3	-0.06	-0.25	-0.08	-0.39	0	-0.38	-0.03	initial	initial	initial	N
ARHGAP29	-0.00327357	-0.0785998	0.0812731	N		AGAP11	0.07	-0.15	-0.08	#N/A	#N/A	0.01	0.05	initial	initial	initial	N		ADCY4	0.13	0.06	0.14	-0.17	-0.11	-0.14	-0.13	initial	initial	initial	N
ARHGAP35	-0.0148287	-0.0416934	-0.00623604	N		AGAP2	-0.21	-0.37	-0.21	-0.35	-0.33	-0.03	0.07	initial	initial	initial	N		ADCY5	-0.35	0.2	-0.08	0.12	-0.01	0.11	-0.02	initial	initial	initial	N
ARHGAP4	0.0810878	-0.0537328	-0.00234581	N		AGAP3	-0.16	-0.06	-0.06	0.09	0.07	0.02	0.12	initial	initial	initial	N		ADCY6	-0.07	0.4	0.41	0.09	-0.05	0.06	-0.07	initial	initial	initial	N
ARHGDIG	-0.0870744	-0.0762275	-0.0697746	N		AGAP4	-0.94	-1.16	-1.44	#N/A	#N/A	0.02	0.02	dmso_logFC_less_than_0_5	dmso_logFC_less_than_0_5	dmso_logFC_less_than_0_5	N		ADCY7	0.14	0.01	-0.02	0.17	-0.01	0.19	-0.06	initial	initial	initial	N
ARHGEF2	-0.0700326	-0.120974	-0.125428	N		AGAP5	-0.65	-0.38	-0.74	-0.65	-0.65	0.07	0.03	dmso_logFC_less_than_0_5	initial	dmso_logFC_less_than_0_5	N		ADCY8	-0.15	0.02	0.2	-0.01	0.02	0.04	0.01	initial	initial	initial	N
ARHGEF26	-0.084206	-0.00604087	0.0647647	N		AGAP6	-0.96	-0.83	-0.82	-0.82	-0.76	-0.04	-0.1	dmso_logFC_less_than_0_5	dmso_logFC_less_than_0_5	dmso_logFC_less_than_0_5	N		ADCY9	-0.16	-0.62	-0.57	0.05	-0.09	0.06	-0.11	initial	WT_filter	WT_filter	N
ARHGEF28	0.0692332	-0.0702136	0.0322235	N		AGAP7P	0.09	-0.53	-0.3	#N/A	#N/A	0.05	0.03	initial	dmso_logFC_less_than_0_5	initial	N		ADCYAP1	0.37	0.18	0.44	0.24	-0.06	0.25	-0.02	initial	initial	initial	N
ARHGEF38	0.069391	-0.0158923	0.025724	N		AGAP9	-0.48	-0.22	-0.44	-0.29	-0.27	0.08	0.12	initial	initial	initial	N		ADCYAP1R1	0.36	0.14	0	-0.06	-0.25	-0.05	-0.25	initial	initial	initial	N
ARHGEF39	-0.0203596	0.0594358	0.0963854	N		AGBL1	0.3	0.21	0.16	0.06	0.05	#N/A	#N/A	initial	initial	initial	N		ADD1	0.02	0.27	0	0.1	0.01	0.2	0.05	initial	initial	initial	N
ARHGEF6	0.0816015	0.0479629	-0.0149832	N		AGBL2	-0.11	0.06	-0.1	-0.14	-0.14	-0.05	0	initial	initial	initial	N		ADD2	0.16	0.08	0.03	-0.09	0	-0.05	0.1	initial	initial	initial	N
ARHGEF9	0.0539452	0.0888463	-0.0436272	N		AGBL3	-0.15	0.13	0	-0.08	-0.16	0.04	0.07	initial	initial	initial	N		ADD3	0.24	0.22	0.18	0.04	-0.1	0.06	-0.12	initial	initial	initial	N
ARID1A	-0.447319	0.117388	-0.038143	N		AGBL4	0.11	-0.07	0.11	-0.34	-0.3	#N/A	#N/A	initial	initial	initial	N		ADGB	0.34	0.26	0.31	#N/A	#N/A	#N/A	#N/A	initial	initial	initial	N
ARID1B	-0.224398	-0.0236264	-0.0493095	N		AGBL5	-0.07	-0.23	-0.25	-0.18	-0.2	0.03	0.11	initial	initial	initial	N		ADGRA1	-0.1	0.26	0.1	0.11	-0.06	0.09	-0.05	initial	initial	initial	N
ARID2	-0.157863	-0.0795772	-0.10385	N		AGER	-0.02	-0.08	-0.09	0.12	0.14	-0.04	-0.08	initial	initial	initial	N		ADGRA2	-0.05	-0.24	-0.12	-0.1	-0.18	-0.05	-0.16	initial	initial	initial	N
ARID4A	-0.0162368	0.0422574	-0.010995	N		AGFG1	0.18	0.11	0.01	0	-0.02	-0.07	-0.06	initial	initial	initial	N		ADGRA3	0.4	0.52	0.38	-0.14	0.13	-0.11	0.09	initial	initial	initial	N
ARID4B	-0.109374	0.00128627	-0.0176563	N		AGFG2	0.11	0.15	0.14	-0.22	-0.23	-0.05	-0.01	initial	initial	initial	N		ADGRB1	-0.73	0.04	-0.15	0	-0.01	-0.03	0.01	Melanoma_lineage	initial	initial	N
ARID5A	-0.163791	0.0517621	0.0562943	N		AGGF1	-0.02	-0.17	-0.21	0.08	0.1	0.02	0.01	initial	initial	initial	N		ADGRB2	0.11	-0.04	-0.04	-0.09	-0.23	-0.09	-0.24	initial	initial	initial	N
ARID5B	-0.0562878	-0.0459945	0.116795	N		AGK	0.18	0.07	0.14	0.18	0.16	-0.05	0.07	initial	initial	initial	N		ADGRB3	0.33	0.18	0.19	0.02	0.06	0.05	0.11	initial	initial	initial	N
ARIH1	0.0460609	-0.116636	0.0609676	N		AGL	0.21	-0.18	-0.13	-0.13	-0.11	-0.22	-0.09	initial	initial	initial	N		ADGRD1	0.01	0.19	0.12	-0.11	-0.24	-0.13	-0.15	initial	initial	initial	N
ARIH2	-0.00615566	0.0164248	-0.0709054	N		AGMAT	-0.07	0.05	-0.04	-0.19	-0.23	-0.05	-0.09	initial	initial	initial	N		ADGRE1	-0.22	0	-0.21	-0.11	-0.03	-0.09	-0.07	initial	initial	initial	N
ARL1	0.117041	0.00689589	0.0495064	N		AGMO	0.19	-0.13	-0.07	0.04	0.01	-0.14	-0.23	initial	initial	initial	N		ADGRE2	-0.17	-0.31	-0.34	-0.21	0.11	-0.22	0.1	initial	initial	initial	N
ARL17A	-0.193131	-0.107461	-0.16909	N		AGO1	0.01	-0.1	0.02	-0.33	-0.36	0	0.01	initial	initial	initial	N		ADGRE3	-0.05	-0.4	-0.21	0.06	-0.11	0.04	-0.06	initial	initial	initial	N
ARL5C	-0.0766791	-0.0591199	-0.116432	N		AGO2	-0.77	0.09	-0.2	-0.19	-0.27	-0.01	0.03	Melanoma_lineage	initial	initial	N		ADGRE5	-0.19	-0.21	-0.45	-0.05	0.02	-0.03	-0.01	initial	initial	initial	N
ARL6IP4	-0.0589868	-0.0228116	-0.0701844	N		AGO3	0.04	-0.07	0	-0.11	-0.15	0	0.07	initial	initial	initial	N		ADGRF1	-0.16	0.19	0.21	0.07	-0.08	0.07	-0.06	initial	initial	initial	N
ARL8B	-0.119836	-0.15708	-0.215997	N		AGO4	-0.06	0.03	-0.03	0.01	0.01	0.01	0.03	initial	initial	initial	N		ADGRF2	0.16	0.33	0.43	#N/A	-0.14	#N/A	-0.17	initial	initial	initial	N
ARL9	-0.0208847	0.0644322	0.0729541	N		AGPAT1	-0.69	-0.42	-0.38	-0.05	-0.05	-0.01	-0.08	Melanoma_lineage	initial	initial	N		ADGRF3	0.18	-0.05	-0.02	-0.08	-0.07	-0.08	-0.07	initial	initial	initial	N
ARMC5	0.0554302	0.151608	0.0378176	N		AGPAT2	-0.58	-0.17	-0.17	-0.04	-0.03	-0.07	-0.05	Melanoma_lineage	initial	initial	N		ADGRF4	-0.16	0.06	0.26	-0.01	-0.22	0.02	-0.21	initial	initial	initial	N
ARMC6	0.0711463	0.11397	0.0957025	N		AGPAT3	0.31	0.15	0.18	-0.01	0.03	-0.13	-0.19	initial	initial	initial	N		ADGRF5	-0.52	-0.21	-0.17	-0.23	-0.01	-0.21	0.04	WT_filter	initial	initial	N
ARMCX5	0.155704	0.0535025	0.154289	N		AGPAT4	0.18	0.43	0.37	-0.01	-0.02	0.13	0.13	initial	initial	initial	N		ADGRG1	0.19	0.25	0.27	-0.06	0.1	-0.03	0.12	initial	initial	initial	N
ARNT	0.0559005	0.0427921	0.0523191	N		AGPAT5	0.04	0.13	0.14	0.13	0.16	-0.05	0.02	initial	initial	initial	N		ADGRG2	0.45	0.47	0.53	0.15	-0.02	0.18	-0.07	initial	initial	initial	N
ARNTL	0.00710146	0.0494142	-0.0860002	N		AGPS	0.18	0.16	0.12	0.01	0.04	-0.03	-0.07	initial	initial	initial	N		ADGRG3	0.35	0.18	0.11	-0.16	-0.06	-0.11	-0.05	initial	initial	initial	N
ARPC1A	-0.146468	0.0750243	-0.0941798	N		AGR2	-0.06	-0.04	-0.08	0.01	-0.06	-0.14	-0.11	initial	initial	initial	N		ADGRG4	0.49	0.48	0.16	0.06	-0.56	0.07	-0.49	initial	initial	initial	N
ARPC5	-0.0947637	-0.328649	-0.097826	N		AGR3	0.04	-0.02	0.06	0.12	0.12	0.03	0.05	initial	initial	initial	N		ADGRG5	-0.12	0.02	0.04	-0.02	0	-0.01	0	initial	initial	initial	N
ARR3	0.0308683	-0.0384297	-0.0542081	N		AGRN	0.38	0.19	-0.16	-0.26	-0.28	0.09	0.13	initial	initial	initial	N		ADGRG6	0.33	0.27	0.26	0.2	0.16	0.21	0.16	initial	initial	initial	N
ARRB1	-0.131475	0.00471534	0.0346409	N		AGRP	0.12	0.05	0.03	0	0	-0.01	0.03	initial	initial	initial	N		ADGRG7	-0.2	-0.07	0.01	-0.03	-0.11	-0.07	-0.21	initial	initial	initial	N
ARRDC3	0.0717458	-0.0961479	0.0501036	N		AGT	-0.06	0.31	0.03	-0.08	-0.08	0.03	0.01	initial	initial	initial	N		ADGRL1	-0.05	-0.19	0.08	0.12	-0.01	0.16	-0.03	initial	initial	initial	N
ARSA	-0.0387982	-0.000483636	0.0290709	N		AGTPBP1	0.02	0.12	0.19	0.26	0.25	0.17	0.16	initial	initial	initial	N		ADGRL2	0.18	-0.27	-0.28	-0.06	-0.03	-0.1	0.09	initial	initial	initial	N
ARSB	0.0202368	-0.0246643	-0.00633324	N		AGTR1	0.12	0.23	0.15	-0.14	-0.12	-0.02	0.02	initial	initial	initial	N		ADGRL3	0.5	0.34	0.44	-0.05	-0.01	-0.02	-0.06	initial	initial	initial	N
ARSI	0.0857885	-0.115034	-0.110362	N		AGTR2	0.33	0.32	0.38	0.08	0.04	0	0.03	initial	initial	initial	N		ADGRL4	0.13	0.1	0.2	0.17	-0.19	0.21	-0.11	initial	initial	initial	N
ARSJ	-0.00911345	-0.0656107	-0.118253	N		AGTRAP	0.12	-0.05	0.05	0.05	0.04	0.1	0.07	initial	initial	initial	N		ADGRV1	0.36	-0.02	0.07	0.03	0.05	0.04	0.06	initial	initial	initial	N
ART4	-0.044279	-0.17947	-0.0903846	N		AGXT	0.15	0.05	0.09	-0.1	-0.1	-0.02	-0.04	initial	initial	initial	N		ADH1A	0.53	0.25	0.2	0.04	0.06	0.05	0.11	initial	initial	initial	N
ARTN	-0.110689	0.0841471	-0.0303511	N		AGXT2	0.26	0.1	-0.08	-0.01	-0.02	-0.04	0.01	initial	initial	initial	N		ADH1B	0.33	0.11	0.33	-0.02	-0.11	0	-0.12	initial	initial	initial	N
ARVCF	-0.0233612	-0.124501	-0.108445	N		AHCTF1	-1.76	-1.28	-1.32	-1.04	-1.03	-0.75	-0.65	dmso_logFC_less_than_0_5	dmso_logFC_less_than_0_5	dmso_logFC_less_than_0_5	N		ADH1C	0.13	0.21	0.02	#N/A	0.08	#N/A	0.07	initial	initial	initial	N
AS3MT	-0.0158017	-0.0422686	-0.0664518	N		AHCY	-0.49	-0.26	-0.68	-0.94	-0.95	-0.17	-0.13	initial	initial	dmso_logFC_less_than_0_5	N		ADH4	0.06	0.18	0.29	0.05	-0.22	0.08	-0.01	initial	initial	initial	N
ASAH1	-0.0207186	-0.193647	-0.122249	N		AHCYL1	-0.6	-0.78	-0.66	-0.46	-0.57	-0.1	-0.04	dmso_logFC_less_than_0_5	dmso_logFC_less_than_0_5	dmso_logFC_less_than_0_5	N		ADH5	-0.79	-0.53	-0.57	-0.05	-0.12	-0.06	-0.07	Melanoma_lineage	Melanoma_lineage	Melanoma_lineage	N
ASAH2	0.0357923	-0.00820605	0.0657187	N		AHCYL2	-0.32	0.04	-0.08	-0.03	-0.02	-0.08	-0.04	initial	initial	initial	N		ADH6	0.05	0.16	0.14	0.22	-0.05	0.23	-0.12	initial	initial	initial	N
ASAP2	-0.0272984	-0.264466	-0.139114	N		AHDC1	0.05	0.09	0.08	-0.14	-0.11	#N/A	#N/A	initial	initial	initial	N		ADH7	-0.17	-0.15	-0.15	0.08	#N/A	0.09	#N/A	initial	initial	initial	N
ASB14	0.0193749	-0.0111218	0.0270548	N		AHI1	-0.01	0.15	0.07	-0.07	-0.06	0.01	-0.09	initial	initial	initial	N		ADHFE1	-0.17	0.44	0.3	0.16	-0.01	0.15	-0.02	initial	initial	initial	N
ASB16	0.0263295	-0.0299674	0.023628	N		AHNAK	-0.04	0.02	0.14	-0.19	-0.17	-0.15	-0.13	initial	initial	initial	N		ADI1	-0.14	-0.38	-0.52	-0.09	-0.07	-0.08	-0.13	initial	initial	Melanoma_lineage	N
ASB6	0.0188348	0.159867	0.0379442	N		AHNAK2	-0.2	0.12	-0.05	0.19	0.16	#N/A	#N/A	initial	initial	initial	N		ADIG	0.06	0.17	-0.04	0.02	0.03	-0.03	-0.04	initial	initial	initial	N
ASCC3	0.0157412	-0.0880421	-0.100542	N		AHR	0.32	-0.53	-0.13	0.04	-0.23	-0.16	-0.18	initial	WT_filter	initial	N		ADIPOQ	0.59	0.3	0.28	0.08	-0.03	0.08	-0.03	initial	initial	initial	N
ASCL1	0.0457495	0.0024655	0.0226501	N		AHRR	0.15	0.24	0.27	-0.19	-0.18	-0.1	-0.07	initial	initial	initial	N		ADIPOR1	-0.03	-0.63	-0.13	-0.04	-0.01	-0.13	-0.02	initial	Melanoma_lineage	initial	N
ASF1A	-0.0655075	-0.166987	0.0771342	N		AHSA1	0.15	0.14	0.23	-0.13	-0.17	-0.01	0.1	initial	initial	initial	N		ADIPOR2	0.43	0.11	0.04	0.13	0.03	0.16	0.09	initial	initial	initial	N
ASGR1	0.000532676	-0.0676311	-0.0620301	N		AHSA2P	0.14	-0.13	0.01	#N/A	#N/A	#N/A	#N/A	initial	initial	initial	N		ADIRF	0.16	-0.05	0.01	-0.06	-0.01	-0.07	-0.07	initial	initial	initial	N
ASH1L	-0.156113	0.0769763	-0.0588798	N		AHSG	0.24	0.11	0.05	0.06	0.07	0.09	0.09	initial	initial	initial	N		ADK	-0.96	-0.17	-0.07	-0.09	-0.01	-0.04	0.05	WT_filter	initial	initial	N
ASIC1	-0.107808	-0.0212287	-0.0453774	N		AHSP	0.17	-0.26	-0.12	-0.05	-0.06	-0.01	-0.03	initial	initial	initial	N		ADM	-0.17	0.07	0.1	0.16	-0.1	0.14	-0.04	initial	initial	initial	N
ASIC2	0.0195977	0.218242	0.0271664	N		AICDA	0.2	0.11	0.01	0	-0.01	0.04	0.06	initial	initial	initial	N		ADM2	0.12	-0.07	0.08	-0.02	0.03	-0.05	-0.01	initial	initial	initial	N
ASIC3	0.025896	0.0833859	-0.0529783	N		AIDA	-0.31	-0.31	-0.15	0.26	0.27	-0.25	-0.26	initial	initial	initial	N		ADM5	-0.71	-0.29	-0.24	-0.12	#N/A	-0.11	#N/A	avana_project_score	initial	initial	N
ASIC4	0.0417865	-0.0397345	-0.0726444	N		AIF1	-0.28	-0.08	-0.38	-0.23	-0.18	0.13	0.21	initial	initial	initial	N		ADNP	0.14	-0.19	-0.48	-0.47	-0.08	-0.6	-0.16	initial	initial	initial	N
ASIC5	-0.0298789	0.0633964	-0.000370875	N		AIF1L	0.02	0.02	-0.08	-0.25	-0.27	-0.01	0.03	initial	initial	initial	N		ADNP2	-0.04	0.27	0.33	0.07	-0.04	0.03	-0.03	initial	initial	initial	N
ASNA1	0.0863858	0.0145408	0.00699163	N		AIFM1	0.1	0.07	0.12	-0.84	-0.8	-0.28	-0.23	initial	initial	initial	N		ADO	0.19	0.32	0.08	-0.11	#N/A	-0.05	#N/A	initial	initial	initial	N
ASNS	-0.0447267	0.02237	0.0335739	N		AIFM2	-0.11	-0.05	-0.06	-0.11	-0.1	-0.02	0.07	initial	initial	initial	N		ADORA1	-0.26	-0.04	0.18	-0.04	0	-0.02	0.09	initial	initial	initial	N
ASPM	-0.00150014	-0.0172392	-0.0942575	N		AIFM3	-0.05	0.04	-0.05	-0.19	-0.17	0.05	0.11	initial	initial	initial	N		ADORA2A	0.13	0.16	0.25	-0.09	-0.07	-0.08	-0.05	initial	initial	initial	N
ASPSCR1	-0.012534	-0.229992	0.0190821	N		AIG1	-0.01	0.08	0.17	-0.09	-0.14	-0.11	-0.06	initial	initial	initial	N		ADORA2B	0.43	0.09	0.13	-0.13	0.01	-0.06	0.05	initial	initial	initial	N
ASS1	-0.0332554	0.0391035	0.0179436	N		AIM2	-0.08	0.16	0.03	0.02	0.02	-0.09	-0.19	initial	initial	initial	N		ADORA3	0.27	0.11	0.14	#N/A	0.09	#N/A	0.05	initial	initial	initial	N
ASXL1	-0.100831	-0.0472868	-0.0263073	N		AIMP1	-0.03	-0.1	0	-0.1	-0.11	0.1	0.18	initial	initial	initial	N		ADPGK	0.09	-0.2	-0.09	-0.04	-0.08	-0.05	-0.03	initial	initial	initial	N
ATAD2	0.0639066	-0.0747974	-0.042498	N		AIMP2	-0.23	-0.18	-0.25	-0.23	-0.21	-0.14	-0.2	initial	initial	initial	N		ADPRH	0.26	0.01	0.19	-0.21	0.06	-0.21	0.12	initial	initial	initial	N
ATAT1	-0.106574	0.0222123	0.11729	N		AIP	-0.47	-1.07	-1.19	-0.28	-0.42	0.04	0.07	initial	shRNA	shRNA	N		ADPRHL1	-0.54	0.16	0.12	-0.21	0.01	-0.16	-0.03	Melanoma_lineage	initial	initial	N
ATF1	-0.02559	0.00490779	0.0244004	N		AIPL1	0.1	0.13	0.15	-0.08	-0.01	-0.07	0.02	initial	initial	initial	N		ADPRHL2	0.02	0.04	-0.03	#N/A	0.1	#N/A	0.09	initial	initial	initial	N
ATF2	0.0644048	0.101368	0.0681832	N		AIRE	0.28	0.14	0.1	0.12	0.14	-0.08	-0.15	initial	initial	initial	N		ADPRM	0.29	0.35	0.32	0.13	-0.06	0.12	0.02	initial	initial	initial	N
ATF4	-0.273537	-0.235584	-0.105842	N		AJAP1	0.49	0.32	0.42	0	-0.06	-0.07	-0.11	initial	initial	initial	N		ADRA1A	-0.28	0.13	0.26	0.24	-0.02	0.25	-0.04	initial	initial	initial	N
ATF7IP2	0.0392256	0.0161277	-0.0368194	N		AJM1	-0.57	-0.29	-0.33	-0.24	-0.21	#N/A	#N/A	avana_project_score	initial	initial	N		ADRA1B	0.15	-0.04	0.03	0.08	0.05	0.06	0.04	initial	initial	initial	N
ATG13	0.0178152	-0.017305	0.00797319	N		AJUBA	-0.28	-0.15	-0.3	-0.13	-0.15	-0.11	-0.05	initial	initial	initial	N		ADRA1D	0.24	0.09	0.3	0.03	-0.07	0.07	0	initial	initial	initial	N
ATG16L1	0.0210336	0.184688	-0.0843317	N		AK1	0.08	0.27	0.18	-0.25	-0.25	0	-0.01	initial	initial	initial	N		ADRA2A	0.18	-0.03	0.04	-0.04	0.01	-0.06	0.05	initial	initial	initial	N
ATG4A	0.0399564	-0.116325	-0.0427247	N		AK2	-0.42	-0.66	-0.56	0.04	0.06	0.1	0.07	initial	Melanoma_lineage	Melanoma_lineage	N		ADRA2B	0.52	0.05	0.3	-0.15	-0.04	-0.15	-0.05	initial	initial	initial	N
ATIC	-0.0351393	0.00784847	-0.237987	N		AK3	-0.2	-0.04	-0.01	0.06	0.09	-0.12	-0.1	initial	initial	initial	N		ADRA2C	0.03	0.16	0.24	0.06	-0.08	0.06	-0.08	initial	initial	initial	N
ATM	0.196432	-0.0414405	-0.0473306	N		AK4	-0.39	-0.44	-0.65	-0.26	-0.26	-0.07	-0.18	initial	initial	Melanoma_lineage	N		ADRB1	0.05	0.17	0.18	0.05	0.05	0.06	0.07	initial	initial	initial	N
ATMIN	0.0472425	0.0997998	0.0567708	N		AK5	0.13	0.02	-0.02	0.03	0.05	0.09	0.2	initial	initial	initial	N		ADRB2	0.24	0.24	0.27	-0.07	0.02	-0.09	0.02	initial	initial	initial	N
ATOH1	0.0507735	-0.0526706	0.156729	N		AK6	-1.38	-1.58	-1.7	-1.02	-1.05	#N/A	#N/A	dmso_logFC_less_than_0_5	dmso_logFC_less_than_0_5	dmso_logFC_less_than_0_5	N		ADRB3	0.34	0	0.15	0.08	-0.01	0.08	0.01	initial	initial	initial	N
ATOX1	0.017269	0.0132791	0.178044	N		AK7	-0.09	0.12	0.05	-0.08	-0.09	-0.02	-0.07	initial	initial	initial	N		ADRM1	-1.25	-1.6	-1.52	-0.58	-0.11	-0.65	-0.18	dmso_logFC_less_than_0_5	dmso_logFC_less_than_0_5	dmso_logFC_less_than_0_5	N
ATP11A	0.0134077	-0.0673055	-0.0210957	N		AK8	-0.52	0.09	-0.1	-0.11	-0.12	-0.11	-0.1	Melanoma_lineage	initial	initial	N		ADSL	-2.91	-1.67	-2.24	-1.07	-0.3	-1.07	-0.31	dmso_logFC_less_than_0_5	dmso_logFC_less_than_0_5	dmso_logFC_less_than_0_5	N
ATP11B	0.0159256	0.154935	0.0734808	N		AK9	0.31	0.17	0.26	0.04	0.04	-0.03	-0.04	initial	initial	initial	N		ADSS1	-0.33	-0.07	-0.11	-0.24	#N/A	-0.24	#N/A	initial	initial	initial	N
ATP11C	0.120772	0.0767776	0.0621697	N		AKAIN1	0.23	0.29	0.27	0.37	0.36	#N/A	#N/A	initial	initial	initial	N		ADSS2	-2.09	-0.49	-0.44	-0.42	#N/A	-0.43	#N/A	dmso_logFC_less_than_0_5	initial	initial	N
ATP12A	0.0325777	0.0778387	0.0352008	N		AKAP1	0.03	-0.18	-0.42	0.02	0.02	-0.14	-0.11	initial	initial	initial	N		ADTRP	-0.43	-0.09	-0.25	0.02	-0.02	0.04	0.03	initial	initial	initial	N
ATP13A1	0.041736	0.212778	0.0189977	N		AKAP10	0.34	-0.07	0.15	-0.07	-0.03	-0.07	0.01	initial	initial	initial	N		AEBP1	-0.14	-0.12	-0.37	-0.28	-0.03	-0.28	-0.07	initial	initial	initial	N
ATP13A3	0.0539922	0.0306506	0.152587	N		AKAP11	0.16	0.17	0.33	0.05	0.07	0	-0.05	initial	initial	initial	N		AEBP2	-0.24	0.94	0.33	-0.11	-0.04	-0.1	0.03	initial	initial	initial	N
ATP13A4	0.0419798	-0.126784	-0.051498	N		AKAP12	0.04	0.14	0.09	-0.02	-0.02	-0.04	-0.05	initial	initial	initial	N		AFAP1	0.56	0.22	0.23	0.19	0.02	0.21	0.1	initial	initial	initial	N
ATP13A5	0.119827	0.142861	0.0426142	N		AKAP13	0.25	0.22	-0.08	-0.04	-0.1	-0.06	0.03	initial	initial	initial	N		AFAP1L1	-0.13	-0.12	-0.11	-0.07	#N/A	-0.08	#N/A	initial	initial	initial	N
ATP1A1	-0.291483	-0.116473	-0.082043	N		AKAP14	0.38	0.24	0.3	0.11	0.1	-0.03	0	initial	initial	initial	N		AFAP1L2	-0.08	0.14	0.09	-0.04	#N/A	-0.05	#N/A	initial	initial	initial	N
ATP1A2	-0.0339064	-0.10024	0.0115141	N		AKAP17A	0.32	0.33	0.26	-0.04	-0.03	-0.14	-0.15	initial	initial	initial	N		AFDN	0.39	0.11	0.08	-0.16	-0.06	-0.21	-0.12	initial	initial	initial	N
ATP1A3	-0.0975813	-0.138789	0.000610179	N		AKAP2	0.14	0.15	0.2	#N/A	#N/A	-0.02	-0.04	initial	initial	initial	N		AFF1	-0.06	0.07	-0.07	0.17	0.03	0.16	0.03	initial	initial	initial	N
ATP1A4	0.101024	0.132946	0.139738	N		AKAP3	0.51	0.42	0.22	0	-0.01	0.05	0.07	initial	initial	initial	N		AFF2	0.58	0.57	0.56	0.14	0.19	0.14	0.16	initial	initial	initial	N
ATP1B1	-0.0743996	-0.0788439	-0.0148627	N		AKAP4	0.27	0.27	0.38	0.15	0.14	#N/A	#N/A	initial	initial	initial	N		AFF3	-0.01	-0.13	0.11	-0.23	-0.02	-0.2	-0.08	initial	initial	initial	N
ATP1B2	0.0606526	0.0659954	0.183728	N		AKAP5	0.01	0.08	0.12	0.03	-0.01	-0.06	-0.01	initial	initial	initial	N		AFF4	-0.37	-0.61	-0.32	-0.06	-0.04	-0.09	-0.08	initial	WT_filter	initial	N
ATP1B3	0.0267888	-0.124618	-0.0208234	N		AKAP6	-0.07	0	0.04	-0.06	-0.06	0.12	0.17	initial	initial	initial	N		AFG1L	0.35	0.2	0.13	-0.01	0.11	-0.02	0.1	initial	initial	initial	N
ATP1B4	-0.0810566	0.0129818	-0.035574	N		AKAP7	0.31	0.27	0.17	-0.12	-0.13	-0.05	-0.05	initial	initial	initial	N		AFG3L2	-1.9	-1.62	-2.74	-1.08	-1.06	-1.05	-1.01	dmso_logFC_less_than_0_5	dmso_logFC_less_than_0_5	dmso_logFC_less_than_0_5	N
ATP2A1	0.0149651	0.124795	-0.0335329	N		AKAP8	0.17	-0.1	0.03	-0.08	-0.04	-0.04	0.02	initial	initial	initial	nonPanlethal		AFM	0.11	0.14	0.16	0.06	0.08	0.08	0.06	initial	initial	initial	N
ATP2A2	-0.0549305	-0.12383	-0.00513542	N		AKAP8L	-0.03	-0.36	-0.34	-0.16	-0.13	-0.09	-0.07	initial	initial	initial	N		AFMID	-0.1	-0.22	-0.27	-0.06	0.04	-0.07	-0.01	initial	initial	initial	N
ATP2A3	0.0484272	-0.0774098	-0.0327539	N		AKAP9	0.28	0.04	0.07	0.02	-0.05	-0.02	0.02	initial	initial	initial	N		AFP	0.06	0.2	0.15	0	0.06	0.01	0.16	initial	initial	initial	N
ATP2B4	-0.0669593	-0.0328256	0.0562183	N		AKIP1	-0.42	-0.1	-0.15	-0.07	-0.11	0.06	0.07	initial	initial	initial	N		AFTPH	0.33	-0.05	-0.07	-0.03	0.07	-0.01	0.16	initial	initial	initial	N
ATP4A	0.000343662	0.120602	0.0652237	N		AKIRIN1	-0.17	-0.12	-0.52	-0.38	-0.44	0.08	0.06	initial	initial	shRNA	N		AGA	-0.02	0.4	0.29	0.14	-0.25	0.15	-0.3	initial	initial	initial	N
ATP4B	-0.0672931	0.13699	0.0862823	N		AKIRIN2	-1.44	-1.17	-1.58	-0.91	-0.97	#N/A	#N/A	dmso_logFC_less_than_0_5	dmso_logFC_less_than_0_5	dmso_logFC_less_than_0_5	N		AGAP1	0.18	0.05	0.15	-0.17	0.05	-0.18	0.08	initial	initial	initial	N
ATP5A1	-0.0521831	0.056327	-0.0413607	N		AKNA	0	0.08	-0.11	-0.06	-0.06	-0.05	-0.1	initial	initial	initial	N		AGAP11	0.17	-0.08	0.12	#N/A	0.01	#N/A	0.05	initial	initial	initial	N
ATP5B	0.0141303	-0.0295299	0.0158718	N		AKNAD1	0.13	-0.15	0.08	0.01	0.04	#N/A	#N/A	initial	initial	initial	N		AGAP2	-0.25	-0.3	-0.24	-0.35	-0.03	-0.33	0.07	initial	initial	initial	N
ATP5F1	-0.245991	0.0076898	0.115278	N		AKR1A1	0.24	-0.01	0.31	-0.08	-0.03	-0.1	-0.05	initial	initial	initial	N		AGAP3	-0.18	-0.08	-0.13	0.09	0.02	0.07	0.12	initial	initial	initial	N
ATP5G1	-0.0673699	0.00474536	-0.0172468	N		AKR1B1	-0.52	-0.09	-0.15	0.31	0.33	-0.09	-0.02	WT_filter	initial	initial	N		AGAP4	-1.07	-1.42	-1.32	#N/A	0.02	#N/A	0.02	dmso_logFC_less_than_0_5	dmso_logFC_less_than_0_5	dmso_logFC_less_than_0_5	N
ATP5G2	-0.15597	0.128691	0.0773615	N		AKR1B10	-0.35	0.09	0.02	0.02	0	0	0	initial	initial	initial	N		AGAP5	-0.66	-0.55	-1.09	-0.65	0.07	-0.65	0.03	dmso_logFC_less_than_0_5	dmso_logFC_less_than_0_5	dmso_logFC_less_than_0_5	N
ATP5G3	-0.10141	-0.119516	0.0148169	N		AKR1B15	-0.21	0.12	0.03	0.09	0.08	-0.05	-0.09	initial	initial	initial	N		AGAP6	-0.63	-1.13	-1	-0.82	-0.04	-0.76	-0.1	dmso_logFC_less_than_0_5	dmso_logFC_less_than_0_5	dmso_logFC_less_than_0_5	N
ATP5I	-0.0440311	0.0833688	0.0227468	N		AKR1C1	0.48	0.25	0.28	-0.15	-0.13	0.07	0.07	initial	initial	initial	N		AGAP7P	-0.05	-0.82	-0.25	#N/A	0.05	#N/A	0.03	initial	dmso_logFC_less_than_0_5	initial	N
ATP5J	0.000438301	0.0495693	-0.0714224	N		AKR1C2	0.39	0.17	0.23	0.22	0.23	-0.13	-0.1	initial	initial	initial	N		AGAP9	-0.55	-0.28	-0.53	-0.29	0.08	-0.27	0.12	WT_filter	initial	WT_filter	N
ATP5J2	-0.145702	-0.131971	-0.0743049	N		AKR1C3	0.3	0.23	0.33	0.02	0.08	-0.03	-0.03	initial	initial	initial	N		AGBL1	0.44	0.21	0.05	0.06	#N/A	0.05	#N/A	initial	initial	initial	N
ATP5O	-0.0638768	-0.108983	0.0454696	N		AKR1C4	0.41	0.35	0.36	0.05	0.02	-0.04	-0.01	initial	initial	initial	N		AGBL2	-0.2	0.07	0.01	-0.14	-0.05	-0.14	0	initial	initial	initial	N
ATP6AP1L	0.0344747	-0.104065	-0.0709243	N		AKR1D1	-0.2	-0.04	0.14	0.01	-0.03	0.02	0.09	initial	initial	initial	N		AGBL3	-0.08	0.18	0.01	-0.08	0.04	-0.16	0.07	initial	initial	initial	N
ATP6AP2	0.0129263	0.0918056	0.0398325	N		AKR1E2	0.26	0.33	0.15	0.1	0.11	0.06	0.07	initial	initial	initial	N		AGBL4	-0.12	0.05	-0.04	-0.34	#N/A	-0.3	#N/A	initial	initial	initial	N
ATP6V0B	-0.0212513	0.107754	0.0202998	N		AKR7A2	0	0.08	-0.17	-0.09	-0.12	-0.01	-0.05	initial	initial	initial	N		AGBL5	-0.26	-0.15	-0.19	-0.18	0.03	-0.2	0.11	initial	initial	initial	N
ATP6V0D1	0.0138645	0.00824669	0.11485	N		AKR7A3	0.11	0.13	-0.14	-0.35	-0.4	-0.08	-0.03	initial	initial	initial	N		AGER	-0.29	-0.06	-0.23	0.12	-0.04	0.14	-0.08	initial	initial	initial	N
ATP6V1A	-0.0619845	0.102699	-0.0562484	N		AKT1	0.12	0.04	0.09	-0.02	0.07	-0.08	-0.01	initial	initial	initial	N		AGFG1	0.13	0.16	0.1	0	-0.07	-0.02	-0.06	initial	initial	initial	N
ATP6V1B2	-0.069501	0.196487	0.222645	N		AKT1S1	0.12	0.01	-0.14	0.03	0.03	0	-0.02	initial	initial	initial	N		AGFG2	0.18	0.14	0.29	-0.22	-0.05	-0.23	-0.01	initial	initial	initial	N
ATP6V1C2	0.106743	-0.0102079	-0.00166369	N		AKT2	-0.06	-0.06	-0.06	-0.14	-0.07	0.04	0.08	initial	initial	initial	N		AGGF1	-0.09	-0.25	-0.53	0.08	0.02	0.1	0.01	initial	initial	Melanoma_lineage	N
ATP6V1E1	0.0181277	-0.057621	0.0104165	N		AKT3	-0.19	0.01	0.1	0.13	0.09	0.05	0.01	initial	initial	initial	N		AGK	-0.1	-0.06	0	0.18	-0.05	0.16	0.07	initial	initial	initial	N
ATP6V1G2	-0.0557307	-0.0722519	-0.132576	N		AKTIP	-0.34	-0.14	-0.11	-0.1	-0.11	0.05	0.09	initial	initial	initial	N		AGL	0.31	-0.13	0.05	-0.13	-0.22	-0.11	-0.09	initial	initial	initial	N
ATP6V1H	-0.0361512	0.102804	0.0657061	N		ALAD	0.03	0.12	0.14	-0.11	-0.07	0.04	0.03	initial	initial	initial	N		AGMAT	-0.15	0.12	-0.1	-0.19	-0.05	-0.23	-0.09	initial	initial	initial	N
ATP7A	0.0765827	0.106696	0.0937564	N		ALAS1	0.19	0.06	0.15	-0.13	-0.07	0.06	0.04	initial	initial	initial	N		AGMO	0.15	0.03	-0.19	0.04	-0.14	0.01	-0.23	initial	initial	initial	N
ATP8A2	-0.0185606	0.0369405	0.088463	N		ALAS2	0.15	0.2	0.29	0.15	0.15	0.03	0.09	initial	initial	initial	N		AGO1	0.01	0.12	0.12	-0.33	0	-0.36	0.01	initial	initial	initial	N
ATP9A	0.087771	0.111541	0.083195	N		ALB	0.15	0.03	0.19	0.08	0.12	-0.06	-0.02	initial	initial	initial	N		AGO2	-1.11	0.41	0.16	-0.19	-0.01	-0.27	0.03	Melanoma_lineage	initial	initial	N
ATP9B	-0.0144405	0.171652	0.101743	N		ALCAM	-0.17	0.14	0.18	0	0.01	-0.01	-0.07	initial	initial	initial	N		AGO3	0.29	0.06	0.08	-0.11	0	-0.15	0.07	initial	initial	initial	N
ATPAF2	0.0647334	-0.0991106	-0.0408626	N		ALDH16A1	-0.3	-0.16	-0.2	-0.05	-0.02	-0.06	-0.08	initial	initial	initial	N		AGO4	-0.03	0	-0.17	0.01	0.01	0.01	0.03	initial	initial	initial	N
ATR	-0.0459197	0.00922973	-0.0707186	N		ALDH18A1	0.26	0.17	0.16	-0.3	-0.25	-0.11	-0.07	initial	initial	initial	N		AGPAT1	-0.45	-0.44	-0.41	-0.05	-0.01	-0.05	-0.08	initial	initial	initial	N
ATRIP	0.0711352	0.0150399	0.0544142	N		ALDH1A1	0.13	0.23	0.16	0.03	0.04	0.01	-0.04	initial	initial	initial	N		AGPAT2	-0.98	-0.17	-0.07	-0.04	-0.07	-0.03	-0.05	Melanoma_lineage	initial	initial	N
ATRX	-0.0394354	0.0435779	-0.0325947	N		ALDH1A2	-0.02	-0.01	-0.03	0.01	0	-0.16	-0.21	initial	initial	initial	N		AGPAT3	0.15	0	0.15	-0.01	-0.13	0.03	-0.19	initial	initial	initial	N
AUH	-0.0351355	0.00556129	0.0734178	N		ALDH1A3	0.1	0.2	0.15	0.17	0.18	-0.07	-0.06	initial	initial	initial	N		AGPAT4	0.13	0.43	0.59	-0.01	0.13	-0.02	0.13	initial	initial	initial	N
AURKA	-0.415212	-0.1853	-0.0702727	N		ALDH1B1	-0.33	0.09	0.04	-0.09	-0.08	-0.13	-0.03	initial	initial	initial	N		AGPAT5	-0.06	0.24	0.17	0.13	-0.05	0.16	0.02	initial	initial	initial	N
AURKC	0.0831477	0.142196	0.155821	N		ALDH1L1	-0.37	-0.22	-0.21	-0.08	-0.07	0.06	0.1	initial	initial	initial	N		AGPS	0.32	0.37	0.16	0.01	-0.03	0.04	-0.07	initial	initial	initial	N
AVP	0.156386	0.0170285	0.106892	N		ALDH1L2	0.1	0.05	0.03	0.05	0.05	0.04	0	initial	initial	initial	N		AGR2	-0.05	0.01	-0.05	0.01	-0.14	-0.06	-0.11	initial	initial	initial	N
AVPI1	0.0348983	-0.0251328	-0.076002	N		ALDH2	0	0.03	0.02	-0.08	-0.07	-0.15	-0.17	initial	initial	initial	N		AGR3	0.11	0.03	0.09	0.12	0.03	0.12	0.05	initial	initial	initial	N
AVPR1A	0.00464903	0.0824899	-0.00794056	N		ALDH3A1	0.36	0.1	0.04	-0.1	-0.06	-0.07	-0.11	initial	initial	initial	N		AGRN	0.43	0.16	-0.11	-0.26	0.09	-0.28	0.13	initial	initial	initial	N
AVPR1B	-0.0217866	0.206577	0.0797463	N		ALDH3A2	0.37	0.12	0.12	0.08	0.1	#N/A	#N/A	initial	initial	initial	N		AGRP	0.2	0.11	0.16	0	-0.01	0	0.03	initial	initial	initial	N
AVPR2	0.151012	0.0369222	0.000930579	N		ALDH3B1	-0.66	0.21	0.04	#N/A	#N/A	-0.09	-0.1	dmso_logFC_less_than_0_5	initial	initial	N		AGT	-0.3	0.16	0.01	-0.08	0.03	-0.08	0.01	initial	initial	initial	N
AWAT1	0.0461236	0.0254712	0.0379529	N		ALDH3B2	-0.32	-0.04	0.04	-0.14	-0.11	-0.05	-0.1	initial	initial	initial	N		AGTPBP1	0.09	0.25	0.22	0.26	0.17	0.25	0.16	initial	initial	initial	N
AXIN1	-0.0215958	0.0800625	-0.0138771	N		ALDH4A1	-0.05	0.16	0.23	-0.05	-0.09	-0.01	0.01	initial	initial	initial	N		AGTR1	0.24	0.33	0.22	-0.14	-0.02	-0.12	0.02	initial	initial	initial	N
AXIN2	-0.0730065	-0.0578465	-0.113672	N		ALDH5A1	-0.3	0.03	0.05	-0.08	-0.09	-0.04	0	initial	initial	initial	N		AGTR2	0.41	0.39	0.41	0.08	0	0.04	0.03	initial	initial	initial	N
AXL	0.123781	0.111458	0.0797088	N		ALDH6A1	-0.08	-0.09	0.03	-0.17	-0.13	#N/A	#N/A	initial	initial	initial	N		AGTRAP	0.13	-0.03	0.01	0.05	0.1	0.04	0.07	initial	initial	initial	N
AZIN2	0.0341544	0.0671504	0.0359919	N		ALDH7A1	-0.04	-0.1	-0.22	-0.16	-0.16	-0.02	-0.03	initial	initial	initial	N		AGXT	0.16	0	0.06	-0.1	-0.02	-0.1	-0.04	initial	initial	initial	N
B2M	-0.0356088	-0.12079	-0.146448	N		ALDH8A1	0.14	-0.02	0.15	-0.11	-0.16	-0.01	-0.01	initial	initial	initial	N		AGXT2	0.32	0.19	0.04	-0.01	-0.04	-0.02	0.01	initial	initial	initial	N
B3GAT1	0.0455581	0.0264083	-0.0455717	N		ALDH9A1	-0.04	0.04	0.02	0.21	0.23	-0.01	-0.02	initial	initial	initial	N		AHCTF1	-1.85	-1.52	-1.19	-1.04	-0.75	-1.03	-0.65	dmso_logFC_less_than_0_5	dmso_logFC_less_than_0_5	dmso_logFC_less_than_0_5	N
B4GALT1	0.0894393	0.0342444	0.0870531	N		ALDOA	-0.85	-1.02	-1.49	-1.43	-1.5	-0.52	-0.53	dmso_logFC_less_than_0_5	dmso_logFC_less_than_0_5	dmso_logFC_less_than_0_5	N		AHCY	-2.43	-1.35	-1.66	-0.94	-0.17	-0.95	-0.13	dmso_logFC_less_than_0_5	dmso_logFC_less_than_0_5	dmso_logFC_less_than_0_5	N
B4GALT7	0.00837706	-0.00861231	0.0233668	N		ALDOB	0.08	0.09	0.23	-0.06	-0.08	0.04	0.12	initial	initial	initial	N		AHCYL1	-0.88	-1.31	-1.57	-0.46	-0.1	-0.57	-0.04	dmso_logFC_less_than_0_5	dmso_logFC_less_than_0_5	dmso_logFC_less_than_0_5	N
BAAT	0.148757	0.116395	-0.0334218	N		ALDOC	-0.08	-0.02	-0.17	-0.21	-0.17	-0.18	-0.06	initial	initial	initial	N		AHCYL2	-0.3	0.17	-0.18	-0.03	-0.08	-0.02	-0.04	initial	initial	initial	N
BABAM1	0.0102766	0.0483709	0.105628	N		ALG1	-1.07	-1.82	-1.42	-1.09	-1.12	0.03	0.04	dmso_logFC_less_than_0_5	dmso_logFC_less_than_0_5	dmso_logFC_less_than_0_5	N		AHDC1	0.03	-0.01	0.13	-0.14	#N/A	-0.11	#N/A	initial	initial	initial	N
BACE1	0.070216	-0.00369123	-0.022758	N		ALG10	-0.24	-0.21	-0.08	-0.12	-0.09	-0.05	-0.03	initial	initial	initial	N		AHI1	-0.05	0.02	0.18	-0.07	0.01	-0.06	-0.09	initial	initial	initial	N
BACE2	0.0595782	0.0413491	-0.130152	N		ALG10B	-0.35	-0.16	0	0.04	0.07	-0.34	-0.35	initial	initial	initial	N		AHNAK	0.04	0.17	0.16	-0.19	-0.15	-0.17	-0.13	initial	initial	initial	N
BACH1	-0.00089826	-0.000780491	-0.00808544	N		ALG11	-2.04	-1.93	-2.73	-1.49	-1.46	0.03	0.08	dmso_logFC_less_than_0_5	dmso_logFC_less_than_0_5	dmso_logFC_less_than_0_5	N		AHNAK2	-0.08	0.08	-0.13	0.19	#N/A	0.16	#N/A	initial	initial	initial	N
BACH2	0.0713884	0.130206	0.00891359	N		ALG12	0.04	-0.01	-0.16	-0.39	-0.41	0.08	0.11	initial	initial	initial	N		AHR	0.23	-0.92	-0.4	0.04	-0.16	-0.23	-0.18	initial	WT_filter	initial	N
BAD	-0.0783667	-0.00699264	-0.146869	N		ALG13	-0.39	-1.14	-1.36	-1.54	-1.49	0.04	-0.03	initial	dmso_logFC_less_than_0_5	dmso_logFC_less_than_0_5	N		AHRR	0.12	0.26	0.17	-0.19	-0.1	-0.18	-0.07	initial	initial	initial	N
BAG2	-0.0890399	-0.125426	-0.033228	N		ALG14	-0.89	-1.42	-1.58	-1.12	-1.1	#N/A	#N/A	dmso_logFC_less_than_0_5	dmso_logFC_less_than_0_5	dmso_logFC_less_than_0_5	N		AHSA1	-0.05	-0.06	0.32	-0.13	-0.01	-0.17	0.1	initial	initial	initial	N
BAGE	-0.195068	0.0259088	-0.0900843	N		ALG1L	-0.62	-1	-0.71	-0.8	-0.81	0	0.03	dmso_logFC_less_than_0_5	dmso_logFC_less_than_0_5	dmso_logFC_less_than_0_5	N		AHSA2P	0.14	-0.03	-0.16	#N/A	#N/A	#N/A	#N/A	initial	initial	initial	N
BAGE3	0.144515	-0.23066	-0.0469959	N		ALG1L2	-1.17	-0.82	-1.31	#N/A	#N/A	0.06	0.03	dmso_logFC_less_than_0_5	dmso_logFC_less_than_0_5	dmso_logFC_less_than_0_5	N		AHSG	0.29	0.11	0.16	0.06	0.09	0.07	0.09	initial	initial	initial	N
BAHCC1	0.0335815	0.0423103	-0.20703	N		ALG2	-1.06	-2.26	-2.79	-1.43	-1.51	0.06	0.09	dmso_logFC_less_than_0_5	dmso_logFC_less_than_0_5	dmso_logFC_less_than_0_5	N		AHSP	0.35	-0.34	-0.03	-0.05	-0.01	-0.06	-0.03	initial	initial	initial	N
BAK1	-0.236997	-0.194615	-0.104996	N		ALG3	0.29	0.4	0.26	0.03	0.03	0.08	0.09	initial	initial	initial	N		AICDA	0.14	0.07	0.31	0	0.04	-0.01	0.06	initial	initial	initial	N
BAP1	0.0539999	0.176783	0.114421	N		ALG5	-0.26	-0.26	-0.2	-0.27	-0.18	-0.09	-0.08	initial	initial	initial	N		AIDA	-0.51	-0.05	-0.35	0.26	-0.25	0.27	-0.26	avana_project_score	initial	initial	N
BARHL2	0.0965274	0.0102242	0.0133793	N		ALG6	0.33	0.07	0.06	-0.33	-0.28	0.11	0.07	initial	initial	initial	N		AIF1	-0.62	-0.18	-0.43	-0.23	0.13	-0.18	0.21	Melanoma_lineage	initial	initial	N
BATF3	-0.103832	-0.0511032	0.0208929	N		ALG8	-0.5	-0.06	-0.09	-0.42	-0.32	0.02	-0.02	dmso_logFC_less_than_0_5	initial	initial	N		AIF1L	-0.13	0.16	-0.03	-0.25	-0.01	-0.27	0.03	initial	initial	initial	N
BAX	0.217017	0.0579238	-0.016347	N		ALG9	0.28	0.3	0.22	-0.12	-0.08	0.04	-0.06	initial	initial	initial	N		AIFM1	-1.32	-0.45	-0.23	-0.84	-0.28	-0.8	-0.23	dmso_logFC_less_than_0_5	initial	initial	N
BAZ1B	0.0529961	0.0351553	0.0808157	N		ALK	0.02	-0.12	-0.11	-0.18	-0.2	0.04	0.08	initial	initial	initial	N		AIFM2	0.05	0	-0.1	-0.11	-0.02	-0.1	0.07	initial	initial	initial	N
BAZ2A	-0.147998	-0.0646709	-0.00306216	N		ALKAL1	-0.03	0.09	0.21	0.05	0.05	0.04	0.04	initial	initial	initial	N		AIFM3	-0.08	0.06	-0.1	-0.19	0.05	-0.17	0.11	initial	initial	initial	N
BAZ2B	-0.00855245	-0.00150134	0.0277218	N		ALKAL2	0.25	-0.11	0.11	0.2	0.19	#N/A	#N/A	initial	initial	initial	N		AIG1	0.12	0.22	0.16	-0.09	-0.11	-0.14	-0.06	initial	initial	initial	N
BBC3	0.174401	-0.0196597	0.0699174	N		ALKBH1	-0.03	0.08	-0.01	-0.24	-0.19	0	0.08	initial	initial	initial	N		AIM2	-0.23	0.12	0	0.02	-0.09	0.02	-0.19	initial	initial	initial	N
BBOX1	0.00146789	0.0369722	0.0856142	N		ALKBH2	0.12	-0.07	-0.02	0.12	0.12	0.05	0.05	initial	initial	initial	N		AIMP1	0.07	-0.02	0.1	-0.1	0.1	-0.11	0.18	initial	initial	initial	N
BBS9	-0.011584	-0.125764	-0.0754477	N		ALKBH3	0.12	0.15	0.1	-0.04	-0.06	-0.12	-0.1	initial	initial	initial	N		AIMP2	-0.27	-0.27	-0.33	-0.23	-0.14	-0.21	-0.2	initial	initial	initial	N
BCAM	-0.092023	0.130487	0.174261	N		ALKBH4	-0.4	-0.3	-0.23	-0.15	-0.21	0.09	0.1	initial	initial	initial	N		AIP	-0.46	-1.77	-1.86	-0.28	0.04	-0.42	0.07	initial	shRNA	shRNA	N
BCAN	0.101488	0.0857855	0.00209743	N		ALKBH5	-0.12	-0.15	-0.1	-0.16	-0.14	-0.01	-0.06	initial	initial	initial	N		AIPL1	0.24	0.03	0.08	-0.08	-0.07	-0.01	0.02	initial	initial	initial	N
BCAT1	0.0782203	0.0809642	-0.0119082	N		ALKBH6	-0.03	-0.11	0.1	-0.02	-0.02	#N/A	#N/A	initial	initial	initial	N		AIRE	0.32	0.01	0.1	0.12	-0.08	0.14	-0.15	initial	initial	initial	N
BCCIP	0.0869447	-0.145374	-0.0666554	N		ALKBH7	-0.11	-0.08	-0.17	-0.15	-0.13	0.03	-0.01	initial	initial	initial	N		AJAP1	0.47	0.33	0.42	0	-0.07	-0.06	-0.11	initial	initial	initial	N
BCHE	0.0501554	0.0154551	-0.0610503	N		ALKBH8	0.17	0.25	0.1	0.02	-0.03	0.05	0.08	initial	initial	initial	N		AJM1	-0.79	-0.34	-0.25	-0.24	#N/A	-0.21	#N/A	avana_project_score	initial	initial	N
BCKDHA	0.120835	0.103587	0.0805621	N		ALLC	-0.08	-0.15	-0.15	-0.08	-0.09	0.02	0.05	initial	initial	initial	N		AJUBA	-0.36	-0.16	-0.26	-0.13	-0.11	-0.15	-0.05	initial	initial	initial	N
BCL10	-0.163868	-0.158131	-0.172638	N		ALMS1	-0.07	-0.22	-0.12	0	-0.01	0.06	0.05	initial	initial	initial	N		AK1	0.04	0.19	0.33	-0.25	0	-0.25	-0.01	initial	initial	initial	N
BCL11A	0.0120522	0.165785	-0.0329936	N		ALOX12	0.19	0.13	0.28	0.1	0.08	0.05	0.1	initial	initial	initial	N		AK2	-0.64	-0.65	-0.63	0.04	0.1	0.06	0.07	Melanoma_lineage	Melanoma_lineage	Melanoma_lineage	N
BCL11B	-0.100889	-0.0560354	0.0106271	N		ALOX12B	0.42	0.17	0.11	0.02	0.06	0.08	0	initial	initial	initial	N		AK3	-0.57	-0.14	-0.21	0.06	-0.12	0.09	-0.1	Melanoma_lineage	initial	initial	N
BCL2	-1.07875	0.0745312	-0.00407957	N		ALOX15	-0.06	-0.12	0.01	-0.14	-0.11	-0.01	-0.02	initial	initial	initial	N		AK4	-0.91	-0.35	-0.65	-0.26	-0.07	-0.26	-0.18	Melanoma_lineage	initial	Melanoma_lineage	N
BCL2A1	-0.0253125	-0.0676483	0.0159738	N		ALOX15B	0.33	0.27	0.23	0.15	0.19	-0.08	-0.02	initial	initial	initial	N		AK5	0.05	0.08	0.17	0.03	0.09	0.05	0.2	initial	initial	initial	N
BCL2L1	-0.826391	-0.389554	-0.183993	N		ALOX5	0.25	-0.05	0.07	-0.08	-0.06	0.03	0.01	initial	initial	initial	N		AK6	-2.33	-2.23	-2.72	-1.02	#N/A	-1.05	#N/A	dmso_logFC_less_than_0_5	dmso_logFC_less_than_0_5	dmso_logFC_less_than_0_5	N
BCL2L11	-0.0405279	-0.00404305	-0.0392509	N		ALOX5AP	0.01	0.19	0.26	0.19	0.2	-0.05	-0.02	initial	initial	initial	N		AK7	0.06	0.07	0	-0.08	-0.02	-0.09	-0.07	initial	initial	initial	N
BCL2L13	-0.0671166	-0.0362098	-0.083686	N		ALOXE3	0.25	0.26	0.17	-0.18	-0.1	-0.19	-0.15	initial	initial	initial	N		AK8	-0.77	0.14	0.05	-0.11	-0.11	-0.12	-0.1	Melanoma_lineage	initial	initial	N
BCL2L2	-0.117636	0.054368	-0.070111	N		ALPG	0.29	0.3	0.09	-0.01	-0.03	#N/A	#N/A	initial	initial	initial	N		AK9	0.41	0.21	0.41	0.04	-0.03	0.04	-0.04	initial	initial	initial	N
BCL2L2-PABPN1	0.0344749	-0.00320228	-0.0370785	N		ALPI	0.14	-0.01	-0.11	0	-0.02	-0.09	-0.09	initial	initial	initial	N		AKAIN1	0.32	0.3	0.33	0.37	#N/A	0.36	#N/A	initial	initial	initial	N
BCL3	0.00959937	0.0724985	-0.00170883	N		ALPK1	0.06	-0.17	0.15	0.04	0.04	-0.08	-0.06	initial	initial	initial	N		AKAP1	0.04	-0.31	-0.36	0.02	-0.14	0.02	-0.11	initial	initial	initial	N
BCL6	0.0362602	0.0648197	0.103779	N		ALPK2	0.03	0.15	0.15	0.09	0.11	0	0.07	initial	initial	initial	N		AKAP10	0.41	-0.22	0.1	-0.07	-0.07	-0.03	0.01	initial	initial	initial	N
BCL7A	-0.0984603	-0.0171978	0.145067	N		ALPK3	0.05	-0.14	-0.17	0.09	0.07	-0.01	-0.04	initial	initial	initial	N		AKAP11	-0.09	0.2	0.41	0.05	0	0.07	-0.05	initial	initial	initial	N
BCLAF1	-0.115608	-0.0488316	-0.0831286	N		ALPL	-0.07	0.02	0.15	0.01	-0.01	0.01	0.02	initial	initial	initial	N		AKAP12	0.04	0.25	0.17	-0.02	-0.04	-0.02	-0.05	initial	initial	initial	N
BCO2	-0.0337108	0.0237764	0.079889	N		ALPP	0.17	-0.02	0.16	0.12	0.11	0.09	0.14	initial	initial	initial	N		AKAP13	0.36	0.19	0.02	-0.04	-0.06	-0.1	0.03	initial	initial	initial	N
BCOR	0.0584229	0.122517	0.334622	N		ALS2	0.12	-0.01	-0.03	0.17	0.16	-0.03	0	initial	initial	initial	N		AKAP14	0.5	0.33	0.41	0.11	-0.03	0.1	0	initial	initial	initial	N
BCORL1	-0.0441109	-0.00125242	-0.0306003	N		ALS2CL	0.15	0.21	0.13	-0.04	-0.03	-0.03	0.04	initial	initial	initial	N		AKAP17A	0.3	0.42	0.15	-0.04	-0.14	-0.03	-0.15	initial	initial	initial	N
BCR	-0.0772066	-0.0650891	-0.0195651	N		ALX1	0.22	0.09	0.16	-0.14	-0.17	-0.06	-0.04	initial	initial	initial	N		AKAP2	0.16	0.43	0.35	#N/A	-0.02	#N/A	-0.04	initial	initial	initial	N
BCS1L	0.00727382	-0.121785	-0.214488	N		ALX3	0.01	-0.25	-0.32	-0.37	-0.35	-0.02	-0.05	initial	initial	initial	N		AKAP3	0.6	0.35	0.22	0	0.05	-0.01	0.07	initial	initial	initial	N
BDH1	0.0627393	0.0409646	0.0543066	N		ALX4	0.09	0.08	0.01	-0.15	-0.17	0.01	0.03	initial	initial	initial	N		AKAP4	0.33	0.41	0.49	0.15	#N/A	0.14	#N/A	initial	initial	initial	N
BDH2	0.0238306	0.225135	0.0623916	N		ALYREF	-1.72	-1.05	-1.35	-0.71	-0.71	-1.19	-1.09	dmso_logFC_less_than_0_5	dmso_logFC_less_than_0_5	dmso_logFC_less_than_0_5	N		AKAP5	0.17	0.21	-0.02	0.03	-0.06	-0.01	-0.01	initial	initial	initial	N
BDKRB1	0.140206	0.133829	0.195404	N		AMACR	0.27	0.06	0.35	0.08	0.11	0.07	0.07	initial	initial	initial	nonPanlethal		AKAP6	-0.06	0.09	0	-0.06	0.12	-0.06	0.17	initial	initial	initial	N
BDKRB2	0.00288476	0.173326	0.0120781	N		AMBN	-0.02	0.08	0.09	-0.08	-0.06	0.11	0.05	initial	initial	initial	N		AKAP7	0.42	0.4	0.27	-0.12	-0.05	-0.13	-0.05	initial	initial	initial	N
BDP1	-0.0352769	-0.0189215	0.105253	N		AMBP	-0.14	0.1	0.06	-0.08	-0.18	-0.05	-0.03	initial	initial	initial	N		AKAP8L	-0.13	-0.42	-0.54	-0.16	-0.09	-0.13	-0.07	initial	initial	Melanoma_lineage	N
BEND6	-0.00676079	0.0889802	0.0278963	N		AMBRA1	0.54	0.51	0.62	-0.19	0.04	-0.13	0.01	initial	initial	initial	N		AKAP9	0.34	0.17	0.12	0.02	-0.02	-0.05	0.02	initial	initial	initial	N
BEND7	-0.0536833	-0.0564578	-0.0688967	N		AMD1	-1.55	-0.27	-0.13	-0.33	-0.57	-0.26	-0.29	dmso_logFC_less_than_0_5	initial	initial	N		AKIP1	-0.36	-0.02	-0.12	-0.07	0.06	-0.11	0.07	initial	initial	initial	N
BEST4	-0.113361	-0.0183452	0.178688	N		AMDHD1	-0.2	0.06	0.13	-0.02	-0.03	0.04	0.05	initial	initial	initial	N		AKIRIN1	-0.14	-0.3	-0.48	-0.38	0.08	-0.44	0.06	initial	initial	initial	N
BEX5	0.0346597	0.111065	0.0602106	N		AMDHD2	0.1	-0.35	-0.48	-0.01	0	0.05	-0.01	initial	initial	initial	N		AKIRIN2	-1.47	-1.4	-1.63	-0.91	#N/A	-0.97	#N/A	dmso_logFC_less_than_0_5	dmso_logFC_less_than_0_5	dmso_logFC_less_than_0_5	N
BFAR	0.0125916	-0.00879138	-0.0999631	N		AMELX	0.44	0.42	0.38	0.14	0.14	0.03	0.11	initial	initial	initial	N		AKNA	0.01	0.07	0.18	-0.06	-0.05	-0.06	-0.1	initial	initial	initial	N
BFSP1	0.030122	-0.094515	-0.137503	N		AMELY	0.53	0.66	0.47	#N/A	#N/A	#N/A	#N/A	initial	initial	initial	N		AKNAD1	0.27	-0.11	-0.08	0.01	#N/A	0.04	#N/A	initial	initial	initial	N
BFSP2	-0.0704245	0.205412	0.114945	N		AMER1	0.33	0.19	0.39	0.15	0.23	-0.55	-0.65	initial	initial	initial	N		AKR1A1	0.39	0.25	0.33	-0.08	-0.1	-0.03	-0.05	initial	initial	initial	N
BGLAP	-0.156589	-0.11932	-0.151278	N		AMER2	-0.39	0.02	-0.15	-0.32	-0.31	#N/A	#N/A	initial	initial	initial	N		AKR1B1	-0.53	-0.09	-0.07	0.31	-0.09	0.33	-0.02	WT_filter	initial	initial	N
BGN	0.156232	0.0127729	0.0604207	N		AMER3	-0.3	0.36	0.39	-0.09	-0.09	0.13	0.13	initial	initial	initial	N		AKR1B10	-0.43	-0.05	-0.17	0.02	0	0	0	initial	initial	initial	N
BHLHE40	-0.0825969	0.153816	0.0710073	N		AMFR	0.36	0.06	0.15	-0.25	-0.24	0.05	0.05	initial	initial	initial	N		AKR1B15	0	0.15	-0.02	0.09	-0.05	0.08	-0.09	initial	initial	initial	N
BHMT	-0.0227054	0.0454616	-0.0647293	N		AMH	0.3	0.07	0.03	0.02	0.02	-0.03	-0.02	initial	initial	initial	N		AKR1C1	0.68	0.29	0.27	-0.15	0.07	-0.13	0.07	initial	initial	initial	N
BHMT2	-0.0324416	0.134629	0.0676564	N		AMHR2	-0.24	-0.25	-0.29	-0.06	-0.07	0.02	-0.03	initial	initial	initial	N		AKR1C2	0.48	0.16	0.2	0.22	-0.13	0.23	-0.1	initial	initial	initial	N
BICD2	-0.00682458	-0.0661014	-0.113956	N		AMIGO1	-0.41	-0.14	-0.08	0.02	0.05	0.03	0.07	initial	initial	initial	N		AKR1C3	0.26	0.17	0.2	0.02	-0.03	0.08	-0.03	initial	initial	initial	N
BIN3	0.0360636	-0.138445	-0.209054	N		AMIGO2	-0.06	0.05	0.19	0.1	0.09	-0.06	-0.08	initial	initial	initial	N		AKR1C4	0.57	0.41	0.42	0.05	-0.04	0.02	-0.01	initial	initial	initial	N
BIRC2	-0.0646181	0.00926889	0.0576269	N		AMIGO3	0.23	0.05	0.01	0.04	0.03	-0.12	-0.13	initial	initial	initial	N		AKR1D1	-0.05	-0.13	0.16	0.01	0.02	-0.03	0.09	initial	initial	initial	N
BIRC3	-0.118203	-0.144911	-0.120931	N		AMMECR1	0.43	0.42	0.43	0.07	0.14	-0.21	-0.22	initial	initial	initial	N		AKR1E2	0.32	0.25	0.33	0.1	0.06	0.11	0.07	initial	initial	initial	N
BIRC5	0.0644735	-0.0249867	0.0453568	N		AMMECR1L	-0.13	-0.2	0.01	-0.02	-0.07	#N/A	#N/A	initial	initial	initial	N		AKR7A2	-0.16	-0.03	-0.06	-0.09	-0.01	-0.12	-0.05	initial	initial	initial	N
BIRC6	-0.12089	-0.140965	-0.105835	N		AMN	0.04	0.17	0.14	0.02	0.05	-0.06	-0.04	initial	initial	initial	N		AKR7A3	0.02	0.18	-0.06	-0.35	-0.08	-0.4	-0.03	initial	initial	initial	N
BIRC7	0.0277733	0.119621	-0.033257	N		AMN1	0.1	-0.08	0.08	0.09	0.07	0.15	0.19	initial	initial	initial	N		AKT1	-0.06	0.08	-0.19	-0.02	-0.08	0.07	-0.01	initial	initial	initial	N
BLK	-0.0752336	-0.0055601	0.0427409	N		AMOT	0.29	0.36	0.33	0.05	0	-0.17	-0.32	initial	initial	initial	N		AKT1S1	-0.12	0.1	0.16	0.03	0	0.03	-0.02	initial	initial	initial	N
BLM	0.0870177	-0.0768813	0.0311165	N		AMOTL1	-0.2	0.05	0.05	0.05	-0.03	-0.15	-0.04	initial	initial	initial	N		AKT2	-0.11	0.11	0.12	-0.14	0.04	-0.07	0.08	initial	initial	initial	N
BLNK	0.0710911	-0.0378915	0.037646	N		AMOTL2	0	0.19	0.26	0.08	0.05	0.04	0.01	initial	initial	initial	N		AKT3	-0.36	-0.08	-0.04	0.13	0.05	0.09	0.01	initial	initial	initial	N
BLOC1S3	0.0792937	0.111232	-0.0274423	N		AMPD1	-0.08	-0.04	-0.02	-0.03	-0.06	-0.14	-0.09	initial	initial	initial	N		AKTIP	-0.13	-0.09	-0.16	-0.1	0.05	-0.11	0.09	initial	initial	initial	N
BLOC1S6	0.0464264	-0.0664755	-0.00856153	N		AMPD2	-0.19	-0.14	0.08	0.02	0.04	0.08	0.06	initial	initial	initial	N		ALAD	0.07	0.12	0.18	-0.11	0.04	-0.07	0.03	initial	initial	initial	N
BLVRA	0.0568078	-0.116973	-0.00918049	N		AMPD3	0.11	0.06	0.06	-0.03	-0.05	-0.06	-0.09	initial	initial	initial	N		ALAS1	0.41	0.04	0.26	-0.13	0.06	-0.07	0.04	initial	initial	initial	N
BLVRB	0.158801	0.0393665	0.133357	N		AMPH	0.22	0	0.18	0	0	-0.02	-0.06	initial	initial	initial	N		ALAS2	0.28	0.4	0.31	0.15	0.03	0.15	0.09	initial	initial	initial	N
BMF	0.101098	-0.0306063	0.113637	N		AMT	0.18	0.32	0.14	0.12	0.13	-0.12	-0.14	initial	initial	initial	N		ALB	0.06	0.07	0.16	0.08	-0.06	0.12	-0.02	initial	initial	initial	N
BMI1	-0.0620618	-0.246356	0.000563821	N		AMTN	-0.03	-0.01	0.13	0.05	0.05	-0.04	-0.14	initial	initial	initial	N		ALCAM	-0.09	0.11	0.02	0	-0.01	0.01	-0.07	initial	initial	initial	N
BMP1	-0.0481136	-0.185423	-0.0749086	N		AMY1A	-1.12	-0.85	-0.62	#N/A	#N/A	0.01	0.01	dmso_logFC_less_than_0_5	dmso_logFC_less_than_0_5	dmso_logFC_less_than_0_5	N		ALDH16A1	-0.39	-0.08	-0.08	-0.05	-0.06	-0.02	-0.08	initial	initial	initial	N
BMP10	-0.0187026	0.174274	0.114701	N		AMY1B	-0.42	-0.78	-0.88	#N/A	#N/A	#N/A	#N/A	initial	dmso_logFC_less_than_0_5	dmso_logFC_less_than_0_5	N		ALDH18A1	0.53	0.18	0.1	-0.3	-0.11	-0.25	-0.07	initial	initial	initial	N
BMP15	0.024396	-0.0455	0.120598	N		AMY1C	-1.07	-0.89	-1.35	#N/A	#N/A	#N/A	#N/A	dmso_logFC_less_than_0_5	dmso_logFC_less_than_0_5	dmso_logFC_less_than_0_5	N		ALDH1A1	0.1	0.17	0.21	0.03	0.01	0.04	-0.04	initial	initial	initial	N
BMP2	-0.141174	-0.091538	-0.161301	N		AMY2A	-0.4	-0.7	-0.9	-0.26	-0.27	0.01	-0.07	initial	Melanoma_lineage	Melanoma_lineage	N		ALDH1A2	0.18	0.02	0.02	0.01	-0.16	0	-0.21	initial	initial	initial	N
BMP2K	-0.0322629	0.00912322	-0.0760046	N		AMY2B	-0.75	-0.82	-1.26	-0.16	-0.17	0.25	0.27	Melanoma_lineage	Melanoma_lineage	Melanoma_lineage	N		ALDH1A3	0.31	0.11	0.1	0.17	-0.07	0.18	-0.06	initial	initial	initial	N
BMP3	0.0288327	-0.0872947	-0.0681904	N		AMZ1	0.2	0.04	0	-0.12	-0.09	0.07	0	initial	initial	initial	N		ALDH1B1	-0.24	-0.03	-0.14	-0.09	-0.13	-0.08	-0.03	initial	initial	initial	N
BMP4	-0.0519534	0.0765624	-0.00591703	N		AMZ2	0.02	-0.14	-0.31	0.17	0.15	0.01	0.06	initial	initial	initial	N		ALDH1L1	-0.4	-0.35	-0.31	-0.08	0.06	-0.07	0.1	initial	initial	initial	N
BMP5	0.052882	-0.0100338	0.0885036	N		ANAPC1	-2.12	-1.77	-2.26	-1.03	-0.94	-1.05	-0.93	dmso_logFC_less_than_0_5	dmso_logFC_less_than_0_5	dmso_logFC_less_than_0_5	N		ALDH1L2	0.14	0.14	-0.14	0.05	0.04	0.05	0	initial	initial	initial	N
BMP6	-0.0734009	0.123331	-0.0538304	N		ANAPC10	-0.86	-1.31	-1.68	-0.57	-0.51	-0.05	-0.03	dmso_logFC_less_than_0_5	dmso_logFC_less_than_0_5	dmso_logFC_less_than_0_5	N		ALDH2	0.22	0.04	-0.06	-0.08	-0.15	-0.07	-0.17	initial	initial	initial	N
BMP7	-0.0903878	0.0514799	0.0134894	N		ANAPC11	-0.43	-1.09	-1.03	-1.58	-1.5	0.06	0.03	initial	dmso_logFC_less_than_0_5	dmso_logFC_less_than_0_5	N		ALDH3A1	0.47	0.17	0.31	-0.1	-0.07	-0.06	-0.11	initial	initial	initial	N
BMP8B	0.0538276	-0.0210736	-0.080019	N		ANAPC13	-0.47	-0.53	-0.38	-0.8	-0.79	#N/A	#N/A	initial	dmso_logFC_less_than_0_5	initial	N		ALDH3A2	0.41	0.22	0.24	0.08	#N/A	0.1	#N/A	initial	initial	initial	N
BMPR1A	-0.14965	-0.105594	-0.00604485	N		ANAPC15	-0.45	-0.16	-0.28	-0.79	-0.6	-0.27	-0.29	initial	initial	initial	N		ALDH3B1	-0.5	0.12	-0.08	#N/A	-0.09	#N/A	-0.1	dmso_logFC_less_than_0_5	initial	initial	N
BMPR1B	-0.00251403	0.102884	0.131493	N		ANAPC16	0.06	0.25	0.11	0.02	0.01	#N/A	#N/A	initial	initial	initial	N		ALDH3B2	-0.3	0.14	0.14	-0.14	-0.05	-0.11	-0.1	initial	initial	initial	N
BMPR2	0.0129872	-0.100762	-0.0390153	N		ANAPC2	-2.63	-1.49	-2.34	-1.36	-1.3	-0.1	-0.17	dmso_logFC_less_than_0_5	dmso_logFC_less_than_0_5	dmso_logFC_less_than_0_5	N		ALDH4A1	0.11	0.31	0.22	-0.05	-0.01	-0.09	0.01	initial	initial	initial	N
BMX	0.0244452	-0.00146614	0.00835257	N		ANAPC4	-1.53	-1.23	-1.79	-1.36	-1.35	-0.72	-0.67	dmso_logFC_less_than_0_5	dmso_logFC_less_than_0_5	dmso_logFC_less_than_0_5	N		ALDH5A1	-0.12	0.05	0	-0.08	-0.04	-0.09	0	initial	initial	initial	N
BNC2	-0.0261083	-0.00231687	-0.0227174	N		ANAPC5	-0.77	-0.96	-1.4	-0.94	-0.92	-0.9	-0.81	dmso_logFC_less_than_0_5	dmso_logFC_less_than_0_5	dmso_logFC_less_than_0_5	N		ALDH6A1	-0.27	-0.02	0.08	-0.17	#N/A	-0.13	#N/A	initial	initial	initial	N
BNIP3	-0.120869	-0.0931546	0.000293984	N		ANAPC7	-0.01	-0.17	-0.29	-0.22	-0.22	-0.05	-0.12	initial	initial	initial	N		ALDH7A1	0.02	-0.1	-0.18	-0.16	-0.02	-0.16	-0.03	initial	initial	initial	N
BOD1L2	0.0448264	-0.0658092	-0.102949	N		ANG	-0.2	0.02	-0.12	-0.17	-0.2	-0.3	-0.29	initial	initial	initial	N		ALDH8A1	0.14	0	0.13	-0.11	-0.01	-0.16	-0.01	initial	initial	initial	N
BOK	0.0684413	0.0390502	-0.0762897	N		ANGEL1	0.16	0.14	-0.07	-0.07	-0.04	0	0	initial	initial	initial	N		ALDH9A1	-0.06	0.05	0.11	0.21	-0.01	0.23	-0.02	initial	initial	initial	N
BPGM	-0.0156204	0.125187	0.142274	N		ANGEL2	-0.28	0.06	0.09	-0.05	-0.07	-0.2	-0.11	initial	initial	initial	N		ALDOA	-2.1	-1.75	-2.07	-1.43	-0.52	-1.5	-0.53	dmso_logFC_less_than_0_5	dmso_logFC_less_than_0_5	dmso_logFC_less_than_0_5	N
BPHL	0.0490298	0.0296751	0.0253294	N		ANGPT1	-0.13	0.11	0.07	0.01	-0.07	#N/A	#N/A	initial	initial	initial	N		ALDOB	0.2	0.37	0.28	-0.06	0.04	-0.08	0.12	initial	initial	initial	N
BPIFB1	0.0291081	0.106834	0.108956	N		ANGPT2	-0.14	0.12	0.35	-0.05	-0.02	0.05	0.06	initial	initial	initial	N		ALDOC	0.08	0.08	-0.2	-0.21	-0.18	-0.17	-0.06	initial	initial	initial	N
BPTF	0.0553385	-0.150527	-0.109673	N		ANGPT4	0.17	0.08	0.19	0.31	0.3	-0.19	-0.35	initial	initial	initial	N		ALG1	-2.33	-2.06	-2.84	-1.09	0.03	-1.12	0.04	dmso_logFC_less_than_0_5	dmso_logFC_less_than_0_5	dmso_logFC_less_than_0_5	N
BRAF	-0.0498914	0.0947996	-0.113363	N		ANGPTL1	-0.08	-0.16	0.1	0.06	0.02	0.13	0.08	initial	initial	initial	N		ALG10	0.04	-0.21	0.03	-0.12	-0.05	-0.09	-0.03	initial	initial	initial	N
BRAF	-0.0498914	0.0947996	-0.024767	N		ANGPTL2	-0.12	-0.17	-0.12	0.09	0.11	-0.08	-0.12	initial	initial	initial	N		ALG10B	-0.54	-0.05	0.05	0.04	-0.34	0.07	-0.35	avana_project_score	initial	initial	N
BRAF	-0.0498914	0.0947996	-0.0503663	N		ANGPTL3	-0.24	-0.27	-0.36	0	-0.02	#N/A	#N/A	initial	initial	initial	N		ALG11	-2.37	-2.08	-3.03	-1.49	0.03	-1.46	0.08	dmso_logFC_less_than_0_5	dmso_logFC_less_than_0_5	dmso_logFC_less_than_0_5	N
BRAF	-0.0498914	0.0130498	-0.113363	N		ANGPTL4	-0.11	-0.03	0.06	-0.02	-0.01	0.01	0	initial	initial	initial	N		ALG12	-0.27	0.13	-0.09	-0.39	0.08	-0.41	0.11	initial	initial	initial	N
BRAF	-0.0498914	0.0130498	-0.024767	N		ANGPTL5	-0.15	0.12	0.06	0.1	0.14	0.04	0.1	initial	initial	initial	N		ALG13	-1.54	-1.68	-1.9	-1.54	0.04	-1.49	-0.03	dmso_logFC_less_than_0_5	dmso_logFC_less_than_0_5	dmso_logFC_less_than_0_5	N
BRAF	-0.0498914	0.0130498	-0.0503663	N		ANGPTL6	0	-0.11	-0.16	-0.16	-0.14	-0.08	-0.06	initial	initial	initial	N		ALG14	-2.44	-1.55	-2.41	-1.12	#N/A	-1.1	#N/A	dmso_logFC_less_than_0_5	dmso_logFC_less_than_0_5	dmso_logFC_less_than_0_5	N
BRAF	-0.0498914	-0.0399156	-0.113363	N		ANGPTL7	0.25	0.01	0.13	-0.06	-0.08	-0.18	-0.17	initial	initial	initial	N		ALG1L	-0.76	-1.16	-0.55	-0.8	0	-0.81	0.03	dmso_logFC_less_than_0_5	dmso_logFC_less_than_0_5	dmso_logFC_less_than_0_5	N
BRAF	-0.0498914	-0.0399156	-0.024767	N		ANGPTL8	-0.15	-0.15	-0.02	-0.02	0.04	0.01	-0.03	initial	initial	initial	N		ALG1L2	-1.76	-1.27	-1.99	#N/A	0.06	#N/A	0.03	dmso_logFC_less_than_0_5	dmso_logFC_less_than_0_5	dmso_logFC_less_than_0_5	N
BRAF	-0.0498914	-0.0399156	-0.0503663	N		ANHX	-0.19	-0.01	-0.22	-0.16	-0.14	#N/A	#N/A	initial	initial	initial	N		ALG2	-2.28	-2.69	-2.94	-1.43	0.06	-1.51	0.09	dmso_logFC_less_than_0_5	dmso_logFC_less_than_0_5	dmso_logFC_less_than_0_5	N
BRAT1	0.0796325	-0.0139567	-0.0425985	N		ANK1	-0.06	0.1	0.18	0.09	0.12	0.07	0.11	initial	initial	initial	N		ALG3	0.53	0.79	0.35	0.03	0.08	0.03	0.09	initial	initial	initial	N
BRCA1	0.0809911	0.108707	0.0231042	N		ANK2	-0.12	-0.03	-0.02	0.13	0.12	0.02	0	initial	initial	initial	N		ALG5	-0.16	-0.58	-0.59	-0.27	-0.09	-0.18	-0.08	initial	Melanoma_lineage	Melanoma_lineage	N
BRCA2	0.084609	-0.0948692	0.0657589	N		ANK3	0.11	0.16	0.17	0	0.02	0.06	0.08	initial	initial	initial	N		ALG6	0.37	-0.34	-0.28	-0.33	0.11	-0.28	0.07	initial	initial	initial	N
BRD1	-0.0798588	-0.0574759	-0.115808	N		ANKAR	0.07	-0.03	0.08	0.15	0.13	-0.08	-0.06	initial	initial	initial	N		ALG8	-0.54	-0.67	-0.74	-0.42	0.02	-0.32	-0.02	dmso_logFC_less_than_0_5	dmso_logFC_less_than_0_5	dmso_logFC_less_than_0_5	N
BRD2	-0.0509111	-0.0704728	0.0322971	N		ANKDD1A	0.17	0.01	-0.07	-0.03	-0.02	#N/A	#N/A	initial	initial	initial	N		ALG9	0.44	0.33	0.39	-0.12	0.04	-0.08	-0.06	initial	initial	initial	N
BRD3	0.0791591	-0.0921539	0.0747084	N		ANKDD1B	-0.09	0.01	-0.18	0.12	0.12	#N/A	#N/A	initial	initial	initial	N		ALK	-0.09	-0.01	-0.14	-0.18	0.04	-0.2	0.08	initial	initial	initial	N
BRD4	0.167581	-0.0820999	-0.103848	N		ANKEF1	0.36	0.13	0.08	0.11	0.14	0.08	0.1	initial	initial	initial	N		ALKAL1	-0.28	0.16	0.18	0.05	0.04	0.05	0.04	initial	initial	initial	N
BRD7	0.00667869	0.108473	-0.0137058	N		ANKFN1	0.03	-0.06	0.18	-0.04	0.03	-0.23	-0.2	initial	initial	initial	N		ALKAL2	0.2	0.02	0.07	0.2	#N/A	0.19	#N/A	initial	initial	initial	N
BRD9	-0.0496738	-0.0917255	0.0414013	N		ANKFY1	0.2	-0.04	-0.03	-0.08	-0.04	-0.02	0.02	initial	initial	initial	N		ALKBH1	0.01	0.16	-0.08	-0.24	0	-0.19	0.08	initial	initial	initial	N
BRDT	-0.00583814	-0.15793	0.0575506	N		ANKH	0.16	0.05	0.07	-0.09	-0.08	-0.11	-0.06	initial	initial	initial	N		ALKBH2	0.22	-0.07	-0.19	0.12	0.05	0.12	0.05	initial	initial	initial	N
BRF2	0.0943959	-0.0528337	0.0256314	N		ANKHD1	-0.14	-0.29	-0.26	-0.14	-0.17	-0.01	-0.03	initial	initial	initial	N		ALKBH3	0.22	0.2	0.2	-0.04	-0.12	-0.06	-0.1	initial	initial	initial	N
BRI3BP	-0.0506936	0.0397851	0.10583	N		ANKHD1	-0.14	-0.29	-0.26	-0.14	-0.17	-0.01	-0.03	initial	initial	initial	N		ALKBH4	-0.46	-0.21	-0.42	-0.15	0.09	-0.21	0.1	initial	initial	initial	N
BRINP1	-0.0703899	0.0272294	-0.0259479	N		ANKIB1	0.2	0	-0.12	-0.06	-0.03	0.03	0.04	initial	initial	initial	N		ALKBH5	-0.27	-0.35	-0.11	-0.16	-0.01	-0.14	-0.06	initial	initial	initial	N
BRINP3	0.0498702	-0.0165769	0.0939978	N		ANKK1	0.15	0.23	0.13	0	-0.01	-0.08	-0.1	initial	initial	initial	N		ALKBH6	-0.02	-0.03	0.06	-0.02	#N/A	-0.02	#N/A	initial	initial	initial	N
BRIP1	0.0156791	-0.048114	-0.0441619	N		ANKLE1	-0.22	-0.46	-0.3	-0.18	-0.17	0.03	0.04	initial	initial	initial	N		ALKBH7	-0.14	0.08	-0.42	-0.15	0.03	-0.13	-0.01	initial	initial	initial	N
BRIX1	0.0324473	0.021756	0.0491582	N		ANKLE2	-1.99	-2.24	-2.01	-1.84	-1.85	0.04	0.05	dmso_logFC_less_than_0_5	dmso_logFC_less_than_0_5	dmso_logFC_less_than_0_5	N		ALKBH8	0.15	0.32	0.16	0.02	0.05	-0.03	0.08	initial	initial	initial	N
BRPF1	0.0494231	0.115784	-0.0462722	N		ANKMY1	-0.08	0.04	0.03	0.08	0.07	-0.1	-0.14	initial	initial	initial	N		ALLC	-0.12	-0.14	-0.08	-0.08	0.02	-0.09	0.05	initial	initial	initial	N
BRPF3	0.0321104	-0.108586	-0.0763553	N		ANKMY2	-0.14	0.09	0.22	-0.1	-0.18	0.01	-0.03	initial	initial	initial	N		ALMS1	0.02	-0.29	-0.18	0	0.06	-0.01	0.05	initial	initial	initial	N
BRS3	0.0829862	0.0289572	-0.0422325	N		ANKRA2	0.09	-0.06	-0.03	-0.17	-0.18	0.03	0.06	initial	initial	initial	N		ALOX12	0.18	0.15	0.23	0.1	0.05	0.08	0.1	initial	initial	initial	N
BRSK1	0.0326825	0.0386689	0.0972446	N		ANKRD1	0.18	0.05	0.16	0.07	0.09	0.2	0.21	initial	initial	initial	N		ALOX12B	0.15	0.27	0.09	0.02	0.08	0.06	0	initial	initial	initial	N
BRWD1	0.0353421	-0.0278103	-0.13675	N		ANKRD10	0.03	0.25	0.28	-0.05	-0.07	0.07	0.06	initial	initial	initial	N		ALOX15	0.1	-0.15	-0.06	-0.14	-0.01	-0.11	-0.02	initial	initial	initial	N
BRWD3	0.0400383	0.00960372	0.0959455	N		ANKRD11	-0.41	-0.42	-0.5	-0.54	-0.51	-0.17	-0.17	initial	initial	dmso_logFC_less_than_0_5	N		ALOX15B	0.4	0.17	0.29	0.15	-0.08	0.19	-0.02	initial	initial	initial	N
BSCL2	-0.170701	0.0134349	-0.00276348	N		ANKRD12	0.27	0.22	0.25	0.04	0.05	-0.04	-0.05	initial	initial	initial	N		ALOX5	0.06	-0.29	0.08	-0.08	0.03	-0.06	0.01	initial	initial	initial	N
BSPRY	-0.016031	0.0862353	-0.0320712	N		ANKRD13A	0.11	0.03	-0.11	-0.1	-0.12	0.03	0.01	initial	initial	initial	N		ALOX5AP	0.02	0.27	0.29	0.19	-0.05	0.2	-0.02	initial	initial	initial	N
BST2	0.0201238	-0.0490836	-0.0288549	N		ANKRD13B	-0.23	0.07	0.09	0.16	0.15	0.04	-0.03	initial	initial	initial	N		ALOXE3	0.28	0.21	0.26	-0.18	-0.19	-0.1	-0.15	initial	initial	initial	N
BTBD17	0.0698515	0.0397153	-0.125731	N		ANKRD13C	-0.02	-0.15	-0.11	-0.06	-0.09	0.14	0.1	initial	initial	initial	N		ALPG	0.36	0.3	0.06	-0.01	#N/A	-0.03	#N/A	initial	initial	initial	N
BTBD6	-0.0546282	0.0554301	0.108512	N		ANKRD13D	0.17	0.08	0.08	0.14	0.18	-0.16	-0.13	initial	initial	initial	N		ALPI	-0.07	0.01	-0.06	0	-0.09	-0.02	-0.09	initial	initial	initial	N
BTC	-0.0422602	0.130549	0.169486	N		ANKRD16	0.21	0.16	-0.16	-0.12	-0.1	-0.1	-0.13	initial	initial	initial	N		ALPK1	0.16	0.05	0.05	0.04	-0.08	0.04	-0.06	initial	initial	initial	N
BTG1	-0.0377907	-0.16785	0.0327492	N		ANKRD17	-0.37	-0.23	-0.4	-0.34	-0.36	-0.41	-0.28	initial	initial	initial	N		ALPK2	0.06	0.17	0.25	0.09	0	0.11	0.07	initial	initial	initial	N
BTK	0.0851337	0.0525006	0.0674166	N		ANKRD18A	-0.56	-0.29	-0.4	0.02	0.08	-0.12	-0.1	Melanoma_lineage	initial	initial	N		ALPK3	0.06	-0.05	-0.26	0.09	-0.01	0.07	-0.04	initial	initial	initial	N
BTLA	0.0411536	0.0693509	0.062528	N		ANKRD18B	-0.1	-0.14	-0.02	#N/A	#N/A	0.36	0.34	initial	initial	initial	N		ALPL	-0.1	-0.01	0.39	0.01	0.01	-0.01	0.02	initial	initial	initial	N
BTN3A1	-0.00332524	-0.0144606	-0.0650132	N		ANKRD2	-0.12	-0.11	-0.13	0.01	0.06	-0.08	-0.12	initial	initial	initial	N		ALPP	0.19	0.15	0.1	0.12	0.09	0.11	0.14	initial	initial	initial	N
BTNL10	-0.142299	0.0121831	0.0371737	N		ANKRD20A1	-2.21	-1.38	-1.92	#N/A	#N/A	#N/A	#N/A	dmso_logFC_less_than_0_5	dmso_logFC_less_than_0_5	dmso_logFC_less_than_0_5	N		ALS2	0.12	0.15	-0.04	0.17	-0.03	0.16	0	initial	initial	initial	N
BTNL3	0.110877	0.022772	0.0593782	N		ANKRD20A2	-2.38	-2.02	-2.38	#N/A	#N/A	0.08	0.04	dmso_logFC_less_than_0_5	dmso_logFC_less_than_0_5	dmso_logFC_less_than_0_5	N		ALS2CL	0.27	0.17	0.3	-0.04	-0.03	-0.03	0.04	initial	initial	initial	N
BTNL8	0.0618964	-0.0652194	0.126267	N		ANKRD20A3	-1.9	-1.63	-2.39	#N/A	#N/A	-0.05	-0.04	dmso_logFC_less_than_0_5	dmso_logFC_less_than_0_5	dmso_logFC_less_than_0_5	N		ALX1	0.27	0.26	0.27	-0.14	-0.06	-0.17	-0.04	initial	initial	initial	N
BTNL9	0.0640649	-0.103938	-0.0122924	N		ANKRD20A4	0.02	-0.57	0.08	#N/A	#N/A	0	0	initial	dmso_logFC_less_than_0_5	initial	N		ALX3	-0.15	-0.26	-0.44	-0.37	-0.02	-0.35	-0.05	initial	initial	initial	N
BTRC	-0.0378458	0.238172	0.110429	N		ANKRD20A4	0.02	-0.57	0.08	#N/A	#N/A	0	0	initial	dmso_logFC_less_than_0_5	initial	N		ALX4	0.04	0.15	0.11	-0.15	0.01	-0.17	0.03	initial	initial	initial	N
BUB1	-0.135388	0.0667235	0.0131481	N		ANKRD22	0.29	0.22	0.23	-0.23	-0.29	-0.09	-0.02	initial	initial	initial	N		ALYREF	-2.49	-1.33	-1.52	-0.71	-1.19	-0.71	-1.09	dmso_logFC_less_than_0_5	dmso_logFC_less_than_0_5	dmso_logFC_less_than_0_5	N
BUB1B	0.0785772	0.0605735	0.0428454	N		ANKRD23	0.29	0.03	-0.09	-0.2	-0.21	-0.04	0.03	initial	initial	initial	N		AMBN	0.14	0.19	0.2	-0.08	0.11	-0.06	0.05	initial	initial	initial	N
BUB3	-0.0501053	0.0436776	-0.140367	N		ANKRD24	-0.06	-0.08	-0.18	-0.28	-0.28	-0.1	-0.16	initial	initial	initial	N		AMBP	-0.08	0.16	0.26	-0.08	-0.05	-0.18	-0.03	initial	initial	initial	N
BUB3	-0.0501053	0.0436776	-0.119523	N		ANKRD26	0.4	0.36	0.24	0.24	0.23	-0.05	-0.08	initial	initial	initial	N		AMBRA1	0.36	0.56	0.62	-0.19	-0.13	0.04	0.01	initial	initial	initial	N
BUB3	-0.0501053	0.0436776	-0.00215145	N		ANKRD27	0.09	-0.03	0.03	0	-0.01	-0.08	-0.04	initial	initial	initial	N		AMD1	-2.7	-0.36	-0.11	-0.33	-0.26	-0.57	-0.29	dmso_logFC_less_than_0_5	initial	initial	N
BUB3	-0.0501053	0.0619336	-0.140367	N		ANKRD28	0.39	0.17	0.15	0.14	0.19	-0.11	-0.05	initial	initial	initial	N		AMDHD1	0.06	0.07	0.15	-0.02	0.04	-0.03	0.05	initial	initial	initial	N
BUB3	-0.0501053	0.0619336	-0.119523	N		ANKRD29	0.15	0.04	-0.1	0.14	0.15	0.05	-0.01	initial	initial	initial	N		AMDHD2	-0.18	-0.42	-0.65	-0.01	0.05	0	-0.01	initial	initial	Melanoma_lineage	N
BUB3	-0.0501053	0.0619336	-0.00215145	N		ANKRD30A	0.15	-0.03	0.08	-0.06	-0.06	-0.01	-0.11	initial	initial	initial	N		AMELX	0.48	0.61	0.5	0.14	0.03	0.14	0.11	initial	initial	initial	N
BUB3	-0.0501053	0.0887033	-0.140367	N		ANKRD30B	0.52	0.31	0.51	-0.04	-0.06	-0.05	-0.07	initial	initial	initial	N		AMELY	0.77	0.58	0.57	#N/A	#N/A	#N/A	#N/A	initial	initial	initial	N
BUB3	-0.0501053	0.0887033	-0.119523	N		ANKRD31	0.21	-0.08	0.02	-0.32	-0.25	-0.22	-0.28	initial	initial	initial	N		AMER1	0.48	0.34	0.47	0.15	-0.55	0.23	-0.65	initial	initial	initial	N
BUB3	-0.0501053	0.0887033	-0.00215145	N		ANKRD33	-0.22	-0.32	0.04	-0.11	-0.11	0.06	0.1	initial	initial	initial	N		AMER2	-0.35	0.01	-0.12	-0.32	#N/A	-0.31	#N/A	initial	initial	initial	N
BUD13	-0.129148	0.0812862	0.0200107	N		ANKRD33B	0.25	0.28	0.11	-0.06	-0.08	0.02	0.01	initial	initial	initial	N		AMER3	-0.44	0.09	0.42	-0.09	0.13	-0.09	0.13	initial	initial	initial	N
BUD31	-0.0509495	-0.152492	-0.00351663	N		ANKRD34A	-0.46	-0.14	-0.05	-0.13	-0.16	#N/A	#N/A	initial	initial	initial	N		AMFR	0.27	0.05	0.2	-0.25	0.05	-0.24	0.05	initial	initial	initial	N
BUD31	-0.0509495	-0.152492	0.0084275	N		ANKRD34B	0.12	-0.03	0.05	-0.09	-0.09	0.12	0.19	initial	initial	initial	N		AMH	0.31	0.14	-0.2	0.02	-0.03	0.02	-0.02	initial	initial	initial	N
BUD31	-0.0509495	-0.152492	-0.057042	N		ANKRD34C	0.22	0.09	0.09	0.02	-0.01	-0.12	-0.16	initial	initial	initial	N		AMHR2	-0.36	-0.2	-0.41	-0.06	0.02	-0.07	-0.03	initial	initial	initial	N
BUD31	-0.0509495	0.073681	-0.00351663	N		ANKRD35	-0.15	0.08	0.03	-0.18	-0.13	0.07	0.09	initial	initial	initial	N		AMIGO1	-0.18	-0.03	-0.08	0.02	0.03	0.05	0.07	initial	initial	initial	N
BUD31	-0.0509495	0.073681	0.0084275	N		ANKRD36	-0.65	-0.93	-0.82	#N/A	#N/A	0.01	-0.02	dmso_logFC_less_than_0_5	dmso_logFC_less_than_0_5	dmso_logFC_less_than_0_5	N		AMIGO2	0.11	-0.08	0.19	0.1	-0.06	0.09	-0.08	initial	initial	initial	N
BUD31	-0.0509495	0.073681	-0.057042	N		ANKRD36B	0.15	-0.26	-0.09	-0.88	-0.88	-0.08	0.02	initial	initial	initial	N		AMIGO3	0.47	-0.03	0.02	0.04	-0.12	0.03	-0.13	initial	initial	initial	N
BUD31	-0.0509495	-0.0967075	-0.00351663	N		ANKRD37	0.16	0.08	0.09	0.04	0.08	-0.03	-0.05	initial	initial	initial	N		AMMECR1	0.47	0.67	0.54	0.07	-0.21	0.14	-0.22	initial	initial	initial	N
BUD31	-0.0509495	-0.0967075	0.0084275	N		ANKRD39	-0.22	-0.3	-0.51	-0.18	-0.18	#N/A	#N/A	initial	initial	avana_project_score	N		AMMECR1L	-0.02	-0.02	0.13	-0.02	#N/A	-0.07	#N/A	initial	initial	initial	N
BUD31	-0.0509495	-0.0967075	-0.057042	N		ANKRD40	-0.05	-0.19	-0.28	-0.23	-0.26	0.03	0.04	initial	initial	initial	N		AMN	-0.14	0.21	0.15	0.02	-0.06	0.05	-0.04	initial	initial	initial	N
BZW1	-0.0244515	-0.00412244	-0.100575	N		ANKRD42	-0.15	0.06	0.14	0.02	0.04	-0.07	0.04	initial	initial	initial	N		AMN1	0.06	0.06	0.25	0.09	0.15	0.07	0.19	initial	initial	initial	N
C10orf12	-0.0344745	-0.0123487	0.0614713	N		ANKRD44	0.08	0.11	0.08	-0.04	0.01	-0.05	-0.03	initial	initial	initial	N		AMOT	0.4	0.43	0.44	0.05	-0.17	0	-0.32	initial	initial	initial	N
C10orf25	0.0259731	0.114348	-0.0574899	N		ANKRD45	0.03	0.12	0.21	0.14	0.13	-0.01	-0.03	initial	initial	initial	N		AMOTL1	-0.04	-0.01	-0.2	0.05	-0.15	-0.03	-0.04	initial	initial	initial	N
C10orf32	-0.0853308	0.0694793	-0.0430532	N		ANKRD46	0.06	0.1	0.13	0.08	0.07	0.01	0.04	initial	initial	initial	N		AMOTL2	0.13	0.34	0.56	0.08	0.04	0.05	0.01	initial	initial	initial	N
C10orf35	0.0592434	0.0668999	0.00696213	N		ANKRD49	-0.36	-0.17	-0.03	-0.66	-0.75	-0.16	-0.13	initial	initial	initial	N		AMPD1	0.12	-0.13	-0.01	-0.03	-0.14	-0.06	-0.09	initial	initial	initial	N
C10orf54	0.0375932	0.177104	-0.0539762	N		ANKRD50	0.19	-0.08	-0.07	0	0.03	-0.04	-0.07	initial	initial	initial	N		AMPD2	0.03	-0.18	0	0.02	0.08	0.04	0.06	initial	initial	initial	N
C10orf71	0.0356244	-0.0229278	-0.0242897	N		ANKRD52	-0.31	0.22	0.11	-0.2	-0.29	#N/A	#N/A	initial	initial	initial	N		AMPD3	-0.03	0.26	0.2	-0.03	-0.06	-0.05	-0.09	initial	initial	initial	N
C10orf82	0.0305092	-0.0296639	0.12051	N		ANKRD53	-0.03	-0.12	-0.03	-0.13	-0.14	0.12	0.05	initial	initial	initial	N		AMPH	0.17	0.15	-0.11	0	-0.02	0	-0.06	initial	initial	initial	N
C10orf91	0.0242746	0.00741048	0.0302673	N		ANKRD54	-0.22	0.17	-0.06	-0.32	-0.39	#N/A	#N/A	initial	initial	initial	N		AMT	0.33	0.24	-0.04	0.12	-0.12	0.13	-0.14	initial	initial	initial	N
C10orf95	0.101806	-0.187061	-0.068511	N		ANKRD55	0.27	0.2	0.16	-0.03	-0.03	#N/A	#N/A	initial	initial	initial	N		AMTN	-0.01	-0.02	0.14	0.05	-0.04	0.05	-0.14	initial	initial	initial	N
C11orf30	-0.0852177	0.0399067	-0.0632541	N		ANKRD6	0.24	0.04	0.03	0	0.04	0.04	0.05	initial	initial	initial	N		AMY1A	-1.15	-1.05	-0.76	#N/A	0.01	#N/A	0.01	dmso_logFC_less_than_0_5	dmso_logFC_less_than_0_5	dmso_logFC_less_than_0_5	N
C11orf53	0.0482756	-0.148838	-0.108851	N		ANKRD61	0.15	0.05	-0.09	0.03	0.01	#N/A	#N/A	initial	initial	initial	N		AMY1B	-0.52	-0.87	-1.44	#N/A	#N/A	#N/A	#N/A	dmso_logFC_less_than_0_5	dmso_logFC_less_than_0_5	dmso_logFC_less_than_0_5	N
C11orf58	-0.0231055	-0.0936381	-0.0859518	N		ANKRD62	0.31	0.31	0.38	0.02	0.02	-0.01	-0.02	initial	initial	initial	N		AMY1C	-1.71	-0.95	-0.67	#N/A	#N/A	#N/A	#N/A	dmso_logFC_less_than_0_5	dmso_logFC_less_than_0_5	dmso_logFC_less_than_0_5	N
C11orf68	0.047626	0.0179624	0.0722977	N		ANKRD63	0.13	0.03	-0.04	#N/A	#N/A	#N/A	#N/A	initial	initial	initial	N		AMY2A	-0.67	-0.81	-1.09	-0.26	0.01	-0.27	-0.07	Melanoma_lineage	Melanoma_lineage	Melanoma_lineage	N
C11orf95	0.0221434	0.00218677	-0.0480625	N		ANKRD65	0.09	-0.05	0.08	-0.03	-0.03	-0.04	-0.01	initial	initial	initial	N		AMY2B	-0.94	-1.11	-1.28	-0.16	0.25	-0.17	0.27	Melanoma_lineage	Melanoma_lineage	Melanoma_lineage	N
C11orf97	-0.0290855	-0.00714119	-0.0330465	N		ANKRD66	-0.19	0.2	0.14	0.06	0.08	-0.36	-0.36	initial	initial	initial	N		AMZ1	0.26	0.06	-0.23	-0.12	0.07	-0.09	0	initial	initial	initial	N
C12orf29	-0.0371636	-0.0183476	-0.0124262	N		ANKRD7	-0.1	0.18	0.21	-0.02	-0.1	0.03	0.04	initial	initial	initial	N		AMZ2	0.12	-0.28	-0.2	0.17	0.01	0.15	0.06	initial	initial	initial	N
C12orf42	0.0210235	0.0620141	0.0312834	N		ANKRD9	0.29	0.25	0.19	-0.05	-0.02	#N/A	#N/A	initial	initial	initial	N		ANAPC1	-2.13	-2.03	-2.52	-1.03	-1.05	-0.94	-0.93	dmso_logFC_less_than_0_5	dmso_logFC_less_than_0_5	dmso_logFC_less_than_0_5	N
C12orf49	-0.0415406	-0.00067117	0.108041	N		ANKS1A	-0.36	-0.13	-0.09	0.1	0.1	-0.04	-0.03	initial	initial	initial	N		ANAPC1	-2.13	-2.03	-2.52	-1.03	-1.05	-0.94	-0.93	dmso_logFC_less_than_0_5	dmso_logFC_less_than_0_5	dmso_logFC_less_than_0_5	N
C12orf54	-0.0253198	0.0998693	0.0966316	N		ANKS1B	0.14	0.01	0.06	0.11	0.14	#N/A	#N/A	initial	initial	initial	N		ANAPC1	-2.13	-2.03	-2.52	-1.03	-1.05	-0.94	-0.93	dmso_logFC_less_than_0_5	dmso_logFC_less_than_0_5	dmso_logFC_less_than_0_5	N
C12orf71	0.121946	0.162035	0.250462	N		ANKS3	-0.08	-0.38	-0.31	-0.13	-0.12	0.12	0.03	initial	initial	initial	N		ANAPC10	-1.37	-1.89	-2.29	-0.57	-0.05	-0.51	-0.03	dmso_logFC_less_than_0_5	dmso_logFC_less_than_0_5	dmso_logFC_less_than_0_5	N
C12orf76	0.00794592	-0.0931549	-0.0592311	N		ANKS4B	0.05	-0.06	0.04	0.05	0.06	0.03	0.02	initial	initial	initial	N		ANAPC11	-0.92	-1.24	-1	-1.58	0.06	-1.5	0.03	dmso_logFC_less_than_0_5	dmso_logFC_less_than_0_5	dmso_logFC_less_than_0_5	N
C12orf79	0.119799	0.0549527	0.112672	N		ANKS6	-0.13	-0.07	-0.15	-0.47	-0.53	0.03	0	initial	initial	initial	N		ANAPC13	-0.48	-0.82	-0.48	-0.8	#N/A	-0.79	#N/A	initial	dmso_logFC_less_than_0_5	initial	N
C12orf80	0.0105253	-0.0334272	-0.0502271	N		ANKUB1	0.01	0.07	0.01	#N/A	#N/A	-0.16	-0.11	initial	initial	initial	N		ANAPC15	-0.27	-0.41	-0.38	-0.79	-0.27	-0.6	-0.29	initial	initial	initial	N
C14orf178	-0.087683	0.00216142	-0.0661366	N		ANKZF1	0.28	0.14	0.21	-0.09	-0.09	-0.01	0	initial	initial	initial	N		ANAPC16	0.17	0.36	0.12	0.02	#N/A	0.01	#N/A	initial	initial	initial	N
C14orf180	-0.0203237	-0.0809536	-0.0685041	N		ANLN	0.05	-0.13	-0.1	-0.65	-0.52	-0.09	-0.04	initial	initial	initial	N		ANAPC2	-2.66	-1.89	-2.46	-1.36	-0.1	-1.3	-0.17	dmso_logFC_less_than_0_5	dmso_logFC_less_than_0_5	dmso_logFC_less_than_0_5	N
C14orf39	0.0789005	-0.0812321	0.172587	N		ANO1	0.16	0.22	0.17	-0.1	-0.08	-0.03	0.05	initial	initial	initial	N		ANAPC4	-1.77	-1.4	-2.02	-1.36	-0.72	-1.35	-0.67	dmso_logFC_less_than_0_5	dmso_logFC_less_than_0_5	dmso_logFC_less_than_0_5	N
C15orf32	-0.00282854	0.137511	0.130491	N		ANO10	0.14	0.29	0.17	0.18	0.17	0.06	0.13	initial	initial	initial	N		ANAPC4	-1.77	-1.4	-2.02	-1.36	-0.72	-1.35	-0.67	dmso_logFC_less_than_0_5	dmso_logFC_less_than_0_5	dmso_logFC_less_than_0_5	N
C15orf39	-0.147363	0.0523674	0.0716553	N		ANO2	0.33	0.28	0.15	-0.06	-0.04	-0.03	-0.08	initial	initial	initial	N		ANAPC4	-1.77	-1.4	-2.02	-1.36	-0.72	-1.35	-0.67	dmso_logFC_less_than_0_5	dmso_logFC_less_than_0_5	dmso_logFC_less_than_0_5	N
C15orf40	0.0266529	-0.18915	-0.0208933	N		ANO3	-0.15	0.05	0.09	0.1	0.06	0.02	0.01	initial	initial	initial	N		ANAPC5	-1.26	-0.88	-1.79	-0.94	-0.9	-0.92	-0.81	dmso_logFC_less_than_0_5	dmso_logFC_less_than_0_5	dmso_logFC_less_than_0_5	N
C15orf43	0.0335802	0.0499568	0.077257	N		ANO4	0.35	0.19	0.08	-0.16	-0.15	#N/A	#N/A	initial	initial	initial	N		ANAPC7	-0.14	-0.24	-0.24	-0.22	-0.05	-0.22	-0.12	initial	initial	initial	N
C15orf53	-0.0181308	0.0299912	0.0471322	N		ANO5	0.25	0.01	0.1	-0.06	-0.04	0.05	0.04	initial	initial	initial	N		ANG	-0.34	-0.03	-0.12	-0.17	-0.3	-0.2	-0.29	initial	initial	initial	N
C16orf74	0.100144	-0.000927221	-0.0252415	N		ANO6	0.09	0.05	0.19	0	-0.01	0.12	0.11	initial	initial	initial	N		ANGEL1	0.25	0.27	0.08	-0.07	0	-0.04	0	initial	initial	initial	N
C16orf90	-0.00312382	0.167315	0.0236359	N		ANO7	0.29	0.18	0.1	0.05	0.04	#N/A	#N/A	initial	initial	initial	N		ANGEL2	-0.21	0.06	0.21	-0.05	-0.2	-0.07	-0.11	initial	initial	initial	N
C16orf92	0.0380005	-0.0445193	0.110819	N		ANO8	-0.23	-0.34	-0.29	-0.02	-0.02	-0.08	-0.05	initial	initial	initial	N		ANGPT1	0.01	0.23	0.17	0.01	#N/A	-0.07	#N/A	initial	initial	initial	N
C17orf112	0.0149975	-0.0924658	-0.0102126	N		ANO9	-0.06	0.18	0.03	0.13	0.13	#N/A	#N/A	initial	initial	initial	N		ANGPT2	0.05	0.27	0.36	-0.05	0.05	-0.02	0.06	initial	initial	initial	N
C17orf89	-0.116061	-0.111266	-0.164442	N		ANOS1	0.3	0.26	0.44	0.11	0.1	0.04	0.07	initial	initial	initial	N		ANGPT4	0.1	0.19	0.24	0.31	-0.19	0.3	-0.35	initial	initial	initial	N
C18orf25	0.128917	0.0113512	0.0720254	N		ANP32A	-0.08	-0.09	-0.2	-0.19	-0.16	-0.01	-0.06	initial	initial	initial	N		ANGPTL1	0.06	0.05	0.09	0.06	0.13	0.02	0.08	initial	initial	initial	N
C19orf12	0.0237586	0.122708	0.0373632	N		ANP32B	0.07	0.31	0.1	-0.06	0.01	-0.04	0.03	initial	initial	initial	N		ANGPTL2	-0.13	0.11	0.07	0.09	-0.08	0.11	-0.12	initial	initial	initial	N
C19orf18	-0.0131112	0.134209	0.134425	N		ANP32C	0.1	-0.28	0.06	#N/A	#N/A	0.1	0.08	initial	initial	initial	N		ANGPTL3	0.04	-0.21	-0.23	0	#N/A	-0.02	#N/A	initial	initial	initial	N
C19orf24	0.0285126	0.0875686	-0.108583	N		ANP32D	0.25	0.23	0.09	-0.08	-0.09	-0.02	0.05	initial	initial	initial	N		ANGPTL4	-0.14	-0.05	0.12	-0.02	0.01	-0.01	0	initial	initial	initial	N
C19orf38	-0.0150343	0.0194823	-0.159193	N		ANP32E	-0.38	-0.14	0.02	-0.28	-0.23	-0.02	-0.13	initial	initial	initial	N		ANGPTL5	-0.02	0.13	0.13	0.1	0.04	0.14	0.1	initial	initial	initial	N
C19orf53	-0.0075498	0.0410056	0.0782526	N		ANPEP	0.13	0.07	-0.02	-0.06	-0.09	0.03	0.05	initial	initial	initial	N		ANGPTL6	0.03	-0.12	-0.25	-0.16	-0.08	-0.14	-0.06	initial	initial	initial	N
C19orf57	0.0456712	0.0318327	-0.0176788	N		ANTKMT	0.09	-0.12	-0.23	-0.01	-0.01	#N/A	#N/A	initial	initial	initial	N		ANGPTL7	0.25	0.32	0.29	-0.06	-0.18	-0.08	-0.17	initial	initial	initial	N
C19orf67	0.0485631	-0.227797	-0.0742599	N		ANTXR1	0.26	0.01	-0.02	0.05	0.01	-0.13	-0.12	initial	initial	initial	N		ANGPTL8	-0.28	-0.21	-0.06	-0.02	0.01	0.04	-0.03	initial	initial	initial	N
C1orf105	-0.0457278	-0.0109652	0.0609729	N		ANTXR2	0.07	-0.02	0.16	0.11	0.16	0.02	0.01	initial	initial	initial	N		ANHX	-0.54	-0.22	-0.46	-0.16	#N/A	-0.14	#N/A	avana_project_score	initial	initial	N
C1orf115	0.0471034	0.0438815	0.0111913	N		ANTXRL	-0.08	-0.08	0.03	-0.3	-0.27	0.06	0.07	initial	initial	initial	N		ANK1	-0.12	0.11	0.21	0.09	0.07	0.12	0.11	initial	initial	initial	N
C1orf116	0.0257999	0.0910576	0.102127	N		ANXA1	0.09	0.05	0.06	0.14	0.15	0.06	0.05	initial	initial	initial	N		ANK2	-0.12	0.01	-0.04	0.13	0.02	0.12	0	initial	initial	initial	N
C1orf186	-0.0643966	-0.0187435	-0.000292933	N		ANXA10	0.1	0.27	0.26	0.04	0.02	0.02	0.05	initial	initial	initial	N		ANK3	0.17	0.15	0.2	0	0.06	0.02	0.08	initial	initial	initial	N
C1orf195	0.108359	-0.01073	-0.0630897	N		ANXA11	0.02	0.14	0.01	-0.11	-0.08	0.06	0.04	initial	initial	initial	N		ANKAR	0.02	-0.14	0.12	0.15	-0.08	0.13	-0.06	initial	initial	initial	N
C1orf216	-0.0368344	-0.0228362	-0.0107602	N		ANXA13	-0.12	0.09	0.09	-0.01	0	-0.01	-0.03	initial	initial	initial	N		ANKDD1A	0.22	0.07	0.11	-0.03	#N/A	-0.02	#N/A	initial	initial	initial	N
C1orf226	-0.0746418	-0.0712817	-0.0293191	N		ANXA2	0.09	0	0	0.09	0.09	0.01	-0.04	initial	initial	initial	N		ANKDD1B	-0.18	-0.05	-0.27	0.12	#N/A	0.12	#N/A	initial	initial	initial	N
C1orf234	0.0756353	-0.0595057	0.100224	N		ANXA2R	0.02	-0.25	-0.29	-0.11	-0.11	#N/A	#N/A	initial	initial	initial	N		ANKEF1	0.22	0.11	0.28	0.11	0.08	0.14	0.1	initial	initial	initial	N
C1orf27	-0.0336447	-0.0850311	-0.146286	N		ANXA3	0.07	0.04	0.23	0.08	0.08	-0.04	-0.02	initial	initial	initial	N		ANKFN1	0.14	-0.08	0.12	-0.04	-0.23	0.03	-0.2	initial	initial	initial	N
C1orf50	0.0672399	0.0489886	0.0333661	N		ANXA4	0.03	0.08	0.23	0.13	0.11	0.05	-0.02	initial	initial	initial	N		ANKFY1	0.17	-0.16	-0.49	-0.08	-0.02	-0.04	0.02	initial	initial	initial	N
C1orf95	0.0505265	-0.160502	0.0176863	N		ANXA5	0.1	-0.05	-0.21	0.13	0.12	0.14	0.11	initial	initial	initial	N		ANKH	0	-0.05	0.21	-0.09	-0.11	-0.08	-0.06	initial	initial	initial	N
C1QC	-0.215153	-0.104239	-0.043144	N		ANXA6	0.08	-0.12	-0.05	-0.04	-0.04	-0.07	-0.05	initial	initial	initial	N		ANKHD1	-0.18	-0.53	-0.49	-0.14	-0.01	-0.17	-0.03	initial	WT_filter	initial	N
C1QTNF1	0.0266605	0.153987	-0.0802078	N		ANXA7	-0.06	-0.11	-0.16	-0.16	-0.15	-0.05	-0.12	initial	initial	initial	N		ANKHD1	-0.18	-0.53	-0.49	-0.14	-0.01	-0.17	-0.03	initial	WT_filter	initial	N
C1QTNF3	0.145446	0.19685	0.16369	N		ANXA8	-0.49	-0.35	-0.5	-0.01	0.03	-0.07	-0.02	initial	initial	Melanoma_lineage	N		ANKIB1	0.34	0.18	-0.04	-0.06	0.03	-0.03	0.04	initial	initial	initial	N
C1QTNF4	0.0355491	-0.0393337	-0.1213	N		ANXA8L1	-0.32	-0.65	-0.32	-0.15	-0.18	#N/A	#N/A	initial	avana_project_score	initial	N		ANKK1	0.46	0.43	0.31	0	-0.08	-0.01	-0.1	initial	initial	initial	N
C1QTNF9B-AS1	-0.157764	-0.0167284	-0.0789067	N		ANXA9	-0.28	-0.12	-0.07	-0.31	-0.32	-0.09	0.03	initial	initial	initial	N		ANKLE1	-0.34	-0.69	-0.61	-0.18	0.03	-0.17	0.04	initial	Melanoma_lineage	Melanoma_lineage	N
C1R	0.0476243	-0.0206926	0.0605379	N		AOAH	0.2	0.15	0.11	0.29	0.3	-0.03	0.02	initial	initial	initial	N		ANKLE2	-2	-1.86	-2.42	-1.84	0.04	-1.85	0.05	dmso_logFC_less_than_0_5	dmso_logFC_less_than_0_5	dmso_logFC_less_than_0_5	N
C1S	0.0393231	0.0306765	0.0453164	N		AOC1	-0.09	0.09	0.05	-0.1	-0.1	0.13	0.13	initial	initial	initial	N		ANKMY1	0.09	0.01	-0.04	0.08	-0.1	0.07	-0.14	initial	initial	initial	N
C20orf196	0.145751	-0.0415383	0.00438056	N		AOC2	-0.3	-0.04	-0.09	-0.21	-0.22	0.09	0.08	initial	initial	initial	N		ANKMY2	-0.17	0.23	0.27	-0.1	0.01	-0.18	-0.03	initial	initial	initial	N
C20orf203	0.0272402	-0.0628697	-0.0485863	N		AOC3	-0.16	0.04	-0.12	-0.22	-0.23	0.01	0.03	initial	initial	initial	N		ANKRA2	0.1	-0.04	-0.06	-0.17	0.03	-0.18	0.06	initial	initial	initial	N
C20orf85	-0.0326955	0.021923	-0.0228243	N		AOPEP	0.4	0.26	0.06	0.15	0.16	#N/A	#N/A	initial	initial	initial	N		ANKRD1	0.05	0.17	0.24	0.07	0.2	0.09	0.21	initial	initial	initial	N
C21orf140	0.0229653	0.117946	0.0939154	N		AOX1	0.22	0.16	0.22	0.11	0.12	0.1	0.12	initial	initial	initial	N		ANKRD10	0.06	0.43	0.36	-0.05	0.07	-0.07	0.06	initial	initial	initial	N
C21orf58	0.0183164	-0.0965422	-0.116337	N		AP1AR	0.2	-0.06	0.15	0.08	0.1	-0.3	-0.27	initial	initial	initial	N		ANKRD11	-0.74	-0.92	-0.57	-0.54	-0.17	-0.51	-0.17	dmso_logFC_less_than_0_5	dmso_logFC_less_than_0_5	dmso_logFC_less_than_0_5	N
C2CD4A	0.025719	0.152438	0.293922	N		AP1B1	0.04	-0.02	-0.1	-0.11	-0.12	-0.09	-0.12	initial	initial	initial	N		ANKRD12	0.48	0.34	0.24	0.04	-0.04	0.05	-0.05	initial	initial	initial	N
C2CD4B	-0.0428052	0.0291867	0.0443949	N		AP1G1	0.14	-0.41	-0.37	-0.13	-0.11	0.05	0.15	initial	initial	initial	N		ANKRD13A	0.11	-0.13	-0.04	-0.1	0.03	-0.12	0.01	initial	initial	initial	N
C2orf57	0.10479	0.0667562	-0.160006	N		AP1G2	-0.22	0.14	-0.1	-0.4	-0.37	-0.04	-0.03	initial	initial	initial	N		ANKRD13B	-0.14	0.17	0.1	0.16	0.04	0.15	-0.03	initial	initial	initial	N
C2orf70	-0.0581992	0.0134675	-0.0918183	N		AP1M1	0.02	-0.58	-0.24	-0.12	-0.12	0.07	0.12	initial	Melanoma_lineage	initial	N		ANKRD13C	0.08	-0.1	-0.02	-0.06	0.14	-0.09	0.1	initial	initial	initial	N
C2orf71	0.0894248	0.184795	-0.0321738	N		AP1M2	-0.14	0.13	-0.2	-0.07	-0.04	-0.09	-0.15	initial	initial	initial	N		ANKRD13D	0.21	-0.03	0.01	0.14	-0.16	0.18	-0.13	initial	initial	initial	N
C2orf73	0.0201128	0.0555009	-0.0836744	N		AP1S1	0.14	0.18	0.16	-0.19	-0.24	-0.02	0.01	initial	initial	initial	N		ANKRD16	0.25	0.07	0.18	-0.12	-0.1	-0.1	-0.13	initial	initial	initial	N
C3	0.0626249	0.0961754	-0.0768471	N		AP1S2	0.49	0.27	0.14	0.28	0.31	0.03	0.03	initial	initial	initial	N		ANKRD17	-0.58	-0.48	-0.36	-0.34	-0.41	-0.36	-0.28	avana_project_score	initial	initial	N
C3AR1	0.00536431	0.0968017	0.0944635	N		AP1S3	0.17	0.08	0.03	-0.23	-0.25	0.23	0.24	initial	initial	initial	N		ANKRD18A	-0.65	-0.54	-0.33	0.02	-0.12	0.08	-0.1	Melanoma_lineage	Melanoma_lineage	initial	N
C3orf18	0.0552611	0.0685355	-0.0925797	N		AP2A1	-0.75	-0.14	-0.23	-0.04	-0.1	0.01	0.02	WT_filter	initial	initial	N		ANKRD18B	-0.13	-0.1	0.05	#N/A	0.36	#N/A	0.34	initial	initial	initial	N
C3orf20	0.099562	0.213133	0.194702	N		AP2A2	-0.03	0.02	0.22	0.26	0.23	0.12	0.2	initial	initial	initial	N		ANKRD2	-0.09	-0.1	-0.05	0.01	-0.08	0.06	-0.12	initial	initial	initial	N
C3orf22	-0.101871	-0.0235553	0.0747892	N		AP2B1	-0.57	-0.27	-0.01	-0.11	-0.08	0.07	0.08	WT_filter	initial	initial	N		ANKRD20A1	-2.86	-1.72	-2.2	#N/A	#N/A	#N/A	#N/A	dmso_logFC_less_than_0_5	dmso_logFC_less_than_0_5	dmso_logFC_less_than_0_5	N
C3orf35	0.00331752	-0.151488	-0.109969	N		AP2M1	-1.75	-1.02	-1.53	-0.84	-0.96	-0.76	-0.85	dmso_logFC_less_than_0_5	dmso_logFC_less_than_0_5	dmso_logFC_less_than_0_5	N		ANKRD20A2	-2.67	-2.06	-2.99	#N/A	0.08	#N/A	0.04	dmso_logFC_less_than_0_5	dmso_logFC_less_than_0_5	dmso_logFC_less_than_0_5	N
C3orf67	0.0188068	0.189162	0.0375436	N		AP2S1	-1.72	-1.26	-1.24	-0.95	-1.02	-0.32	-0.46	dmso_logFC_less_than_0_5	dmso_logFC_less_than_0_5	dmso_logFC_less_than_0_5	N		ANKRD20A3	-3	-1.49	-4.02	#N/A	-0.05	#N/A	-0.04	dmso_logFC_less_than_0_5	dmso_logFC_less_than_0_5	dmso_logFC_less_than_0_5	N
C3orf80	0.0635601	-0.179194	-0.0628282	N		AP3B1	-1.45	-0.66	-0.38	-0.24	-0.31	0.03	-0.11	Melanoma_lineage	Melanoma_lineage	initial	N		ANKRD20A4	-0.3	-0.63	-0.39	#N/A	0	#N/A	0	initial	dmso_logFC_less_than_0_5	initial	N
C4BPA	0.0622521	-0.0486079	-0.00530572	N		AP3B2	0.19	-0.07	-0.02	-0.06	-0.08	#N/A	#N/A	initial	initial	initial	N		ANKRD20A4	-0.3	-0.63	-0.39	#N/A	0	#N/A	0	initial	dmso_logFC_less_than_0_5	initial	N
C4orf17	0.0430543	0.107307	0.0114023	N		AP3D1	-0.68	-0.35	-0.03	-0.04	-0.04	0.04	0.04	Melanoma_lineage	initial	initial	N		ANKRD22	0.36	0.22	0.33	-0.23	-0.09	-0.29	-0.02	initial	initial	initial	N
C5	-0.0161528	-0.000332198	-0.122497	N		AP3M1	-0.16	-0.19	-0.16	-0.14	-0.1	0.02	0.06	initial	initial	initial	N		ANKRD23	0.52	0.06	-0.31	-0.2	-0.04	-0.21	0.03	initial	initial	initial	N
C5AR1	0.0388766	0.0642757	-0.000373007	N		AP3M2	0.02	0.05	0.2	-0.22	-0.19	-0.04	-0.05	initial	initial	initial	N		ANKRD24	-0.26	-0.26	-0.25	-0.28	-0.1	-0.28	-0.16	initial	initial	initial	N
C5orf22	-0.0111456	-0.106685	0.0255047	N		AP3S1	-0.6	-0.2	-0.56	-0.15	-0.11	0.03	-0.02	Melanoma_lineage	initial	Melanoma_lineage	N		ANKRD26	0.47	0.3	0.33	0.24	-0.05	0.23	-0.08	initial	initial	initial	N
C5orf24	0.0614772	0.0138206	-0.00443916	N		AP3S2	0.06	0.11	-0.05	-0.15	-0.18	0.14	0.08	initial	initial	initial	N		ANKRD27	0.06	-0.1	0.15	0	-0.08	-0.01	-0.04	initial	initial	initial	N
C5orf58	0.0554391	0.0386739	0.0793864	N		AP4B1	-0.19	-0.2	-0.15	0.02	-0.02	0.08	0.03	initial	initial	initial	N		ANKRD28	0.58	0.19	0.37	0.14	-0.11	0.19	-0.05	initial	initial	initial	N
C5orf60	0.0107215	0.0171891	0.141137	N		AP4E1	0.08	0.08	0.22	-0.04	-0.06	0.04	0.01	initial	initial	initial	N		ANKRD29	0.24	-0.06	0.05	0.14	0.05	0.15	-0.01	initial	initial	initial	N
C5orf64	0.0961668	-0.0564603	0.0109932	N		AP4M1	0.13	0.17	0	0.12	0.1	-0.1	-0.12	initial	initial	initial	N		ANKRD30A	0.02	-0.05	0.01	-0.06	-0.01	-0.06	-0.11	initial	initial	initial	N
C6orf141	-0.126929	-0.165919	-0.169228	N		AP4S1	-0.16	0.15	0.01	-0.25	-0.24	0.09	0.19	initial	initial	initial	N		ANKRD30B	0.73	0.45	0.56	-0.04	-0.05	-0.06	-0.07	initial	initial	initial	N
C6orf163	0.0795597	-0.176815	0.0737583	N		AP5B1	-0.17	0.14	0.13	-0.04	-0.05	#N/A	#N/A	initial	initial	initial	N		ANKRD31	0.35	-0.04	0.21	-0.32	-0.22	-0.25	-0.28	initial	initial	initial	N
C6orf25	-0.0359211	0.155297	0.0642649	N		AP5M1	0.1	0.04	0.25	0.06	0.08	0.11	0.13	initial	initial	initial	N		ANKRD33	-0.02	-0.2	-0.05	-0.11	0.06	-0.11	0.1	initial	initial	initial	N
C6orf7	0.0224288	0.026099	-0.0210494	N		AP5S1	0.21	0.05	-0.01	0.06	0.16	#N/A	#N/A	initial	initial	initial	N		ANKRD33B	0.22	0.09	0.1	-0.06	0.02	-0.08	0.01	initial	initial	initial	N
C6orf89	0.064211	-0.0218864	0.0403636	N		AP5Z1	-0.06	-0.13	-0.1	-0.05	-0.04	#N/A	#N/A	initial	initial	initial	N		ANKRD34A	-0.7	-0.01	-0.18	-0.13	#N/A	-0.16	#N/A	avana_project_score	initial	initial	N
C8A	-0.0157753	0.220726	0.206821	N		APAF1	0.13	-0.02	-0.01	-0.06	-0.07	0.04	0.02	initial	initial	initial	N		ANKRD34B	0.1	0.09	-0.01	-0.09	0.12	-0.09	0.19	initial	initial	initial	N
C8G	-0.0237563	0.137218	0.094955	N		APBA1	0.38	0.32	0.21	-0.03	-0.05	-0.12	0.01	initial	initial	initial	N		ANKRD34C	0.38	0.05	0.15	0.02	-0.12	-0.01	-0.16	initial	initial	initial	N
C8orf4	0.0504146	0.0130869	-0.080483	N		APBA2	-0.23	-0.03	-0.29	-0.07	-0.02	-0.03	-0.02	initial	initial	initial	N		ANKRD35	-0.43	0.16	-0.03	-0.18	0.07	-0.13	0.09	initial	initial	initial	N
C8orf48	-0.00357151	0.0882355	0.0125494	N		APBA3	0.04	-0.2	-0.24	0.16	0.17	-0.02	-0.13	initial	initial	initial	N		ANKRD36	-0.93	-1.02	-0.77	#N/A	0.01	#N/A	-0.02	dmso_logFC_less_than_0_5	dmso_logFC_less_than_0_5	dmso_logFC_less_than_0_5	N
C8orf87	0.0058234	-0.0143084	0.0679455	N		APBB1	0.1	0.21	0.08	-0.03	-0.04	0.09	0.12	initial	initial	initial	N		ANKRD36B	0.3	-0.05	-0.28	-0.88	-0.08	-0.88	0.02	initial	initial	initial	N
C8orf88	-0.063979	-0.0400354	0.0113542	N		APBB1IP	0.34	0.15	0.39	0.09	0.08	0.08	0.11	initial	initial	initial	N		ANKRD37	0.13	0.12	0.08	0.04	-0.03	0.08	-0.05	initial	initial	initial	N
C9orf114	-0.0112624	0.309131	-0.0241713	N		APBB2	0.23	0.29	0.21	0.04	0.09	-0.09	-0.08	initial	initial	initial	N		ANKRD39	-0.07	-0.59	-0.47	-0.18	#N/A	-0.18	#N/A	initial	avana_project_score	initial	N
C9orf129	0.0048043	-0.0508254	-0.198524	N		APBB3	-0.04	-0.19	-0.24	-0.07	-0.07	0.08	0.08	initial	initial	initial	N		ANKRD40	-0.1	-0.29	-0.27	-0.23	0.03	-0.26	0.04	initial	initial	initial	N
C9orf156	0.0327569	0.0339158	0.051728	N		APC	0.13	-0.03	0.01	-0.49	-0.49	0.02	0.08	initial	initial	initial	N		ANKRD42	-0.05	0.14	0.22	0.02	-0.07	0.04	0.04	initial	initial	initial	N
C9orf16	0.00607829	-0.0779115	0.0249608	N		APC2	0.03	-0.3	-0.16	-0.17	-0.14	-0.12	-0.07	initial	initial	initial	N		ANKRD44	0.4	0.13	0.08	-0.04	-0.05	0.01	-0.03	initial	initial	initial	N
C9orf163	0.00844091	0.056562	0.0470601	N		APCDD1	0.27	0.11	0.23	0.2	0.23	0.03	-0.06	initial	initial	initial	N		ANKRD45	-0.1	0.12	0.16	0.14	-0.01	0.13	-0.03	initial	initial	initial	N
C9orf172	-0.0610201	-0.1927	-0.0842794	N		APCDD1L	0	-0.04	-0.03	0.19	0.15	-0.04	-0.02	initial	initial	initial	N		ANKRD46	0.14	0.23	0.15	0.08	0.01	0.07	0.04	initial	initial	initial	N
C9orf50	-0.00584516	-0.131555	0.0983893	N		APCS	-0.44	-0.12	0	-0.18	-0.19	0.13	0.12	initial	initial	initial	N		ANKRD49	-2.37	-1.22	-1.11	-0.66	-0.16	-0.75	-0.13	dmso_logFC_less_than_0_5	dmso_logFC_less_than_0_5	dmso_logFC_less_than_0_5	N
CA1	0.111576	0.0323515	0.16973	N		APEH	0.12	0.22	0.16	-0.18	-0.22	0.13	0.12	initial	initial	initial	N		ANKRD50	0.1	-0.03	-0.02	0	-0.04	0.03	-0.07	initial	initial	initial	N
CA10	0.0495882	0.113569	-0.0810115	N		APELA	0.16	0.18	0.24	#N/A	#N/A	#N/A	#N/A	initial	initial	initial	N		ANKRD52	-0.34	0.34	0.24	-0.2	#N/A	-0.29	#N/A	initial	initial	initial	N
CA11	-0.0120217	0.19066	-0.126899	N		APEX1	-0.13	-0.01	-0.18	-0.05	-0.08	-0.03	0	initial	initial	initial	N		ANKRD53	-0.11	-0.08	-0.03	-0.13	0.12	-0.14	0.05	initial	initial	initial	N
CA12	0.000353671	0.138512	0.0428034	N		APEX2	0.01	0.15	-0.04	-0.31	-0.45	-0.03	-0.1	initial	initial	initial	N		ANKRD54	-0.37	0.11	0.21	-0.32	#N/A	-0.39	#N/A	initial	initial	initial	N
CA13	0.0601907	0.0822295	0.119365	N		APH1A	-0.66	-0.25	-0.13	-0.04	-0.05	-0.06	-0.09	Melanoma_lineage	initial	initial	N		ANKRD55	0.28	0.24	0.22	-0.03	#N/A	-0.03	#N/A	initial	initial	initial	N
CA14	-0.0636894	0.0321062	-0.0555559	N		APH1B	0.23	0.01	-0.04	-0.04	-0.02	0	0.02	initial	initial	initial	N		ANKRD6	0.32	0.03	0.2	0	0.04	0.04	0.05	initial	initial	initial	N
CA2	0.159376	-0.0718756	0.00331526	N		API5	-0.52	-0.36	-0.28	-0.31	-0.32	0.03	0.12	Melanoma_lineage	initial	initial	N		ANKRD61	0.02	-0.08	-0.1	0.03	#N/A	0.01	#N/A	initial	initial	initial	N
CA3	-0.0532415	0.0368439	-0.040904	N		APIP	-0.08	0.09	0.23	0	-0.03	0.07	0	initial	initial	initial	N		ANKRD62	0.49	0.3	0.33	0.02	-0.01	0.02	-0.02	initial	initial	initial	N
CA4	0.065965	-0.0334379	-0.120819	N		APLF	-0.19	-0.09	-0.07	0.04	0.07	0.09	0.08	initial	initial	initial	N		ANKRD63	-0.1	-0.13	-0.08	#N/A	#N/A	#N/A	#N/A	initial	initial	initial	N
CA5A	-0.0269754	0.0340882	-0.0626392	N		APLN	0.12	0.21	0.41	0.22	0.21	-0.01	-0.04	initial	initial	initial	N		ANKRD65	0.27	0.07	0.1	-0.03	-0.04	-0.03	-0.01	initial	initial	initial	N
CA5B	0.0656879	0.169958	0.030835	N		APLNR	-0.01	0.2	-0.22	-0.17	-0.17	0.07	0.07	initial	initial	initial	N		ANKRD66	-0.33	0.07	0.17	0.06	-0.36	0.08	-0.36	initial	initial	initial	N
CA6	-0.0456848	-0.00240629	0.0892187	N		APLP1	-0.02	0.03	-0.25	-0.2	-0.2	0.08	0.06	initial	initial	initial	N		ANKRD7	-0.29	0.29	0.18	-0.02	0.03	-0.1	0.04	initial	initial	initial	N
CA7	0.0459257	0.0317651	-0.0826853	N		APLP2	0.32	0.25	0.37	0.17	0.13	-0.07	-0.08	initial	initial	initial	N		ANKRD9	0.41	0.2	-0.05	-0.05	#N/A	-0.02	#N/A	initial	initial	initial	N
CA8	0.144857	-0.102518	-0.0130824	N		APMAP	0.31	0.1	-0.04	0	0.02	-0.06	-0.09	initial	initial	initial	N		ANKS1A	-0.43	0.14	-0.06	0.1	-0.04	0.1	-0.03	initial	initial	initial	N
CA9	-0.111171	-0.134944	-0.12676	N		APOA1	0.12	0.08	0.17	-0.03	-0.04	0.01	0.02	initial	initial	initial	N		ANKS1B	0.3	0	0.08	0.11	#N/A	0.14	#N/A	initial	initial	initial	N
CABLES1	0.00789197	0.0595161	-0.00380316	N		APOA2	-0.12	-0.02	-0.01	0.01	0.03	-0.04	-0.07	initial	initial	initial	N		ANKS3	-0.26	-0.4	-0.18	-0.13	0.12	-0.12	0.03	initial	initial	initial	N
CABP2	0.114069	-0.13352	-0.10206	N		APOA4	0.19	0.26	0.2	0.12	0.11	0.07	0.07	initial	initial	initial	N		ANKS4B	0.02	0.03	-0.09	0.05	0.03	0.06	0.02	initial	initial	initial	N
CABP4	-0.0942418	-0.1327	-0.0871094	N		APOA5	0.1	0.31	0.07	-0.05	-0.06	-0.04	-0.03	initial	initial	initial	N		ANKS6	-0.11	0.08	-0.09	-0.47	0.03	-0.53	0	initial	initial	initial	N
CACHD1	0.0438407	0.0874694	0.0667683	N		APOB	0.13	-0.07	-0.16	0.18	0.17	0.01	0.03	initial	initial	initial	N		ANKUB1	0.26	0.07	0.03	#N/A	-0.16	#N/A	-0.11	initial	initial	initial	N
CACNA1A	0.118308	-0.067882	-0.0780951	N		APOBEC1	0.13	0.12	0.23	-0.1	-0.08	-0.11	-0.09	initial	initial	initial	N		ANKZF1	0.31	0.25	0.25	-0.09	-0.01	-0.09	0	initial	initial	initial	N
CACNA1B	-0.101094	-0.0552914	0.0385186	N		APOBEC2	-0.46	0.03	-0.06	-0.12	-0.11	0.07	0.11	initial	initial	initial	N		ANLN	-0.01	0.03	-0.19	-0.65	-0.09	-0.52	-0.04	initial	initial	initial	N
CACNA1C	0.107479	-0.0622211	0.0137897	N		APOBEC3A	-0.16	-0.16	0.14	0.01	0	0.14	0.16	initial	initial	initial	N		ANO1	0.23	0.4	0.35	-0.1	-0.03	-0.08	0.05	initial	initial	initial	N
CACNA1D	-0.01675	-0.136149	-0.0448184	N		APOBEC3B	0.27	0.18	0.42	-0.11	-0.1	-0.11	-0.05	initial	initial	initial	N		ANO10	0.27	0.31	0.19	0.18	0.06	0.17	0.13	initial	initial	initial	N
CACNA1E	-0.0543032	-0.0921705	-0.0779564	N		APOBEC3C	-0.43	-0.11	-0.23	0.03	0.04	0.02	0.06	initial	initial	initial	N		ANO2	0.25	0.17	0.27	-0.06	-0.03	-0.04	-0.08	initial	initial	initial	N
CACNA1F	0.0583966	0.0656567	-0.0430045	N		APOBEC3D	0.1	-0.06	0.04	-0.17	-0.18	0	-0.01	initial	initial	initial	N		ANO3	-0.07	0.17	0.13	0.1	0.02	0.06	0.01	initial	initial	initial	N
CACNA1G	0.0413692	-0.0222711	-0.11415	N		APOBEC3F	0	0.15	0.14	0.03	0.04	-0.15	-0.06	initial	initial	initial	N		ANO4	0.38	0.15	0.26	-0.16	#N/A	-0.15	#N/A	initial	initial	initial	N
CACNA1H	-0.0382152	0.0640441	-0.13822	N		APOBEC3G	-0.07	0.06	0.01	-0.18	-0.16	-0.11	-0.06	initial	initial	initial	N		ANO5	0.41	0.21	0.23	-0.06	0.05	-0.04	0.04	initial	initial	initial	N
CACNA1I	-0.0730875	-0.104625	-0.132284	N		APOBEC3H	-0.1	0.08	0.09	-0.04	-0.03	0.19	0.2	initial	initial	initial	N		ANO6	0.14	0.08	0.2	0	0.12	-0.01	0.11	initial	initial	initial	N
CACNA1S	0.0593724	0.126891	-0.071543	N		APOBEC4	-0.27	0.03	-0.02	0.13	0.16	0.05	0.08	initial	initial	initial	N		ANO7	0.43	0.12	0.16	0.05	#N/A	0.04	#N/A	initial	initial	initial	N
CACNA2D1	-0.0643527	-0.168658	-0.0592915	N		APOBR	-0.04	-0.35	-0.41	-0.06	-0.07	-0.03	-0.03	initial	initial	initial	N		ANO8	-0.38	-0.6	-0.52	-0.02	-0.08	-0.02	-0.05	initial	Melanoma_lineage	Melanoma_lineage	N
CACNA2D2	0.0511742	-0.0203019	-0.045537	N		APOC1	-0.02	-0.15	-0.12	-0.33	-0.27	0.01	0.03	initial	initial	initial	N		ANO9	-0.23	0.17	0.06	0.13	#N/A	0.13	#N/A	initial	initial	initial	N
CACNA2D3	0.111294	0.0832026	0.0665026	N		APOC2	0.37	-0.02	-0.09	-0.07	-0.03	0.03	0.02	initial	initial	initial	N		ANOS1	0.39	0.33	0.55	0.11	0.04	0.1	0.07	initial	initial	initial	N
CACNA2D4	-0.00194505	0.111886	0.101857	N		APOC3	0.14	0.16	0.13	0.06	0.04	0	-0.04	initial	initial	initial	N		ANP32A	0.19	-0.05	-0.14	-0.19	-0.01	-0.16	-0.06	initial	initial	initial	N
CACNB1	-0.110481	-0.00669075	-0.00934953	N		APOC4	0.17	0.04	0	0.05	0.06	0.06	0.07	initial	initial	initial	N		ANP32B	0.09	0.85	0.13	-0.06	-0.04	0.01	0.03	initial	initial	initial	N
CACNB2	0.0883023	0.020022	0.0839254	N		APOD	0.12	-0.06	-0.04	-0.08	-0.14	-0.05	-0.08	initial	initial	initial	N		ANP32C	0.15	-0.22	0.13	#N/A	0.1	#N/A	0.08	initial	initial	initial	N
CACNB3	-0.192647	-0.145808	-0.039416	N		APOE	0.2	-0.14	-0.05	-0.1	-0.08	-0.12	-0.15	initial	initial	initial	N		ANP32D	0.16	0.17	0.11	-0.08	-0.02	-0.09	0.05	initial	initial	initial	N
CACNB4	-0.0291367	0.030665	0.0950529	N		APOF	-0.21	-0.17	-0.46	-0.13	-0.16	0.2	0.05	initial	initial	initial	N		ANP32E	-0.33	-0.11	-0.16	-0.28	-0.02	-0.23	-0.13	initial	initial	initial	N
CACNG1	0.0949176	-0.0766485	0.0457855	N		APOH	0.04	-0.06	0.09	0.04	0.07	0.08	0.09	initial	initial	initial	N		ANPEP	0.14	0.03	-0.01	-0.06	0.03	-0.09	0.05	initial	initial	initial	N
CACNG8	0.0801362	0.0549332	0.108332	N		APOL1	0.23	0.17	0.16	-0.01	-0.03	-0.23	-0.18	initial	initial	initial	N		ANTKMT	0.19	-0.09	-0.27	-0.01	#N/A	-0.01	#N/A	initial	initial	initial	N
CAD	-0.105706	0.0322189	-0.101724	N		APOL2	-0.18	0.16	0.06	-0.02	-0.02	-0.52	-0.59	initial	initial	initial	N		ANTXR1	0.34	0.04	0.11	0.05	-0.13	0.01	-0.12	initial	initial	initial	N
CADM1	-0.0202129	-0.0189384	-0.0678919	N		APOL3	-0.33	0.19	0.11	0.12	0.14	0.14	0.14	initial	initial	initial	N		ANTXR2	-0.02	0.08	0.19	0.11	0.02	0.16	0.01	initial	initial	initial	N
CADM3	0.0630057	0.156252	0.073525	N		APOL4	0	-0.01	0.14	#N/A	#N/A	-0.09	-0.1	initial	initial	initial	N		ANTXRL	-0.14	-0.07	-0.12	-0.3	0.06	-0.27	0.07	initial	initial	initial	N
CAGE1	0.0967843	0.00957622	0.00557143	N		APOL5	-0.05	0.13	0.15	-0.09	-0.07	-0.04	-0.07	initial	initial	initial	N		ANXA1	0.15	0.17	0.29	0.14	0.06	0.15	0.05	initial	initial	initial	N
CALCA	0.0220743	0.0449563	-0.0220822	N		APOL6	0.18	0.02	0.11	0.13	0.14	-0.04	-0.12	initial	initial	initial	N		ANXA10	0	0.35	0.17	0.04	0.02	0.02	0.05	initial	initial	initial	N
CALCR	0.090529	-0.0612782	0.0616296	N		APOLD1	-0.16	0.04	-0.06	-0.17	-0.21	0.04	0.07	initial	initial	initial	N		ANXA11	0.04	-0.02	0.18	-0.11	0.06	-0.08	0.04	initial	initial	initial	N
CALCRL	0.0858652	0.0756714	0.087264	N		APOM	-0.43	-0.22	-0.28	-0.1	-0.06	-0.04	0.06	initial	initial	initial	N		ANXA13	-0.2	0.13	0.12	-0.01	-0.01	0	-0.03	initial	initial	initial	N
CALD1	0.0397671	0.00358552	-0.0997395	N		APOO	0.36	0.27	0.25	0.11	0.13	0.02	0.06	initial	initial	initial	N		ANXA2	0.28	-0.08	0.11	0.09	0.01	0.09	-0.04	initial	initial	initial	N
CALHM3	0.0448056	0.0234931	-0.0422117	N		APOOL	0.26	0.21	0.28	-0.06	-0.04	-0.07	-0.02	initial	initial	initial	N		ANXA2R	-0.23	-0.48	-0.15	-0.11	#N/A	-0.11	#N/A	initial	initial	initial	N
CALM1	0.12175	0.0607744	0.0671069	N		APP	0.19	0.22	0.23	0.02	0.07	-0.04	-0.02	initial	initial	initial	N		ANXA3	0.09	0.11	0.19	0.08	-0.04	0.08	-0.02	initial	initial	initial	N
CALM2	0.0251889	-0.0998166	-0.0288835	N		APPBP2	0.11	0.05	0.06	0.06	0.01	0.05	0.02	initial	initial	initial	N		ANXA4	0.19	-0.08	0.16	0.13	0.05	0.11	-0.02	initial	initial	initial	N
CALM3	0.0883191	-0.070889	0.226151	N		APPL1	0.19	0.07	-0.04	0.02	0.01	-0.11	-0.09	initial	initial	initial	N		ANXA5	0.13	0.01	-0.07	0.13	0.14	0.12	0.11	initial	initial	initial	N
CALML6	-0.155423	-0.082336	0.0631321	N		APPL2	0.16	0.06	0.19	0.14	0.14	0.02	0	initial	initial	initial	N		ANXA6	0.06	-0.19	-0.06	-0.04	-0.07	-0.04	-0.05	initial	initial	initial	N
CALR3	0.0193358	-0.164247	-0.179018	N		APRT	-0.13	-0.15	-0.06	-0.24	-0.22	-0.11	-0.03	initial	initial	initial	N		ANXA7	-0.07	-0.16	-0.03	-0.16	-0.05	-0.15	-0.12	initial	initial	initial	N
CAMK1	0.0795532	-0.104065	0.0706673	N		APTX	-0.17	0.13	0.03	-0.05	-0.04	-0.02	0.01	initial	initial	initial	N		ANXA8	-0.58	-0.39	-0.6	-0.01	-0.07	0.03	-0.02	Melanoma_lineage	initial	Melanoma_lineage	N
CAMK1D	-0.0248484	-0.0432611	-0.00508748	N		AQP1	0.17	0.16	0.1	0.1	0.12	0.03	0.06	initial	initial	initial	N		ANXA8L1	-0.61	-0.82	-0.54	-0.15	#N/A	-0.18	#N/A	avana_project_score	avana_project_score	avana_project_score	N
CAMK1G	-0.0238351	0.0524956	-0.0612298	N		AQP10	-0.25	0.03	0.2	-0.18	-0.21	0.14	0.12	initial	initial	initial	N		ANXA9	-0.31	-0.16	-0.24	-0.31	-0.09	-0.32	0.03	initial	initial	initial	N
CAMK2A	-0.0608121	-0.0819163	-0.0536878	N		AQP11	-0.35	0.15	0.05	0.13	0.15	-0.03	-0.06	initial	initial	initial	N		AOAH	0.22	0.31	0.13	0.29	-0.03	0.3	0.02	initial	initial	initial	N
CAMK2B	0.0908602	-0.0121822	-0.311643	N		AQP12A	-0.29	-0.32	-0.28	#N/A	#N/A	-0.06	-0.11	initial	initial	initial	N		AOC1	-0.04	0.2	-0.07	-0.1	0.13	-0.1	0.13	initial	initial	initial	N
CAMK2D	0.0277697	0.043767	0.0230592	N		AQP12B	-0.5	-0.32	-0.36	-0.2	-0.22	0.22	0.27	Melanoma_lineage	initial	initial	N		AOC2	-0.3	-0.09	-0.15	-0.21	0.09	-0.22	0.08	initial	initial	initial	N
CAMK2G	0.0299417	-0.0475626	0.0836049	N		AQP2	-0.01	-0.19	-0.1	-0.15	-0.15	-0.05	-0.09	initial	initial	initial	N		AOC3	-0.27	-0.1	-0.33	-0.22	0.01	-0.23	0.03	initial	initial	initial	N
CAMK2N2	-0.039059	-0.107083	-0.203232	N		AQP3	0.08	0.02	-0.04	-0.11	-0.15	0.02	0.03	initial	initial	initial	N		AOPEP	0.47	0.38	0.29	0.15	#N/A	0.16	#N/A	initial	initial	initial	N
CAMK4	-0.0962777	-0.0546886	-0.0857423	N		AQP4	0.08	0.01	-0.05	0.07	0.07	-0.04	-0.03	initial	initial	initial	N		AOX1	0.05	0.11	0.12	0.11	0.1	0.12	0.12	initial	initial	initial	N
CAMKK1	0.12081	0.0137449	0.00306509	N		AQP5	-0.12	-0.1	0.06	-0.09	-0.1	0.1	0.12	initial	initial	initial	N		AP1AR	0.33	0.2	0.15	0.08	-0.3	0.1	-0.27	initial	initial	initial	N
CAMKK2	-0.00976575	-0.1213	-0.0692071	N		AQP6	0	-0.25	-0.06	-0.17	-0.17	0	-0.01	initial	initial	initial	N		AP1B1	0.12	0.1	-0.05	-0.11	-0.09	-0.12	-0.12	initial	initial	initial	N
CAMKMT	0.0554425	-0.00989402	0.042845	N		AQP7	-1.86	-1.34	-1.46	-0.91	-0.9	-0.13	-0.19	dmso_logFC_less_than_0_5	dmso_logFC_less_than_0_5	dmso_logFC_less_than_0_5	N		AP1G1	0.14	-0.78	-0.57	-0.13	0.05	-0.11	0.15	initial	Melanoma_lineage	Melanoma_lineage	N
CAMSAP1	-0.0217402	-0.00954968	0.0902467	N		AQP8	0.09	-0.09	-0.15	0.09	0.15	0.01	-0.03	initial	initial	initial	N		AP1G2	-0.35	0.17	-0.18	-0.4	-0.04	-0.37	-0.03	initial	initial	initial	N
CANX	0.0909789	0.0363012	-0.0264436	N		AQP9	0.05	0.06	-0.08	-0.17	-0.15	0.01	-0.01	initial	initial	initial	N		AP1M1	-0.49	-0.72	-0.41	-0.12	0.07	-0.12	0.12	initial	Melanoma_lineage	initial	N
CAP2	0.0217051	-0.0358747	0.0280444	N		AQR	-0.98	-1.02	-1.65	-1.03	-1.06	-0.91	-0.85	dmso_logFC_less_than_0_5	dmso_logFC_less_than_0_5	dmso_logFC_less_than_0_5	N		AP1M2	-0.11	-0.02	0	-0.07	-0.09	-0.04	-0.15	initial	initial	initial	N
CAPN1	-0.0478577	0.0449108	0.011355	N		AR	0.29	0.28	0.34	-0.03	0.01	-0.03	-0.02	initial	initial	initial	N		AP1S1	0.1	-0.11	0.38	-0.19	-0.02	-0.24	0.01	initial	initial	initial	N
CAPN2	-0.00918489	-0.067927	-0.038844	N		ARAF	0.07	0.21	0.17	0	0.04	0.01	0.01	initial	initial	initial	N		AP1S2	0.65	0.36	0.24	0.28	0.03	0.31	0.03	initial	initial	initial	N
CAPN7	0.0386724	-0.014086	0.0229403	N		ARAP1	-0.33	0.08	0.01	-0.04	-0.02	0.04	0.06	initial	initial	initial	N		AP1S3	0.24	0.22	-0.01	-0.23	0.23	-0.25	0.24	initial	initial	initial	N
CARD11	-0.00582348	0.0211328	0.000964253	N		ARAP2	0.36	0.21	0.33	0.14	0.15	-0.05	-0.04	initial	initial	initial	N		AP2A1	-1.36	-0.17	-0.14	-0.04	0.01	-0.1	0.02	WT_filter	initial	initial	N
CARD14	0.110961	0.0325943	-0.076106	N		ARAP3	0.09	0.02	-0.08	0.08	0.1	-0.09	-0.07	initial	initial	initial	N		AP2A2	-0.07	0.05	0.26	0.26	0.12	0.23	0.2	initial	initial	initial	N
CARD18	0.0421347	-0.107094	-0.0306723	N		ARC	-0.33	0	0.09	0.1	0.07	0.02	0.05	initial	initial	initial	N		AP2B1	-1.03	-0.32	-0.3	-0.11	0.07	-0.08	0.08	WT_filter	initial	initial	N
CARD9	-0.0422658	0.13313	-0.0497351	N		ARCN1	-3.6	-2.45	-2.84	-1.21	-1.22	-1.31	-1.33	dmso_logFC_less_than_0_5	dmso_logFC_less_than_0_5	dmso_logFC_less_than_0_5	N		AP2M1	-2.21	-1.08	-1.91	-0.84	-0.76	-0.96	-0.85	dmso_logFC_less_than_0_5	dmso_logFC_less_than_0_5	dmso_logFC_less_than_0_5	N
CARM1	0.0241703	-0.0375261	-0.0117447	N		AREG	0.46	0.25	0.36	0.05	0.07	0.06	0.05	initial	initial	initial	N		AP2S1	-2.16	-1.47	-1.85	-0.95	-0.32	-1.02	-0.46	dmso_logFC_less_than_0_5	dmso_logFC_less_than_0_5	dmso_logFC_less_than_0_5	N
CASC10	0.0353688	0.0555325	0.0364232	N		AREL1	-0.22	0.19	-0.01	-0.27	-0.26	-0.2	-0.12	initial	initial	initial	N		AP3B1	-1.8	-0.89	-0.76	-0.24	0.03	-0.31	-0.11	Melanoma_lineage	Melanoma_lineage	Melanoma_lineage	N
CASD1	-0.0258635	0.119842	0.0599247	N		ARF1	-0.96	-1.66	-2.86	-0.39	-0.33	-0.18	-0.14	dmso_logFC_less_than_0_5	dmso_logFC_less_than_0_5	dmso_logFC_less_than_0_5	N		AP3B2	0.23	-0.02	-0.06	-0.06	#N/A	-0.08	#N/A	initial	initial	initial	N
CASKIN2	0.00957372	-0.0724571	-0.115581	N		ARF3	-0.13	-0.21	-0.13	-0.29	-0.33	-0.04	-0.01	initial	initial	initial	N		AP3D1	-1.36	-0.79	-0.43	-0.04	0.04	-0.04	0.04	Melanoma_lineage	Melanoma_lineage	initial	N
CASP1	-0.0409928	0.10502	0.12136	N		ARF4	-2.43	-1.38	-0.65	-0.68	-0.84	0.01	-0.11	dmso_logFC_less_than_0_5	dmso_logFC_less_than_0_5	dmso_logFC_less_than_0_5	N		AP3M1	-0.28	-0.04	-0.02	-0.14	0.02	-0.1	0.06	initial	initial	initial	N
CASP10	0.0796306	0.00386212	0.1144	N		ARF5	0.07	-0.03	-0.1	-0.01	-0.04	-0.01	0.03	initial	initial	initial	N		AP3M2	-0.13	-0.05	0.04	-0.22	-0.04	-0.19	-0.05	initial	initial	initial	N
CASP12	-0.0243404	-0.0168992	-5.88025e-05	N		ARF6	-0.48	-0.6	-0.21	-0.34	-0.37	0.03	-0.01	initial	WT_filter	initial	N		AP3S1	-0.67	-0.1	-0.57	-0.15	0.03	-0.11	-0.02	Melanoma_lineage	initial	Melanoma_lineage	N
CASP14	0.0569875	0.196074	0.134908	N		ARFGAP1	0.24	-0.12	-0.01	0	-0.02	-0.14	-0.06	initial	initial	initial	N		AP3S2	0.22	0.18	-0.02	-0.15	0.14	-0.18	0.08	initial	initial	initial	N
CASP2	0.146723	0.0207041	0.078956	N		ARFGAP2	0.06	-0.23	-0.17	-0.11	-0.1	-0.03	0.03	initial	initial	initial	N		AP4B1	-0.1	-0.22	0.02	0.02	0.08	-0.02	0.03	initial	initial	initial	N
CASP3	0.0429427	0.106815	0.0105374	N		ARFGAP3	0.23	0.26	0.12	0.13	0.13	-0.04	-0.06	initial	initial	initial	N		AP4E1	0.16	-0.08	-0.01	-0.04	0.04	-0.06	0.01	initial	initial	initial	N
CASP4	0.0446312	0.0172144	0.0767713	N		ARFGEF1	-0.19	0.21	0.33	-0.14	-0.12	0.02	0.08	initial	initial	initial	N		AP4M1	0.03	0.13	0.05	0.12	-0.1	0.1	-0.12	initial	initial	initial	N
CASP5	-0.112249	0.0523352	-0.0585653	N		ARFGEF2	-0.1	-0.35	-0.3	0	-0.06	#N/A	#N/A	initial	initial	initial	N		AP4S1	0.12	0.09	-0.1	-0.25	0.09	-0.24	0.19	initial	initial	initial	N
CASP6	0.0319324	0.0830734	0.0589703	N		ARFGEF3	0.22	0.17	0.02	0.04	0.06	0.07	0.02	initial	initial	initial	N		AP5B1	0.03	-0.05	-0.07	-0.04	#N/A	-0.05	#N/A	initial	initial	initial	N
CASP7	0.0412855	0.0468397	0.142262	N		ARFIP1	0.03	0.16	0.26	0.05	0.07	-0.19	-0.17	initial	initial	initial	N		AP5M1	0.08	-0.06	0.46	0.06	0.11	0.08	0.13	initial	initial	initial	N
CASP8	0.0435543	-0.0645401	0.0558162	N		ARFIP2	0.3	0.17	0.42	-0.08	-0.1	0.02	0.05	initial	initial	initial	N		AP5S1	0.4	0.15	-0.11	0.06	#N/A	0.16	#N/A	initial	initial	initial	N
CASP8AP2	-0.423215	-0.237629	0.0188351	N		ARFRP1	-1.39	-1.42	-2	-0.71	-0.7	-0.17	-0.12	dmso_logFC_less_than_0_5	dmso_logFC_less_than_0_5	dmso_logFC_less_than_0_5	N		AP5Z1	0	-0.27	-0.42	-0.05	#N/A	-0.04	#N/A	initial	initial	initial	N
CASP9	0.0589232	0.0808693	0.0473386	N		ARG1	0.09	0.18	0.07	0.14	0.12	-0.08	-0.02	initial	initial	initial	N		APAF1	0.09	0.08	-0.13	-0.06	0.04	-0.07	0.02	initial	initial	initial	N
CASR	0.0178292	0.127831	0.0232462	N		ARG2	0.34	0.12	0.21	0.08	0.08	-0.04	0.03	initial	initial	initial	N		APBA1	0.21	0.32	0.32	-0.03	-0.12	-0.05	0.01	initial	initial	initial	N
CAST	-0.0664553	-0.166718	-0.041226	N		ARGFX	-0.96	-0.59	-0.47	-0.68	-0.69	0.16	0.21	dmso_logFC_less_than_0_5	dmso_logFC_less_than_0_5	initial	N		APBA2	-0.09	0.16	-0.29	-0.07	-0.03	-0.02	-0.02	initial	initial	initial	N
CAT	0.0517897	0.0555286	0.144197	N		ARGLU1	-0.46	-0.56	-0.56	-0.87	-0.91	-0.3	-0.3	initial	dmso_logFC_less_than_0_5	dmso_logFC_less_than_0_5	N		APBA3	0.02	-0.32	-0.13	0.16	-0.02	0.17	-0.13	initial	initial	initial	N
CATIP	0.00123592	0.06077	-0.0827868	N		ARHGAP1	-0.18	-0.05	-0.27	-0.17	-0.14	0.03	0.01	initial	initial	initial	N		APBB1	-0.01	0.2	0.21	-0.03	0.09	-0.04	0.12	initial	initial	initial	N
CAV3	-0.0395203	0.110832	0.0455013	N		ARHGAP10	-0.19	0.19	0.18	0.2	0.21	-0.17	-0.17	initial	initial	initial	N		APBB1IP	0.37	0.18	0.34	0.09	0.08	0.08	0.11	initial	initial	initial	N
CBFB	0.0799093	0.0363664	0.0230293	N		ARHGAP11A	-0.31	-0.43	-0.75	-0.27	-0.37	-0.03	-0.08	initial	initial	WT_filter	N		APBB2	0.34	0.25	0.26	0.04	-0.09	0.09	-0.08	initial	initial	initial	N
CBL	0.0842999	0.176601	0.0539702	N		ARHGAP11B	-0.65	-0.68	-0.97	#N/A	#N/A	-0.02	-0.03	dmso_logFC_less_than_0_5	dmso_logFC_less_than_0_5	dmso_logFC_less_than_0_5	N		APBB3	-0.18	-0.2	-0.36	-0.07	0.08	-0.07	0.08	initial	initial	initial	N
CBLB	-0.0811027	0.070574	-0.120834	N		ARHGAP12	0.26	0.26	0.28	0.06	0.08	-0.02	0.02	initial	initial	initial	N		APC	0.32	-0.01	0.17	-0.49	0.02	-0.49	0.08	initial	initial	initial	N
CBLN1	0.113754	0.0318527	-0.195341	N		ARHGAP15	0.19	0.24	0.31	0	-0.04	0.11	-0.01	initial	initial	initial	N		APC2	-0.13	-0.42	-0.25	-0.17	-0.12	-0.14	-0.07	initial	initial	initial	N
CBR1	0.0497507	-0.0228401	0.0548324	N		ARHGAP17	0.3	-0.2	-0.28	0.08	0.11	-0.05	0.03	initial	initial	initial	N		APCDD1	0.56	0.33	0.56	0.2	0.03	0.23	-0.06	initial	initial	initial	N
CBR3	-0.00693438	-0.0320614	-0.0230863	N		ARHGAP18	0.22	0.27	0.24	0.11	0.11	-0.06	-0.03	initial	initial	initial	N		APCDD1L	-0.14	0.08	-0.02	0.19	-0.04	0.15	-0.02	initial	initial	initial	N
CBWD1	-0.176708	0.00252687	-0.00420745	N		ARHGAP19	-0.16	-0.06	-0.3	-0.04	-0.03	-0.07	-0.03	initial	initial	initial	N		APCS	-0.44	0	-0.18	-0.18	0.13	-0.19	0.12	initial	initial	initial	N
CBWD3	-0.212638	-0.0788299	-0.0683863	N		ARHGAP19	-0.16	-0.06	-0.3	-0.04	-0.03	-0.07	-0.03	initial	initial	initial	N		APEH	0.16	0.26	0.24	-0.18	0.13	-0.22	0.12	initial	initial	initial	N
CBX1	-0.0238259	0.102281	-0.0885551	N		ARHGAP20	0.4	0.15	0.32	0.13	0.12	0.04	0.01	initial	initial	initial	N		APELA	0.24	0.21	0.34	#N/A	#N/A	#N/A	#N/A	initial	initial	initial	N
CBX3	-0.135192	-0.112593	-0.0691989	N		ARHGAP21	-0.21	-0.25	-0.23	0.02	0.09	-0.06	0.01	initial	initial	initial	N		APEX1	-0.26	-0.17	-0.13	-0.05	-0.03	-0.08	0	initial	initial	initial	N
CBX8	0.0794741	0.136709	0.011249	N		ARHGAP22	-0.19	0.02	-0.03	0.04	0.05	-0.09	-0.08	initial	initial	initial	N		APEX2	0.03	0.05	0.14	-0.31	-0.03	-0.45	-0.1	initial	initial	initial	N
CCAR1	-0.0750889	-0.174713	-0.070706	N		ARHGAP23	-0.54	0.05	-0.25	-0.38	-0.35	0	-0.02	Melanoma_lineage	initial	initial	N		APH1A	-1.25	-0.45	-0.4	-0.04	-0.06	-0.05	-0.09	Melanoma_lineage	initial	initial	N
CCBL2	-0.0350581	0.0459858	-0.0815309	N		ARHGAP24	0.05	0.02	0.11	0.15	0.19	-0.04	-0.05	initial	initial	initial	N		APH1B	0.33	-0.01	0.12	-0.04	0	-0.02	0.02	initial	initial	initial	N
CCDC112	0.106259	0.00364673	0.0687134	N		ARHGAP25	0.05	-0.17	-0.23	-0.04	-0.02	-0.02	0.05	initial	initial	initial	N		API5	-0.66	-0.51	-0.84	-0.31	0.03	-0.32	0.12	Melanoma_lineage	Melanoma_lineage	Melanoma_lineage	N
CCDC12	-0.0123	-0.155363	-0.010772	N		ARHGAP26	0.14	-0.06	-0.05	0.18	0.16	0.01	-0.08	initial	initial	initial	N		APIP	-0.35	0.01	0.24	0	0.07	-0.03	0	initial	initial	initial	N
CCDC125	-0.00819109	0.0149492	0.00640577	N		ARHGAP27	-0.04	-0.02	0.07	-0.1	-0.09	-0.01	0.02	initial	initial	initial	N		APLF	0.02	-0.07	-0.26	0.04	0.09	0.07	0.08	initial	initial	initial	N
CCDC129	0.040878	0.0883379	0.160846	N		ARHGAP28	0.33	0.22	0.34	0.12	0.13	-0.1	-0.14	initial	initial	initial	N		APLN	0.29	0.51	0.6	0.22	-0.01	0.21	-0.04	initial	initial	initial	N
CCDC130	0.100479	0.0329632	-0.121399	N		ARHGAP29	0.01	0.05	0.09	-0.09	0.01	-0.14	-0.08	initial	initial	initial	N		APLNR	-0.15	0.11	0.07	-0.17	0.07	-0.17	0.07	initial	initial	initial	N
CCDC150	-0.0288523	0.0345909	0.0279309	N		ARHGAP30	-0.12	-0.01	0.17	-0.01	-0.02	-0.05	-0.11	initial	initial	initial	N		APLP1	0.07	-0.05	-0.01	-0.2	0.08	-0.2	0.06	initial	initial	initial	N
CCDC152	0.0363872	-0.0912404	-0.0915556	N		ARHGAP31	0.06	0.09	0.1	-0.02	0	-0.07	-0.07	initial	initial	initial	N		APLP2	0.57	0.2	0.39	0.17	-0.07	0.13	-0.08	initial	initial	initial	N
CCDC153	0.0585977	-0.0259494	0.113913	N		ARHGAP32	0.35	0.15	0.26	0.15	0.17	0	0.11	initial	initial	initial	N		APMAP	0.39	0.04	-0.02	0	-0.06	0.02	-0.09	initial	initial	initial	N
CCDC160	0.17655	0.00622031	0.0354583	N		ARHGAP33	0.06	-0.08	-0.03	-0.05	-0.04	0	-0.06	initial	initial	initial	N		APOA1	0.31	0.13	0.28	-0.03	0.01	-0.04	0.02	initial	initial	initial	N
CCDC166	0.0449895	0.0642161	-0.0350828	N		ARHGAP35	0.29	0.04	-0.03	0.32	0.32	-0.11	-0.08	initial	initial	initial	N		APOA2	-0.2	-0.02	-0.1	0.01	-0.04	0.03	-0.07	initial	initial	initial	N
CCDC168	0.174261	0.0769777	0.110503	N		ARHGAP36	0.26	0.34	0.39	0.09	0.07	-0.1	-0.11	initial	initial	initial	N		APOA4	0.34	0.26	0.28	0.12	0.07	0.11	0.07	initial	initial	initial	N
CCDC17	0.0184409	0.159515	0.0436181	N		ARHGAP39	-0.22	0.06	-0.1	0.04	0	-0.06	-0.05	initial	initial	initial	N		APOA5	0.45	0.43	0.12	-0.05	-0.04	-0.06	-0.03	initial	initial	initial	N
CCDC177	0.0198067	0.0266815	-0.0179583	N		ARHGAP4	0.12	0.07	0.14	0.04	0.12	-0.1	-0.14	initial	initial	initial	N		APOB	0.12	0.17	-0.02	0.18	0.01	0.17	0.03	initial	initial	initial	N
CCDC178	-0.0305058	0.00950715	0.0950759	N		ARHGAP40	0.2	0.01	0.03	#N/A	#N/A	0.01	0.1	initial	initial	initial	N		APOBEC1	0.17	0.35	0.28	-0.1	-0.11	-0.08	-0.09	initial	initial	initial	N
CCDC51	0.012123	-0.0667591	0.0213949	N		ARHGAP42	-0.07	0.24	0.15	#N/A	#N/A	-0.17	-0.09	initial	initial	initial	N		APOBEC2	-0.49	0.08	0.01	-0.12	0.07	-0.11	0.11	initial	initial	initial	N
CCDC6	-0.00398816	-0.0648234	0.0580978	N		ARHGAP44	0.4	0.3	0.27	0.26	0.32	0.06	0.11	initial	initial	initial	N		APOBEC3A	-0.04	-0.03	0.1	0.01	0.14	0	0.16	initial	initial	initial	N
CCDC62	-0.00232206	-0.055084	0.100489	N		ARHGAP45	0.09	0.06	0.03	-0.09	-0.05	-0.13	-0.03	initial	initial	initial	N		APOBEC3B	0.18	0.28	0.35	-0.11	-0.11	-0.1	-0.05	initial	initial	initial	N
CCDC66	0.0746766	0.0980835	0.132693	N		ARHGAP5	-0.07	0.09	0.16	-0.18	-0.16	-0.11	-0.04	initial	initial	initial	N		APOBEC3C	-0.48	-0.11	-0.19	0.03	0.02	0.04	0.06	initial	initial	initial	N
CCDC85B	0.057319	-0.290542	-0.0245935	N		ARHGAP6	0.43	0.46	0.39	0.1	0.1	0.04	-0.07	initial	initial	initial	N		APOBEC3D	0.16	-0.01	0.06	-0.17	0	-0.18	-0.01	initial	initial	initial	N
CCDC88B	-0.225405	-0.0164833	-0.195089	N		ARHGAP8	-0.04	0.04	-0.09	-0.07	-0.06	0.04	0.03	initial	initial	initial	N		APOBEC3F	-0.23	0.21	0.04	0.03	-0.15	0.04	-0.06	initial	initial	initial	N
CCDC88C	0.157921	0.0128189	0.0587987	N		ARHGAP9	-0.04	-0.26	-0.09	-0.38	-0.41	-0.15	-0.1	initial	initial	initial	N		APOBEC3G	-0.24	0.12	-0.04	-0.18	-0.11	-0.16	-0.06	initial	initial	initial	N
CCDC89	0.00298894	-0.0157614	-0.0796767	N		ARHGDIA	-0.29	-0.44	-0.38	-0.16	-0.17	0.08	0.11	initial	initial	initial	N		APOBEC3H	-0.29	-0.08	0.16	-0.04	0.19	-0.03	0.2	initial	initial	initial	N
CCDC9	0.0177693	0.122919	0.188231	N		ARHGDIB	0.2	0.09	0.13	0.19	0.2	0.02	0.08	initial	initial	initial	N		APOBEC4	-0.17	0.12	-0.15	0.13	0.05	0.16	0.08	initial	initial	initial	N
CCDC90B	-0.0604596	-0.0208681	0.0596008	N		ARHGDIG	0.14	-0.07	-0.17	0.01	0	-0.11	-0.08	initial	initial	initial	N		APOBR	-0.07	-0.27	-0.38	-0.06	-0.03	-0.07	-0.03	initial	initial	initial	N
CCDC91	-0.0565168	-0.0176401	-0.0338767	N		ARHGEF1	-0.01	-0.14	-0.2	-0.05	-0.1	0.11	0.08	initial	initial	initial	N		APOC1	0.04	-0.3	-0.11	-0.33	0.01	-0.27	0.03	initial	initial	initial	N
CCDC94	-0.0272924	-0.0870945	-0.00424513	N		ARHGEF10	0.09	0.22	0.14	0.07	0.11	0.06	0.17	initial	initial	initial	N		APOC2	0.13	0.1	-0.09	-0.07	0.03	-0.03	0.02	initial	initial	initial	N
CCER1	0.034344	0.0551719	0.0109026	N		ARHGEF10L	0.16	0.17	0.21	0.05	0.05	-0.03	-0.05	initial	initial	initial	N		APOC3	0.31	0.24	0.22	0.06	0	0.04	-0.04	initial	initial	initial	N
CCK	0.0983583	0.0710031	0.0624179	N		ARHGEF11	-0.02	0.06	0.04	-0.23	-0.23	0.05	-0.03	initial	initial	initial	N		APOC4	0.31	-0.07	0.08	0.05	0.06	0.06	0.07	initial	initial	initial	N
CCKAR	0.0292839	-0.00523771	0.0471141	N		ARHGEF12	0.37	0.23	0.13	0.1	0.07	0.06	0	initial	initial	initial	N		APOD	0.15	0.02	0.11	-0.08	-0.05	-0.14	-0.08	initial	initial	initial	N
CCKBR	-0.00397391	-0.0081775	0.151446	N		ARHGEF15	0.26	0.18	0.12	0.01	0.03	0.06	-0.02	initial	initial	initial	N		APOE	0.4	-0.09	0	-0.1	-0.12	-0.08	-0.15	initial	initial	initial	N
CCL1	-0.0269774	0.0705046	0.088303	N		ARHGEF16	0.04	0.14	0.24	-0.16	-0.21	0.01	0	initial	initial	initial	N		APOF	-0.1	-0.23	-0.52	-0.13	0.2	-0.16	0.05	initial	initial	Melanoma_lineage	N
CCL2	0.172578	0.025337	0.032054	N		ARHGEF17	-0.33	0.24	-0.02	-0.05	-0.05	#N/A	#N/A	initial	initial	initial	N		APOH	0.1	-0.03	0.08	0.04	0.08	0.07	0.09	initial	initial	initial	N
CCL20	0.0525229	0.0210662	0.0982814	N		ARHGEF18	-0.01	-0.07	-0.05	0.07	0.06	0.01	0	initial	initial	initial	N		APOL1	0.15	0.3	0.08	-0.01	-0.23	-0.03	-0.18	initial	initial	initial	N
CCL22	0.0560615	0.0272681	-0.0695246	N		ARHGEF19	0.14	0.2	0.14	-0.11	-0.14	0.08	0.06	initial	initial	initial	N		APOL2	-0.23	0.29	0.1	-0.02	-0.52	-0.02	-0.59	initial	initial	initial	N
CCL3	-0.0434283	-0.202317	0.0373874	N		ARHGEF2	-0.02	-0.11	-0.14	-0.14	-0.08	-0.26	-0.28	initial	initial	initial	N		APOL3	-0.38	0.22	0.18	0.12	0.14	0.14	0.14	initial	initial	initial	N
CCL5	-0.0963672	0.0820812	0.0357359	N		ARHGEF25	0.16	-0.2	0	-0.09	-0.11	0.02	0.09	initial	initial	initial	N		APOL4	-0.1	0.02	0.24	#N/A	-0.09	#N/A	-0.1	initial	initial	initial	N
CCNA1	0.0241631	-0.00230179	0.109934	N		ARHGEF26	0.16	-0.14	-0.19	-0.06	-0.03	0.13	0.2	initial	initial	initial	N		APOL5	-0.08	0.32	0.18	-0.09	-0.04	-0.07	-0.07	initial	initial	initial	N
CCNA2	0.019653	0.0181892	0.00376394	N		ARHGEF28	0.17	-0.07	-0.2	-0.27	-0.27	-0.02	-0.04	initial	initial	initial	N		APOL6	0.28	0.11	0.09	0.13	-0.04	0.14	-0.12	initial	initial	initial	N
CCNB1	-0.0963844	0.0976537	0.021842	N		ARHGEF3	0.37	0.18	0.08	0.04	0.04	0.03	0.03	initial	initial	initial	N		APOLD1	-0.24	-0.2	-0.03	-0.17	0.04	-0.21	0.07	initial	initial	initial	N
CCNB2	0.0470613	0.0769277	0.104201	N		ARHGEF33	-0.03	-0.11	-0.13	-0.2	-0.19	-0.21	-0.18	initial	initial	initial	N		APOM	-0.44	-0.36	-0.28	-0.1	-0.04	-0.06	0.06	initial	initial	initial	N
CCNB3	0.106325	0.0383433	0.0835473	N		ARHGEF35	-0.55	-0.05	-0.11	0.24	0.18	0.08	0.06	WT_filter	initial	initial	N		APOO	0.38	0.22	0.07	0.11	0.02	0.13	0.06	initial	initial	initial	N
CCND2	0.0311911	0.0018653	0.0858548	N		ARHGEF37	-0.14	-0.3	-0.22	0.13	0.13	0.04	0.07	initial	initial	initial	N		APOOL	0.32	0.38	0.35	-0.06	-0.07	-0.04	-0.02	initial	initial	initial	N
CCND3	0.041364	-0.00252414	-0.0535474	N		ARHGEF38	0.29	0.12	0.25	0.11	0.14	0.05	0.18	initial	initial	initial	N		APP	0.19	0.29	0.21	0.02	-0.04	0.07	-0.02	initial	initial	initial	N
CCNE1	0.046206	0.117069	0.043449	N		ARHGEF39	-0.25	0.05	0.13	-0.06	-0.11	0.09	0	initial	initial	initial	N		APPBP2	0.17	0	0.02	0.06	0.05	0.01	0.02	initial	initial	initial	N
CCNE2	-0.0686211	-0.0157018	-0.0119828	N		ARHGEF4	0.04	0.21	0.18	0.01	0	-0.04	0	initial	initial	initial	N		APPL1	0.25	0.08	0.09	0.02	-0.11	0.01	-0.09	initial	initial	initial	N
CCNL1	-0.0172261	-0.0548991	-0.00650252	N		ARHGEF40	0.05	-0.03	0.05	-0.2	-0.2	-0.06	-0.06	initial	initial	initial	N		APPL2	0.28	-0.05	0.05	0.14	0.02	0.14	0	initial	initial	initial	N
CCNT1	-0.0517338	-0.0422463	0.0106981	N		ARHGEF5	-0.19	0.14	0.02	-0.34	-0.44	0.01	0.01	initial	initial	initial	N		APRT	0.08	-0.18	-0.1	-0.24	-0.11	-0.22	-0.03	initial	initial	initial	N
CCNT2	-0.039712	-0.0971523	0.0610512	N		ARHGEF6	0.36	0.28	0.36	0.21	0.22	0.04	0.03	initial	initial	initial	N		APTX	-0.23	0.07	0.11	-0.05	-0.02	-0.04	0.01	initial	initial	initial	N
CCR1	0.0620564	0.0495859	-0.083297	N		ARHGEF7	-0.08	0.11	0.15	-0.49	-0.37	-0.04	0.01	initial	initial	initial	N		AQP1	0.04	-0.02	0.06	0.1	0.03	0.12	0.06	initial	initial	initial	N
CCR10	-0.0737017	-0.140853	-0.0249292	N		ARHGEF9	0.54	0.35	0.55	0.07	0.07	0.06	0.13	initial	initial	initial	N		AQP10	-0.61	0.02	0.14	-0.18	0.14	-0.21	0.12	Melanoma_lineage	initial	initial	N
CCR2	-0.0397699	0.048759	0.0797039	N		ARID1A	-1.56	-0.5	-0.74	-0.31	-0.39	-0.09	-0.18	dmso_logFC_less_than_0_5	dmso_logFC_less_than_0_5	dmso_logFC_less_than_0_5	N		AQP11	-0.07	0.07	0.18	0.13	-0.03	0.15	-0.06	initial	initial	initial	N
CCR3	0.0794481	0.102941	0.115966	N		ARID1B	-0.56	-0.05	-0.09	-0.13	-0.13	-0.06	-0.08	dmso_logFC_less_than_0_5	initial	initial	N		AQP12A	-0.49	-0.38	-0.35	#N/A	-0.06	#N/A	-0.11	initial	initial	initial	N
CCR4	0.0769469	0.0121955	0.0354189	N		ARID2	0.03	-0.08	-0.28	-0.4	-0.2	-0.1	0.05	initial	initial	initial	N		AQP12B	-0.4	-0.44	-0.93	-0.2	0.22	-0.22	0.27	initial	initial	Melanoma_lineage	N
CCR5	0.0160193	-0.0154032	0.0150909	N		ARID3A	0.22	-0.03	0.1	-0.48	-0.44	-0.01	0.01	initial	initial	initial	N		AQP2	-0.08	-0.04	-0.18	-0.15	-0.05	-0.15	-0.09	initial	initial	initial	N
CCR6	0.171587	0.086498	0.0454455	N		ARID3B	-0.09	-0.09	-0.22	-0.26	-0.27	-0.18	-0.17	initial	initial	initial	N		AQP3	0.18	0.06	0.08	-0.11	0.02	-0.15	0.03	initial	initial	initial	N
CCR7	-0.0248627	-0.171396	-0.183512	N		ARID3C	-0.1	0.16	0.01	-0.23	-0.22	0	0	initial	initial	initial	N		AQP4	0.25	-0.15	0.25	0.07	-0.04	0.07	-0.03	initial	initial	initial	N
CCR8	0.0391581	0.0153024	-0.000342754	N		ARID4A	0.25	0.16	-0.04	-0.04	0.1	-0.09	0.01	initial	initial	initial	N		AQP5	-0.09	-0.39	-0.13	-0.09	0.1	-0.1	0.12	initial	initial	initial	N
CCR9	0.0739728	-0.00512407	-0.0530626	N		ARID4B	-0.65	-0.3	-0.17	-0.16	-0.22	-0.12	-0.12	dmso_logFC_less_than_0_5	initial	initial	N		AQP6	-0.11	-0.2	-0.09	-0.17	0	-0.17	-0.01	initial	initial	initial	N
CCS	-0.105419	0.18536	0.059105	N		ARID5A	-0.34	-0.17	-0.29	-0.23	-0.18	0.01	-0.01	initial	initial	initial	N		AQP7	-2.24	-1.36	-1.32	-0.91	-0.13	-0.9	-0.19	dmso_logFC_less_than_0_5	dmso_logFC_less_than_0_5	dmso_logFC_less_than_0_5	N
CCSER1	-0.0401935	-0.0114527	0.132794	N		ARID5B	-0.07	0.24	0.15	-0.08	-0.08	-0.16	-0.07	initial	initial	initial	N		AQP8	0.04	-0.11	-0.04	0.09	0.01	0.15	-0.03	initial	initial	initial	N
CCT5	-0.0161849	0.0754135	0.0773599	N		ARIH1	-1.99	-1.73	-2.39	-1.32	-1.25	-0.49	-0.45	dmso_logFC_less_than_0_5	dmso_logFC_less_than_0_5	dmso_logFC_less_than_0_5	N		AQP9	0.16	0.08	-0.03	-0.17	0.01	-0.15	-0.01	initial	initial	initial	N
CCT7	-0.122598	-0.0148075	0.0829811	N		ARIH2	0.24	0.05	0	0.07	0.08	0.07	0.11	initial	initial	initial	N		AQR	-1.57	-1.29	-1.66	-1.03	-0.91	-1.06	-0.85	dmso_logFC_less_than_0_5	dmso_logFC_less_than_0_5	dmso_logFC_less_than_0_5	N
CCT7	-0.122598	-0.0148075	-0.11564	N		ARIH2OS	0.05	-0.04	-0.32	-0.06	-0.03	#N/A	#N/A	initial	initial	initial	N		AR	0.33	0.4	0.43	-0.03	-0.03	0.01	-0.02	initial	initial	initial	N
CCT7	-0.122598	-0.0148075	-0.0222805	N		ARL1	0.37	0.2	0.25	0.05	0.06	0.1	0.06	initial	initial	initial	N		ARAF	0.08	0.22	0.31	0	0.01	0.04	0.01	initial	initial	initial	N
CCT7	-0.122598	0.0119916	0.0829811	N		ARL10	-0.23	-0.26	-0.22	-0.14	-0.1	-0.05	-0.1	initial	initial	initial	N		ARAP1	-0.28	0.07	-0.06	-0.04	0.04	-0.02	0.06	initial	initial	initial	N
CCT7	-0.122598	0.0119916	-0.11564	N		ARL11	-0.19	-0.06	0.14	-0.04	-0.01	-0.33	-0.32	initial	initial	initial	N		ARAP2	0.15	0.34	0.33	0.14	-0.05	0.15	-0.04	initial	initial	initial	N
CCT7	-0.122598	0.0119916	-0.0222805	N		ARL13A	0.34	0.25	0.38	0.1	0.09	-0.02	0.01	initial	initial	initial	N		ARAP3	0.22	-0.05	-0.27	0.08	-0.09	0.1	-0.07	initial	initial	initial	N
CCT7	-0.122598	-0.000494761	0.0829811	N		ARL13B	0.03	0.19	0.16	-0.14	-0.17	0.02	-0.04	initial	initial	initial	N		ARC	-0.63	0.03	0.04	0.1	0.02	0.07	0.05	Melanoma_lineage	initial	initial	N
CCT7	-0.122598	-0.000494761	-0.11564	N		ARL14	0.34	0.16	0.33	0.05	0.08	0.06	0.03	initial	initial	initial	N		ARCN1	-3.51	-2.38	-3.11	-1.21	-1.31	-1.22	-1.33	dmso_logFC_less_than_0_5	dmso_logFC_less_than_0_5	dmso_logFC_less_than_0_5	N
CCT7	-0.122598	-0.000494761	-0.0222805	N		ARL14EP	-0.1	0.01	0.09	0.08	0.06	-0.04	0.04	initial	initial	initial	N		AREG	0.77	0.4	0.4	0.05	0.06	0.07	0.05	initial	initial	initial	N
CCT8	-0.262616	-0.0471793	0.0260885	N		ARL14EPL	-0.08	0.01	0.01	0.07	0.07	#N/A	#N/A	initial	initial	initial	N		AREL1	-0.36	0.24	-0.09	-0.27	-0.2	-0.26	-0.12	initial	initial	initial	N
CD109	-0.0439382	-0.0522651	-0.0175034	N		ARL15	0.13	0.22	0.22	0.08	0.07	0.02	0	initial	initial	initial	N		ARF1	-1.37	-1.98	-3.32	-0.39	-0.18	-0.33	-0.14	dmso_logFC_less_than_0_5	dmso_logFC_less_than_0_5	dmso_logFC_less_than_0_5	N
CD14	0.0199428	0.0113932	-0.0279176	N		ARL16	-0.17	-0.57	-0.59	-0.06	-0.09	-0.09	-0.19	initial	WT_filter	WT_filter	N		ARF3	-0.02	-0.23	-0.14	-0.29	-0.04	-0.33	-0.01	initial	initial	initial	N
CD151	-0.0362365	-0.0139545	-0.146799	N		ARL17A	-1.21	-1.16	-1.35	#N/A	#N/A	-0.05	-0.04	dmso_logFC_less_than_0_5	dmso_logFC_less_than_0_5	dmso_logFC_less_than_0_5	N		ARF4	-2.56	-1.61	-1.08	-0.68	0.01	-0.84	-0.11	dmso_logFC_less_than_0_5	dmso_logFC_less_than_0_5	dmso_logFC_less_than_0_5	N
CD163	0.0329006	0.0145757	0.0342309	N		ARL17B	-2.11	-1.08	-1.35	#N/A	#N/A	0.06	0.06	dmso_logFC_less_than_0_5	dmso_logFC_less_than_0_5	dmso_logFC_less_than_0_5	N		ARF5	0.07	0.02	0	-0.01	-0.01	-0.04	0.03	initial	initial	initial	N
CD19	0.0700957	0.0997239	0.101769	N		ARL2	-2.01	-1.52	-1.93	-1.47	-1.41	-0.07	-0.09	dmso_logFC_less_than_0_5	dmso_logFC_less_than_0_5	dmso_logFC_less_than_0_5	N		ARF6	-0.91	-0.69	-0.27	-0.34	0.03	-0.37	-0.01	WT_filter	WT_filter	initial	N
CD2	0.00971092	-0.0498018	0.0442991	N		ARL2	-2.01	-1.52	-1.93	-1.47	-1.41	-0.07	-0.09	dmso_logFC_less_than_0_5	dmso_logFC_less_than_0_5	dmso_logFC_less_than_0_5	N		ARFGAP1	0.06	-0.17	-0.14	0	-0.14	-0.02	-0.06	initial	initial	initial	N
CD207	-0.005752	0.0953368	0.0410391	N		ARL2BP	0.22	0.1	0.05	-0.04	-0.05	-0.21	-0.18	initial	initial	initial	N		ARFGAP2	-0.13	-0.31	-0.29	-0.11	-0.03	-0.1	0.03	initial	initial	initial	N
CD22	0.0263776	0.0726002	0.0504721	N		ARL3	-0.03	0.03	-0.13	-0.03	-0.03	0.06	0.03	initial	initial	initial	N		ARFGAP3	0.47	0.16	0.29	0.13	-0.04	0.13	-0.06	initial	initial	initial	N
CD27	-0.0171667	0.110062	-0.0305005	N		ARL4A	-0.69	-0.52	-0.63	-0.01	-0.04	0.05	0.13	3_cell_lines	3_cell_lines	3_cell_lines	N		ARFGEF1	-0.3	0.12	0.39	-0.14	0.02	-0.12	0.08	initial	initial	initial	N
CD274	0.0970882	-0.0238497	0.0501791	N		ARL4C	0.04	0.1	0.05	-0.09	-0.11	-0.18	-0.17	initial	initial	initial	N		ARFGEF2	-0.24	-0.43	-0.44	0	#N/A	-0.06	#N/A	initial	initial	initial	N
CD276	0.0217203	0.117513	0.0245909	N		ARL4D	-0.41	0.19	-0.11	-0.55	-0.53	0.03	0.06	initial	initial	initial	N		ARFGEF3	0.31	0.24	0.24	0.04	0.07	0.06	0.02	initial	initial	initial	N
CD28	0.0229739	-0.0330009	0.0261177	N		ARL5A	0.07	0.01	0.08	0.05	0.06	-0.05	-0.07	initial	initial	initial	N		ARFIP1	0.06	0.21	0.32	0.05	-0.19	0.07	-0.17	initial	initial	initial	N
CD300LG	-0.0484239	0.0642741	0.0299135	N		ARL5B	0.4	0.05	-0.05	0.12	0.16	-0.23	-0.18	initial	initial	initial	N		ARFIP2	0.15	0.17	0.4	-0.08	0.02	-0.1	0.05	initial	initial	initial	N
CD302	0.0370423	-0.0322003	-0.0103728	N		ARL5C	-0.06	0.11	0.2	-0.18	-0.17	-0.1	-0.02	initial	initial	initial	N		ARFRP1	-1.43	-1.55	-2.45	-0.71	-0.17	-0.7	-0.12	dmso_logFC_less_than_0_5	dmso_logFC_less_than_0_5	dmso_logFC_less_than_0_5	N
CD36	-0.00389085	-0.0252066	0.0519271	N		ARL6	0.07	0.07	0.09	0.14	0.17	-0.02	-0.02	initial	initial	initial	N		ARG1	0.06	0.29	0.18	0.14	-0.08	0.12	-0.02	initial	initial	initial	N
CD38	0.147319	-0.237309	-0.126326	N		ARL6IP1	0.12	-0.27	-0.01	0.04	-0.02	0.1	0.05	initial	initial	initial	N		ARG2	0.46	0.22	0.24	0.08	-0.04	0.08	0.03	initial	initial	initial	N
CD3EAP	0.123588	0.297019	0.0642655	N		ARL6IP4	0.23	-0.05	0.01	-0.19	-0.19	-0.26	-0.32	initial	initial	initial	N		ARGFX	-0.97	-0.54	-0.53	-0.68	0.16	-0.69	0.21	dmso_logFC_less_than_0_5	dmso_logFC_less_than_0_5	dmso_logFC_less_than_0_5	N
CD4	0.0635689	0.0258696	-0.0685126	N		ARL6IP5	0.09	-0.03	0.08	-0.15	-0.16	0.15	0.16	initial	initial	initial	N		ARGLU1	-0.44	-0.82	-1.05	-0.87	-0.3	-0.91	-0.3	initial	dmso_logFC_less_than_0_5	dmso_logFC_less_than_0_5	N
CD40	0.101393	0.0241955	-0.0207265	N		ARL6IP6	-0.02	0.11	-0.02	-0.17	-0.22	#N/A	#N/A	initial	initial	initial	N		ARHGAP1	-0.33	0.04	-0.19	-0.17	0.03	-0.14	0.01	initial	initial	initial	N
CD47	-0.019736	0.140682	-0.0714842	N		ARL8A	-0.7	-0.12	-0.18	-0.04	-0.01	0	0.02	WT_filter	initial	initial	N		ARHGAP10	0.12	0.28	0.17	0.2	-0.17	0.21	-0.17	initial	initial	initial	N
CD48	-0.0540141	-0.15545	-0.0905412	N		ARL8B	-0.61	-1.39	-1.03	-0.28	-0.32	-0.03	0	3_cell_lines	3_cell_lines	3_cell_lines	N		ARHGAP11A	-0.44	-0.86	-0.89	-0.27	-0.03	-0.37	-0.08	initial	WT_filter	WT_filter	N
CD5	-0.0160445	0.0339763	0.0955503	N		ARL9	0.01	0.04	0.13	-0.07	-0.06	0.04	-0.09	initial	initial	initial	N		ARHGAP11B	-0.85	-0.7	-0.79	#N/A	-0.02	#N/A	-0.03	dmso_logFC_less_than_0_5	dmso_logFC_less_than_0_5	dmso_logFC_less_than_0_5	N
CD55	0.0909781	0.0119762	0.0339782	N		ARMC1	-0.48	0.09	-0.13	0.32	0.36	-0.06	-0.06	initial	initial	initial	N		ARHGAP12	0.32	0.44	0.24	0.06	-0.02	0.08	0.02	initial	initial	initial	N
CD59	0.00915632	0.00385757	-0.109005	N		ARMC10	0.04	0.18	-0.02	-0.18	-0.22	-0.04	-0.02	initial	initial	initial	N		ARHGAP15	0.34	0.22	0.33	0	0.11	-0.04	-0.01	initial	initial	initial	N
CD5L	-0.011324	-0.101677	-0.14197	N		ARMC12	-0.55	-0.31	-0.52	-0.14	-0.11	#N/A	#N/A	avana_project_score	initial	avana_project_score	N		ARHGAP17	0.28	-0.16	-0.33	0.08	-0.05	0.11	0.03	initial	initial	initial	N
CD63	-0.155784	0.0305277	0.0549103	N		ARMC2	0.2	0.34	0.32	0	0.04	-0.07	-0.1	initial	initial	initial	N		ARHGAP18	0.3	0.2	0.2	0.11	-0.06	0.11	-0.03	initial	initial	initial	N
CD68	0.163153	0.00694945	0.0975935	N		ARMC3	0.26	0.27	0.29	0.11	0.1	0.03	0.01	initial	initial	initial	N		ARHGAP19	-0.16	-0.09	-0.25	-0.04	-0.07	-0.03	-0.03	initial	initial	initial	N
CD70	-0.0156237	-0.0100059	-0.182892	N		ARMC4	0.27	0.29	0.25	0.03	0.03	-0.01	-0.02	initial	initial	initial	N		ARHGAP19	-0.16	-0.09	-0.25	-0.04	-0.07	-0.03	-0.03	initial	initial	initial	N
CD74	0.0508638	0.0565189	-0.0272479	N		ARMC5	-0.13	-0.34	-0.75	-0.42	-0.51	-0.01	-0.08	initial	initial	dmso_logFC_less_than_0_5	N		ARHGAP20	0.36	0.21	0.35	0.13	0.04	0.12	0.01	initial	initial	initial	N
CD79A	0.0653358	0.131084	0.108339	N		ARMC6	-0.22	-0.55	-0.8	-0.47	-0.49	0.04	0.08	initial	dmso_logFC_less_than_0_5	dmso_logFC_less_than_0_5	N		ARHGAP21	-0.25	-0.4	-0.36	0.02	-0.06	0.09	0.01	initial	initial	initial	N
CD79B	0.140919	0.197454	0.121709	N		ARMC7	-1.22	-0.86	-0.78	-1.37	-1.47	-0.03	-0.06	dmso_logFC_less_than_0_5	dmso_logFC_less_than_0_5	dmso_logFC_less_than_0_5	N		ARHGAP22	-0.25	0.09	0.04	0.04	-0.09	0.05	-0.08	initial	initial	initial	N
CD80	0.0462489	-0.0113813	0.105943	N		ARMC8	-0.27	0	0.08	0.11	0.06	-0.06	-0.15	initial	initial	initial	N		ARHGAP23	-0.48	-0.07	-0.18	-0.38	0	-0.35	-0.02	initial	initial	initial	N
CD81	0.0988934	-0.112597	-0.132466	N		ARMC9	0.15	0.13	0.09	-0.02	-0.01	#N/A	#N/A	initial	initial	initial	N		ARHGAP24	0.03	0.14	0.17	0.15	-0.04	0.19	-0.05	initial	initial	initial	N
CD83	0.00439775	-0.10396	-0.0991194	N		ARMCX1	0.37	0.27	0.37	0.06	0.09	0.12	0.08	initial	initial	initial	N		ARHGAP25	0.08	-0.18	-0.21	-0.04	-0.02	-0.02	0.05	initial	initial	initial	N
CD86	0.0194554	0.108941	0.141686	N		ARMCX2	0.38	0.34	0.4	-0.03	-0.04	-0.03	-0.05	initial	initial	initial	N		ARHGAP26	0.11	0.08	-0.2	0.18	0.01	0.16	-0.08	initial	initial	initial	N
CD9	0.121846	0.196079	0.0906397	N		ARMCX3	0.33	0.21	0.25	0.03	0.03	-0.09	-0.12	initial	initial	initial	N		ARHGAP27	-0.26	-0.06	-0.02	-0.1	-0.01	-0.09	0.02	initial	initial	initial	N
CDA	0.0465212	-0.0272134	-0.0388929	N		ARMCX4	0.45	0.41	0.43	0.35	0.34	#N/A	#N/A	initial	initial	initial	N		ARHGAP28	0.31	0.26	0.5	0.12	-0.1	0.13	-0.14	initial	initial	initial	N
CDADC1	0.0660048	-0.0403029	0.0871795	N		ARMCX5	0.4	0.38	0.44	0.04	0	0.06	0.06	initial	initial	initial	N		ARHGAP29	0.05	0.05	0.13	-0.09	-0.14	0.01	-0.08	initial	initial	initial	N
CDAN1	-0.121698	-0.171833	0.0140233	N		ARMCX5-GPRASP2	0.34	0.43	0.4	#N/A	#N/A	#N/A	#N/A	initial	initial	initial	N		ARHGAP30	0.03	0.14	0.16	-0.01	-0.05	-0.02	-0.11	initial	initial	initial	N
CDC123	0.0577266	0.119522	0.0341461	N		ARMCX6	-0.1	-0.11	0.07	-0.12	-0.07	0.2	0.1	initial	initial	initial	N		ARHGAP31	-0.08	-0.06	0.12	-0.02	-0.07	0	-0.07	initial	initial	initial	N
CDC14A	-0.204918	-0.103396	-0.190495	N		ARMH1	-0.21	-0.04	-0.02	-0.32	-0.25	#N/A	#N/A	initial	initial	initial	N		ARHGAP32	0.42	0.28	0.25	0.15	0	0.17	0.11	initial	initial	initial	N
CDC16	-0.0755607	0.0646442	-0.0319272	N		ARMH2	0.17	0.08	0.11	0.07	0.04	#N/A	#N/A	initial	initial	initial	N		ARHGAP33	0.06	-0.16	0.02	-0.05	0	-0.04	-0.06	initial	initial	initial	N
CDC23	0.0361799	0.045108	-0.00939235	N		ARMH3	-0.15	-0.27	-0.27	-0.23	-0.25	#N/A	#N/A	initial	initial	initial	N		ARHGAP35	0.38	0.13	0.2	0.32	-0.11	0.32	-0.08	initial	initial	initial	N
CDC25A	-0.108292	-0.0939546	-0.155828	N		ARMH4	0.12	0.05	0	-0.03	-0.03	#N/A	#N/A	initial	initial	initial	N		ARHGAP36	0.41	0.39	0.5	0.09	-0.1	0.07	-0.11	initial	initial	initial	N
CDC25B	-0.0190914	0.0136788	-0.0120031	N		ARMS2	0.13	0.36	0.29	0.05	0.06	#N/A	#N/A	initial	initial	initial	N		ARHGAP39	-0.2	0.17	-0.02	0.04	-0.06	0	-0.05	initial	initial	initial	N
CDC25C	0.0282397	-0.0374495	-0.241896	N		ARMT1	0.22	0.22	0.08	0.01	0.01	#N/A	#N/A	initial	initial	initial	N		ARHGAP4	0.29	0.08	0.21	0.04	-0.1	0.12	-0.14	initial	initial	initial	N
CDC27	-0.420249	-0.0304575	-0.0166059	N		ARNT	-0.12	-0.52	-0.23	0.01	-0.17	0.06	-0.12	initial	WT_filter	initial	N		ARHGAP40	0.34	0.23	0.07	#N/A	0.01	#N/A	0.1	initial	initial	initial	N
CDC42	-0.0251624	-0.204985	-0.206943	N		ARNT2	0.28	0.28	0.31	0.1	0.03	-0.04	0.07	initial	initial	initial	N		ARHGAP42	-0.025	0.185	0.165	#N/A	-0.17	#N/A	-0.09	initial	initial	initial	N
CDC42EP1	0.0321898	0.0992531	-0.0648895	N		ARNTL	-0.05	0.19	-0.02	-0.15	-0.14	-0.06	-0.04	initial	initial	initial	N		ARHGAP42	-0.025	0.185	0.165	#N/A	-0.17	#N/A	-0.09	initial	initial	initial	N
CDC42SE2	-0.0513548	0.0719626	-0.0107811	N		ARNTL2	0	0.09	0.11	-0.1	-0.1	-0.01	-0.02	initial	initial	initial	N		ARHGAP44	0.55	0.43	0.38	0.26	0.06	0.32	0.11	initial	initial	initial	N
CDC45	-0.071763	0.0771282	-0.149977	N		ARPC1A	-0.25	-0.14	-0.21	0	0.05	-0.34	-0.29	initial	initial	initial	N		ARHGAP45	-0.11	0.01	-0.09	-0.09	-0.13	-0.05	-0.03	initial	initial	initial	N
CDC7	-0.0837729	-0.123043	-0.0646073	N		ARPC1B	-0.03	-0.03	-0.01	0.15	0.16	-0.07	0.06	initial	initial	initial	N		ARHGAP5	-0.04	0.13	0.24	-0.18	-0.11	-0.16	-0.04	initial	initial	initial	N
CDC7	-0.0837729	-0.123043	-0.0850289	N		ARPC2	-0.75	-0.55	-0.18	-0.49	-0.53	-0.24	-0.24	dmso_logFC_less_than_0_5	dmso_logFC_less_than_0_5	initial	N		ARHGAP6	0.69	0.6	0.49	0.1	0.04	0.1	-0.07	initial	initial	initial	N
CDC7	-0.0837729	-0.123043	-0.0963912	N		ARPC3	-0.76	-0.7	-0.37	-0.68	-0.76	-0.02	-0.02	dmso_logFC_less_than_0_5	dmso_logFC_less_than_0_5	initial	N		ARHGAP8	-0.15	0.08	-0.01	-0.07	0.04	-0.06	0.03	initial	initial	initial	N
CDC7	-0.0837729	-0.00246777	-0.0646073	N		ARPC4	-0.98	-0.72	-0.04	-0.77	-0.74	-0.09	-0.1	dmso_logFC_less_than_0_5	dmso_logFC_less_than_0_5	initial	N		ARHGAP9	0.12	-0.22	-0.14	-0.38	-0.15	-0.41	-0.1	initial	initial	initial	N
CDC7	-0.0837729	-0.00246777	-0.0850289	N		ARPC4	-0.98	-0.72	-0.04	-0.77	-0.74	-0.09	-0.1	dmso_logFC_less_than_0_5	dmso_logFC_less_than_0_5	initial	N		ARHGDIA	-0.34	-0.64	-0.62	-0.16	0.08	-0.17	0.11	initial	Melanoma_lineage	Melanoma_lineage	N
CDC7	-0.0837729	-0.00246777	-0.0963912	N		ARPC4-TTLL3	0.05	-0.11	-0.01	#N/A	#N/A	#N/A	#N/A	initial	initial	initial	N		ARHGDIB	0.31	0.26	0.29	0.19	0.02	0.2	0.08	initial	initial	initial	N
CDC7	-0.0837729	-0.0746592	-0.0646073	N		ARPC5	-0.43	0.01	0.02	-0.21	-0.2	0	0.04	initial	initial	initial	N		ARHGDIG	0.04	-0.1	-0.19	0.01	-0.11	0	-0.08	initial	initial	initial	N
CDC7	-0.0837729	-0.0746592	-0.0850289	N		ARPC5L	-0.27	0.03	-0.23	-0.06	-0.05	-0.01	0	initial	initial	initial	N		ARHGEF1	0.02	-0.04	0.02	-0.05	0.11	-0.1	0.08	initial	initial	initial	N
CDC7	-0.0837729	-0.0746592	-0.0963912	N		ARPIN	-0.04	-0.05	-0.07	0.09	0.1	0.15	0.13	initial	initial	initial	N		ARHGEF10	-0.05	0.22	0.27	0.07	0.06	0.11	0.17	initial	initial	initial	N
CDC73	-0.0932769	0.0777275	-0.03522	N		ARPP19	-0.18	-0.01	-0.21	-0.3	-0.26	-0.03	-0.03	initial	initial	initial	N		ARHGEF10L	0.2	0.24	0.29	0.05	-0.03	0.05	-0.05	initial	initial	initial	N
CDCA4	-0.0298819	-0.147797	-0.169395	N		ARPP21	0.23	0.04	0.1	0.13	0.14	-0.13	-0.08	initial	initial	initial	N		ARHGEF11	0.04	-0.02	-0.04	-0.23	0.05	-0.23	-0.03	initial	initial	initial	N
CDCP1	-0.0619482	-0.0152058	-0.103469	N		ARR3	0.12	0.1	0.26	0	-0.01	-0.01	-0.02	initial	initial	initial	N		ARHGEF12	0.58	0.32	0.1	0.1	0.06	0.07	0	initial	initial	initial	N
CDH1	0.025072	0.0229082	-0.0691245	N		ARRB1	-0.57	-0.01	-0.01	-0.12	-0.08	0.01	0.04	Melanoma_lineage	initial	initial	N		ARHGEF15	0.36	0.14	0.24	0.01	0.06	0.03	-0.02	initial	initial	initial	N
CDH11	0.0505232	-0.148988	-0.0273196	N		ARRB2	0.42	0.25	0.14	0.05	0.09	-0.03	-0.02	initial	initial	initial	N		ARHGEF16	-0.14	0.24	0.32	-0.16	0.01	-0.21	0	initial	initial	initial	N
CDH12	0.0155849	0.048829	0.153427	N		ARRDC1	-0.81	0.09	0.08	-0.2	-0.22	-0.04	-0.03	Melanoma_lineage	initial	initial	N		ARHGEF17	-0.54	0.24	0.01	-0.05	#N/A	-0.05	#N/A	avana_project_score	initial	initial	N
CDH13	0.12663	0.0262055	0.00426748	N		ARRDC2	-0.13	-0.27	-0.43	-0.17	-0.17	-0.09	0	initial	initial	initial	N		ARHGEF18	0.01	-0.12	-0.16	0.07	0.01	0.06	0	initial	initial	initial	N
CDH15	0.0588165	0.0985266	0.00625411	N		ARRDC3	0.33	0.17	0.08	0.16	0.19	#N/A	#N/A	initial	initial	initial	N		ARHGEF19	0.11	0.29	0.17	-0.11	0.08	-0.14	0.06	initial	initial	initial	N
CDH18	0.0988878	0.0134437	0.10612	N		ARRDC4	0.46	0.12	0.07	0.05	-0.05	0.05	-0.02	initial	initial	initial	N		ARHGEF2	-0.28	-0.33	-0.15	-0.14	-0.26	-0.08	-0.28	initial	initial	initial	N
CDH2	0.105912	0.0339397	-0.0154171	N		ARRDC5	0.18	-0.02	0.11	-0.18	-0.16	#N/A	#N/A	initial	initial	initial	N		ARHGEF25	0.25	-0.01	0	-0.09	0.02	-0.11	0.09	initial	initial	initial	N
CDH20	-0.0470656	-0.161339	0.128274	N		ARSA	0.02	-0.22	-0.21	-0.34	-0.36	-0.02	-0.02	initial	initial	initial	N		ARHGEF26	0.28	-0.05	-0.19	-0.06	0.13	-0.03	0.2	initial	initial	initial	N
CDH23	-0.0198525	-0.0296662	-0.105956	N		ARSB	0.06	-0.06	-0.2	-0.3	-0.31	0.12	0.09	initial	initial	initial	N		ARHGEF28	0.25	-0.02	-0.13	-0.27	-0.02	-0.27	-0.04	initial	initial	initial	N
CDH26	0.0116861	0.0684465	-0.0998847	N		ARSD	0.37	0.42	0.39	0.26	0.26	-0.03	-0.03	initial	initial	initial	N		ARHGEF3	0.56	0.24	0.11	0.04	0.03	0.04	0.03	initial	initial	initial	N
CDH3	0.0698584	0.100505	0.0576839	N		ARSF	0.36	0.21	0.37	0.07	0.1	-0.01	-0.01	initial	initial	initial	N		ARHGEF33	0.06	-0.19	0.01	-0.2	-0.21	-0.19	-0.18	initial	initial	initial	N
CDH4	0.00702229	0.0312291	0.154938	N		ARSG	-0.04	0.03	-0.13	0.34	0.33	-0.06	-0.03	initial	initial	initial	N		ARHGEF35	-0.87	-0.11	-0.36	0.24	0.08	0.18	0.06	WT_filter	initial	initial	N
CDH5	0.0469492	0.113667	0.121463	N		ARSH	0.35	0.36	0.44	0.1	0.14	0.08	0.21	initial	initial	initial	N		ARHGEF37	-0.05	-0.34	-0.42	0.13	0.04	0.13	0.07	initial	initial	initial	N
CDH6	0.0409737	0.128545	-0.00238281	N		ARSI	-0.18	-0.12	-0.46	-0.26	-0.26	0.04	0.08	initial	initial	initial	N		ARHGEF38	0.4	0.15	0.22	0.11	0.05	0.14	0.18	initial	initial	initial	N
CDH9	0.0708245	-0.213472	-0.0638637	N		ARSJ	0.09	0.06	-0.07	0.13	0.15	0.01	-0.06	initial	initial	initial	N		ARHGEF39	-0.17	0.03	0.04	-0.06	0.09	-0.11	0	initial	initial	initial	N
CDHR2	0.00971255	-0.0576493	-0.0912214	N		ARSK	0.19	0.03	0.04	-0.15	-0.13	-0.41	-0.36	initial	initial	initial	N		ARHGEF4	0.14	0.21	0.24	0.01	-0.04	0	0	initial	initial	initial	N
CDHR4	0.0717649	-0.0707532	-0.00131227	N		ARSL	0.31	0.38	0.26	0.05	0.03	#N/A	#N/A	initial	initial	initial	N		ARHGEF40	-0.21	0.02	0.01	-0.2	-0.06	-0.2	-0.06	initial	initial	initial	N
CDIP1	0.0107129	-0.157983	-0.0918261	N		ART1	0.16	0.22	0.16	-0.04	-0.05	0.14	0.12	initial	initial	initial	N		ARHGEF5	-0.3	-0.14	-0.17	-0.34	0.01	-0.44	0.01	initial	initial	initial	N
CDIPT	-0.124318	-0.0421026	0.015336	N		ART3	0.17	0.12	0.16	-0.09	-0.04	0.06	0.05	initial	initial	initial	N		ARHGEF6	0.54	0.3	0.49	0.21	0.04	0.22	0.03	initial	initial	initial	N
CDK1	-0.0157749	-0.0672541	-0.000989538	N		ART4	-0.06	0.11	0.01	-0.03	-0.02	0.1	0.08	initial	initial	initial	N		ARHGEF7	0.02	-0.05	0.06	-0.49	-0.04	-0.37	0.01	initial	initial	initial	N
CDK1	-0.0157749	-0.0672541	-0.0550219	N		ART5	-0.04	0.02	0.17	0.02	0	-0.11	-0.11	initial	initial	initial	N		ARHGEF9	0.53	0.33	0.5	0.07	0.06	0.07	0.13	initial	initial	initial	N
CDK1	-0.0157749	-0.0672541	-0.0178746	N		ARTN	0.08	-0.06	-0.01	-0.08	-0.13	#N/A	#N/A	initial	initial	initial	N		ARID1A	-1.94	-0.99	-1.32	-0.31	-0.09	-0.39	-0.18	dmso_logFC_less_than_0_5	dmso_logFC_less_than_0_5	dmso_logFC_less_than_0_5	N
CDK1	-0.0157749	-0.0360754	-0.000989538	N		ARV1	0.08	0.2	0.3	-0.2	-0.19	0.08	0.12	initial	initial	initial	N		ARID1B	-0.76	0.05	-0.36	-0.13	-0.06	-0.13	-0.08	dmso_logFC_less_than_0_5	initial	initial	N
CDK1	-0.0157749	-0.0360754	-0.0550219	N		ARVCF	0.13	-0.12	0.11	-0.11	-0.12	-0.05	0.03	initial	initial	initial	N		ARID2	0.21	-0.14	-0.46	-0.4	-0.1	-0.2	0.05	initial	initial	initial	N
CDK1	-0.0157749	-0.0360754	-0.0178746	N		ARX	0.25	0.3	0.27	0.02	0.04	-0.03	-0.07	initial	initial	initial	N		ARID3A	0.11	-0.25	0.13	-0.48	-0.01	-0.44	0.01	initial	initial	initial	N
CDK1	-0.0157749	-0.0663478	-0.000989538	N		AS3MT	0.18	0.03	0.27	-0.03	-0.02	0.13	0.11	initial	initial	initial	N		ARID3B	0.09	-0.21	-0.27	-0.26	-0.18	-0.27	-0.17	initial	initial	initial	N
CDK1	-0.0157749	-0.0663478	-0.0550219	N		ASAH1	-0.18	0.12	0.02	0.03	0.02	#N/A	#N/A	initial	initial	initial	N		ARID3C	0.15	-0.06	0.01	-0.23	0	-0.22	0	initial	initial	initial	N
CDK1	-0.0157749	-0.0663478	-0.0178746	N		ASAH2	0.05	0.08	0.19	0.11	0.13	0.08	0	initial	initial	initial	N		ARID4A	0.13	0.11	0.03	-0.04	-0.09	0.1	0.01	initial	initial	initial	N
CDK10	0.0683325	-0.100911	-0.121815	N		ASAH2B	-0.49	-0.52	-0.58	-0.22	-0.23	#N/A	#N/A	initial	avana_project_score	avana_project_score	N		ARID4B	-0.92	-0.46	-0.42	-0.16	-0.12	-0.22	-0.12	dmso_logFC_less_than_0_5	initial	initial	N
CDK11B	0.0462918	0.00677476	0.288155	N		ASAP1	-0.05	0.15	0.04	0.15	0.13	-0.02	-0.01	initial	initial	initial	N		ARID5A	-0.46	-0.32	-0.29	-0.23	0.01	-0.18	-0.01	initial	initial	initial	N
CDK12	-0.0258979	0.0589783	0.0711546	N		ASAP2	0.01	0.05	-0.02	0.18	0.15	0.03	0.02	initial	initial	initial	N		ARID5B	-0.16	0.19	0.14	-0.08	-0.16	-0.08	-0.07	initial	initial	initial	N
CDK16	0.0724774	0.0706314	0.188326	N		ASAP3	0.24	0.3	0.11	-0.13	-0.14	-0.02	-0.03	initial	initial	initial	N		ARIH1	-2.87	-2.24	-2.59	-1.32	-0.49	-1.25	-0.45	dmso_logFC_less_than_0_5	dmso_logFC_less_than_0_5	dmso_logFC_less_than_0_5	N
CDK17	-0.00544256	0.115818	-0.034056	N		ASB1	0.02	0.04	0.11	0.12	0.14	-0.23	-0.24	initial	initial	initial	N		ARIH2	0.19	0.15	0.26	0.07	0.07	0.08	0.11	initial	initial	initial	N
CDK2	-0.227676	-0.0253935	-0.0978939	N		ASB10	-0.03	0.07	-0.15	-0.07	-0.09	-0.14	-0.04	initial	initial	initial	N		ARIH2OS	-0.15	0.08	0.08	-0.06	#N/A	-0.03	#N/A	initial	initial	initial	N
CDK20	0.017638	0.0699684	0.00886864	N		ASB11	0.5	0.32	0.29	0.22	0.19	-0.05	-0.09	initial	initial	initial	N		ARL1	0.51	0.24	0.3	0.05	0.1	0.06	0.06	initial	initial	initial	N
CDK2AP1	-0.0959224	0.132933	0.0842593	N		ASB12	0.21	0.17	0.23	0.02	0.02	-0.1	-0.16	initial	initial	initial	N		ARL10	-0.27	-0.32	-0.13	-0.14	-0.05	-0.1	-0.1	initial	initial	initial	N
CDK4	-0.202762	0.00947609	0.0733497	N		ASB13	0.08	0.29	0.04	0.21	0.24	-0.07	-0.05	initial	initial	initial	N		ARL11	-0.41	0.08	0.25	-0.04	-0.33	-0.01	-0.32	initial	initial	initial	N
CDK4	-0.202762	0.00947609	-0.114881	N		ASB14	0.23	0.2	0.17	0.05	0.06	-0.04	-0.02	initial	initial	initial	N		ARL13A	0.5	0.38	0.45	0.1	-0.02	0.09	0.01	initial	initial	initial	N
CDK4	-0.202762	0.00947609	-0.0126288	N		ASB15	-0.02	0.25	0.37	0.29	0.25	-0.22	-0.25	initial	initial	initial	N		ARL13B	0.18	0.23	0.18	-0.14	0.02	-0.17	-0.04	initial	initial	initial	N
CDK4	-0.202762	0.0934061	0.0733497	N		ASB16	-0.15	0.01	-0.12	-0.22	-0.2	-0.1	-0.1	initial	initial	initial	N		ARL14	0.42	0.25	0.46	0.05	0.06	0.08	0.03	initial	initial	initial	N
CDK4	-0.202762	0.0934061	-0.114881	N		ASB17	0.37	0.1	0.07	-0.02	-0.04	0.16	0.22	initial	initial	initial	N		ARL14EP	-0.1	0.2	0.22	0.08	-0.04	0.06	0.04	initial	initial	initial	N
CDK4	-0.202762	0.0934061	-0.0126288	N		ASB18	0.21	0.13	0.04	0.02	0.02	-0.04	-0.03	initial	initial	initial	N		ARL14EPL	-0.05	0.03	0.03	0.07	#N/A	0.07	#N/A	initial	initial	initial	N
CDK4	-0.202762	-0.105466	0.0733497	N		ASB2	-0.17	0.17	-0.04	0.25	0.22	#N/A	#N/A	initial	initial	initial	N		ARL15	0.18	0.39	0.43	0.08	0.02	0.07	0	initial	initial	initial	N
CDK4	-0.202762	-0.105466	-0.114881	N		ASB3	0.05	0.09	-0.09	0	0.03	0.18	0.25	initial	initial	initial	N		ARL16	-0.2	-0.66	-0.69	-0.06	-0.09	-0.09	-0.19	initial	WT_filter	WT_filter	N
CDK4	-0.202762	-0.105466	-0.0126288	N		ASB4	0	0.2	0	0.21	0.14	-0.1	-0.11	initial	initial	initial	N		ARL17A	-1.44	-1.05	-1.63	#N/A	-0.05	#N/A	-0.04	dmso_logFC_less_than_0_5	dmso_logFC_less_than_0_5	dmso_logFC_less_than_0_5	N
CDK5	-0.0620205	-0.126448	-0.0136251	N		ASB5	0.24	0.22	0.37	0.1	0.1	0.03	0.04	initial	initial	initial	N		ARL17B	-1.98	-1.5	-1.8	#N/A	0.06	#N/A	0.06	dmso_logFC_less_than_0_5	dmso_logFC_less_than_0_5	dmso_logFC_less_than_0_5	N
CDK5R1	-0.0842131	0.0295478	-0.0666355	N		ASB6	-0.4	-0.01	-0.2	-0.39	-0.33	0.12	0.12	initial	initial	initial	N		ARL2	-2.76	-2.54	-2.63	-1.47	-0.07	-1.41	-0.09	dmso_logFC_less_than_0_5	dmso_logFC_less_than_0_5	dmso_logFC_less_than_0_5	N
CDK5RAP2	-0.026842	-0.136699	0.092687	N		ASB7	0.28	-0.09	-0.26	-0.07	-0.13	0.04	0.04	initial	initial	initial	N		ARL2	-2.76	-2.54	-2.63	-1.47	-0.07	-1.41	-0.09	dmso_logFC_less_than_0_5	dmso_logFC_less_than_0_5	dmso_logFC_less_than_0_5	N
CDK6	-0.0671914	0.0130194	-0.248835	N		ASB8	0.05	-0.06	-0.06	-0.17	-0.16	0.25	0.17	initial	initial	initial	N		ARL2BP	0.28	-0.03	-0.1	-0.04	-0.21	-0.05	-0.18	initial	initial	initial	N
CDK7	-0.0357142	-0.0854137	-0.0482027	N		ASB9	0.12	0.02	0.13	0.05	0.05	-0.01	-0.01	initial	initial	initial	N		ARL3	-0.02	0.03	-0.13	-0.03	0.06	-0.03	0.03	initial	initial	initial	N
CDK8	0.0569905	0.0503855	0.162044	N		ASCC1	0.08	-0.05	0.07	-0.15	-0.14	0.01	0.03	initial	initial	initial	N		ARL4A	-0.76	-0.66	-0.76	-0.01	0.05	-0.04	0.13	3_cell_lines	3_cell_lines	3_cell_lines	N
CDK9	-0.0132276	-0.0536313	0.0389581	N		ASCC2	0.21	0.16	0.1	0.03	0.07	-0.08	-0.05	initial	initial	initial	N		ARL4C	0.01	0.1	0.1	-0.09	-0.18	-0.11	-0.17	initial	initial	initial	N
CDK9	-0.0132276	-0.0536313	-0.0658038	N		ASCC3	-0.24	-0.44	-0.33	-0.23	-0.25	-0.01	-0.06	initial	initial	initial	N		ARL4D	-0.11	0.02	0.05	-0.55	0.03	-0.53	0.06	initial	initial	initial	N
CDK9	-0.0132276	-0.0536313	-0.15052	N		ASCL1	0.26	0.29	0.15	-0.08	-0.14	-0.04	-0.06	initial	initial	initial	N		ARL5A	0.22	-0.02	0.03	0.05	-0.05	0.06	-0.07	initial	initial	initial	N
CDK9	-0.0132276	0.0382833	0.0389581	N		ASCL2	0.39	0.29	0.28	0.07	0.06	0.11	-0.03	initial	initial	initial	N		ARL5B	0.68	0.04	-0.27	0.12	-0.23	0.16	-0.18	initial	initial	initial	N
CDK9	-0.0132276	0.0382833	-0.0658038	N		ASCL3	-0.03	0.2	0.06	0.17	0.18	-0.04	-0.02	initial	initial	initial	N		ARL5C	0	0.16	0.33	-0.18	-0.1	-0.17	-0.02	initial	initial	initial	N
CDK9	-0.0132276	0.0382833	-0.15052	N		ASCL4	0.08	0	-0.16	-0.08	-0.12	-0.01	-0.06	initial	initial	initial	N		ARL6	0.07	0.18	0.18	0.14	-0.02	0.17	-0.02	initial	initial	initial	N
CDK9	-0.0132276	-0.0853902	0.0389581	N		ASCL5	-0.13	-0.09	-0.02	-0.34	-0.31	#N/A	#N/A	initial	initial	initial	N		ARL6IP1	-0.08	-0.23	-0.17	0.04	0.1	-0.02	0.05	initial	initial	initial	N
CDK9	-0.0132276	-0.0853902	-0.0658038	N		ASF1A	-0.84	-0.28	0.12	-0.29	-0.34	-0.11	-0.17	WT_filter	initial	initial	N		ARL6IP4	0.31	-0.27	-0.04	-0.19	-0.26	-0.19	-0.32	initial	initial	initial	N
CDK9	-0.0132276	-0.0853902	-0.15052	N		ASF1B	-0.11	-0.57	-0.64	-0.51	-0.5	-0.09	-0.15	initial	dmso_logFC_less_than_0_5	dmso_logFC_less_than_0_5	N		ARL6IP5	0.19	0.05	0.14	-0.15	0.15	-0.16	0.16	initial	initial	initial	N
CDKL2	0.0380563	0.0439438	-0.0163025	N		ASGR1	0.18	0.01	0.07	0.11	0.13	-0.13	-0.16	initial	initial	initial	N		ARL6IP6	0.01	0.1	0.03	-0.17	#N/A	-0.22	#N/A	initial	initial	initial	N
CDKL5	0.0302872	0.0231511	-0.0176995	N		ASGR2	0.11	0.09	0.14	0.06	0.1	-0.23	-0.21	initial	initial	initial	N		ARL8A	-0.78	-0.34	-0.26	-0.04	0	-0.01	0.02	WT_filter	initial	initial	N
CDKN1A	0.0532091	0.216029	0.00928052	N		ASH1L	-0.43	-0.22	-0.17	-0.21	-0.15	-0.1	-0.07	initial	initial	initial	N		ARL8B	-1.39	-1.74	-1.84	-0.28	-0.03	-0.32	0	3_cell_lines	3_cell_lines	3_cell_lines	N
CDKN1B	0.00501851	0.0345698	0.0148298	N		ASH2L	-1.28	-1.31	-1.71	-0.38	-0.36	-0.55	-0.51	avana_project_score	avana_project_score	avana_project_score	N		ARL9	0.05	0.03	0.01	-0.07	0.04	-0.06	-0.09	initial	initial	initial	N
CDKN2A	0.0967042	-0.0489317	0.0573569	N		ASIC1	-0.06	-0.15	-0.26	-0.21	-0.23	-0.2	-0.27	initial	initial	initial	N		ARMC1	-0.73	0.08	-0.09	0.32	-0.06	0.36	-0.06	Melanoma_lineage	initial	initial	N
CDKN2B	0.0587881	0.127683	-0.00658369	N		ASIC2	-0.08	0.16	0.08	-0.13	-0.06	-0.12	-0.18	initial	initial	initial	N		ARMC10	-0.03	0.07	0.07	-0.18	-0.04	-0.22	-0.02	initial	initial	initial	N
CDKN2C	-0.0295053	0.0928678	-0.0745498	N		ASIC3	0.07	0.25	0.11	0.06	0.05	#N/A	#N/A	initial	initial	initial	N		ARMC12	-0.71	-0.13	-0.55	-0.14	#N/A	-0.11	#N/A	avana_project_score	initial	avana_project_score	N
CDRT15	0.0427012	0.0865113	0.145026	N		ASIC4	0.1	0.17	0.2	-0.15	-0.15	#N/A	#N/A	initial	initial	initial	N		ARMC2	0.2	0.32	0.24	0	-0.07	0.04	-0.1	initial	initial	initial	N
CDX2	-0.0292759	-0.0157534	0.0544006	N		ASIC5	0	0.12	0.3	0.11	0.1	-0.07	-0.18	initial	initial	initial	N		ARMC3	0.37	0.31	0.37	0.11	0.03	0.1	0.01	initial	initial	initial	N
CDX4	0.0537899	-0.0170819	-0.00910553	N		ASIP	0.06	-0.21	0.07	-0.15	-0.2	0.09	0.11	initial	initial	initial	N		ARMC4	0.39	0.14	0.22	0.03	-0.01	0.03	-0.02	initial	initial	initial	N
CDY1B	0.208358	0.0690455	-0.130597	N		ASL	-0.3	-0.59	-0.51	-0.23	-0.24	-0.1	-0.02	initial	WT_filter	WT_filter	N		ARMC5	-0.43	-1.33	-1.65	-0.42	-0.01	-0.51	-0.08	initial	dmso_logFC_less_than_0_5	dmso_logFC_less_than_0_5	N
CDY2B	0.171861	0.204328	0.0889653	N		ASMT	0.21	0.11	0.03	-0.04	-0.02	0.06	-0.08	initial	initial	initial	N		ARMC6	-0.35	-0.62	-0.77	-0.47	0.04	-0.49	0.08	initial	dmso_logFC_less_than_0_5	dmso_logFC_less_than_0_5	N
CDYL	0.036146	0.143656	0.287166	N		ASMTL	0.45	0.28	0.2	-0.1	-0.12	-0.09	-0.06	initial	initial	initial	N		ARMC7	-2.14	-1.3	-1.57	-1.37	-0.03	-1.47	-0.06	dmso_logFC_less_than_0_5	dmso_logFC_less_than_0_5	dmso_logFC_less_than_0_5	N
CEACAM1	0.0299268	-0.122381	-0.0714956	N		ASNS	-0.09	-0.07	0.03	-0.28	-0.39	-0.06	-0.03	initial	initial	initial	N		ARMC8	-0.26	0.13	-0.16	0.11	-0.06	0.06	-0.15	initial	initial	initial	N
CEACAM4	0.058243	-0.1529	-0.0749538	N		ASNSD1	0.11	0.06	0.11	-0.14	-0.2	0.02	0	initial	initial	initial	N		ARMC9	0.34	0.34	0.07	-0.02	#N/A	-0.01	#N/A	initial	initial	initial	N
CEACAM5	-0.0517564	0.115863	0.00854861	N		ASPA	0.24	0.12	0.04	0.19	0.2	0.1	0.13	initial	initial	initial	N		ARMCX1	0.47	0.34	0.49	0.06	0.12	0.09	0.08	initial	initial	initial	N
CEACAM6	0.0442536	-0.0289257	-0.0473824	N		ASPDH	-0.02	0.05	-0.04	0.05	0.06	#N/A	#N/A	initial	initial	initial	N		ARMCX2	0.52	0.17	0.49	-0.03	-0.03	-0.04	-0.05	initial	initial	initial	N
CEBPA	-0.0568011	-0.0299214	-0.0713439	N		ASPG	-0.04	0.12	0.09	0.08	0.12	#N/A	#N/A	initial	initial	initial	N		ARMCX3	0.36	0.31	0.03	0.03	-0.09	0.03	-0.12	initial	initial	initial	N
CEBPB	0.0373687	0.00350718	0.0297184	N		ASPH	0.14	0.3	0.26	0.2	0.18	-0.06	0	initial	initial	initial	N		ARMCX4	0.7	0.51	0.65	0.35	#N/A	0.34	#N/A	initial	initial	initial	N
CEBPZ	0.00193129	-0.0442119	0.0404203	N		ASPHD1	0.1	-0.35	-0.53	-0.18	-0.22	-0.2	-0.16	initial	initial	avana_project_score	N		ARMCX5	0.62	0.5	0.72	0.04	0.06	0	0.06	initial	initial	initial	N
CECR2	-0.0419258	0.1219	0.0541772	N		ASPHD2	-0.01	0.11	0.22	-0.09	-0.09	0.04	0.05	initial	initial	initial	N		ARMCX5-GPRASP2	0.44	0.52	0.45	#N/A	#N/A	#N/A	#N/A	initial	initial	initial	N
CECR6	0.0172322	0.137564	0.0400148	N		ASPM	0.05	-0.06	0.07	-0.42	-0.41	-0.16	-0.17	initial	initial	initial	N		ARMCX6	-0.2	0.06	0.27	-0.12	0.2	-0.07	0.1	initial	initial	initial	N
CEL	-0.018488	-0.120977	-0.00787401	N		ASPN	0.34	0.13	0.13	#N/A	#N/A	-0.11	-0.11	initial	initial	initial	N		ARMH1	-0.35	-0.07	0.14	-0.32	#N/A	-0.25	#N/A	initial	initial	initial	N
CELA1	-0.021904	0.150304	0.00399737	N		ASPRV1	0.11	-0.03	-0.08	-0.18	-0.21	-0.08	-0.03	initial	initial	initial	N		ARMH2	0.22	0.2	0.24	0.07	#N/A	0.04	#N/A	initial	initial	initial	N
CELA3A	0.0273641	-0.0426753	-0.102164	N		ASPSCR1	-0.13	-0.13	-0.12	-0.33	-0.25	#N/A	#N/A	initial	initial	initial	N		ARMH3	-0.05	-0.48	-0.39	-0.23	#N/A	-0.25	#N/A	initial	initial	initial	N
CELA3B	0.00138268	0.0433579	0.0663755	N		ASRGL1	-0.3	-0.01	0.02	-0.03	0	-0.07	-0.1	initial	initial	initial	N		ARMH4	0.14	0.31	0.05	-0.03	#N/A	-0.03	#N/A	initial	initial	initial	N
CELF3	0.0266555	0.247499	0.120569	N		ASS1	-0.26	0.04	-0.04	-0.4	-0.42	-0.03	-0.09	initial	initial	initial	N		ARMS2	0.31	0.45	0.35	0.05	#N/A	0.06	#N/A	initial	initial	initial	N
CELF5	0.174094	-0.133217	0.0640497	N		ASTE1	-0.2	-0.04	0.03	0.03	0	0.03	0	initial	initial	initial	N		ARMT1	0.35	0.28	0.14	0.01	#N/A	0.01	#N/A	initial	initial	initial	N
CENPA	0.0355214	-0.077634	-0.0605575	N		ASTL	-0.14	-0.16	-0.22	-0.1	-0.11	-0.19	-0.2	initial	initial	initial	N		ARNT	-0.01	-0.68	-0.34	0.01	0.06	-0.17	-0.12	initial	WT_filter	initial	N
CENPA	0.0355214	-0.077634	-0.0593645	N		ASTN1	0.07	0.11	0.01	0	0.04	0.02	-0.05	initial	initial	initial	N		ARNT2	0.28	0.29	0.31	0.1	-0.04	0.03	0.07	initial	initial	initial	N
CENPA	0.0355214	-0.077634	-0.0421403	N		ASTN2	0.07	0.17	0.24	0.02	0	-0.24	-0.25	initial	initial	initial	N		ARNTL	0.08	0.4	0.09	-0.15	-0.06	-0.14	-0.04	initial	initial	initial	N
CENPA	0.0355214	0.0206735	-0.0605575	N		ASXL1	-0.16	-0.1	-0.03	-0.03	-0.02	-0.13	-0.07	initial	initial	initial	N		ARNTL2	0.04	0.04	0.16	-0.1	-0.01	-0.1	-0.02	initial	initial	initial	N
CENPA	0.0355214	0.0206735	-0.0593645	N		ASXL2	-0.06	-0.54	-0.54	#N/A	#N/A	0.01	0.02	initial	dmso_logFC_less_than_0_5	dmso_logFC_less_than_0_5	N		ARPC1A	-0.53	-0.09	-0.26	0	-0.34	0.05	-0.29	avana_project_score	initial	initial	N
CENPA	0.0355214	0.0206735	-0.0421403	N		ASXL3	0.29	0.11	0.16	0.07	0.06	-0.05	-0.05	initial	initial	initial	N		ARPC1B	0.08	0.25	-0.09	0.15	-0.07	0.16	0.06	initial	initial	initial	N
CENPA	0.0355214	0.0444174	-0.0605575	N		ASZ1	0.11	0.19	0.23	-0.13	-0.13	0.01	0.11	initial	initial	initial	N		ARPC2	-0.94	-1.05	0.08	-0.49	-0.24	-0.53	-0.24	dmso_logFC_less_than_0_5	dmso_logFC_less_than_0_5	initial	N
CENPA	0.0355214	0.0444174	-0.0593645	N		ATAD1	-0.03	0	0.09	0.44	0.44	-0.03	0	initial	initial	initial	N		ARPC3	-1.31	-1.22	-0.69	-0.68	-0.02	-0.76	-0.02	dmso_logFC_less_than_0_5	dmso_logFC_less_than_0_5	dmso_logFC_less_than_0_5	N
CENPA	0.0355214	0.0444174	-0.0421403	N		ATAD2	0.07	0.01	0.01	-0.03	-0.02	-0.11	-0.05	initial	initial	initial	N		ARPC4	-1.82	-1.06	-0.39	-0.77	-0.09	-0.74	-0.1	dmso_logFC_less_than_0_5	dmso_logFC_less_than_0_5	initial	N
CENPBD1	0.013009	-0.141932	0.0136867	N		ATAD2B	0.2	-0.13	-0.03	0.09	0.05	-0.03	-0.02	initial	initial	initial	N		ARPC4	-1.82	-1.06	-0.39	-0.77	-0.09	-0.74	-0.1	dmso_logFC_less_than_0_5	dmso_logFC_less_than_0_5	initial	N
CENPC	-0.0665752	0.106762	-0.148595	N		ATAD3A	-0.04	-0.32	-0.28	-0.07	-0.09	-0.08	-0.11	initial	initial	initial	N		ARPC4-TTLL3	-0.14	0.05	-0.07	#N/A	#N/A	#N/A	#N/A	initial	initial	initial	N
CENPE	-0.0925386	-0.0188387	0.0255641	N		ATAD3B	0.11	-0.09	0	-0.25	-0.3	-0.38	-0.39	initial	initial	initial	N		ARPC5	-0.35	0.05	0.06	-0.21	0	-0.2	0.04	initial	initial	initial	N
CENPH	-0.0314346	0.03135	0.148935	N		ATAD3C	0.09	0.1	0.34	0.15	0.12	0	0.09	initial	initial	initial	N		ARPC5L	-0.16	0.03	-0.07	-0.06	-0.01	-0.05	0	initial	initial	initial	N
CEP128	-0.0111819	0.0213925	0.0901826	N		ATAD5	-0.42	-0.06	-0.1	-0.12	-0.07	-0.08	-0.04	initial	initial	initial	N		ARPIN	0.1	0	-0.1	0.09	0.15	0.1	0.13	initial	initial	initial	N
CEP135	-0.0168953	-0.0710561	-0.0792508	N		ATAT1	-0.18	-0.31	-0.26	-0.09	-0.08	-0.01	-0.01	initial	initial	initial	N		ARPP19	-0.07	-0.11	-0.25	-0.3	-0.03	-0.26	-0.03	initial	initial	initial	N
CEP250	0.114607	0.0459224	-0.0269608	N		ATCAY	0.01	-0.02	-0.19	-0.2	-0.19	0	-0.1	initial	initial	initial	N		ARPP21	0.21	0.18	0.12	0.13	-0.13	0.14	-0.08	initial	initial	initial	N
CEP290	0.0411571	-0.138142	0.00575777	N		ATE1	0.45	0.29	0.39	-0.01	0.1	#N/A	#N/A	initial	initial	initial	N		ARR3	0.24	0.38	0.2	0	-0.01	-0.01	-0.02	initial	initial	initial	N
CEP55	0.0258859	0.0661721	-0.124787	N		ATF1	-0.08	-0.36	-0.27	-0.26	-0.3	-0.04	-0.08	initial	initial	initial	N		ARRB1	-0.37	-0.03	0.16	-0.12	0.01	-0.08	0.04	initial	initial	initial	N
CEP57L1	-0.0685027	0.0209586	-0.00477502	N		ATF2	0.09	0.13	0.06	0.18	0.16	0.01	-0.02	initial	initial	initial	N		ARRB2	0.47	0.25	0.12	0.05	-0.03	0.09	-0.02	initial	initial	initial	N
CEP63	-0.0324547	-0.0873954	0.0673313	N		ATF3	0.04	0.09	0.25	-0.09	-0.1	-0.12	-0.06	initial	initial	initial	N		ARRDC1	-0.83	0.16	0.26	-0.2	-0.04	-0.22	-0.03	Melanoma_lineage	initial	initial	N
CEP68	-0.0406484	0.13753	0.0555762	N		ATF4	-1.09	-1.15	-0.84	-0.82	-0.73	-0.17	-0.02	dmso_logFC_less_than_0_5	dmso_logFC_less_than_0_5	dmso_logFC_less_than_0_5	N		ARRDC2	-0.13	-0.19	-0.49	-0.17	-0.09	-0.17	0	initial	initial	initial	N
CEP78	0.0338889	0.0899632	0.201597	N		ATF5	-0.37	-0.39	-0.32	-0.28	-0.25	#N/A	#N/A	initial	initial	initial	N		ARRDC3	0.47	0.15	-0.12	0.16	#N/A	0.19	#N/A	initial	initial	initial	N
CEP85L	-0.030643	-0.0368277	0.0786771	N		ATF6	0.05	0.04	0.17	-0.1	-0.1	0.02	-0.03	initial	initial	initial	N		ARRDC4	0.59	0.18	0.27	0.05	0.05	-0.05	-0.02	initial	initial	initial	N
CERK	-0.03238	0.0977333	-0.0703557	N		ATF6B	-0.88	-0.3	-0.21	-0.25	-0.25	0.03	-0.02	Melanoma_lineage	initial	initial	N		ARRDC5	0.25	-0.03	-0.01	-0.18	#N/A	-0.16	#N/A	initial	initial	initial	N
CERKL	0.0846183	0.00411371	0.114958	N		ATF7	-0.12	-0.06	-0.12	-0.13	-0.11	-0.04	-0.06	initial	initial	initial	N		ARSA	0.05	-0.2	-0.32	-0.34	-0.02	-0.36	-0.02	initial	initial	initial	N
CES1	0.0646703	0.0953759	0.0982788	N		ATF7IP	-0.06	0.01	-0.12	-0.14	-0.17	-0.08	-0.01	initial	initial	initial	N		ARSB	0.16	-0.08	-0.08	-0.3	0.12	-0.31	0.09	initial	initial	initial	N
CES2	0.0329261	0.294248	0.171012	N		ATF7IP2	0.11	0.23	0.19	-0.03	-0.03	-0.04	0.03	initial	initial	initial	N		ARSD	0.53	0.36	0.43	0.26	-0.03	0.26	-0.03	initial	initial	initial	N
CES3	-0.00584145	-0.16141	-0.026593	N		ATG10	-0.26	-0.4	-0.36	-0.11	-0.15	-0.01	-0.06	initial	initial	initial	N		ARSF	0.17	0.29	0.47	0.07	-0.01	0.1	-0.01	initial	initial	initial	N
CES4A	0.116249	0.00808011	-0.00842466	N		ATG101	0.02	-0.32	-0.31	-0.14	-0.26	-0.1	-0.13	initial	initial	initial	N		ARSG	0.12	0.14	-0.15	0.34	-0.06	0.33	-0.03	initial	initial	initial	N
CES5A	0.177533	-0.0463173	0.099933	N		ATG12	-0.6	-0.58	-0.43	0.02	-0.08	0.01	0.05	WT_filter	WT_filter	initial	N		ARSH	0.52	0.43	0.36	0.1	0.08	0.14	0.21	initial	initial	initial	N
CETP	-0.0033594	-0.016188	-0.13046	N		ATG13	-0.22	-0.34	-0.16	-0.2	-0.23	-0.12	-0.2	initial	initial	initial	N		ARSI	0.04	0.06	-0.1	-0.26	0.04	-0.26	0.08	initial	initial	initial	N
CFAP221	0.101633	0.171439	-0.128888	N		ATG14	0.01	-0.04	-0.05	-0.11	-0.12	-0.11	-0.08	initial	initial	initial	N		ARSJ	0.2	0.08	-0.03	0.13	0.01	0.15	-0.06	initial	initial	initial	N
CFAP57	-0.018407	0.048769	0.0853969	N		ATG16L1	-0.02	0.02	-0.01	-0.07	-0.09	-0.04	-0.09	initial	initial	initial	N		ARSK	0.3	-0.02	0.03	-0.15	-0.41	-0.13	-0.36	initial	initial	initial	N
CFAP61	0.0569274	0.0885421	0.0535087	N		ATG16L2	-0.28	0.08	0.13	-0.18	-0.21	0.03	0.04	initial	initial	initial	N		ARSL	0.38	0.24	0.28	0.05	#N/A	0.03	#N/A	initial	initial	initial	N
CFB	-0.000517957	0.112984	0.0333594	N		ATG2A	-0.61	-0.09	-0.15	-0.34	-0.35	0.04	0.06	WT_filter	initial	initial	N		ART1	0.2	0.32	0.29	-0.04	0.14	-0.05	0.12	initial	initial	initial	N
CFD	0.0617242	0.239186	0.0611465	N		ATG2B	0.32	0.32	0.26	0.11	0.09	-0.1	-0.08	initial	initial	initial	N		ART3	0.28	0.13	0.12	-0.09	0.06	-0.04	0.05	initial	initial	initial	N
CFI	0.0397792	0.00849885	0.0138401	N		ATG3	-0.39	-0.2	0.04	-0.12	-0.17	-0.05	-0.05	initial	initial	initial	N		ART4	0.07	0.15	0.08	-0.03	0.1	-0.02	0.08	initial	initial	initial	N
CFL1	-0.254624	0.0173818	-0.0375452	N		ATG4A	0.24	0.21	0.39	-0.07	-0.08	0.08	0	initial	initial	initial	N		ART5	0.05	0.02	0.17	0.02	-0.11	0	-0.11	initial	initial	initial	N
CFL2	0.0809944	-0.16508	-0.0703819	N		ATG4B	-0.18	0.04	-0.05	-0.25	-0.28	0.06	0.11	initial	initial	initial	N		ARTN	-0.11	0.06	0.02	-0.08	#N/A	-0.13	#N/A	initial	initial	initial	N
CFP	0.00878314	0.109146	0.0972167	N		ATG4C	0.02	0.03	-0.01	-0.06	-0.09	-0.1	-0.08	initial	initial	initial	N		ARV1	0.18	0.22	0.39	-0.2	0.08	-0.19	0.12	initial	initial	initial	N
CFTR	0.0546027	0.106608	0.146143	N		ATG4D	0.06	-0.15	-0.04	-0.25	-0.18	-0.1	0.02	initial	initial	initial	N		ARVCF	-0.21	-0.01	0.05	-0.11	-0.05	-0.12	0.03	initial	initial	initial	N
CHADL	0.0904788	0.141451	0.0227648	N		ATG5	0.17	-0.42	-0.06	0.24	0.21	-0.01	-0.1	initial	initial	initial	N		ARX	0.34	0.4	0.43	0.02	-0.03	0.04	-0.07	initial	initial	initial	N
CHAMP1	-0.0212413	-0.0438703	-0.0491226	N		ATG7	-0.39	-0.18	-0.1	0.05	0.01	-0.13	-0.19	initial	initial	initial	N		AS3MT	0.37	0.06	0.28	-0.03	0.13	-0.02	0.11	initial	initial	initial	N
CHAT	-0.0624602	-0.0285255	-0.0575755	N		ATG9A	0.12	-0.35	-0.06	-0.21	-0.27	-0.02	-0.03	initial	initial	initial	N		ASAH1	-0.13	-0.01	-0.01	0.03	#N/A	0.02	#N/A	initial	initial	initial	N
CHD1	0.0347079	-0.00930394	-0.101815	N		ATG9B	0.15	0.13	0.27	#N/A	#N/A	-0.04	-0.02	initial	initial	initial	N		ASAH2	0.26	0.03	0.22	0.11	0.08	0.13	0	initial	initial	initial	N
CHD1L	-0.124388	-0.0123921	0.0977766	N		ATIC	-0.97	-0.25	-0.38	-0.46	-0.5	-0.11	-0.1	dmso_logFC_less_than_0_5	initial	initial	N		ASAH2B	-0.68	-0.7	-0.56	-0.22	#N/A	-0.23	#N/A	avana_project_score	avana_project_score	avana_project_score	N
CHD2	-0.275502	-0.174047	-0.0924611	N		ATL1	0.01	-0.08	0	-0.06	-0.03	-0.09	-0.12	initial	initial	initial	N		ASAP1	-0.1	0.23	0.03	0.15	-0.02	0.13	-0.01	initial	initial	initial	N
CHD3	0.0947212	-0.0642105	0.125586	N		ATL2	-1.28	-1.33	-0.83	-0.8	-0.93	-0.13	-0.12	dmso_logFC_less_than_0_5	dmso_logFC_less_than_0_5	dmso_logFC_less_than_0_5	N		ASAP2	0.19	0.06	0.07	0.18	0.03	0.15	0.02	initial	initial	initial	N
CHD4	-0.216593	-0.0541503	-0.0731658	N		ATL3	-0.07	0.03	0.09	-0.02	0	0.02	0.02	initial	initial	initial	N		ASAP3	0.06	0.11	0.11	-0.13	-0.02	-0.14	-0.03	initial	initial	initial	N
CHD4	-0.216593	-0.0541503	-0.110545	N		ATM	0.9	0.33	0.5	-0.06	0.13	0.03	0.11	initial	initial	initial	N		ASB1	-0.11	0.02	-0.1	0.12	-0.23	0.14	-0.24	initial	initial	initial	N
CHD4	-0.216593	-0.0541503	-0.0294193	N		ATMIN	0.05	0.16	-0.36	-0.34	-0.33	0.06	0.06	initial	initial	initial	N		ASB10	-0.23	0.18	-0.13	-0.07	-0.14	-0.09	-0.04	initial	initial	initial	N
CHD4	-0.216593	-0.0610801	-0.0731658	N		ATN1	0.11	0.35	0.2	-0.24	-0.22	-0.05	-0.06	initial	initial	initial	N		ASB11	0.55	0.47	0.4	0.22	-0.05	0.19	-0.09	initial	initial	initial	N
CHD4	-0.216593	-0.0610801	-0.110545	N		ATOH1	0.22	0.08	0.15	0.09	0.11	-0.01	0.04	initial	initial	initial	N		ASB12	0.1	0.23	0.29	0.02	-0.1	0.02	-0.16	initial	initial	initial	N
CHD4	-0.216593	-0.0610801	-0.0294193	N		ATOH7	0.08	-0.02	0.12	-0.15	-0.11	-0.01	-0.01	initial	initial	initial	N		ASB13	0.44	0.11	-0.02	0.21	-0.07	0.24	-0.05	initial	initial	initial	N
CHD4	-0.216593	-0.150495	-0.0731658	N		ATOH8	0.26	0.09	0	0.03	0.11	-0.23	-0.18	initial	initial	initial	N		ASB14	0.22	0.23	0.21	0.05	-0.04	0.06	-0.02	initial	initial	initial	N
CHD4	-0.216593	-0.150495	-0.110545	N		ATOX1	0.2	-0.16	-0.34	0.1	0.13	-0.1	-0.15	initial	initial	initial	N		ASB15	-0.18	0.31	0.35	0.29	-0.22	0.25	-0.25	initial	initial	initial	N
CHD4	-0.216593	-0.150495	-0.0294193	N		ATP10A	0.05	0.23	0.12	0.03	0.05	0	0.02	initial	initial	initial	N		ASB16	-0.08	0.05	-0.27	-0.22	-0.1	-0.2	-0.1	initial	initial	initial	N
CHD5	0.0183213	0.236933	0.0633758	N		ATP10B	0.02	0.02	-0.01	0	-0.01	0	0.01	initial	initial	initial	N		ASB17	0.4	0.19	0.13	-0.02	0.16	-0.04	0.22	initial	initial	initial	N
CHD6	-0.0459303	-0.0436658	0.0204755	N		ATP10D	0.2	0.24	0.15	0.01	-0.01	-0.1	0	initial	initial	initial	N		ASB18	0.31	0.24	0.14	0.02	-0.04	0.02	-0.03	initial	initial	initial	N
CHD8	0.17903	0.0494166	0.00892412	N		ATP11A	-0.06	0.09	0.26	0	0.05	0	-0.01	initial	initial	initial	N		ASB2	-0.06	0.31	0.11	0.25	#N/A	0.22	#N/A	initial	initial	initial	N
CHD9	0.0671504	0.0938377	0.0425667	N		ATP11AUN	-0.18	0.13	0.3	#N/A	#N/A	0.03	0.06	initial	initial	initial	N		ASB3	0.19	-0.02	-0.03	0	0.18	0.03	0.25	initial	initial	initial	N
CHEK1	-0.387629	-0.0686269	-0.146244	N		ATP11B	0.18	0.06	0.24	0.06	0.07	0.04	0.08	initial	initial	initial	N		ASB4	0.1	0.02	0.09	0.21	-0.1	0.14	-0.11	initial	initial	initial	N
CHEK2	0.159109	0.0542487	0.0145018	N		ATP11C	0.45	0.22	0.41	0.15	0.18	-0.05	-0.09	initial	initial	initial	N		ASB5	0.24	0.3	0.29	0.1	0.03	0.1	0.04	initial	initial	initial	N
CHFR	0.0128284	0.125752	0.00489989	N		ATP12A	0.17	0.16	-0.06	-0.03	-0.02	-0.05	-0.03	initial	initial	initial	N		ASB6	-0.37	0.28	0.1	-0.39	0.12	-0.33	0.12	initial	initial	initial	N
CHIA	-0.120841	-0.113816	-0.0253228	N		ATP13A1	-0.22	-0.39	-0.2	-0.22	-0.15	-0.07	-0.08	initial	initial	initial	N		ASB7	0.35	-0.33	-0.53	-0.07	0.04	-0.13	0.04	initial	initial	WT_filter	N
CHIC2	-0.0660851	-0.180691	-0.0317511	N		ATP13A2	0.28	0.28	0.04	-0.1	-0.09	0.01	0	initial	initial	initial	N		ASB8	0.14	0.14	-0.04	-0.17	0.25	-0.16	0.17	initial	initial	initial	N
CHKA	-0.142519	-0.0324667	0.113694	N		ATP13A3	0.45	0.22	0.22	-0.11	-0.17	-0.07	-0.11	initial	initial	initial	N		ASB9	-0.03	-0.08	0.05	0.05	-0.01	0.05	-0.01	initial	initial	initial	N
CHKB	-0.00114451	-0.0590456	-0.149953	N		ATP13A4	0.07	0.05	0.05	-0.05	-0.05	-0.05	-0.08	initial	initial	initial	N		ASCC1	0.01	-0.11	0.01	-0.15	0.01	-0.14	0.03	initial	initial	initial	N
CHMP4A	0.0169952	0.19281	-0.01988	N		ATP13A5	0.3	0.06	0.22	0.09	0.08	0.02	-0.1	initial	initial	initial	N		ASCC2	0.28	0.13	0.2	0.03	-0.08	0.07	-0.05	initial	initial	initial	N
CHMP5	-0.151592	-0.10065	0.0135202	N		ATP1A1	-2.82	-1.26	-1.23	-1.43	-1.51	-0.44	-0.29	dmso_logFC_less_than_0_5	dmso_logFC_less_than_0_5	dmso_logFC_less_than_0_5	N		ASCC3	-0.4	-0.51	-0.67	-0.23	-0.01	-0.25	-0.06	initial	Melanoma_lineage	Melanoma_lineage	N
CHMP7	-0.135473	-0.00438214	0.0869653	N		ATP1A2	-0.6	-0.07	-0.12	0.14	0.16	-0.04	-0.05	WT_filter	initial	initial	N		ASCL1	0.49	0.14	0.31	-0.08	-0.04	-0.14	-0.06	initial	initial	initial	N
CHN1	0.123097	0.0941095	0.0422124	N		ATP1A3	-0.06	0.05	-0.13	-0.19	-0.2	-0.01	-0.02	initial	initial	initial	N		ASCL2	0.29	0.23	0.38	0.07	0.11	0.06	-0.03	initial	initial	initial	N
CHODL	0.00239363	0.122438	-0.0282552	N		ATP1A4	-0.17	0.16	0.09	0.01	-0.02	-0.02	-0.08	initial	initial	initial	N		ASCL3	-0.07	0.44	0.14	0.17	-0.04	0.18	-0.02	initial	initial	initial	N
CHP2	0.0785167	0.0230257	-0.0532846	N		ATP1B1	-0.09	0	-0.02	-0.11	-0.12	0.08	0.11	initial	initial	initial	N		ASCL4	-0.11	-0.04	-0.09	-0.08	-0.01	-0.12	-0.06	initial	initial	initial	N
CHRFAM7A	-0.0570059	0.0134241	-0.056256	N		ATP1B2	0.34	0.25	0.2	-0.16	-0.14	-0.02	-0.03	initial	initial	initial	N		ASCL5	-0.36	-0.28	0.06	-0.34	#N/A	-0.31	#N/A	initial	initial	initial	N
CHRM1	0.00154534	0.0698446	0.0122425	N		ATP1B3	-1	-0.18	-0.3	-0.43	-0.47	0	-0.08	dmso_logFC_less_than_0_5	initial	initial	N		ASF1A	-1.47	-0.73	0.3	-0.29	-0.11	-0.34	-0.17	WT_filter	WT_filter	initial	N
CHRM2	0.0612863	0.0925845	-0.0111133	N		ATP1B4	0.25	0.28	0.29	-0.19	-0.18	0.06	0.05	initial	initial	initial	N		ASF1B	-0.39	-0.71	-0.48	-0.51	-0.09	-0.5	-0.15	initial	dmso_logFC_less_than_0_5	initial	N
CHRM3	-0.0292576	-0.0256765	0.14399	N		ATP23	0.11	0.07	0.13	-0.38	-0.44	-0.18	-0.08	initial	initial	initial	N		ASGR1	0.05	-0.03	0.03	0.11	-0.13	0.13	-0.16	initial	initial	initial	N
CHRM4	0.0594028	-0.0359758	0.124912	N		ATP2A1	0	-0.22	-0.45	-0.1	-0.08	#N/A	#N/A	initial	initial	initial	N		ASGR2	0.25	0.26	0.09	0.06	-0.23	0.1	-0.21	initial	initial	initial	N
CHRM5	-0.00982952	0.137858	0.140377	N		ATP2A2	-1.95	-1.35	-1.86	-1.47	-1.43	-0.46	-0.42	dmso_logFC_less_than_0_5	dmso_logFC_less_than_0_5	dmso_logFC_less_than_0_5	N		ASH1L	-0.44	-0.16	-0.39	-0.21	-0.1	-0.15	-0.07	initial	initial	initial	N
CHRNA1	0.0139767	0.150697	0.0509308	N		ATP2A3	0.16	0.33	0.18	-0.09	-0.13	0.04	0.03	initial	initial	initial	N		ASH2L	-1.89	-1.76	-1.97	-0.38	-0.55	-0.36	-0.51	avana_project_score	avana_project_score	avana_project_score	N
CHRNA10	0.119893	-0.268459	0.0459275	N		ATP2B1	0.09	-0.07	-0.36	-0.15	-0.01	-0.16	-0.11	initial	initial	initial	N		ASIC1	0.02	-0.09	-0.21	-0.21	-0.2	-0.23	-0.27	initial	initial	initial	N
CHRNA2	-0.00391931	0.159069	0.0347605	N		ATP2B2	0.08	-0.05	0.23	-0.03	-0.01	-0.04	-0.08	initial	initial	initial	N		ASIC2	-0.22	0.16	0.17	-0.13	-0.12	-0.06	-0.18	initial	initial	initial	N
CHRNA3	0.0181437	-0.0920511	-0.0526002	N		ATP2B3	0.31	0.26	0.25	-0.11	-0.14	-0.03	0.01	initial	initial	initial	N		ASIC3	0.02	0.24	-0.08	0.06	#N/A	0.05	#N/A	initial	initial	initial	N
CHRNA4	0.0448411	0.22657	0.136082	N		ATP2B4	-0.19	0.16	0.2	-0.27	-0.21	-0.1	-0.12	initial	initial	initial	N		ASIC4	0.08	0.08	0.22	-0.15	#N/A	-0.15	#N/A	initial	initial	initial	N
CHRNA5	0.0294631	0.0109711	0.00175633	N		ATP2C1	-0.55	-0.14	-0.03	-0.14	-0.11	-0.05	0.02	Melanoma_lineage	initial	initial	N		ASIC5	-0.01	0.42	0.32	0.11	-0.07	0.1	-0.18	initial	initial	initial	N
CHRNA6	0.0106555	-0.0279783	0.0848245	N		ATP2C2	0.36	0.2	0.29	-0.08	-0.11	-0.02	0.04	initial	initial	initial	N		ASIP	-0.06	-0.13	0.15	-0.15	0.09	-0.2	0.11	initial	initial	initial	N
CHRNA7	-0.109246	-0.028696	0.00237983	N		ATP4A	-0.01	-0.06	0.03	-0.02	-0.02	-0.09	-0.12	initial	initial	initial	N		ASL	-0.49	-0.49	-0.49	-0.23	-0.1	-0.24	-0.02	initial	initial	initial	N
CHRNA9	0.0224059	-0.113849	-0.251279	N		ATP4B	0.04	0.18	0.16	0.1	0.07	-0.02	-0.09	initial	initial	initial	N		ASMT	-0.01	0.22	0.09	-0.04	0.06	-0.02	-0.08	initial	initial	initial	N
CHRNB1	0.152813	0.0402853	0.011294	N		ATP5F1A	-0.9	-0.63	-1.51	-0.53	-0.42	#N/A	#N/A	dmso_logFC_less_than_0_5	dmso_logFC_less_than_0_5	dmso_logFC_less_than_0_5	N		ASMTL	0.5	0.3	0.4	-0.1	-0.09	-0.12	-0.06	initial	initial	initial	N
CHRNB2	-0.108562	0.154057	-0.00984344	N		ATP5F1B	-0.88	-0.63	-1.36	-0.87	-0.83	#N/A	#N/A	dmso_logFC_less_than_0_5	dmso_logFC_less_than_0_5	dmso_logFC_less_than_0_5	N		ASNS	-0.08	-0.13	-0.1	-0.28	-0.06	-0.39	-0.03	initial	initial	initial	N
CHRNB3	0.0225186	-0.0312851	-0.0149484	N		ATP5F1C	-0.8	-0.79	-1.27	-0.72	-0.76	#N/A	#N/A	dmso_logFC_less_than_0_5	dmso_logFC_less_than_0_5	dmso_logFC_less_than_0_5	N		ASNSD1	0.23	0.08	0.09	-0.14	0.02	-0.2	0	initial	initial	initial	N
CHRNB4	0.0611649	-0.151573	-0.0327239	N		ATP5F1D	-0.67	-1.1	-1.17	-0.88	-0.86	#N/A	#N/A	dmso_logFC_less_than_0_5	dmso_logFC_less_than_0_5	dmso_logFC_less_than_0_5	N		ASPA	0.28	0.21	0.08	0.19	0.1	0.2	0.13	initial	initial	initial	N
CHRND	-0.0446243	0.100033	0.0206135	N		ATP5F1E	-0.78	-0.53	-0.68	-0.84	-0.82	#N/A	#N/A	dmso_logFC_less_than_0_5	dmso_logFC_less_than_0_5	dmso_logFC_less_than_0_5	N		ASPDH	-0.19	0.03	0.02	0.05	#N/A	0.06	#N/A	initial	initial	initial	N
CHRNE	0.00209792	0.151262	-0.145056	N		ATP5IF1	-0.14	-0.24	-0.14	-0.17	-0.24	#N/A	#N/A	initial	initial	initial	N		ASPG	0.02	0.14	0.1	0.08	#N/A	0.12	#N/A	initial	initial	initial	N
CHRNG	0.0165647	0.0985177	-0.0222854	N		ATP5MC1	-0.43	-0.47	-0.48	-0.43	-0.47	#N/A	#N/A	initial	initial	initial	N		ASPH	0.26	0.3	0.34	0.2	-0.06	0.18	0	initial	initial	initial	N
CHST1	-0.0909475	-0.210901	-0.182554	N		ATP5MC2	-0.16	-0.2	-0.26	-0.17	-0.13	#N/A	#N/A	initial	initial	initial	N		ASPHD1	-0.04	-0.33	-0.3	-0.18	-0.2	-0.22	-0.16	initial	initial	initial	N
CHST3	-0.0402325	0.085298	-0.0338219	N		ATP5MC3	-0.07	-0.16	0.05	0.06	0.09	#N/A	#N/A	initial	initial	initial	N		ASPHD2	0.12	0.2	0.23	-0.09	0.04	-0.09	0.05	initial	initial	initial	N
CHST4	0.0777319	0.0455668	0.0886017	N		ATP5MD	0.12	0.12	0.12	-0.19	-0.17	#N/A	#N/A	initial	initial	initial	N		ASPM	0.01	-0.17	-0.19	-0.42	-0.16	-0.41	-0.17	initial	initial	initial	N
CHSY3	0.011135	0.0248138	0.0707753	N		ATP5ME	-0.01	-0.06	-0.12	-0.75	-0.68	#N/A	#N/A	initial	initial	initial	N		ASPN	0.27	0.19	0.27	#N/A	-0.11	#N/A	-0.11	initial	initial	initial	N
CHUK	0.0318263	-0.0151985	-0.0575323	N		ATP5MF	-0.75	-0.38	-1.03	-0.77	-0.72	#N/A	#N/A	dmso_logFC_less_than_0_5	initial	dmso_logFC_less_than_0_5	N		ASPRV1	0.17	-0.09	0.09	-0.18	-0.08	-0.21	-0.03	initial	initial	initial	N
CIAO1	-0.00984943	-0.172967	-0.0433999	N		ATP5MF-PTCD1	-0.17	-0.21	-0.89	#N/A	#N/A	#N/A	#N/A	initial	initial	dmso_logFC_less_than_0_5	N		ASPSCR1	-0.14	-0.11	-0.17	-0.33	#N/A	-0.25	#N/A	initial	initial	initial	N
CIC	0.0533411	0.0949536	0.00141188	N		ATP5MG	0.04	-0.16	-0.6	-0.48	-0.44	#N/A	#N/A	initial	initial	dmso_logFC_less_than_0_5	N		ASRGL1	-0.35	-0.02	-0.03	-0.03	-0.07	0	-0.1	initial	initial	initial	N
CIITA	0.0172359	0.219396	0.0232151	N		ATP5MGL	-0.31	0.06	-0.24	-0.22	-0.21	#N/A	#N/A	initial	initial	initial	N		ASS1	-0.29	0.09	0.02	-0.4	-0.03	-0.42	-0.09	initial	initial	initial	N
CIRH1A	0.09717	0.18629	0.182912	N		ATP5MPL	0.16	0.09	0.05	0.16	0.16	#N/A	#N/A	initial	initial	initial	N		ASTE1	-0.06	0.01	0.13	0.03	0.03	0	0	initial	initial	initial	N
CIT	-0.0614293	0.0584561	-0.0918279	N		ATP5PB	-0.64	-0.65	-1.13	-0.52	-0.5	#N/A	#N/A	dmso_logFC_less_than_0_5	dmso_logFC_less_than_0_5	dmso_logFC_less_than_0_5	N		ASTL	-0.09	-0.13	-0.13	-0.1	-0.19	-0.11	-0.2	initial	initial	initial	N
CKAP2	-0.126047	-0.119364	-0.109096	N		ATP5PD	-0.2	-0.23	-0.44	-0.21	-0.18	#N/A	#N/A	initial	initial	initial	N		ASTN1	-0.03	0.1	0.02	0	0.02	0.04	-0.05	initial	initial	initial	N
CKAP5	-0.569522	-0.127112	-0.397463	N		ATP5PF	-0.01	0	-0.3	-0.44	-0.34	#N/A	#N/A	initial	initial	initial	N		ASTN2	0.18	0.2	0.32	0.02	-0.24	0	-0.25	initial	initial	initial	N
CKAP5	-0.569522	-0.127112	-0.159728	N		ATP5PO	-0.43	-0.43	-0.76	-0.46	-0.4	#N/A	#N/A	initial	initial	dmso_logFC_less_than_0_5	N		ASXL1	-0.23	-0.02	-0.05	-0.03	-0.13	-0.02	-0.07	initial	initial	initial	N
CKAP5	-0.569522	-0.127112	-0.0613747	N		ATP6AP1	-0.63	0.16	0.21	-1.41	-1.3	-0.55	-0.61	dmso_logFC_less_than_0_5	initial	initial	N		ASXL2	-0.22	-0.61	-0.88	#N/A	0.01	#N/A	0.02	initial	dmso_logFC_less_than_0_5	dmso_logFC_less_than_0_5	N
CKAP5	-0.569522	-0.301234	-0.397463	N		ATP6AP1L	-0.04	-0.05	-0.1	-0.01	0.04	-0.13	-0.18	initial	initial	initial	N		ASXL3	0.12	0.18	0.14	0.07	-0.05	0.06	-0.05	initial	initial	initial	N
CKAP5	-0.569522	-0.301234	-0.159728	N		ATP6AP2	-1.03	0.28	0.22	-1.32	-1.18	-0.36	-0.35	dmso_logFC_less_than_0_5	initial	initial	N		ASZ1	0.19	0.23	0.33	-0.13	0.01	-0.13	0.11	initial	initial	initial	N
CKAP5	-0.569522	-0.301234	-0.0613747	N		ATP6V0A1	-0.91	0.16	0.11	-0.23	-0.23	0.05	0.09	Melanoma_lineage	initial	initial	N		ATAD1	-0.02	0.19	-0.09	0.44	-0.03	0.44	0	initial	initial	initial	N
CKAP5	-0.569522	-0.218057	-0.397463	N		ATP6V0A2	0.32	0.1	0.05	-0.13	-0.16	0.05	0.09	initial	initial	initial	N		ATAD2	-0.01	0.11	0.1	-0.03	-0.11	-0.02	-0.05	initial	initial	initial	N
CKAP5	-0.569522	-0.218057	-0.159728	N		ATP6V0A4	-0.07	0.23	0.03	-0.07	-0.12	-0.12	-0.19	initial	initial	initial	N		ATAD2B	0.14	-0.1	-0.16	0.09	-0.03	0.05	-0.02	initial	initial	initial	N
CKAP5	-0.569522	-0.218057	-0.0613747	N		ATP6V0B	-1.1	-1.08	-1.12	-1.48	-1.53	-0.16	-0.31	dmso_logFC_less_than_0_5	dmso_logFC_less_than_0_5	dmso_logFC_less_than_0_5	N		ATAD3A	0.04	-0.28	-0.87	-0.07	-0.08	-0.09	-0.11	initial	initial	WT_filter	N
CKMT1A	-0.0162829	0.0807772	-0.0321372	N		ATP6V0C	-2.64	-2.11	-3.18	-1.82	-1.83	-0.87	-0.99	dmso_logFC_less_than_0_5	dmso_logFC_less_than_0_5	dmso_logFC_less_than_0_5	N		ATAD3B	0.22	-0.11	-0.01	-0.25	-0.38	-0.3	-0.39	initial	initial	initial	N
CKS1B	-0.231136	-0.0873109	-0.147252	N		ATP6V0D1	-0.97	-1.3	-1.67	-0.51	-0.53	-0.66	-0.7	dmso_logFC_less_than_0_5	dmso_logFC_less_than_0_5	dmso_logFC_less_than_0_5	N		ATAD3C	-0.19	-0.04	0.33	0.15	0	0.12	0.09	initial	initial	initial	N
CLASP2	0.00847033	0.024572	-0.0317978	N		ATP6V0D2	-0.1	0.03	0.27	0.11	0.12	0.09	0.09	initial	initial	initial	N		ATAD5	-0.55	0.07	0	-0.12	-0.08	-0.07	-0.04	WT_filter	initial	initial	N
CLCA1	-0.111218	-0.0558529	0.0692736	N		ATP6V0E1	-0.5	-0.35	-0.5	-0.14	-0.12	-0.1	0	WT_filter	initial	WT_filter	N		ATAT1	-0.28	-0.35	-0.26	-0.09	-0.01	-0.08	-0.01	initial	initial	initial	N
CLCA2	0.062553	0.000872828	0.209625	N		ATP6V0E2	-0.26	-0.05	-0.03	0.13	0.09	0.11	0.13	initial	initial	initial	N		ATCAY	0.03	0.02	-0.04	-0.2	0	-0.19	-0.1	initial	initial	initial	N
CLCA4	0.119968	0.0990028	0.119709	N		ATP6V1A	-2.77	-2.08	-2.74	-1.51	-1.54	-0.42	-0.48	dmso_logFC_less_than_0_5	dmso_logFC_less_than_0_5	dmso_logFC_less_than_0_5	N		ATE1	0.49	0.49	0.43	-0.01	#N/A	0.1	#N/A	initial	initial	initial	N
CLCC1	-0.0365723	-0.0145134	-0.0745384	N		ATP6V1B1	0.06	-0.09	-0.04	-0.08	-0.06	0.04	-0.03	initial	initial	initial	N		ATF1	0.08	-0.57	-0.24	-0.26	-0.04	-0.3	-0.08	initial	Melanoma_lineage	initial	N
CLCN1	0.0650801	0.120483	-0.0497073	N		ATP6V1B2	-2.73	-1.66	-2.46	-1.8	-1.95	-0.46	-0.29	dmso_logFC_less_than_0_5	dmso_logFC_less_than_0_5	dmso_logFC_less_than_0_5	N		ATF2	0.22	0.13	0.13	0.18	0.01	0.16	-0.02	initial	initial	initial	N
CLCN2	0.0899631	0.0722902	-0.0218028	N		ATP6V1C1	-1.84	-1.34	-1.86	-0.78	-0.78	-0.2	-0.18	dmso_logFC_less_than_0_5	dmso_logFC_less_than_0_5	dmso_logFC_less_than_0_5	N		ATF3	0.01	0.04	0.14	-0.09	-0.12	-0.1	-0.06	initial	initial	initial	N
CLCN3	0.0886647	0.0853746	-0.0168439	N		ATP6V1C2	0.04	0.01	-0.19	0.08	0.09	0.01	-0.04	initial	initial	initial	N		ATF4	-1.4	-1.65	-1.46	-0.82	-0.17	-0.73	-0.02	dmso_logFC_less_than_0_5	dmso_logFC_less_than_0_5	dmso_logFC_less_than_0_5	N
CLCN4	0.000565741	0.0915238	0.138733	N		ATP6V1D	-2.28	-1.37	-1.76	-0.76	-0.76	-0.16	-0.12	dmso_logFC_less_than_0_5	dmso_logFC_less_than_0_5	dmso_logFC_less_than_0_5	N		ATF5	-0.57	-0.28	-0.3	-0.28	#N/A	-0.25	#N/A	avana_project_score	initial	initial	N
CLCN5	0.0630491	0.0896791	0.0711924	N		ATP6V1E1	-1.14	-0.83	-1.49	-1.07	-1	#N/A	#N/A	dmso_logFC_less_than_0_5	dmso_logFC_less_than_0_5	dmso_logFC_less_than_0_5	N		ATF6	0.11	0.14	0	-0.1	0.02	-0.1	-0.03	initial	initial	initial	N
CLCN6	-0.105114	-0.1422	0.0878872	N		ATP6V1E2	-0.12	-0.25	-0.09	-0.08	-0.12	#N/A	#N/A	initial	initial	initial	N		ATF6B	-0.73	-0.47	-0.33	-0.25	0.03	-0.25	-0.02	Melanoma_lineage	initial	initial	N
CLCN7	-0.0407391	-0.104604	-0.0891317	N		ATP6V1F	-2.56	-1.43	-2.05	-1.69	-1.66	0.05	0.08	dmso_logFC_less_than_0_5	dmso_logFC_less_than_0_5	dmso_logFC_less_than_0_5	N		ATF7	-0.12	-0.01	0.04	-0.13	-0.04	-0.11	-0.06	initial	initial	initial	N
CLCNKA	0.142162	0.0222563	-0.0340131	N		ATP6V1G1	-1.3	-1.51	-2.03	-1.35	-1.4	#N/A	#N/A	dmso_logFC_less_than_0_5	dmso_logFC_less_than_0_5	dmso_logFC_less_than_0_5	N		ATF7IP	-0.05	-0.28	-0.3	-0.14	-0.08	-0.17	-0.01	initial	initial	initial	N
CLCNKB	0.081683	0.144438	-0.0708462	N		ATP6V1G2	-0.41	-0.03	-0.22	-0.11	-0.1	0.05	0.05	initial	initial	initial	N		ATF7IP2	0.21	0.07	0.06	-0.03	-0.04	-0.03	0.03	initial	initial	initial	N
CLDN1	0.0777641	-0.140256	-0.0786431	N		ATP6V1G2	-0.41	-0.03	-0.22	-0.11	-0.1	0.05	0.05	initial	initial	initial	N		ATG10	-0.54	-0.73	-0.63	-0.11	-0.01	-0.15	-0.06	3_cell_lines	3_cell_lines	3_cell_lines	N
CLDN11	-0.0691855	-0.0653471	-0.0156272	N		ATP6V1G3	-0.1	0.07	0.07	0.2	0.2	-0.04	0.02	initial	initial	initial	N		ATG101	0.39	-0.63	-0.51	-0.14	-0.1	-0.26	-0.13	initial	Melanoma_lineage	Melanoma_lineage	N
CLDN15	0.047255	0.00215727	0.0148857	N		ATP6V1H	-1.46	-1.29	-1.79	-0.7	-0.71	0.06	0.05	dmso_logFC_less_than_0_5	dmso_logFC_less_than_0_5	dmso_logFC_less_than_0_5	N		ATG12	-0.75	-1.04	-0.65	0.02	0.01	-0.08	0.05	3_cell_lines	3_cell_lines	3_cell_lines	N
CLDN16	0.100538	0.058575	0.0462618	N		ATP7A	0.26	-0.48	-1.22	0.01	0.01	-0.08	-0.04	initial	initial	WT_filter	N		ATG13	-0.27	-0.38	-0.4	-0.2	-0.12	-0.23	-0.2	initial	initial	initial	N
CLDN18	0.0244744	0.00151883	0.0314629	N		ATP7B	0.07	0.21	0.15	0.06	0.09	-0.2	-0.09	initial	initial	initial	N		ATG14	0.11	-0.28	-0.13	-0.11	-0.11	-0.12	-0.08	initial	initial	initial	N
CLDN3	0.162134	-0.151596	-0.0220295	N		ATP8A1	0.23	0.26	0.29	0.09	0.1	0.05	0	initial	initial	initial	N		ATG16L1	-0.14	-0.26	-0.16	-0.07	-0.04	-0.09	-0.09	initial	initial	initial	N
CLDN4	-0.0926116	-0.00509806	-0.0649308	N		ATP8A2	-0.01	0.24	0.18	-0.08	-0.09	-0.05	-0.03	initial	initial	initial	N		ATG16L2	-0.08	0.18	0.22	-0.18	0.03	-0.21	0.04	initial	initial	initial	N
CLEC18A	0.011287	0.00756987	0.0299954	N		ATP8B1	0.05	0.26	0.26	0.12	0.15	0.04	0.06	initial	initial	initial	N		ATG2A	-0.73	-0.03	-0.13	-0.34	0.04	-0.35	0.06	WT_filter	initial	initial	N
CLEC3B	-0.0447193	0.0962479	0.171059	N		ATP8B2	-0.32	-0.14	-0.28	0.01	0.05	-0.09	-0.12	initial	initial	initial	N		ATG2B	0.48	0.28	0.28	0.11	-0.1	0.09	-0.08	initial	initial	initial	N
CLEC4C	0.0439895	-0.0132871	0.0905831	N		ATP8B3	0.22	0.05	0.05	-0.05	-0.03	-0.03	-0.06	initial	initial	initial	N		ATG3	-0.56	-0.77	-0.35	-0.12	-0.05	-0.17	-0.05	Melanoma_lineage	Melanoma_lineage	initial	N
CLEC4E	0.0410668	0.0224658	0.106052	N		ATP8B4	0.29	-0.2	0.15	0.23	0.26	-0.03	-0.05	initial	initial	initial	N		ATG4A	0.22	0.3	0.45	-0.07	0.08	-0.08	0	initial	initial	initial	N
CLEC4M	0.118247	-0.0246105	-0.0604635	N		ATP9A	0.05	0.01	0.11	-0.05	-0.08	-0.03	-0.05	initial	initial	initial	N		ATG4B	-0.33	-0.16	-0.1	-0.25	0.06	-0.28	0.11	initial	initial	initial	N
CLEC7A	0.0286746	-0.0506683	-0.00676383	N		ATP9B	0.1	0.19	0.19	-0.05	-0.04	-0.09	-0.1	initial	initial	initial	N		ATG4C	0.12	-0.09	0.03	-0.06	-0.1	-0.09	-0.08	initial	initial	initial	N
CLEC9A	0.0818962	0.195167	0.204275	N		ATPAF1	0.06	0.17	0.04	-0.18	-0.17	0.04	-0.07	initial	initial	initial	N		ATG4D	0.13	-0.2	-0.15	-0.25	-0.1	-0.18	0.02	initial	initial	initial	N
CLHC1	-0.037701	-0.0687	0.0238453	N		ATPAF2	0.37	0.08	0.09	-0.22	-0.2	0.12	0.11	initial	initial	initial	N		ATG5	-0.07	-0.96	-0.76	0.24	-0.01	0.21	-0.1	initial	WT_filter	WT_filter	N
CLIC1	-0.0239809	-0.0482558	-0.167538	N		ATPSCKMT	0.19	-0.01	0.06	0.04	0.09	#N/A	#N/A	initial	initial	initial	N		ATG7	-0.22	-0.85	-0.39	0.05	-0.13	0.01	-0.19	initial	WT_filter	initial	N
CLIC2	0.110786	0.117795	-0.0167137	N		ATR	-1.93	-1.59	-1.81	-0.94	-1.02	-0.44	-0.4	dmso_logFC_less_than_0_5	dmso_logFC_less_than_0_5	dmso_logFC_less_than_0_5	N		ATG9A	0.08	-1.08	-0.47	-0.21	-0.02	-0.27	-0.03	initial	dmso_logFC_less_than_0_5	initial	N
CLIC3	-0.0711993	-0.104081	0.124095	N		ATRAID	0.12	0.04	-0.04	0.1	0.11	-0.35	-0.31	initial	initial	initial	N		ATG9B	0.17	0.04	0.28	#N/A	-0.04	#N/A	-0.02	initial	initial	initial	N
CLIC4	-0.0466293	-0.0420807	-0.0112468	N		ATRIP	-0.27	-0.68	-0.52	-0.72	-0.78	-0.2	-0.23	initial	dmso_logFC_less_than_0_5	dmso_logFC_less_than_0_5	N		ATIC	-1.99	-0.78	-0.75	-0.46	-0.11	-0.5	-0.1	dmso_logFC_less_than_0_5	dmso_logFC_less_than_0_5	dmso_logFC_less_than_0_5	N
CLIC5	0.0733945	-0.0435813	-0.0602917	N		ATRN	-0.11	-0.16	-0.06	-0.07	-0.03	0.04	0.08	initial	initial	initial	N		ATL1	0.11	0.06	-0.1	-0.06	-0.09	-0.03	-0.12	initial	initial	initial	N
CLIC6	0.0954518	-0.0792291	0.0834238	N		ATRNL1	0.12	0.2	0.13	0.2	0.18	-0.11	-0.08	initial	initial	initial	N		ATL2	-2.15	-1.38	-1.3	-0.8	-0.13	-0.93	-0.12	dmso_logFC_less_than_0_5	dmso_logFC_less_than_0_5	dmso_logFC_less_than_0_5	N
CLIP3	0.0739454	0.091408	0.00913254	N		ATRX	0.29	-0.09	0.03	-0.22	-0.41	-0.06	-0.18	initial	initial	initial	N		ATL3	0	0.09	0.18	-0.02	0.02	0	0.02	initial	initial	initial	N
CLK1	0.00298243	-0.167716	0.0121082	N		ATXN1	-0.52	0.03	-0.17	-0.07	-0.07	0.04	-0.04	Melanoma_lineage	initial	initial	N		ATM	0.9	0.5	0.22	-0.06	0.03	0.13	0.11	initial	initial	initial	N
CLK2	-0.0938506	-0.0408676	-0.0500063	N		ATXN10	-0.51	-0.6	-1.06	-0.34	-0.27	0.05	0.06	dmso_logFC_less_than_0_5	dmso_logFC_less_than_0_5	dmso_logFC_less_than_0_5	N		ATMIN	-0.03	-0.26	-0.67	-0.34	0.06	-0.33	0.06	initial	initial	dmso_logFC_less_than_0_5	N
CLK4	0.0193304	-0.108261	-0.131909	N		ATXN1L	0.2	0.21	0.18	-0.07	-0.07	#N/A	#N/A	initial	initial	initial	N		ATN1	0.3	0.49	0.31	-0.24	-0.05	-0.22	-0.06	initial	initial	initial	N
CLN8	-0.0325085	0.141853	0.00214304	N		ATXN2	0	-0.03	0	-0.1	-0.16	0.12	0.09	initial	initial	initial	N		ATOH1	0.5	0.06	0.16	0.09	-0.01	0.11	0.04	initial	initial	initial	N
CLNS1A	-0.0218781	0.0990114	0.100719	N		ATXN2L	-0.05	-0.58	-0.4	-0.12	-0.1	0.01	0	initial	Melanoma_lineage	initial	N		ATOH7	-0.14	0	-0.03	-0.15	-0.01	-0.11	-0.01	initial	initial	initial	N
CLOCK	-0.0236279	0.0276775	0.0793449	N		ATXN3	0.29	0.22	0.18	-0.02	0.02	-0.05	-0.13	initial	initial	initial	N		ATOH8	0.13	-0.05	0.12	0.03	-0.23	0.11	-0.18	initial	initial	initial	N
CLPB	-0.00586666	0.00660855	-0.0455466	N		ATXN3L	0.41	0.38	0.35	0.31	0.32	#N/A	#N/A	initial	initial	initial	N		ATOX1	-0.15	-0.57	-0.92	0.1	-0.1	0.13	-0.15	initial	WT_filter	WT_filter	N
CLPTM1L	0.0138601	0.00971285	0.0721005	N		ATXN7	0.45	0.38	0.32	0.14	0.15	-0.18	-0.21	initial	initial	initial	N		ATP10A	0.09	0.16	0.07	0.03	0	0.05	0.02	initial	initial	initial	N
CLSPN	-0.233345	0.0654109	-0.0255372	N		ATXN7L1	0.1	0.2	0.22	0.06	0.03	-0.1	-0.07	initial	initial	initial	N		ATP10B	0.07	-0.06	0.1	0	0	-0.01	0.01	initial	initial	initial	N
CLSTN1	0.120519	-0.129296	-0.0118468	N		ATXN7L2	-0.25	-0.2	-0.17	-0.1	-0.14	-0.01	-0.03	initial	initial	initial	N		ATP10D	0.19	0.34	0.18	0.01	-0.1	-0.01	0	initial	initial	initial	N
CLTC	-0.0173222	-0.00820478	-0.0819147	N		ATXN7L3	0.19	0.29	0.12	-0.51	-0.55	#N/A	#N/A	initial	initial	initial	N		ATP11A	-0.05	0.09	0.22	0	0	0.05	-0.01	initial	initial	initial	N
CLTC	-0.0173222	-0.00820478	0.00474657	N		ATXN7L3B	-0.06	-0.28	-0.14	-0.15	-0.18	#N/A	#N/A	initial	initial	initial	N		ATP11AUN	0.12	0.22	0.32	#N/A	0.03	#N/A	0.06	initial	initial	initial	N
CLTC	-0.0173222	-0.00820478	-0.0951622	N		AUH	0.14	0.06	-0.01	-0.08	-0.03	-0.04	-0.04	initial	initial	initial	N		ATP11B	0.37	0.12	0.13	0.06	0.04	0.07	0.08	initial	initial	initial	N
CLTC	-0.0173222	0.0687829	-0.0819147	N		AUNIP	0.19	0.08	0	-0.16	-0.24	#N/A	#N/A	initial	initial	initial	N		ATP11C	0.52	0.38	0.49	0.15	-0.05	0.18	-0.09	initial	initial	initial	N
CLTC	-0.0173222	0.0687829	0.00474657	N		AUP1	-0.19	-0.19	-0.42	-0.08	-0.06	-0.09	-0.04	initial	initial	initial	N		ATP12A	0.19	0.13	0.3	-0.03	-0.05	-0.02	-0.03	initial	initial	initial	N
CLTC	-0.0173222	0.0687829	-0.0951622	N		AURKA	-3	-1.8	-2.9	-1.2	-1.17	-0.31	-0.24	dmso_logFC_less_than_0_5	dmso_logFC_less_than_0_5	dmso_logFC_less_than_0_5	N		ATP13A1	-0.39	-0.39	-0.32	-0.22	-0.07	-0.15	-0.08	initial	initial	initial	N
CLTC	-0.0173222	-0.132624	-0.0819147	N		AURKAIP1	-0.41	-0.49	-0.85	-0.58	-0.58	-0.22	-0.19	initial	initial	dmso_logFC_less_than_0_5	N		ATP13A2	0.38	0.28	0.19	-0.1	0.01	-0.09	0	initial	initial	initial	N
CLTC	-0.0173222	-0.132624	0.00474657	N		AURKB	-2.2	-1.58	-2.41	-1.42	-1.43	-0.49	-0.44	dmso_logFC_less_than_0_5	dmso_logFC_less_than_0_5	dmso_logFC_less_than_0_5	Panlethal		ATP13A3	0.47	0.13	0.23	-0.11	-0.07	-0.17	-0.11	initial	initial	initial	N
CLTC	-0.0173222	-0.132624	-0.0951622	N		AURKC	0.21	0.2	0.22	-0.06	-0.05	0.02	0.15	initial	initial	initial	N		ATP13A4	0.12	0.09	0.04	-0.05	-0.05	-0.05	-0.08	initial	initial	initial	N
CMA1	0.123874	-0.0397911	0.0151409	N		AUTS2	-0.03	0.2	0.02	-0.16	-0.16	-0.1	-0.04	initial	initial	initial	N		ATP13A5	0.43	0.22	0.39	0.09	0.02	0.08	-0.1	initial	initial	initial	N
CMBL	0.00894187	-0.0640459	0.106326	N		AVEN	-0.22	-0.74	-0.82	-0.16	-0.21	0.07	0	initial	Melanoma_lineage	Melanoma_lineage	N		ATP1A1	-3.64	-1.54	-1.52	-1.43	-0.44	-1.51	-0.29	dmso_logFC_less_than_0_5	dmso_logFC_less_than_0_5	dmso_logFC_less_than_0_5	N
CMKLR1	0.0634255	0.175658	-0.00138494	N		AVIL	-0.06	-0.15	-0.09	-0.17	-0.2	0.04	0.01	initial	initial	initial	N		ATP1A2	-0.82	-0.25	-0.35	0.14	-0.04	0.16	-0.05	WT_filter	initial	initial	N
CMTM4	0.0135487	-0.0199742	-0.0250273	N		AVL9	-0.03	-0.07	0.09	0.04	0.04	0.15	0.14	initial	initial	initial	N		ATP1A3	-0.06	-0.04	0.08	-0.19	-0.01	-0.2	-0.02	initial	initial	initial	N
CMTM6	0.0711637	-0.133698	0.0208914	N		AVP	0.41	0.23	0.36	-0.08	-0.03	-0.03	-0.02	initial	initial	initial	N		ATP1A4	-0.26	0.15	0.11	0.01	-0.02	-0.02	-0.08	initial	initial	initial	N
CMTR2	0.0900516	0.128715	0.0964464	N		AVPI1	0.03	0.05	-0.09	-0.1	-0.05	-0.12	-0.16	initial	initial	initial	N		ATP1B1	-0.01	-0.04	0.08	-0.11	0.08	-0.12	0.11	initial	initial	initial	N
CNBD2	0.0149068	0.00982297	-0.0203532	N		AVPR1A	0.34	0.06	0.19	-0.17	-0.22	-0.06	-0.09	initial	initial	initial	N		ATP1B2	0.34	0.28	0.17	-0.16	-0.02	-0.14	-0.03	initial	initial	initial	N
CNBP	0.0234427	-0.0113695	0.198316	N		AVPR1B	-0.29	0.06	0.11	-0.1	-0.1	-0.16	-0.18	initial	initial	initial	N		ATP1B3	-1.56	0	-0.17	-0.43	0	-0.47	-0.08	dmso_logFC_less_than_0_5	initial	initial	N
CNIH1	-0.0410496	-0.0144434	-0.033446	N		AVPR2	0.42	0.32	0.24	0.04	0.06	-0.01	0.03	initial	initial	initial	N		ATP1B4	0.42	0.36	0.54	-0.19	0.06	-0.18	0.05	initial	initial	initial	N
CNIH3	0.035101	0.0405629	-0.0120588	N		AWAT1	0.1	0.11	0.31	0.03	0.09	0.07	0.04	initial	initial	initial	N		ATP23	0.15	0.19	0.17	-0.38	-0.18	-0.44	-0.08	initial	initial	initial	N
CNKSR3	0.0656547	-0.124058	0.00695378	N		AWAT2	0.25	0.3	0.3	0.11	0.13	-0.21	-0.13	initial	initial	initial	N		ATP2A1	0.09	-0.4	-0.27	-0.1	#N/A	-0.08	#N/A	initial	initial	initial	N
CNNM1	-0.00399088	-0.198866	-0.132226	N		AXDND1	-0.1	0.05	0.21	-0.14	-0.09	0.02	-0.03	initial	initial	initial	N		ATP2A2	-2.81	-1.82	-2.02	-1.47	-0.46	-1.43	-0.42	dmso_logFC_less_than_0_5	dmso_logFC_less_than_0_5	dmso_logFC_less_than_0_5	N
CNNM3	-0.00767877	-0.279333	-0.139021	N		AXIN1	0.02	-0.04	-0.05	0.02	0.13	0.04	0.13	initial	initial	initial	N		ATP2A3	0.22	0.22	0.07	-0.09	0.04	-0.13	0.03	initial	initial	initial	N
CNOT1	-0.244818	-0.023503	0.0483692	N		AXIN2	-0.08	-0.19	-0.15	-0.06	-0.05	0.06	0.08	initial	initial	initial	N		ATP2B1	0.21	-0.04	-0.18	-0.15	-0.16	-0.01	-0.11	initial	initial	initial	N
CNOT3	-0.302227	-0.0568283	-0.0491996	N		AXL	0.27	-0.02	0.24	-0.09	-0.1	-0.02	-0.03	initial	initial	initial	N		ATP2B2	0.18	0.02	0.11	-0.03	-0.04	-0.01	-0.08	initial	initial	initial	N
CNOT4	0.111309	0.100967	0.00711511	N		AZGP1	-0.08	0.1	0.05	-0.11	-0.11	0	-0.09	initial	initial	initial	N		ATP2B3	0.3	0.31	0.42	-0.11	-0.03	-0.14	0.01	initial	initial	initial	N
CNR1	0.0215589	-0.16397	-0.149652	N		AZI2	0.11	0.02	-0.07	0.11	0.09	-0.01	-0.06	initial	initial	initial	N		ATP2B4	-0.33	0.23	0.12	-0.27	-0.1	-0.21	-0.12	initial	initial	initial	N
CNR2	0.00302346	0.032619	0.0349941	N		AZIN1	-1.95	-0.44	-0.31	-0.24	-0.27	-0.21	-0.26	avana_project_score	initial	initial	N		ATP2C1	-0.87	-0.04	0.2	-0.14	-0.05	-0.11	0.02	Melanoma_lineage	initial	initial	N
CNTN1	-0.0278243	0.110468	0.111896	N		AZIN2	0.19	-0.01	-0.1	-0.13	-0.12	-0.1	-0.11	initial	initial	initial	N		ATP2C2	0.24	0.22	0.43	-0.08	-0.02	-0.11	0.04	initial	initial	initial	N
CNTN5	0.0028472	-0.00460015	0.00221022	N		AZU1	-0.02	0.21	0.08	-0.01	-0.01	-0.36	-0.3	initial	initial	initial	N		ATP4A	0.07	0.11	0.06	-0.02	-0.09	-0.02	-0.12	initial	initial	initial	N
CNTNAP1	-0.045694	-0.0441311	-0.00977764	N		B2M	0.35	0.2	0.02	0.01	-0.01	0.02	0.12	initial	initial	initial	N		ATP4B	-0.01	0.28	0.22	0.1	-0.02	0.07	-0.09	initial	initial	initial	N
CNTNAP2	0.00605479	0.127138	0.112409	N		B3GALNT1	0.31	0.03	0.02	0.21	0.21	-0.02	-0.01	initial	initial	initial	N		ATP5F1A	-1.75	-1.29	-2.49	-0.53	#N/A	-0.42	#N/A	dmso_logFC_less_than_0_5	dmso_logFC_less_than_0_5	dmso_logFC_less_than_0_5	N
COA3	-0.0580842	-0.0214662	-0.204808	N		B3GALNT2	-0.2	0.12	0.12	0.15	0.14	0.03	-0.01	initial	initial	initial	N		ATP5F1B	-2.11	-1.42	-2.82	-0.87	#N/A	-0.83	#N/A	dmso_logFC_less_than_0_5	dmso_logFC_less_than_0_5	dmso_logFC_less_than_0_5	N
COA4	-0.0336329	-0.303911	-0.204527	N		B3GALT1	0.07	0.09	0.13	-0.09	-0.07	-0.05	-0.11	initial	initial	initial	N		ATP5F1C	-1.21	-1.34	-1.39	-0.72	#N/A	-0.76	#N/A	dmso_logFC_less_than_0_5	dmso_logFC_less_than_0_5	dmso_logFC_less_than_0_5	N
COASY	-0.0164547	0.094912	0.128873	N		B3GALT2	-0.19	0.07	0.08	0.04	0.04	0.09	0.11	initial	initial	initial	N		ATP5F1D	-1.46	-1.34	-1.19	-0.88	#N/A	-0.86	#N/A	dmso_logFC_less_than_0_5	dmso_logFC_less_than_0_5	dmso_logFC_less_than_0_5	N
COG3	-0.00795375	-0.16405	-0.0909797	N		B3GALT4	-0.51	-0.31	-0.47	0.01	0.04	0.08	0.08	Melanoma_lineage	initial	initial	N		ATP5F1E	-1.36	-0.69	-0.81	-0.84	#N/A	-0.82	#N/A	dmso_logFC_less_than_0_5	dmso_logFC_less_than_0_5	dmso_logFC_less_than_0_5	N
COG8	0.00589239	0.0167434	-0.0216955	N		B3GALT5	0.13	0.26	0.18	0.26	0.26	0.07	0.09	initial	initial	initial	N		ATP5IF1	0.03	-0.11	-0.11	-0.17	#N/A	-0.24	#N/A	initial	initial	initial	N
COL12A1	0.0366117	-0.0155905	0.0779248	N		B3GALT6	-0.2	0.09	0.19	-0.11	-0.06	-0.05	0.01	initial	initial	initial	N		ATP5MC1	-0.42	-0.53	-0.73	-0.43	#N/A	-0.47	#N/A	initial	dmso_logFC_less_than_0_5	dmso_logFC_less_than_0_5	N
COL15A1	0.139588	0.00249788	0.0645966	N		B3GAT1	0.55	0.39	0.48	0.09	0.06	0.12	0.11	initial	initial	initial	N		ATP5MC2	0	-0.17	-0.31	-0.17	#N/A	-0.13	#N/A	initial	initial	initial	N
COL1A1	-0.000912333	-0.0564863	-0.129215	N		B3GAT2	0.26	-0.01	0.1	-0.18	-0.18	0	-0.03	initial	initial	initial	N		ATP5MC3	0.03	0.05	0.2	0.06	#N/A	0.09	#N/A	initial	initial	initial	N
COL4A3BP	0.0292307	0.0327535	0.105722	N		B3GAT3	-0.39	-0.21	-0.26	-0.17	-0.14	-0.14	-0.1	initial	initial	initial	N		ATP5MD	0.28	0.2	0.14	-0.19	#N/A	-0.17	#N/A	initial	initial	initial	N
COL4A5	0.0218964	-0.118163	-0.0442549	N		B3GLCT	-0.16	0.01	0.08	0.11	0.12	-0.2	-0.02	initial	initial	initial	N		ATP5ME	-0.03	-0.21	-0.18	-0.75	#N/A	-0.68	#N/A	initial	initial	initial	N
COL5A1	0.0162395	0.242272	0.0736978	N		B3GNT2	-0.09	0.03	-0.08	-0.16	-0.12	-0.04	-0.02	initial	initial	initial	N		ATP5MF	-1.58	-0.67	-1.84	-0.77	#N/A	-0.72	#N/A	dmso_logFC_less_than_0_5	dmso_logFC_less_than_0_5	dmso_logFC_less_than_0_5	N
COL5A2	-0.0266735	-0.0364588	-0.0161799	N		B3GNT3	-0.08	-0.38	-0.21	-0.36	-0.35	-0.02	0.05	initial	initial	initial	N		ATP5MF-PTCD1	-0.52	-0.67	-2.02	#N/A	#N/A	#N/A	#N/A	dmso_logFC_less_than_0_5	dmso_logFC_less_than_0_5	dmso_logFC_less_than_0_5	N
COL8A1	0.0116972	0.00452984	-0.0627414	N		B3GNT4	0.01	0.12	-0.07	-0.34	-0.36	-0.05	-0.04	initial	initial	initial	N		ATP5MG	-0.67	-0.49	-1.25	-0.48	#N/A	-0.44	#N/A	dmso_logFC_less_than_0_5	initial	dmso_logFC_less_than_0_5	N
COL9A2	0.0401318	-0.00826001	0.106866	N		B3GNT5	0.07	0.2	0.29	-0.06	-0.02	0.08	0.13	initial	initial	initial	N		ATP5MGL	-0.22	0.01	-0.33	-0.22	#N/A	-0.21	#N/A	initial	initial	initial	N
COLEC11	0.00619357	0.0910727	0.175571	N		B3GNT6	-0.06	-0.07	0.15	-0.15	-0.14	0.08	0.1	initial	initial	initial	N		ATP5MPL	0.37	-0.08	0.01	0.16	#N/A	0.16	#N/A	initial	initial	initial	N
COLGALT2	0.00573793	-0.141449	0.0851156	N		B3GNT7	0.28	0.08	0.04	0.04	0.02	#N/A	#N/A	initial	initial	initial	N		ATP5PB	-1.07	-0.83	-2.19	-0.52	#N/A	-0.5	#N/A	dmso_logFC_less_than_0_5	dmso_logFC_less_than_0_5	dmso_logFC_less_than_0_5	N
COLQ	-0.0851619	0.0764992	0.217849	N		B3GNT8	0.12	0.1	0.15	-0.02	0	0.01	0.01	initial	initial	initial	N		ATP5PD	-0.13	-0.19	-0.25	-0.21	#N/A	-0.18	#N/A	initial	initial	initial	N
COMMD10	-0.0989628	0.0152445	0.020789	N		B3GNT9	0.05	-0.05	-0.2	-0.13	-0.13	#N/A	#N/A	initial	initial	initial	N		ATP5PF	-0.52	-0.08	-0.75	-0.44	#N/A	-0.34	#N/A	dmso_logFC_less_than_0_5	initial	dmso_logFC_less_than_0_5	N
COMMD6	-0.000193324	0.00526621	-0.104354	N		B3GNTL1	0.29	0.04	0.01	0.09	0.12	0.01	-0.1	initial	initial	initial	N		ATP5PO	-1.33	-0.71	-1.86	-0.46	#N/A	-0.4	#N/A	dmso_logFC_less_than_0_5	dmso_logFC_less_than_0_5	dmso_logFC_less_than_0_5	N
COMT	-0.142799	0.074674	0.13884	N		B4GALNT1	-0.11	-0.04	-0.07	-0.12	-0.14	0.02	-0.01	initial	initial	initial	N		ATP6AP1	-0.57	0.33	0.26	-1.41	-0.55	-1.3	-0.61	dmso_logFC_less_than_0_5	initial	initial	N
COPA	-0.803166	-0.218373	-0.0329885	N		B4GALNT2	-0.19	-0.18	-0.25	-0.16	-0.23	0.03	0.07	initial	initial	initial	N		ATP6AP1L	0.07	-0.07	-0.01	-0.01	-0.13	0.04	-0.18	initial	initial	initial	N
COPA	-0.803166	-0.218373	-0.14073	N		B4GALNT3	0.2	0.11	0.1	-0.11	-0.09	-0.02	0.03	initial	initial	initial	N		ATP6AP2	-1.24	0.49	0.13	-1.32	-0.36	-1.18	-0.35	dmso_logFC_less_than_0_5	initial	initial	N
COPA	-0.803166	-0.218373	-0.107284	N		B4GALNT4	-0.32	-0.09	-0.16	-0.02	-0.06	0.13	0.15	initial	initial	initial	N		ATP6V0A1	-1.23	0.23	-0.11	-0.23	0.05	-0.23	0.09	Melanoma_lineage	initial	initial	N
COPA	-0.803166	-0.153749	-0.0329885	N		B4GALT1	0.11	0.22	0.26	-0.01	0	-0.06	-0.12	initial	initial	initial	N		ATP6V0A2	0.63	0.28	0.32	-0.13	0.05	-0.16	0.09	initial	initial	initial	N
COPA	-0.803166	-0.153749	-0.14073	N		B4GALT2	-0.28	-0.1	-0.03	-0.08	-0.06	0.04	0.09	initial	initial	initial	N		ATP6V0A4	-0.05	0.24	0.17	-0.07	-0.12	-0.12	-0.19	initial	initial	initial	N
COPA	-0.803166	-0.153749	-0.107284	N		B4GALT3	-0.64	-0.09	-0.22	-0.35	-0.3	-0.14	-0.1	Melanoma_lineage	initial	initial	N		ATP6V0B	-1.66	-1.62	-1.42	-1.48	-0.16	-1.53	-0.31	dmso_logFC_less_than_0_5	dmso_logFC_less_than_0_5	dmso_logFC_less_than_0_5	N
COPA	-0.803166	-0.281826	-0.0329885	N		B4GALT4	-0.14	0.14	-0.06	0.07	0.07	-0.09	-0.08	initial	initial	initial	N		ATP6V0C	-2.65	-1.65	-3.25	-1.82	-0.87	-1.83	-0.99	dmso_logFC_less_than_0_5	dmso_logFC_less_than_0_5	dmso_logFC_less_than_0_5	N
COPA	-0.803166	-0.281826	-0.14073	N		B4GALT5	0.17	0.1	0.11	-0.11	-0.09	-0.03	-0.12	initial	initial	initial	N		ATP6V0D1	-1.64	-1.48	-1.79	-0.51	-0.66	-0.53	-0.7	dmso_logFC_less_than_0_5	dmso_logFC_less_than_0_5	dmso_logFC_less_than_0_5	N
COPA	-0.803166	-0.281826	-0.107284	N		B4GALT6	0.12	-0.03	0.09	-0.04	-0.01	#N/A	#N/A	initial	initial	initial	N		ATP6V0D2	-0.02	0.11	0.15	0.11	0.09	0.12	0.09	initial	initial	initial	N
COPB2	-0.895064	-0.304225	-0.191453	N		B4GALT7	-0.7	-0.33	-0.1	-0.19	-0.12	-0.26	-0.2	avana_project_score	initial	initial	N		ATP6V0E1	-0.84	-0.32	-0.5	-0.14	-0.1	-0.12	0	WT_filter	initial	WT_filter	N
COPB2	-0.895064	-0.304225	-0.217289	N		B4GAT1	-0.59	-0.02	-0.09	-0.16	-0.16	#N/A	#N/A	avana_project_score	initial	initial	N		ATP6V0E2	-0.13	-0.03	-0.03	0.13	0.11	0.09	0.13	initial	initial	initial	N
COPB2	-0.895064	-0.304225	-0.201842	N		B9D1	0.3	0.21	0.26	-0.06	-0.06	0	0.03	initial	initial	initial	N		ATP6V1A	-3.01	-2.18	-2.3	-1.51	-0.42	-1.54	-0.48	dmso_logFC_less_than_0_5	dmso_logFC_less_than_0_5	dmso_logFC_less_than_0_5	N
COPB2	-0.895064	-0.200564	-0.191453	N		B9D2	0.06	0.06	0.06	-0.03	-0.02	#N/A	#N/A	initial	initial	initial	N		ATP6V1B1	-0.25	-0.03	0.02	-0.08	0.04	-0.06	-0.03	initial	initial	initial	N
COPB2	-0.895064	-0.200564	-0.217289	N		BAALC	0.32	0.2	0.45	-0.02	-0.02	0.24	0.16	initial	initial	initial	N		ATP6V1B2	-1.92	-1.78	-2.51	-1.8	-0.46	-1.95	-0.29	dmso_logFC_less_than_0_5	dmso_logFC_less_than_0_5	dmso_logFC_less_than_0_5	N
COPB2	-0.895064	-0.200564	-0.201842	N		BAAT	0.19	0.24	0.27	0.11	0.11	0.07	0.05	initial	initial	initial	N		ATP6V1C1	-2.05	-1.07	-1.67	-0.78	-0.2	-0.78	-0.18	dmso_logFC_less_than_0_5	dmso_logFC_less_than_0_5	dmso_logFC_less_than_0_5	N
COPB2	-0.895064	-0.232752	-0.191453	N		BABAM1	0.3	-0.19	0.09	0.17	0.18	#N/A	#N/A	initial	initial	initial	N		ATP6V1C2	0.16	-0.04	-0.14	0.08	0.01	0.09	-0.04	initial	initial	initial	N
COPB2	-0.895064	-0.232752	-0.217289	N		BABAM2	0.1	-0.07	-0.25	0.03	0.04	0.04	0.06	initial	initial	initial	N		ATP6V1D	-2.3	-1.48	-2.12	-0.76	-0.16	-0.76	-0.12	dmso_logFC_less_than_0_5	dmso_logFC_less_than_0_5	dmso_logFC_less_than_0_5	N
COPB2	-0.895064	-0.232752	-0.201842	N		BACE1	0.32	0.06	0.1	-0.17	-0.17	-0.01	-0.06	initial	initial	initial	N		ATP6V1E1	-1.46	-1.27	-1.96	-1.07	#N/A	-1	#N/A	dmso_logFC_less_than_0_5	dmso_logFC_less_than_0_5	dmso_logFC_less_than_0_5	N
COPS2	-0.208562	-0.132518	0.00527409	N		BACE2	0.05	0.07	-0.04	0.01	0.01	-0.11	-0.11	initial	initial	initial	N		ATP6V1E2	0.08	-0.33	-0.22	-0.08	#N/A	-0.12	#N/A	initial	initial	initial	N
COPS3	-0.0190378	0.0703054	0.061544	N		BACH1	-0.03	0.21	0.33	0.16	0.08	-0.04	-0.01	initial	initial	initial	N		ATP6V1F	-3.07	-1.58	-1.95	-1.69	0.05	-1.66	0.08	dmso_logFC_less_than_0_5	dmso_logFC_less_than_0_5	dmso_logFC_less_than_0_5	N
COPS4	-0.134235	-0.072013	0.0394873	N		BACH2	0.24	0.12	0.12	0.08	0.07	0.04	0.02	initial	initial	initial	N		ATP6V1G1	-1.7	-1.44	-1.64	-1.35	#N/A	-1.4	#N/A	dmso_logFC_less_than_0_5	dmso_logFC_less_than_0_5	dmso_logFC_less_than_0_5	N
COPS4	-0.134235	-0.072013	-0.10019	N		BAD	-0.69	-0.12	-0.18	-0.11	-0.11	-0.02	0.03	WT_filter	initial	initial	N		ATP6V1G2	-0.75	-0.22	-0.26	-0.11	0.05	-0.1	0.05	WT_filter	initial	initial	N
COPS4	-0.134235	-0.072013	-0.0200695	N		BAG1	0.01	0.15	-0.19	0.06	0.08	-0.18	-0.17	initial	initial	initial	N		ATP6V1G2	-0.75	-0.22	-0.26	-0.11	0.05	-0.1	0.05	WT_filter	initial	initial	N
COPS4	-0.134235	-0.0585739	0.0394873	N		BAG2	0.02	-0.01	-0.09	-0.28	-0.33	-0.04	-0.06	initial	initial	initial	N		ATP6V1G3	-0.02	0.14	0.16	0.2	-0.04	0.2	0.02	initial	initial	initial	N
COPS4	-0.134235	-0.0585739	-0.10019	N		BAG3	-0.01	0.25	0.27	-0.14	-0.12	-0.02	-0.02	initial	initial	initial	N		ATP6V1H	-1.66	-1.54	-1.63	-0.7	0.06	-0.71	0.05	dmso_logFC_less_than_0_5	dmso_logFC_less_than_0_5	dmso_logFC_less_than_0_5	N
COPS4	-0.134235	-0.0585739	-0.0200695	N		BAG4	-0.34	-0.37	-0.41	0.01	0.05	0.14	0.17	initial	initial	initial	N		ATP7A	0.09	-1.04	-1.83	0.01	-0.08	0.01	-0.04	initial	WT_filter	WT_filter	N
COPS4	-0.134235	-0.0641581	0.0394873	N		BAG5	-0.08	0.02	0.07	-0.01	0	-0.18	-0.14	initial	initial	initial	N		ATP7B	0.26	0.34	0.17	0.06	-0.2	0.09	-0.09	initial	initial	initial	N
COPS4	-0.134235	-0.0641581	-0.10019	N		BAG6	-0.19	-0.34	-0.15	-0.21	-0.12	-0.07	-0.02	initial	initial	initial	N		ATP8A1	0.29	0.23	0.32	0.09	0.05	0.1	0	initial	initial	initial	N
COPS4	-0.134235	-0.0641581	-0.0200695	N		BAGE	-1.07	-0.79	-1.81	#N/A	#N/A	-0.17	-0.15	dmso_logFC_less_than_0_5	dmso_logFC_less_than_0_5	dmso_logFC_less_than_0_5	N		ATP8A2	0.17	0.19	0.39	-0.08	-0.05	-0.09	-0.03	initial	initial	initial	N
COPS5	-0.0462427	-0.0434864	-0.127359	N		BAGE2	-0.62	-0.97	-0.64	#N/A	#N/A	0.11	0.08	dmso_logFC_less_than_0_5	dmso_logFC_less_than_0_5	dmso_logFC_less_than_0_5	N		ATP8B1	0.14	0.36	0.34	0.12	0.04	0.15	0.06	initial	initial	initial	N
COPS5	-0.0462427	-0.0434864	0.0474694	N		BAGE3	0.31	0.17	0.2	#N/A	#N/A	0.39	0.4	initial	initial	initial	N		ATP8B2	-0.49	-0.18	-0.15	0.01	-0.09	0.05	-0.12	initial	initial	initial	N
COPS5	-0.0462427	-0.0434864	0.168134	N		BAHCC1	-0.02	-0.11	-0.14	#N/A	#N/A	#N/A	#N/A	initial	initial	initial	N		ATP8B3	0.14	-0.17	-0.08	-0.05	-0.03	-0.03	-0.06	initial	initial	initial	N
COPS5	-0.0462427	0.102153	-0.127359	N		BAHD1	0.05	-0.09	-0.18	-0.11	-0.14	0.05	0.04	initial	initial	initial	N		ATP8B4	0.2	-0.23	-0.07	0.23	-0.03	0.26	-0.05	initial	initial	initial	N
COPS5	-0.0462427	0.102153	0.0474694	N		BAIAP2	-0.16	-0.32	-0.39	-0.14	-0.12	0.02	0.01	initial	initial	initial	N		ATP9A	0.09	0.17	0.26	-0.05	-0.03	-0.08	-0.05	initial	initial	initial	N
COPS5	-0.0462427	0.102153	0.168134	N		BAIAP2L1	-0.15	0.02	0.18	-0.02	-0.05	0.07	0.04	initial	initial	initial	N		ATP9B	0.25	0.11	0.22	-0.05	-0.09	-0.04	-0.1	initial	initial	initial	N
COPS5	-0.0462427	0.0860493	-0.127359	N		BAIAP2L2	-0.15	-0.38	-0.43	-0.07	-0.14	-0.12	-0.12	initial	initial	initial	N		ATPAF1	0.3	0.27	0.2	-0.18	0.04	-0.17	-0.07	initial	initial	initial	N
COPS5	-0.0462427	0.0860493	0.0474694	N		BAIAP3	0.07	-0.28	-0.18	-0.24	-0.23	0.15	0.15	initial	initial	initial	N		ATPAF2	0.38	-0.23	0.06	-0.22	0.12	-0.2	0.11	initial	initial	initial	N
COPS5	-0.0462427	0.0860493	0.168134	N		BAK1	-0.66	-0.5	-0.42	-0.34	-0.33	0.16	0.18	Melanoma_lineage	Melanoma_lineage	initial	N		ATPSCKMT	0.29	0.14	0.13	0.04	#N/A	0.09	#N/A	initial	initial	initial	N
COPS8	-0.103737	-0.0495239	0.0459451	N		BAMBI	-0.04	-0.19	-0.2	-0.01	0	0.06	0.13	initial	initial	initial	N		ATR	-2.55	-1.74	-2.61	-0.94	-0.44	-1.02	-0.4	dmso_logFC_less_than_0_5	dmso_logFC_less_than_0_5	dmso_logFC_less_than_0_5	N
COPZ1	-0.62555	-0.0268587	0.0794281	N		BANF1	-2.67	-1.95	-3.08	-1.14	-1.11	-0.61	-0.66	dmso_logFC_less_than_0_5	dmso_logFC_less_than_0_5	dmso_logFC_less_than_0_5	N		ATRAID	0.27	-0.01	-0.08	0.1	-0.35	0.11	-0.31	initial	initial	initial	N
COQ6	0.0921833	0.00101453	0.00117935	N		BANF2	0.33	0.21	0.18	0.12	0.16	0.11	0.16	initial	initial	initial	N		ATRIP	-0.61	-0.94	-0.73	-0.72	-0.2	-0.78	-0.23	dmso_logFC_less_than_0_5	dmso_logFC_less_than_0_5	dmso_logFC_less_than_0_5	N
COX11	-0.00334153	-0.0701319	0.0603584	N		BANK1	0.16	-0.06	0.16	-0.09	-0.05	0.01	0.11	initial	initial	initial	N		ATRN	-0.31	-0.34	-0.09	-0.07	0.04	-0.03	0.08	initial	initial	initial	N
COX18	0.0328506	-0.0935292	-0.164269	N		BANP	-1.91	-1.69	-2.97	-0.91	-0.87	#N/A	#N/A	dmso_logFC_less_than_0_5	dmso_logFC_less_than_0_5	dmso_logFC_less_than_0_5	N		ATRNL1	0.24	0.28	0.34	0.2	-0.11	0.18	-0.08	initial	initial	initial	N
COX7A2L	0.00494126	0.00687752	-0.0456072	N		BAP1	-0.57	-0.35	-0.7	-0.67	-0.74	-0.18	-0.2	dmso_logFC_less_than_0_5	initial	dmso_logFC_less_than_0_5	N		ATRX	0.29	-0.11	0.05	-0.22	-0.06	-0.41	-0.18	initial	initial	initial	N
CPA1	0.0423207	0.0238413	0.0157242	N		BARD1	-1.46	-0.64	-0.79	-0.78	-0.88	-0.08	-0.16	dmso_logFC_less_than_0_5	dmso_logFC_less_than_0_5	dmso_logFC_less_than_0_5	Panlethal		ATXN1	-0.51	-0.07	-0.27	-0.07	0.04	-0.07	-0.04	Melanoma_lineage	initial	initial	N
CPA2	0.0387199	0.0677932	0.0419971	N		BARHL1	-0.14	0.11	-0.02	-0.13	-0.11	#N/A	#N/A	initial	initial	initial	N		ATXN10	-0.55	-0.58	-0.88	-0.34	0.05	-0.27	0.06	dmso_logFC_less_than_0_5	dmso_logFC_less_than_0_5	dmso_logFC_less_than_0_5	N
CPD	-0.055349	-0.000434167	-0.0966979	N		BARHL2	0.25	0.13	-0.07	-0.21	-0.2	-0.1	-0.09	initial	initial	initial	N		ATXN1L	0.3	0.23	0.45	-0.07	#N/A	-0.07	#N/A	initial	initial	initial	N
CPEB2	-0.0971028	-0.0349373	-0.0892032	N		BARX1	0.12	0.06	0.27	-0.02	-0.01	0.04	0.03	initial	initial	initial	N		ATXN2	0.18	-0.03	0.04	-0.1	0.12	-0.16	0.09	initial	initial	initial	N
CPEB3	0.00709769	-0.00861497	0.113924	N		BARX2	0.12	0.07	0.08	0.01	0.01	-0.02	-0.1	initial	initial	initial	N		ATXN2L	-0.22	-0.41	-0.52	-0.12	0.01	-0.1	0	initial	initial	Melanoma_lineage	N
CPEB4	-0.144191	-0.0430661	-0.122798	N		BASP1	0.25	0.18	0.2	0.2	0.19	0.2	0.24	initial	initial	initial	N		ATXN3	0.38	0.16	0.11	-0.02	-0.05	0.02	-0.13	initial	initial	initial	N
CPED1	-0.0816584	0.103413	0.0152536	N		BATF	0.1	0.13	0.15	0.1	0.09	-0.02	-0.03	initial	initial	initial	N		ATXN3L	0.55	0.45	0.32	0.31	#N/A	0.32	#N/A	initial	initial	initial	N
CPLX3	0.0639048	0.161222	0.155494	N		BATF2	-0.28	0.01	-0.13	-0.24	-0.15	0.13	0.09	initial	initial	initial	N		ATXN7	0.71	0.65	0.56	0.14	-0.18	0.15	-0.21	initial	initial	initial	N
CPM	-0.0117251	0.0516147	0.110671	N		BATF3	-0.31	0.1	0.22	0.18	0.21	-0.09	-0.07	initial	initial	initial	N		ATXN7L1	0.17	0.19	0.19	0.06	-0.1	0.03	-0.07	initial	initial	initial	N
CPNE6	0.114137	-0.0478539	0.0358919	N		BAX	0.08	0.07	-0.03	0.17	0.16	-0.14	-0.12	initial	initial	initial	N		ATXN7L2	0.01	-0.22	0.08	-0.1	-0.01	-0.14	-0.03	initial	initial	initial	N
CPNE7	0.0231291	0.187808	-0.0307621	N		BAZ1A	-0.11	0.1	0.16	-0.09	-0.07	-0.02	0.01	initial	initial	initial	N		ATXN7L3	0.19	0.3	0.03	-0.51	#N/A	-0.55	#N/A	initial	initial	initial	N
CPS1	0.118697	-0.0249457	0.16858	N		BAZ1B	-0.2	-0.24	0.01	-0.33	-0.35	-0.16	-0.12	initial	initial	initial	N		ATXN7L3B	-0.14	-0.22	-0.16	-0.15	#N/A	-0.18	#N/A	initial	initial	initial	N
CPSF2	0.0220937	-0.0085868	-0.016632	N		BAZ2A	-0.05	-0.36	-0.47	-0.12	-0.13	0.04	0.06	initial	initial	initial	N		AUH	0.06	0.26	-0.04	-0.08	-0.04	-0.03	-0.04	initial	initial	initial	N
CPSF3	-0.0529767	-0.0427572	-0.0496011	N		BAZ2B	0.07	-0.06	0.13	0.13	0.12	-0.05	-0.09	initial	initial	initial	N		AUNIP	0.25	0.08	0.1	-0.16	#N/A	-0.24	#N/A	initial	initial	initial	N
CPT1A	-0.0869628	0.00878281	-0.178053	N		BBC3	0.33	0.06	0.02	0.03	-0.02	-0.24	-0.24	initial	initial	initial	N		AUP1	0.01	-0.25	-0.36	-0.08	-0.09	-0.06	-0.04	initial	initial	initial	N
CPT1B	-0.0155086	-0.0397145	-0.0101066	N		BBIP1	0.16	0.25	0.26	0.08	0.04	#N/A	#N/A	initial	initial	initial	N		AURKA	-3.39	-2.05	-2.61	-1.2	-0.31	-1.17	-0.24	dmso_logFC_less_than_0_5	dmso_logFC_less_than_0_5	dmso_logFC_less_than_0_5	N
CPT2	0.0954429	0.197933	0.0739744	N		BBOF1	-0.03	-0.02	0.1	-0.08	-0.04	#N/A	#N/A	initial	initial	initial	N		AURKAIP1	-1.04	-0.69	-1.16	-0.58	-0.22	-0.58	-0.19	dmso_logFC_less_than_0_5	dmso_logFC_less_than_0_5	dmso_logFC_less_than_0_5	N
CPXM1	-0.00499592	0.0153888	0.0563419	N		BBOX1	0.04	0.12	0.26	0.11	0.11	0.06	0.06	initial	initial	initial	N		AURKC	0.17	0.32	0.13	-0.06	0.02	-0.05	0.15	initial	initial	initial	N
CR1	-0.129738	0.0200297	-0.0636103	N		BBS1	-0.48	-0.17	-0.17	-0.26	-0.26	0.08	0.06	initial	initial	initial	N		AUTS2	0.13	0.05	0.17	-0.16	-0.1	-0.16	-0.04	initial	initial	initial	N
CR1L	0.0685089	-0.0164531	-0.0383728	N		BBS10	-0.03	0.01	0	0.12	0.13	#N/A	#N/A	initial	initial	initial	N		AVEN	-0.22	-0.67	-1.18	-0.16	0.07	-0.21	0	initial	Melanoma_lineage	Melanoma_lineage	N
CR2	0.0124583	0.061227	-0.0157039	N		BBS12	0	-0.14	0.03	0.11	0.13	#N/A	#N/A	initial	initial	initial	N		AVIL	-0.16	-0.24	0.05	-0.17	0.04	-0.2	0.01	initial	initial	initial	N
CRABP1	0.069874	-0.0224102	-0.0838824	N		BBS2	0.22	0.08	0.21	0.06	0.07	0.11	0.1	initial	initial	initial	N		AVL9	0.11	-0.01	0.1	0.04	0.15	0.04	0.14	initial	initial	initial	N
CRABP2	-0.0962532	-0.170198	0.00914764	N		BBS4	0.39	0.04	0.16	0.09	0.08	0.03	0	initial	initial	initial	N		AVP	0.4	0.22	0.37	-0.08	-0.03	-0.03	-0.02	initial	initial	initial	N
CRADD	-0.140393	-0.0109291	0.107199	N		BBS5	0.4	0.2	0.27	-0.06	-0.04	-0.05	-0.07	initial	initial	initial	N		AVPI1	0.1	-0.21	-0.16	-0.1	-0.12	-0.05	-0.16	initial	initial	initial	N
CRAT	0.0661638	-0.275349	-0.131397	N		BBS7	0.01	-0.11	0.02	0.08	0.11	-0.03	0.01	initial	initial	initial	N		AVPR1A	0.26	-0.04	0.02	-0.17	-0.06	-0.22	-0.09	initial	initial	initial	N
CRBN	0.143625	-0.0515749	0.0235808	N		BBS9	0.27	0.1	0.19	-0.27	-0.29	0.03	0.03	initial	initial	initial	N		AVPR1B	-0.25	0.17	0.06	-0.1	-0.16	-0.1	-0.18	initial	initial	initial	N
CRCP	0.0296343	-0.116373	-0.0479187	N		BBX	0.2	0.24	0.22	0.02	0.03	0.17	0.14	initial	initial	initial	N		AVPR2	0.47	0.51	0.33	0.04	-0.01	0.06	0.03	initial	initial	initial	N
CREB1	-0.159646	0.154842	0.027495	N		BCAM	0.11	-0.14	-0.1	-0.02	-0.02	-0.02	-0.04	initial	initial	initial	N		AWAT1	0.11	0.34	0.27	0.03	0.07	0.09	0.04	initial	initial	initial	N
CREB3	-0.123135	-0.0413635	-0.0402376	N		BCAN	-0.34	0.15	-0.13	-0.39	-0.36	-0.06	0.02	initial	initial	initial	N		AWAT2	0.46	0.39	0.4	0.11	-0.21	0.13	-0.13	initial	initial	initial	N
CREBBP	-0.128506	0.0775003	0.0694384	N		BCAP29	0.19	0.35	0.34	0.02	0	-0.23	-0.22	initial	initial	initial	N		AXDND1	-0.04	-0.05	0.27	-0.14	0.02	-0.09	-0.03	initial	initial	initial	N
CRELD1	0.0294704	0.132095	0.0765879	N		BCAP31	-0.23	-0.7	-0.71	-0.33	-0.25	#N/A	#N/A	initial	avana_project_score	avana_project_score	N		AXIN1	-0.19	-0.07	-0.16	0.02	0.04	0.13	0.13	initial	initial	initial	N
CRH	0.0500136	-0.0848753	-0.0101579	N		BCAR1	-0.17	-0.07	-0.2	-0.75	-0.68	-0.13	-0.05	initial	initial	initial	N		AXIN2	0.04	-0.26	-0.22	-0.06	0.06	-0.05	0.08	initial	initial	initial	N
CRHR1	-0.0300398	-0.24554	0.0706972	N		BCAR3	0.08	-0.36	-0.02	0.01	0.01	-0.02	-0.04	initial	initial	initial	N		AXL	0.26	0.19	0.18	-0.09	-0.02	-0.1	-0.03	initial	initial	initial	N
CRHR2	-0.141334	-0.0385561	-0.0838541	N		BCAS1	0.1	0.09	0.05	0.11	0.13	0.15	0.18	initial	initial	initial	N		AZGP1	-0.14	0.1	-0.2	-0.11	0	-0.11	-0.09	initial	initial	initial	N
CRIP1	0.0877509	-0.0727694	-0.0400787	N		BCAS2	-0.48	-0.55	-0.43	-0.63	-0.48	-0.12	-0.11	initial	dmso_logFC_less_than_0_5	initial	N		AZI2	0	0.14	-0.11	0.11	-0.01	0.09	-0.06	initial	initial	initial	N
CRIP3	0.0147989	0.250937	0.15137	N		BCAS3	0.11	-0.07	-0.11	-0.28	-0.28	0.06	0.08	initial	initial	initial	N		AZIN1	-2.71	-0.7	-0.5	-0.24	-0.21	-0.27	-0.26	avana_project_score	avana_project_score	avana_project_score	N
CRK	0.0426322	-0.16339	-0.100056	N		BCAS4	0.17	-0.01	-0.13	-0.07	-0.09	0.12	0.2	initial	initial	initial	N		AZIN2	0.27	-0.09	-0.03	-0.13	-0.1	-0.12	-0.11	initial	initial	initial	N
CRKL	-0.280065	-0.2007	-0.101555	N		BCAT1	0.04	0.06	0.07	0.09	0.07	0.07	0.08	initial	initial	initial	N		AZU1	0.05	-0.06	-0.07	-0.01	-0.36	-0.01	-0.3	initial	initial	initial	N
CRLF2	0.0199608	-0.0918962	-0.226497	N		BCAT2	0.14	0.18	0.17	0.1	0.09	0.01	-0.01	initial	initial	initial	N		B2M	0.43	0.09	0.25	0.01	0.02	-0.01	0.12	initial	initial	initial	N
CRMP1	-0.00803062	0.0283275	-0.00852186	N		BCCIP	-2.11	-1.48	-1.85	-0.39	-0.47	-0.41	-0.5	dmso_logFC_less_than_0_5	dmso_logFC_less_than_0_5	dmso_logFC_less_than_0_5	N		B3GALNT1	0.33	-0.02	0.21	0.21	-0.02	0.21	-0.01	initial	initial	initial	N
CRNKL1	-0.0658223	-0.0528409	-0.0199869	N		BCDIN3D	-0.39	-0.3	-0.28	-0.36	-0.39	-0.08	-0.15	initial	initial	initial	N		B3GALNT2	-0.19	0.05	0.07	0.15	0.03	0.14	-0.01	initial	initial	initial	N
CRTAM	0.059462	0.09804	0.0113754	N		BCHE	0.23	0.16	0.12	0.03	0.03	0.06	-0.07	initial	initial	initial	N		B3GALT1	0.29	-0.12	0.12	-0.09	-0.05	-0.07	-0.11	initial	initial	initial	N
CRTC3	-0.0916932	0.22086	0.187807	N		BCKDHA	0.1	0.17	0.03	0.01	0.01	-0.03	-0.04	initial	initial	initial	N		B3GALT2	-0.11	0.13	0.15	0.04	0.09	0.04	0.11	initial	initial	initial	N
CRYAA	-0.00496841	0.0115733	0.0516152	N		BCKDHB	0.07	0.08	-0.08	-0.18	-0.21	0.06	0.1	initial	initial	initial	N		B3GALT4	-0.57	-0.46	-0.44	0.01	0.08	0.04	0.08	Melanoma_lineage	initial	initial	N
CRYL1	-0.1138	0.111522	0.00862378	N		BCKDK	-0.02	-0.21	-0.1	-0.05	-0.07	-0.1	-0.12	initial	initial	initial	N		B3GALT5	0.06	0.53	0.18	0.26	0.07	0.26	0.09	initial	initial	initial	N
CSDE1	-0.132105	-0.242099	-0.149153	N		BCL10	-0.01	-0.08	0.12	0.04	0	-0.06	-0.16	initial	initial	initial	N		B3GALT6	-0.24	-0.18	0.18	-0.11	-0.05	-0.06	0.01	initial	initial	initial	N
CSF1	-0.112451	-0.0699742	0.0275308	N		BCL11A	0.15	0.03	0.01	-0.12	-0.11	0.06	0.07	initial	initial	initial	N		B3GAT1	0.76	0.23	0.28	0.09	0.12	0.06	0.11	initial	initial	initial	N
CSF1R	0.153684	-0.047462	-0.0438836	N		BCL11B	0.05	0.21	0.11	0.08	0.08	0.01	0	initial	initial	initial	N		B3GAT2	0.39	0.18	0.06	-0.18	0	-0.18	-0.03	initial	initial	initial	N
CSF2	-0.0678063	0.0724034	0.132074	N		BCL2	-1.1	-0.04	-0.08	-0.01	-0.02	0.03	-0.06	WT_filter	initial	initial	N		B3GAT3	-1.12	-0.2	-0.08	-0.17	-0.14	-0.14	-0.1	Melanoma_lineage	initial	initial	N
CSF2RB	-0.0211418	0.127148	0.0439952	N		BCL2A1	0.39	0.14	0.07	-0.13	-0.22	-0.02	0.01	initial	initial	initial	N		B3GLCT	-0.18	0.23	0.14	0.11	-0.2	0.12	-0.02	initial	initial	initial	N
CSK	0.110172	-0.0601118	-0.0950425	N		BCL2L1	-0.81	-1.02	-0.27	-0.92	-0.7	-0.11	0.06	dmso_logFC_less_than_0_5	dmso_logFC_less_than_0_5	initial	N		B3GNT2	-0.1	-0.14	-0.08	-0.16	-0.04	-0.12	-0.02	initial	initial	initial	N
CSMD1	-0.0589086	-0.0656532	-0.00303488	N		BCL2L10	0.22	0.02	-0.1	-0.03	0.02	-0.05	0	initial	initial	initial	N		B3GNT3	-0.13	-0.54	-0.26	-0.36	-0.02	-0.35	0.05	initial	Melanoma_lineage	initial	N
CSMD3	-0.0817825	0.0400893	-0.169772	N		BCL2L11	0.05	-0.08	-0.2	-0.08	-0.06	-0.04	-0.03	initial	initial	initial	N		B3GNT4	0.3	-0.16	-0.2	-0.34	-0.05	-0.36	-0.04	initial	initial	initial	N
CSNK1A1	-0.0046531	0.0136341	0.014574	N		BCL2L12	-0.12	0.01	-0.04	-0.17	-0.2	-0.17	-0.01	initial	initial	initial	N		B3GNT5	0.32	0.27	0.41	-0.06	0.08	-0.02	0.13	initial	initial	initial	N
CSNK1D	0.0364018	-0.156645	-0.172932	N		BCL2L13	0.14	-0.12	-0.1	-0.07	-0.08	-0.02	-0.01	initial	initial	initial	N		B3GNT6	0.05	0.15	0.07	-0.15	0.08	-0.14	0.1	initial	initial	initial	N
CSNK1E	-0.0895456	0.0740868	0.039919	N		BCL2L14	0.24	0.23	0.12	-0.11	-0.13	-0.01	0.03	initial	initial	initial	N		B3GNT7	0.62	0.22	0.22	0.04	#N/A	0.02	#N/A	initial	initial	initial	N
CSNK1G3	-0.0497193	-0.208655	-0.0802764	N		BCL2L15	-0.09	-0.33	-0.09	0.01	0.01	#N/A	#N/A	initial	initial	initial	N		B3GNT8	0.14	0.13	0.19	-0.02	0.01	0	0.01	initial	initial	initial	N
CSNK2A1	0.134491	-0.0256176	0.118325	N		BCL2L2	-0.53	-0.22	-0.15	-0.3	-0.35	0.04	0.04	Melanoma_lineage	initial	initial	N		B3GNT9	0.14	0.14	0.02	-0.13	#N/A	-0.13	#N/A	initial	initial	initial	N
CSNK2A2	0.112361	0.0797382	0.0796536	N		BCL2L2	-0.53	-0.22	-0.15	-0.3	-0.35	0.04	0.04	Melanoma_lineage	initial	initial	N		B3GNTL1	0.29	-0.03	-0.15	0.09	0.01	0.12	-0.1	initial	initial	initial	N
CSNK2B	-0.0124771	-0.02302	-0.0808097	N		BCL2L2-PABPN1	-1.29	-0.53	-0.71	#N/A	#N/A	#N/A	#N/A	dmso_logFC_less_than_0_5	dmso_logFC_less_than_0_5	dmso_logFC_less_than_0_5	N		B4GALNT1	0.04	-0.02	-0.06	-0.12	0.02	-0.14	-0.01	initial	initial	initial	N
CSPG4	0.00985269	0.13437	0.0183049	N		BCL3	0.23	0.25	0.08	0.03	0.05	-0.07	-0.12	initial	initial	initial	N		B4GALNT2	-0.27	-0.3	-0.27	-0.16	0.03	-0.23	0.07	initial	initial	initial	N
CSPG5	0.0934143	-0.193134	-0.130254	N		BCL6	0	0.05	0.02	-0.05	-0.1	-0.1	-0.08	initial	initial	initial	N		B4GALNT3	0.34	0.1	0.23	-0.11	-0.02	-0.09	0.03	initial	initial	initial	N
CSPP1	0.0279247	-0.0122372	-0.0367691	N		BCL6B	0.34	0.33	0.14	-0.04	0.02	-0.04	0.02	initial	initial	initial	N		B4GALNT4	-0.07	0.1	0.01	-0.02	0.13	-0.06	0.15	initial	initial	initial	N
CSRP2BP	-0.0795588	-0.0050017	-0.0582551	N		BCL7A	0.34	0.02	-0.1	-0.03	-0.04	-0.06	-0.1	initial	initial	initial	N		B4GALT1	0.23	0.27	0.38	-0.01	-0.06	0	-0.12	initial	initial	initial	N
CST11	-0.0795455	0.0354484	0.0129149	N		BCL7B	0.12	0.06	-0.29	0.18	0.18	-0.06	-0.02	initial	initial	initial	N		B4GALT2	-0.39	0.09	-0.05	-0.08	0.04	-0.06	0.09	initial	initial	initial	N
CT45A10	0.105402	0.0732535	0.132379	N		BCL7C	0.07	-0.74	-0.61	-0.02	-0.01	0.18	0.17	initial	Melanoma_lineage	Melanoma_lineage	N		B4GALT3	-0.79	-0.13	-0.26	-0.35	-0.14	-0.3	-0.1	Melanoma_lineage	initial	initial	N
CT83	0.0595799	-0.0768688	0.0867359	N		BCL9	0.02	-0.03	0.01	-0.07	-0.1	-0.14	-0.07	initial	initial	initial	N		B4GALT4	0.02	0.11	-0.01	0.07	-0.09	0.07	-0.08	initial	initial	initial	N
CTAG1A	0.101338	0.0861514	0.124312	N		BCL9L	0.18	0.06	0.25	-0.25	-0.27	-0.03	-0.03	initial	initial	initial	N		B4GALT5	0.05	0.07	0.06	-0.11	-0.03	-0.09	-0.12	initial	initial	initial	N
CTAGE6	-0.0302378	0.122789	0.0945508	N		BCLAF1	-1.11	-1.12	-1.04	-0.76	-0.72	-0.33	-0.29	dmso_logFC_less_than_0_5	dmso_logFC_less_than_0_5	dmso_logFC_less_than_0_5	N		B4GALT6	0.23	-0.02	0.22	-0.04	#N/A	-0.01	#N/A	initial	initial	initial	N
CTBS	0.0842677	0.0254576	-0.00349277	N		BCLAF3	0.36	0.25	0.25	0.08	0.06	0.03	0.04	initial	initial	initial	N		B4GALT7	-1.12	-0.48	-0.06	-0.19	-0.26	-0.12	-0.2	avana_project_score	initial	initial	N
CTCF	0.00445352	0.174892	0.0647117	N		BCO1	0.16	-0.02	0.02	-0.18	-0.11	-0.01	0.08	initial	initial	initial	N		B4GAT1	-0.48	0.05	0.01	-0.16	#N/A	-0.16	#N/A	initial	initial	initial	N
CTDP1	-0.0202841	-0.123866	0.021915	N		BCO2	0.02	-0.01	0.04	0.05	0.05	-0.04	-0.22	initial	initial	initial	N		B9D1	0.24	0.09	0.25	-0.06	0	-0.06	0.03	initial	initial	initial	N
CTDSPL	0.115721	0.0315621	0.0511137	N		BCOR	0.26	0.38	0.08	0.06	0.1	-0.09	-0.07	initial	initial	initial	N		B9D2	0.11	0.13	0.11	-0.03	#N/A	-0.02	#N/A	initial	initial	initial	N
CTDSPL2	-0.040867	-0.0539541	-0.00579675	N		BCORL1	0.13	0.17	0.25	0.04	0.06	0.12	0.12	initial	initial	initial	N		BAALC	0.4	0.41	0.08	-0.02	0.24	-0.02	0.16	initial	initial	initial	N
CTGF	0.027535	0.15813	-0.095603	N		BCR	-0.11	0.02	-0.05	0.04	0.07	0.02	0.01	initial	initial	initial	N		BAAT	0.28	0.44	0.31	0.11	0.07	0.11	0.05	initial	initial	initial	N
CTH	0.0160347	0.0403822	-0.0407566	N		BCS1L	-0.49	-0.28	-0.93	-0.57	-0.53	-0.2	-0.22	initial	initial	dmso_logFC_less_than_0_5	N		BABAM1	-0.1	-0.33	-0.04	0.17	#N/A	0.18	#N/A	initial	initial	initial	N
CTHRC1	-0.00532268	-0.0530647	-0.0256235	N		BDH1	0.06	0.08	0.17	-0.07	-0.11	-0.42	-0.35	initial	initial	initial	N		BABAM2	0.08	0.02	-0.13	0.03	0.04	0.04	0.06	initial	initial	initial	N
CTLA4	0.126812	0.0826986	0.093067	N		BDH2	0.05	-0.03	0.27	-0.22	-0.2	0.1	0.03	initial	initial	initial	N		BACE1	0.42	0.26	0.23	-0.17	-0.01	-0.17	-0.06	initial	initial	initial	N
CTNNA1	-0.0325567	0.0529645	0.0199476	N		BDKRB1	0.25	0.22	0.44	0.13	0.14	-0.14	-0.08	initial	initial	initial	N		BACE2	0.04	-0.12	0.17	0.01	-0.11	0.01	-0.11	initial	initial	initial	N
CTNNB1	-0.0351291	-0.0963481	-0.199733	N		BDKRB2	0.02	0.1	0.06	-0.03	-0.03	-0.13	-0.1	initial	initial	initial	N		BACH1	0.01	0.18	0.33	0.16	-0.04	0.08	-0.01	initial	initial	initial	N
CTNNB1	-0.0351291	-0.0963481	0.064024	N		BDNF	-0.17	-0.02	-0.17	-0.03	-0.06	-0.04	-0.01	initial	initial	initial	N		BACH2	0.14	0.09	0.16	0.08	0.04	0.07	0.02	initial	initial	initial	N
CTNNB1	-0.0351291	-0.0963481	-0.0223762	N		BDP1	-0.35	-0.34	-0.26	-0.76	-0.73	0.01	0.08	initial	initial	initial	N		BAD	-0.5	-0.1	-0.04	-0.11	-0.02	-0.11	0.03	WT_filter	initial	initial	N
CTNNB1	-0.0351291	0.00765294	-0.199733	N		BEAN1	0.14	0.15	-0.01	-0.1	-0.11	#N/A	#N/A	initial	initial	initial	N		BAG1	-0.15	0.22	-0.17	0.06	-0.18	0.08	-0.17	initial	initial	initial	N
CTNNB1	-0.0351291	0.00765294	0.064024	N		BECN1	-0.17	-0.51	-0.51	-0.26	-0.25	-0.02	-0.04	initial	Melanoma_lineage	Melanoma_lineage	N		BAG2	0.13	0.13	-0.14	-0.28	-0.04	-0.33	-0.06	initial	initial	initial	N
CTNNB1	-0.0351291	0.00765294	-0.0223762	N		BECN2	-0.14	0.01	-0.03	#N/A	#N/A	#N/A	#N/A	initial	initial	initial	N		BAG3	-0.12	0.18	0.18	-0.14	-0.02	-0.12	-0.02	initial	initial	initial	N
CTNNB1	-0.0351291	-0.0337185	-0.199733	N		BEGAIN	0.01	0.21	0.14	-0.15	-0.14	-0.28	-0.24	initial	initial	initial	N		BAG4	-0.76	-0.38	-0.32	0.01	0.14	0.05	0.17	Melanoma_lineage	initial	initial	N
CTNNB1	-0.0351291	-0.0337185	0.064024	N		BEND2	0.28	0.28	0.24	0.16	0.18	0.02	-0.16	initial	initial	initial	N		BAG5	0	-0.12	-0.03	-0.01	-0.18	0	-0.14	initial	initial	initial	N
CTNNB1	-0.0351291	-0.0337185	-0.0223762	N		BEND3	-0.52	-0.42	-0.19	-0.32	-0.18	#N/A	#N/A	avana_project_score	initial	initial	N		BAG6	-0.22	-0.37	-0.5	-0.21	-0.07	-0.12	-0.02	initial	initial	WT_filter	N
CTNNBIP1	-0.0180354	0.115575	0.134714	N		BEND4	0	0.28	0.23	-0.12	-0.1	#N/A	#N/A	initial	initial	initial	N		BAGE	-1.72	-0.94	-2.17	#N/A	-0.17	#N/A	-0.15	dmso_logFC_less_than_0_5	dmso_logFC_less_than_0_5	dmso_logFC_less_than_0_5	N
CTNND1	-0.0971624	0.0138015	-0.0439046	N		BEND5	0.02	-0.07	0.09	0.06	0.05	-0.01	-0.06	initial	initial	initial	N		BAGE2	-0.58	-0.65	-0.89	#N/A	0.11	#N/A	0.08	dmso_logFC_less_than_0_5	dmso_logFC_less_than_0_5	dmso_logFC_less_than_0_5	N
CTNND2	0.0725274	-0.19432	-0.114731	N		BEND6	0.16	0.11	0.19	0	0.02	-0.18	-0.2	initial	initial	initial	N		BAGE3	0.4	0.12	0.3	#N/A	0.39	#N/A	0.4	initial	initial	initial	N
CTNS	0.0616872	0.0458128	-0.0583131	N		BEND7	0.44	0.16	0.23	-0.01	-0.05	#N/A	#N/A	initial	initial	initial	N		BAHCC1	-0.26	-0.19	-0.07	#N/A	#N/A	#N/A	#N/A	initial	initial	initial	N
CTPS1	0.0746555	0.078067	0.0320871	N		BEST1	-0.43	-0.01	-0.08	0.07	0.1	0.08	0.12	initial	initial	initial	N		BAHD1	0.12	-0.1	-0.12	-0.11	0.05	-0.14	0.04	initial	initial	initial	N
CTRB1	-0.0252955	0.0380082	-0.0770233	N		BEST2	0.19	-0.07	-0.26	-0.08	-0.07	-0.04	0	initial	initial	initial	N		BAIAP2	-0.14	-0.35	-0.45	-0.14	0.02	-0.12	0.01	initial	initial	initial	N
CTRC	0.0267363	-0.123807	0.0368113	N		BEST3	0.15	0.04	0.04	-0.15	-0.17	0	0.04	initial	initial	initial	N		BAIAP2L1	-0.04	0.06	0.37	-0.02	0.07	-0.05	0.04	initial	initial	initial	N
CTRL	0.180598	0.0748216	0.0782158	N		BEST4	-0.14	-0.02	0	-0.13	-0.1	0.08	0.09	initial	initial	initial	N		BAIAP2L2	-0.34	-0.29	-0.35	-0.07	-0.12	-0.14	-0.12	initial	initial	initial	N
CTSB	0.0271702	0.0328828	2.26862e-06	N		BET1	0.04	0	0.05	-0.44	-0.34	-0.15	-0.09	initial	initial	initial	N		BAIAP3	-0.09	-0.24	-0.27	-0.24	0.15	-0.23	0.15	initial	initial	initial	N
CTSC	-0.0522082	0.0291706	0.0638357	N		BET1L	0.27	0.08	0.18	-0.14	-0.11	#N/A	#N/A	initial	initial	initial	N		BAK1	-0.99	-0.59	-0.91	-0.34	0.16	-0.33	0.18	Melanoma_lineage	Melanoma_lineage	Melanoma_lineage	N
CTSD	-0.00554709	0.149311	0.0923262	N		BEX1	0.14	0.24	0.33	0.04	0.07	0.06	0.05	initial	initial	initial	N		BAMBI	-0.28	-0.44	-0.69	-0.01	0.06	0	0.13	initial	initial	Melanoma_lineage	N
CTSE	-0.0927832	0.121909	0.221087	N		BEX2	0.39	0.39	0.27	-0.06	-0.03	0.12	0.11	initial	initial	initial	N		BANF1	-3.08	-2.17	-3.45	-1.14	-0.61	-1.11	-0.66	dmso_logFC_less_than_0_5	dmso_logFC_less_than_0_5	dmso_logFC_less_than_0_5	N
CTSF	-0.132991	0.0346981	-0.0658964	N		BEX3	0.07	0.23	0.36	0.01	0	0.11	0.15	initial	initial	initial	N		BANF2	0.44	0.2	0.29	0.12	0.11	0.16	0.16	initial	initial	initial	N
CTSG	0.0807263	0.0569724	0.0168151	N		BEX4	0.29	0.37	0.42	0.05	0.09	#N/A	#N/A	initial	initial	initial	N		BANK1	-0.07	0.01	-0.04	-0.09	0.01	-0.05	0.11	initial	initial	initial	N
CTSH	0.0257788	0.183919	0.0840848	N		BEX5	0.26	0.23	0.34	0.02	0.03	-0.08	-0.05	initial	initial	initial	N		BANP	-2.42	-1.89	-2.54	-0.91	#N/A	-0.87	#N/A	dmso_logFC_less_than_0_5	dmso_logFC_less_than_0_5	dmso_logFC_less_than_0_5	N
CTSK	-0.0461162	0.177745	0.109316	N		BFAR	0.02	0.03	-0.09	-0.06	-0.05	0.12	0.22	initial	initial	initial	N		BAP1	-1.17	-1.05	-1.35	-0.67	-0.18	-0.74	-0.2	dmso_logFC_less_than_0_5	dmso_logFC_less_than_0_5	dmso_logFC_less_than_0_5	N
CTSL	-0.0186923	0.117894	0.0583108	N		BFSP1	0.3	0.14	0.1	0.04	0.09	-0.08	-0.1	initial	initial	initial	N		BARHL1	-0.28	0.28	0.51	-0.13	#N/A	-0.11	#N/A	initial	initial	initial	N
CTSO	0.0198435	0.0237029	0.0704601	N		BFSP2	-0.15	-0.07	0.06	0.14	0.15	0	0.01	initial	initial	initial	N		BARHL2	0.32	0.04	-0.05	-0.21	-0.1	-0.2	-0.09	initial	initial	initial	N
CTSS	-0.020996	-0.0780081	0.0466155	N		BGLAP	-0.31	-0.2	0.2	-0.08	-0.07	0.26	0.28	initial	initial	initial	N		BARX1	0.11	0.02	0.19	-0.02	0.04	-0.01	0.03	initial	initial	initial	N
CTSV	-0.0119279	0.00378058	0.0514106	N		BGN	0.38	0.18	0.23	0.12	0.12	-0.16	-0.21	initial	initial	initial	N		BARX2	0.14	-0.03	0.13	0.01	-0.02	0.01	-0.1	initial	initial	initial	N
CTSZ	-0.173014	0.101605	-0.0070761	N		BHLHA15	0.12	0.07	-0.11	-0.35	-0.42	0.03	0.03	initial	initial	initial	N		BASP1	0.26	0.33	0.27	0.2	0.2	0.19	0.24	initial	initial	initial	N
CTTN	-0.0103954	0.0575858	0.042749	N		BHLHA9	0.36	0	0.2	0.02	0.01	#N/A	#N/A	initial	initial	initial	N		BATF	0.09	0.04	0.17	0.1	-0.02	0.09	-0.03	initial	initial	initial	N
CTU1	0.0370462	-0.183186	-0.056816	N		BHLHB9	0.41	0.2	0.34	0.04	0.02	0.01	0.02	initial	initial	initial	N		BATF2	-0.14	0	0.12	-0.24	0.13	-0.15	0.09	initial	initial	initial	N
CUL1	-0.102679	-0.0111178	0.136743	N		BHLHE22	-0.08	0.12	0.24	-0.08	-0.08	-0.02	0	initial	initial	initial	N		BATF3	-0.21	0.16	0.13	0.18	-0.09	0.21	-0.07	initial	initial	initial	N
CUL3	-0.0623612	-0.052915	0.0100217	N		BHLHE23	0.13	-0.07	0.08	-0.02	-0.05	0.04	0	initial	initial	initial	N		BAX	0.12	0.16	0.04	0.17	-0.14	0.16	-0.12	initial	initial	initial	N
CUL4A	0.171989	0.156226	0.140166	N		BHLHE40	0.04	-0.01	0.13	0.16	0.2	-0.03	-0.05	initial	initial	initial	N		BAZ1A	-0.1	0.15	0.14	-0.09	-0.02	-0.07	0.01	initial	initial	initial	N
CUL4B	0.182687	-0.0522147	0.0326298	N		BHLHE40 /// CENPX	-0.09	-0.12	-0.33	#N/A	#N/A	#N/A	#N/A	initial	initial	initial	N		BAZ1B	-0.39	-0.42	-0.02	-0.33	-0.16	-0.35	-0.12	initial	initial	initial	N
CUX1	0.0973223	0.0795201	-0.0245935	N		BHLHE40 /// DELEC1	0.24	0.12	0.35	#N/A	#N/A	#N/A	#N/A	initial	initial	initial	N		BAZ2A	-0.16	-0.47	-0.55	-0.12	0.04	-0.13	0.06	initial	initial	WT_filter	N
CX3CL1	0.158121	0.0519358	-0.00546081	N		BHLHE41	0.16	-0.02	-0.25	-0.18	-0.2	0.02	0.06	initial	initial	initial	N		BAZ2B	0.08	-0.1	0.03	0.13	-0.05	0.12	-0.09	initial	initial	initial	N
CX3CR1	0.0265336	0.164915	-0.0284405	N		BHMT	0.08	-0.03	0.07	-0.06	-0.05	0	0.01	initial	initial	initial	N		BBC3	0.33	0.22	0.09	0.03	-0.24	-0.02	-0.24	initial	initial	initial	N
CXADR	-0.0175166	-0.0757425	0.00665548	N		BHMT2	0.09	-0.07	-0.2	-0.16	-0.18	-0.05	0.03	initial	initial	initial	N		BBIP1	0.3	0.23	0.23	0.08	#N/A	0.04	#N/A	initial	initial	initial	N
CXCL1	0.0658382	-0.114296	0.216703	N		BICC1	-0.07	0.03	0.19	0.02	0.03	-0.06	-0.04	initial	initial	initial	N		BBOF1	0	-0.06	0.07	-0.08	#N/A	-0.04	#N/A	initial	initial	initial	N
CXCL10	0.0621719	0.0457309	0.00349111	N		BICD1	0.08	-0.09	0.05	-0.2	-0.2	0.15	0.15	initial	initial	initial	N		BBOX1	0.1	0.13	0.35	0.11	0.06	0.11	0.06	initial	initial	initial	N
CXCL12	-0.0201541	-0.0307814	0.00188563	N		BICD2	-0.18	-0.04	-0.25	-0.23	-0.21	-0.12	-0.15	initial	initial	initial	N		BBS1	-0.48	-0.16	-0.27	-0.26	0.08	-0.26	0.06	initial	initial	initial	N
CXCL13	0.0338678	-0.0778812	0.138707	N		BICDL1	-0.1	-0.17	-0.07	-0.06	-0.05	0	0.11	initial	initial	initial	N		BBS10	0.12	-0.17	-0.02	0.12	#N/A	0.13	#N/A	initial	initial	initial	N
CXCL14	-0.00497701	-0.0867505	0.0323747	N		BICDL2	-0.33	-0.86	-0.7	-0.34	-0.35	#N/A	#N/A	initial	avana_project_score	avana_project_score	N		BBS12	0.23	-0.09	0.04	0.11	#N/A	0.13	#N/A	initial	initial	initial	N
CXCL8	0.0918184	0.0564012	0.0724708	N		BICRA	0.44	0.18	0.13	0.08	0.15	0.03	-0.02	initial	initial	initial	N		BBS2	0.32	0.12	0.15	0.06	0.11	0.07	0.1	initial	initial	initial	N
CXCL9	0.111512	0.0322604	0.0197443	N		BICRAL	-0.14	0.13	-0.01	0.02	0.05	#N/A	#N/A	initial	initial	initial	N		BBS4	0.35	0.02	0.18	0.09	0.03	0.08	0	initial	initial	initial	N
CXCR1	0.0521543	0.0302744	0.0511797	N		BID	0.03	-0.3	-0.17	0.09	0.05	0.02	-0.02	initial	initial	initial	N		BBS5	0.49	0.29	0.34	-0.06	-0.05	-0.04	-0.07	initial	initial	initial	N
CXCR2	-0.0675635	-0.147405	-0.00438822	N		BIK	-0.04	0.23	0.32	0.12	0.1	0.02	-0.02	initial	initial	initial	N		BBS7	0.13	-0.26	0.02	0.08	-0.03	0.11	0.01	initial	initial	initial	N
CXCR3	-0.0460394	0.0376657	-0.108885	N		BIN1	-0.06	-0.07	0.12	-0.22	-0.21	-0.16	-0.16	initial	initial	initial	N		BBS9	0.23	0.06	0.11	-0.27	0.03	-0.29	0.03	initial	initial	initial	N
CXCR4	0.0337747	0.221388	0.0992009	N		BIN2	-0.18	-0.16	-0.02	-0.17	-0.16	0	0	initial	initial	initial	N		BBX	0.18	0.28	0.18	0.02	0.17	0.03	0.14	initial	initial	initial	N
CXCR5	0.125241	-0.0586629	0.192464	N		BIN3	-0.21	0.11	0.08	0.43	0.43	-0.02	-0.05	initial	initial	initial	N		BCAM	0.09	0.03	-0.34	-0.02	-0.02	-0.02	-0.04	initial	initial	initial	N
CXCR6	0.0535793	0.144895	0.0632273	N		BIRC2	-0.17	0.03	-0.02	-0.2	-0.22	-0.1	-0.06	initial	initial	initial	N		BCAN	-0.1	0.18	-0.34	-0.39	-0.06	-0.36	0.02	initial	initial	initial	N
CXorf40B	0.0125559	-0.0914923	-0.16349	N		BIRC3	-0.3	0.2	0.11	0.14	0.13	-0.02	-0.02	initial	initial	initial	N		BCAP29	0.34	0.41	0.32	0.02	-0.23	0	-0.22	initial	initial	initial	N
CXXC5	0.103521	0.296455	0.118986	N		BIRC5	-2.57	-1.72	-2.75	-1.5	-1.56	-0.7	-0.8	dmso_logFC_less_than_0_5	dmso_logFC_less_than_0_5	dmso_logFC_less_than_0_5	N		BCAP31	-0.54	-1.18	-1.35	-0.33	#N/A	-0.25	#N/A	avana_project_score	avana_project_score	avana_project_score	N
CYB561	0.167672	-0.0233134	0.0388884	N		BIRC6	0.39	-0.39	-0.39	-0.39	-0.34	-0.18	-0.15	initial	initial	initial	N		BCAR1	-0.37	0.18	-0.18	-0.75	-0.13	-0.68	-0.05	initial	initial	initial	N
CYB561D2	0.100277	-0.105511	0.0548643	N		BIRC7	0.21	0.01	0.03	0.16	0.18	-0.12	-0.12	initial	initial	initial	N		BCAR3	0.17	-0.07	0	0.01	-0.02	0.01	-0.04	initial	initial	initial	N
CYB5D2	0.12685	0.225855	0.0982446	N		BIRC8	0.55	0.33	0.28	-0.2	-0.14	-0.1	-0.17	initial	initial	initial	N		BCAS1	0.13	0.11	0.36	0.11	0.15	0.13	0.18	initial	initial	initial	N
CYB5R1	0.0171501	-0.0734277	-0.0493268	N		BIVM	0.21	0.27	0.27	0.09	0.12	0.09	0.06	initial	initial	initial	nonPanlethal		BCAS2	-0.45	-0.45	-0.64	-0.63	-0.12	-0.48	-0.11	initial	initial	dmso_logFC_less_than_0_5	N
CYB5R3	0.00540876	0.127734	0.0326884	N		BIVM-ERCC5	-0.15	0.19	0.27	#N/A	#N/A	#N/A	#N/A	initial	initial	initial	N		BCAS3	0.23	-0.27	-0.28	-0.28	0.06	-0.28	0.08	initial	initial	initial	N
CYBA	0.0391813	-0.0216902	0.017583	N		BLCAP	0.05	0.14	-0.09	-0.15	-0.17	-0.04	0.03	initial	initial	initial	N		BCAS4	0.22	-0.14	0.14	-0.07	0.12	-0.09	0.2	initial	initial	initial	N
CYBB	0.063647	0.0488776	0.154666	N		BLID	0.24	0.19	0.14	0.06	0.06	#N/A	#N/A	initial	initial	initial	N		BCAT1	0.19	0.2	0.11	0.09	0.07	0.07	0.08	initial	initial	initial	N
CYBRD1	-0.0291895	-0.00269213	-0.0161725	N		BLK	-0.3	0.08	0.27	0.03	0.02	0	-0.01	initial	initial	initial	N		BCAT2	-0.04	0.14	0.3	0.1	0.01	0.09	-0.01	initial	initial	initial	N
CYC1	0.00511689	-0.0645917	-0.0358719	N		BLM	-0.06	-0.19	-0.37	-0.18	-0.19	-0.09	-0.04	initial	initial	initial	N		BCCIP	-2.44	-1.85	-2.96	-0.39	-0.41	-0.47	-0.5	dmso_logFC_less_than_0_5	dmso_logFC_less_than_0_5	dmso_logFC_less_than_0_5	N
CYLD	0.0384656	0.186857	0.0512785	N		BLMH	-0.11	0.19	0.18	0	0.03	0.1	0.09	initial	initial	initial	N		BCDIN3D	-0.41	-0.28	-0.33	-0.36	-0.08	-0.39	-0.15	initial	initial	initial	N
CYP11A1	0.0934814	-0.12149	-0.0528721	N		BLNK	0.26	0.25	0.21	-0.01	0.02	-0.05	-0.03	initial	initial	initial	N		BCHE	0.35	0.16	0.27	0.03	0.06	0.03	-0.07	initial	initial	initial	N
CYP11B1	-0.0843943	-0.295882	-0.157656	N		BLOC1S1	-0.69	-0.41	-0.19	0.04	0.06	0.01	0.01	WT_filter	initial	initial	N		BCKDHA	0.35	0.14	0.07	0.01	-0.03	0.01	-0.04	initial	initial	initial	N
CYP11B2	0.0485677	0.0715879	-0.0381234	N		BLOC1S2	-0.4	-0.66	-0.32	-0.16	-0.15	-0.25	-0.27	initial	avana_project_score	initial	N		BCKDHB	0.21	0.19	0.05	-0.18	0.06	-0.21	0.1	initial	initial	initial	N
CYP17A1	0.0569523	0.0599101	0.111382	N		BLOC1S3	-0.03	-0.03	0	-0.31	-0.34	#N/A	#N/A	initial	initial	initial	N		BCKDK	0.01	-0.08	-0.28	-0.05	-0.1	-0.07	-0.12	initial	initial	initial	N
CYP19A1	0.105461	-0.0468984	0.0453781	N		BLOC1S4	-0.21	0.09	0.02	-0.02	0.01	0.02	0	initial	initial	initial	N		BCL10	0.14	-0.03	0.11	0.04	-0.06	0	-0.16	initial	initial	initial	N
CYP1A1	0.0697184	0.095222	0.0974722	N		BLOC1S5	-0.18	0.02	0.12	0.03	0.03	-0.16	-0.17	initial	initial	initial	N		BCL11A	0.26	-0.09	-0.11	-0.12	0.06	-0.11	0.07	initial	initial	initial	N
CYP1A2	0.00531637	0.137901	0.00597689	N		BLOC1S6	0.17	0.06	0.29	-0.08	-0.05	0.17	0.12	initial	initial	initial	N		BCL11B	0.18	0.23	0.28	0.08	0.01	0.08	0	initial	initial	initial	N
CYP1B1	0.034367	-0.0540868	-0.0429112	N		BLVRA	0.04	-0.19	-0.04	0.08	0.12	0.16	0.22	initial	initial	initial	N		BCL2	-1.55	-0.47	-0.39	-0.01	0.03	-0.02	-0.06	WT_filter	initial	initial	N
CYP21A2	-0.0638237	0.0635708	-0.00705196	N		BLVRB	0.27	0.16	0.02	0.09	0.12	0.18	0.2	initial	initial	initial	N		BCL2A1	0.59	-0.09	0.17	-0.13	-0.02	-0.22	0.01	initial	initial	initial	N
CYP24A1	-0.0252044	-0.00222725	-0.0220356	N		BLZF1	-0.13	0.01	0.02	-0.09	-0.1	-0.06	0.02	initial	initial	initial	N		BCL2L1	-0.97	-1.3	-0.57	-0.92	-0.11	-0.7	0.06	dmso_logFC_less_than_0_5	dmso_logFC_less_than_0_5	dmso_logFC_less_than_0_5	N
CYP26A1	0.0129066	0.0566124	-0.0127917	N		BMERB1	0.11	0	-0.13	-0.01	-0.02	#N/A	#N/A	initial	initial	initial	N		BCL2L10	0.19	0.07	0	-0.03	-0.05	0.02	0	initial	initial	initial	N
CYP27A1	-0.0619639	-0.0390981	-0.0275134	N		BMF	0.36	0.26	0.06	-0.17	-0.13	0.01	0.03	initial	initial	initial	N		BCL2L11	0.27	-0.03	-0.09	-0.08	-0.04	-0.06	-0.03	initial	initial	initial	N
CYP2A13	0.0144007	-0.00209017	-0.0494568	N		BMI1	0.15	0.13	0.21	0.17	0.17	-0.03	-0.02	initial	initial	initial	N		BCL2L12	0.04	0.28	0.14	-0.17	-0.17	-0.2	-0.01	initial	initial	initial	N
CYP2A6	0.0108315	-0.0761615	-0.0449965	N		BMP1	-0.35	0	0	0	0.01	-0.08	-0.09	initial	initial	initial	N		BCL2L13	0.13	-0.23	-0.33	-0.07	-0.02	-0.08	-0.01	initial	initial	initial	N
CYP2A7	-0.0657514	-0.0403913	-0.0877688	N		BMP10	0.14	0.13	0.07	-0.06	-0.05	-0.04	0	initial	initial	initial	N		BCL2L14	0.24	0.24	-0.01	-0.11	-0.01	-0.13	0.03	initial	initial	initial	N
CYP2B6	-0.0592402	-0.128961	-0.188887	N		BMP15	0.5	0.3	0.38	0.02	0.02	0.08	0.01	initial	initial	initial	N		BCL2L15	-0.04	-0.26	-0.1	0.01	#N/A	0.01	#N/A	initial	initial	initial	N
CYP2C18	0.0610196	0.0255391	0.150718	N		BMP2	0.17	0.14	-0.02	0.07	0.09	-0.07	-0.05	initial	initial	initial	N		BCL2L2	-0.27	-0.2	-0.24	-0.3	0.04	-0.35	0.04	initial	initial	initial	N
CYP2C19	0.0490013	0.0390066	0.000369357	N		BMP2K	0.13	-0.03	-0.07	0.02	0.04	0.01	0	initial	initial	initial	N		BCL2L2	-0.27	-0.2	-0.24	-0.3	0.04	-0.35	0.04	initial	initial	initial	N
CYP2C9	0.129056	0.0713988	0.0368979	N		BMP3	0.26	0.24	0.22	0.12	0.11	-0.03	-0.04	initial	initial	initial	N		BCL2L2-PABPN1	-1.5	-0.68	-0.86	#N/A	#N/A	#N/A	#N/A	dmso_logFC_less_than_0_5	dmso_logFC_less_than_0_5	dmso_logFC_less_than_0_5	N
CYP2D6	-0.033595	0.000527002	0.0704007	N		BMP4	0.11	0.19	-0.06	0.03	0.02	-0.09	-0.08	initial	initial	initial	N		BCL3	0.36	0.18	0.29	0.03	-0.07	0.05	-0.12	initial	initial	initial	N
CYP2E1	-0.0374382	0.0322153	-0.0490765	N		BMP5	0.11	0.18	0.2	-0.05	-0.01	0.07	0.09	initial	initial	initial	N		BCL6	0.13	0.12	0.06	-0.05	-0.1	-0.1	-0.08	initial	initial	initial	N
CYP2F1	0.0702	-0.0484764	0.10024	N		BMP6	-0.29	-0.05	-0.13	-0.04	-0.06	-0.16	-0.15	initial	initial	initial	N		BCL6B	0.6	0.17	0.12	-0.04	-0.04	0.02	0.02	initial	initial	initial	N
CYP2J2	0.129544	0.0684499	0.00561374	N		BMP7	0.03	-0.02	-0.05	0.09	0.05	#N/A	#N/A	initial	initial	initial	N		BCL7A	0.16	-0.03	0.07	-0.03	-0.06	-0.04	-0.1	initial	initial	initial	N
CYP2U1	0.0593086	-0.129286	-0.0199279	N		BMP8A	0.13	0.18	0.28	0.07	0.09	-0.06	0.05	initial	initial	initial	N		BCL7B	0.08	-0.22	-0.25	0.18	-0.06	0.18	-0.02	initial	initial	initial	N
CYP2W1	0.0847648	0.0514559	0.0196395	N		BMP8B	0.33	0.17	0.1	-0.04	-0.06	0	-0.05	initial	initial	initial	N		BCL7C	-0.12	-0.57	-0.54	-0.02	0.18	-0.01	0.17	initial	Melanoma_lineage	Melanoma_lineage	N
CYP3A4	0.0915582	-0.0749282	-0.0584514	N		BMPER	-0.11	0.04	0.06	0.07	0.06	0	0.02	initial	initial	initial	N		BCL9	-0.34	-0.32	-0.02	-0.07	-0.14	-0.1	-0.07	initial	initial	initial	N
CYP3A5	0.0204066	-0.0592627	-0.0706471	N		BMPR1A	-0.52	-0.17	-0.08	-0.16	-0.11	-0.09	-0.09	Melanoma_lineage	initial	initial	N		BCL9L	0.15	0.08	0.47	-0.25	-0.03	-0.27	-0.03	initial	initial	initial	N
CYP3A7	-0.0471833	-0.120153	0.00370416	N		BMPR1B	0.01	0.33	0.61	0.11	0.1	-0.15	-0.06	initial	initial	initial	N		BCLAF1	-1.69	-1.28	-1.31	-0.76	-0.33	-0.72	-0.29	dmso_logFC_less_than_0_5	dmso_logFC_less_than_0_5	dmso_logFC_less_than_0_5	N
CYP46A1	0.019822	0.0831025	0.0628262	N		BMPR2	0.38	0.05	0.04	0.02	0	0.02	0.03	initial	initial	initial	N		BCLAF3	0.55	0.42	0.43	0.08	0.03	0.06	0.04	initial	initial	initial	N
CYP4A11	0.0685278	0.0697554	0.0980787	N		BMS1	-1.83	-1.87	-2.59	-1.19	-1.28	-0.36	-0.52	dmso_logFC_less_than_0_5	dmso_logFC_less_than_0_5	dmso_logFC_less_than_0_5	N		BCO1	0.34	0.08	0.29	-0.18	-0.01	-0.11	0.08	initial	initial	initial	N
CYP4F2	0.0715786	-0.0636085	-0.0187623	N		BMT2	-0.02	0.29	0.35	0.15	0.13	-0.05	-0.09	initial	initial	initial	N		BCO2	0.22	0.08	0.1	0.05	-0.04	0.05	-0.22	initial	initial	initial	N
CYP4F8	0.120216	0.0502066	-0.0510278	N		BMX	0.36	0.29	0.26	0.14	0.16	-0.04	-0.02	initial	initial	initial	N		BCOR	0.24	0.61	0.32	0.06	-0.09	0.1	-0.07	initial	initial	initial	N
CYP4V2	0.190238	-0.0332359	0.261784	N		BNC1	0.15	0.05	0.06	-0.06	-0.05	-0.02	-0.01	initial	initial	initial	N		BCORL1	0.23	0.2	0.32	0.04	0.12	0.06	0.12	initial	initial	initial	N
CYP51A1	-0.0983153	0.0933848	-0.0400711	N		BNC2	-0.28	0.24	0.32	0.08	0.04	-0.01	-0.08	initial	initial	initial	N		BCR	-0.2	0.06	-0.19	0.04	0.02	0.07	0.01	initial	initial	initial	N
CYP7A1	0.0812185	0.0825763	-0.000372297	N		BNIP1	0.13	-0.22	0.06	-0.55	-0.51	0.06	0.09	initial	initial	initial	N		BCS1L	-2.92	-1.25	-3.09	-0.57	-0.2	-0.53	-0.22	dmso_logFC_less_than_0_5	dmso_logFC_less_than_0_5	dmso_logFC_less_than_0_5	N
CYP8B1	0.0790788	-0.0681078	-0.190256	N		BNIP2	-0.16	-0.12	-0.07	-0.19	-0.16	0.12	0.15	initial	initial	initial	N		BDH1	0.21	0.14	-0.1	-0.07	-0.42	-0.11	-0.35	initial	initial	initial	N
CYR61	-0.0511131	0.00699411	0.0632656	N		BNIP3	0.11	0.14	-0.13	-0.21	-0.24	-0.04	-0.06	initial	initial	initial	N		BDH2	0.18	0.07	0.19	-0.22	0.1	-0.2	0.03	initial	initial	initial	N
CYSLTR1	0.0667189	-0.0505243	-0.0316028	N		BNIP3L	0.1	0.16	0.26	0.24	0.26	#N/A	#N/A	initial	initial	initial	N		BDKRB1	0.27	0.14	0.44	0.13	-0.14	0.14	-0.08	initial	initial	initial	N
CYSLTR2	0.161427	-0.0353976	-0.0274904	N		BNIP5	-0.3	-0.06	-0.06	-0.13	-0.11	#N/A	#N/A	initial	initial	initial	N		BDKRB2	0.09	0.17	0.03	-0.03	-0.13	-0.03	-0.1	initial	initial	initial	N
CYTH1	0.0199402	0.0458722	-0.156219	N		BNIPL	-0.24	-0.25	-0.22	-0.23	-0.23	0.02	0.03	initial	initial	initial	N		BDNF	-0.24	0.21	-0.19	-0.03	-0.04	-0.06	-0.01	initial	initial	initial	N
CYTH2	0.00651756	-0.0589494	-0.119261	N		BOC	-0.07	0.07	0.07	-0.08	-0.13	0.08	0.1	initial	initial	initial	N		BDP1	-0.59	-0.17	-0.48	-0.76	0.01	-0.73	0.08	dmso_logFC_less_than_0_5	initial	initial	N
CYTH4	-0.0805276	-0.0762334	-0.0778255	N		BOD1	-0.07	-0.15	-0.01	-0.22	-0.23	#N/A	#N/A	initial	initial	initial	N		BEAN1	0.13	0.11	0.07	-0.1	#N/A	-0.11	#N/A	initial	initial	initial	N
CYTL1	0.0300336	0.129578	0.0740113	N		BOD1L1	-0.13	0.14	-0.09	-0.3	-0.36	#N/A	#N/A	initial	initial	initial	N		BECN1	-0.23	-0.96	-1.21	-0.26	-0.02	-0.25	-0.04	initial	Melanoma_lineage	Melanoma_lineage	N
D2HGDH	-0.066865	-0.176044	-0.0494742	N		BOD1L2	0.24	0.28	0.23	0.2	0.22	#N/A	#N/A	initial	initial	initial	N		BECN2	0.01	0.1	-0.16	#N/A	#N/A	#N/A	#N/A	initial	initial	initial	N
DAB2	-0.00914878	-0.00227399	-0.00804346	N		BOK	0.51	0.24	0.26	-0.05	-0.07	0.05	-0.03	initial	initial	initial	N		BEGAIN	0.06	0.25	0.05	-0.15	-0.28	-0.14	-0.24	initial	initial	initial	N
DACH1	-0.0416966	0.0711823	0.049017	N		BOLA1	-0.36	-0.09	-0.06	-0.26	-0.23	0.05	0.09	initial	initial	initial	N		BEND2	0.5	0.44	0.4	0.16	0.02	0.18	-0.16	initial	initial	initial	N
DACH2	-0.0812207	0.0312765	-0.077501	N		BOLA2	-0.72	-1.24	-1.31	#N/A	#N/A	#N/A	#N/A	dmso_logFC_less_than_0_5	dmso_logFC_less_than_0_5	dmso_logFC_less_than_0_5	N		BEND3	-0.94	-0.44	-0.62	-0.32	#N/A	-0.18	#N/A	avana_project_score	initial	avana_project_score	N
DAGLA	-0.10428	0.114874	-0.0117118	N		BOLA2B	-0.72	-0.66	-1.46	#N/A	#N/A	#N/A	#N/A	dmso_logFC_less_than_0_5	dmso_logFC_less_than_0_5	dmso_logFC_less_than_0_5	N		BEND4	0.02	0.51	0.19	-0.12	#N/A	-0.1	#N/A	initial	initial	initial	N
DAGLB	0.00036504	-0.118269	-0.0925999	N		BOLA3	-0.33	-0.25	-0.49	0	-0.02	0	0.02	initial	initial	initial	N		BEND5	0.1	0.05	0.12	0.06	-0.01	0.05	-0.06	initial	initial	initial	N
DAND5	0.0702292	0.111151	0.057372	N		BOLL	0.13	0.12	0.16	0.02	0	0.01	-0.01	initial	initial	initial	N		BEND6	0.16	0.22	0.23	0	-0.18	0.02	-0.2	initial	initial	initial	N
DAO	0.0826966	0.0449202	-0.0118407	N		BOP1	-2.08	-1.68	-2.37	-1.22	-1.22	-0.73	-0.73	dmso_logFC_less_than_0_5	dmso_logFC_less_than_0_5	dmso_logFC_less_than_0_5	N		BEND7	0.44	0.22	0.21	-0.01	#N/A	-0.05	#N/A	initial	initial	initial	N
DAP3	-0.196503	-0.071275	-0.0881427	N		BORA	-1.29	-1.57	-1.77	-1.03	-0.98	0.09	0.1	dmso_logFC_less_than_0_5	dmso_logFC_less_than_0_5	dmso_logFC_less_than_0_5	N		BEST1	-0.3	0.09	-0.03	0.07	0.08	0.1	0.12	initial	initial	initial	N
DAPK1	0.124267	-0.000906137	-0.0331344	N		BORCS5	-0.23	-0.73	-0.21	-0.38	-0.38	-0.06	-0.04	initial	Melanoma_lineage	initial	N		BEST2	-0.08	-0.06	-0.21	-0.08	-0.04	-0.07	0	initial	initial	initial	N
DAPK2	-0.147375	0.0396932	-0.0824131	N		BORCS6	-0.19	-0.68	-0.39	0.04	0.08	#N/A	#N/A	initial	avana_project_score	initial	N		BEST3	0.26	0.04	0.17	-0.15	0	-0.17	0.04	initial	initial	initial	N
DAPK3	0.0722067	-0.0687499	0.0527678	N		BORCS7	-0.26	-0.38	-0.4	-0.28	-0.3	0.01	-0.01	initial	initial	initial	N		BEST4	0.01	0.28	-0.09	-0.13	0.08	-0.1	0.09	initial	initial	initial	N
DAPP1	0.0835473	0.0324845	0.031656	N		BORCS8	-0.82	-1	-0.8	-0.37	-0.39	-0.05	-0.06	Melanoma_lineage	Melanoma_lineage	Melanoma_lineage	N		BET1	-0.02	0.07	-0.17	-0.44	-0.15	-0.34	-0.09	initial	initial	initial	N
DAXX	-0.0523152	-0.145779	-0.0370524	N		BORCS8-MEF2B	-0.25	-0.41	-0.67	#N/A	#N/A	#N/A	#N/A	initial	initial	dmso_logFC_less_than_0_5	N		BET1L	0.16	0.08	0.26	-0.14	#N/A	-0.11	#N/A	initial	initial	initial	N
DAZAP1	0.0387013	0.0550048	-0.0252722	N		BPGM	0.04	0.06	0.29	0.1	0.03	0.1	0.13	initial	initial	initial	N		BEX1	0.31	0.29	0.47	0.04	0.06	0.07	0.05	initial	initial	initial	N
DAZL	-0.00994842	0.155143	0.0145021	N		BPHL	0.34	0.2	0.22	0	-0.03	-0.06	-0.03	initial	initial	initial	N		BEX2	0.47	0.5	0.25	-0.06	0.12	-0.03	0.11	initial	initial	initial	N
DBF4	0.00147995	0.00635272	-0.0423234	N		BPI	0.01	0	0.01	0.09	0.05	0.02	0.07	initial	initial	initial	N		BEX3	0.12	0.32	0.44	0.01	0.11	0	0.15	initial	initial	initial	N
DBH	-0.0373656	0.0417795	-0.0244334	N		BPIFA1	0.24	0.25	0.15	0.14	0.14	0.06	0.08	initial	initial	initial	N		BEX4	0.4	0.43	0.46	0.05	#N/A	0.09	#N/A	initial	initial	initial	N
DBNL	0.000243169	-0.083534	-0.0465114	N		BPIFA2	0.18	0.19	0.17	0.26	0.3	-0.02	-0.09	initial	initial	initial	N		BEX5	0.42	0.4	0.58	0.02	-0.08	0.03	-0.05	initial	initial	initial	N
DBT	-0.0673973	-0.026907	0.00538618	N		BPIFA3	0.31	0.07	-0.01	-0.1	-0.12	-0.18	-0.14	initial	initial	initial	N		BFAR	-0.05	0.02	-0.21	-0.06	0.12	-0.05	0.22	initial	initial	initial	N
DBX1	0.0170822	0.143857	0.0846371	N		BPIFB1	-0.03	-0.07	-0.05	-0.03	-0.02	-0.38	-0.3	initial	initial	initial	N		BFSP1	0.4	0.1	-0.01	0.04	-0.08	0.09	-0.1	initial	initial	initial	N
DCAF11	-0.0169639	-0.0331891	-0.126308	N		BPIFB2	-0.06	-0.09	0.15	-0.07	-0.06	#N/A	#N/A	initial	initial	initial	N		BFSP2	-0.17	0.04	0.01	0.14	0	0.15	0.01	initial	initial	initial	N
DCC	0.0926394	0.0503372	0.0959142	N		BPIFB3	0.16	0.23	0.01	-0.19	-0.19	0.04	0.08	initial	initial	initial	N		BGLAP	-0.33	-0.17	0.14	-0.08	0.26	-0.07	0.28	initial	initial	initial	N
DCD	0.0371655	-0.121047	0.129266	N		BPIFB4	-0.07	0.08	-0.03	-0.13	-0.12	#N/A	#N/A	initial	initial	initial	N		BGN	0.41	0.26	0.32	0.12	-0.16	0.12	-0.21	initial	initial	initial	N
DCDC1	0.0252533	-0.128433	-0.00151956	N		BPIFB6	0.2	0.03	0.1	-0.03	-0.02	0.08	0.17	initial	initial	initial	N		BHLHA15	-0.14	0.01	0.09	-0.35	0.03	-0.42	0.03	initial	initial	initial	N
DCDC2C	0.0747794	-0.116731	0.0281945	N		BPIFC	0.02	0.02	-0.03	0.05	0.08	0.03	-0.05	initial	initial	initial	N		BHLHA9	0.56	0.22	0.36	0.02	#N/A	0.01	#N/A	initial	initial	initial	N
DCHS2	0.0958403	0.112541	0.0943458	N		BPNT1	-0.49	-0.06	-0.22	-0.31	-0.28	0.03	0.09	initial	initial	initial	N		BHLHB9	0.61	0.4	0.54	0.04	0.01	0.02	0.02	initial	initial	initial	N
DCK	-0.0309528	-0.0416021	-0.18348	N		BPTF	-0.98	-0.77	-1.05	-0.59	-0.78	-0.28	-0.41	dmso_logFC_less_than_0_5	dmso_logFC_less_than_0_5	dmso_logFC_less_than_0_5	N		BHLHE22	-0.21	0.31	0.26	-0.08	-0.02	-0.08	0	initial	initial	initial	N
DCLK2	0.0191489	0.000118416	-0.00928608	N		BPY2	0.66	0.51	0.58	#N/A	#N/A	#N/A	#N/A	initial	initial	initial	N		BHLHE23	-0.05	-0.15	0.13	-0.02	0.04	-0.05	0	initial	initial	initial	N
DCLK3	-0.00919797	0.111863	0.00864513	N		BRAF	-0.33	-0.08	-0.18	-0.14	-1.14	0	-0.71	initial	initial	initial	N		BHLHE40	0.06	-0.12	0.16	0.16	-0.03	0.2	-0.05	initial	initial	initial	N
DCN	0.110087	-0.0276312	-0.0851232	N		BRAP	0.03	-0.58	-0.6	-0.17	-0.18	-0.02	-0.06	initial	Melanoma_lineage	Melanoma_lineage	N		BHLHE40 /// CENPX	0.1	-0.2	-0.36	#N/A	#N/A	#N/A	#N/A	initial	initial	initial	N
DCPS	-0.0527667	0.0375721	-0.029555	N		BRAT1	-0.11	-0.05	-0.01	-0.55	-0.48	#N/A	#N/A	initial	initial	initial	N		BHLHE40 /// DELEC1	0.21	0.25	0.38	#N/A	#N/A	#N/A	#N/A	initial	initial	initial	N
DCTN4	0.0452479	-0.0903771	-0.165515	N		BRCA1	-1.14	-0.41	-0.52	-0.69	-0.81	-0.15	-0.26	dmso_logFC_less_than_0_5	initial	dmso_logFC_less_than_0_5	N		BHLHE41	0.08	-0.29	-0.23	-0.18	0.02	-0.2	0.06	initial	initial	initial	N
DCX	0.0932322	-0.004047	-0.0756913	N		BRCA2	-0.46	-0.09	-0.15	-0.74	-0.78	-0.2	-0.2	initial	initial	initial	N		BHMT	0.11	0.16	0.08	-0.06	0	-0.05	0.01	initial	initial	initial	N
DDC	0.0213528	-0.0695293	0.0301266	N		BRCC3	0.15	0.07	0.15	-0.03	-0.01	0.03	0.01	initial	initial	initial	N		BHMT2	0.31	0.03	-0.16	-0.16	-0.05	-0.18	0.03	initial	initial	initial	N
DDIAS	0.103603	0.112013	0.0356145	N		BRD1	-0.77	-0.34	-0.27	-0.28	-0.36	-0.01	-0.04	WT_filter	initial	initial	N		BICC1	0.04	-0.06	0.06	0.02	-0.06	0.03	-0.04	initial	initial	initial	N
DDIT3	-0.112411	-0.0666724	0.0239595	N		BRD2	-1.19	-1.35	-1.71	-0.53	-0.73	-0.11	-0.22	dmso_logFC_less_than_0_5	dmso_logFC_less_than_0_5	dmso_logFC_less_than_0_5	N		BICD1	-0.17	-0.12	0.15	-0.2	0.15	-0.2	0.15	initial	initial	initial	N
DDIT4	-0.207557	-0.0509783	-0.189527	N		BRD3	-0.58	0.12	0.29	0.14	0.13	0.04	0.06	WT_filter	initial	initial	N		BICD2	-0.02	0	-0.14	-0.23	-0.12	-0.21	-0.15	initial	initial	initial	N
DDIT4L	-0.0134109	-0.0246555	0.00443357	N		BRD4	-1.9	-1.98	-2.46	-1.12	-1.17	-0.61	-0.72	dmso_logFC_less_than_0_5	dmso_logFC_less_than_0_5	dmso_logFC_less_than_0_5	N		BICDL1	0.01	-0.29	-0.08	-0.06	0	-0.05	0.11	initial	initial	initial	N
DDR1	0.00374545	-0.0282962	0.175412	N		BRD7	-0.51	-0.23	-0.11	-0.22	-0.13	-0.17	-0.06	WT_filter	initial	initial	N		BICDL2	-0.3	-0.97	-0.74	-0.34	#N/A	-0.35	#N/A	initial	avana_project_score	avana_project_score	N
DDR2	0.011172	0.0836317	0.0455519	N		BRD8	-0.89	-0.75	-0.72	-0.55	-0.64	-0.02	0.05	dmso_logFC_less_than_0_5	dmso_logFC_less_than_0_5	dmso_logFC_less_than_0_5	N		BICRA	0.64	0.42	0.17	0.08	0.03	0.15	-0.02	initial	initial	initial	N
DDX11	-0.0568035	0.0663571	0.0299408	N		BRD9	0.43	-0.09	-0.28	0.02	0.06	-0.01	0.04	initial	initial	initial	N		BICRAL	0.06	0.09	0.03	0.02	#N/A	0.05	#N/A	initial	initial	initial	N
DDX17	-0.0480473	0.148181	0.0782124	N		BRDT	0.01	-0.03	0.03	-0.07	-0.03	-0.06	0.01	initial	initial	initial	N		BID	0.13	-0.12	-0.23	0.09	0.02	0.05	-0.02	initial	initial	initial	N
DDX18	-0.444145	-0.0408063	0.0366123	N		BRF1	-1.4	-1.58	-1.56	-1.02	-1.04	-0.17	-0.13	dmso_logFC_less_than_0_5	dmso_logFC_less_than_0_5	dmso_logFC_less_than_0_5	N		BIK	0.11	0.26	0.24	0.12	0.02	0.1	-0.02	initial	initial	initial	N
DDX19A	0.010448	0.0180221	-0.0460789	N		BRF2	-1.88	-1.82	-1.93	-1.57	-1.54	0.06	0.19	dmso_logFC_less_than_0_5	dmso_logFC_less_than_0_5	dmso_logFC_less_than_0_5	N		BIN1	0.07	0.06	-0.11	-0.22	-0.16	-0.21	-0.16	initial	initial	initial	N
DDX23	-0.241559	-0.09112	0.0747084	N		BRI3	-0.19	-0.16	-0.48	-0.22	-0.22	-0.01	0	initial	initial	initial	N		BIN2	-0.01	-0.13	-0.13	-0.17	0	-0.16	0	initial	initial	initial	N
DDX24	0.00833349	0.0200398	0.0150954	N		BRI3BP	-0.03	-0.03	-0.01	-0.02	-0.05	#N/A	#N/A	initial	initial	initial	N		BIN3	-0.29	0.09	0.08	0.43	-0.02	0.43	-0.05	initial	initial	initial	N
DDX27	-0.0508124	-0.140358	-0.0590644	N		BRICD5	0.16	-0.19	-0.41	-0.04	-0.07	#N/A	#N/A	initial	initial	initial	N		BIRC2	-0.13	0	0	-0.2	-0.1	-0.22	-0.06	initial	initial	initial	N
DDX27	-0.0508124	-0.140358	0.0973238	N		BRINP1	-0.08	-0.1	-0.05	0.19	0.19	#N/A	#N/A	initial	initial	initial	N		BIRC3	-0.1	0.23	0.24	0.14	-0.02	0.13	-0.02	initial	initial	initial	N
DDX27	-0.0508124	-0.140358	-0.00304217	N		BRINP2	-0.24	0.06	0.15	-0.07	-0.1	0.1	0.09	initial	initial	initial	N		BIRC5	-3.19	-2.38	-3.26	-1.5	-0.7	-1.56	-0.8	dmso_logFC_less_than_0_5	dmso_logFC_less_than_0_5	dmso_logFC_less_than_0_5	N
DDX27	-0.0508124	-0.140407	-0.0590644	N		BRINP3	-0.04	0.02	0.21	-0.03	-0.01	-0.09	-0.05	initial	initial	initial	N		BIRC6	0.33	-0.93	-0.76	-0.39	-0.18	-0.34	-0.15	initial	WT_filter	WT_filter	N
DDX27	-0.0508124	-0.140407	0.0973238	N		BRIP1	-0.05	-0.02	0.04	-0.43	-0.5	-0.01	0	initial	initial	initial	N		BIRC7	0.35	-0.03	-0.04	0.16	-0.12	0.18	-0.12	initial	initial	initial	N
DDX27	-0.0508124	-0.140407	-0.00304217	N		BRIX1	-1.5	-1.37	-2.34	-1.15	-1.18	-0.37	-0.46	dmso_logFC_less_than_0_5	dmso_logFC_less_than_0_5	dmso_logFC_less_than_0_5	N		BIRC8	0.65	0.31	0.36	-0.2	-0.1	-0.14	-0.17	initial	initial	initial	N
DDX27	-0.0508124	0.030859	-0.0590644	N		BRK1	-0.04	-0.27	0.02	-0.53	-0.53	-0.04	-0.01	initial	initial	initial	N		BIVM-ERCC5	-0.19	0.11	0.23	#N/A	#N/A	#N/A	#N/A	initial	initial	initial	N
DDX27	-0.0508124	0.030859	0.0973238	N		BRMS1	-0.81	-0.16	-0.41	-0.4	-0.35	-0.07	-0.1	dmso_logFC_less_than_0_5	initial	initial	N		BLCAP	0.15	0.18	0.08	-0.15	-0.04	-0.17	0.03	initial	initial	initial	N
DDX27	-0.0508124	0.030859	-0.00304217	N		BRMS1L	0.02	-0.22	0	-0.17	-0.22	-0.1	-0.04	initial	initial	initial	N		BLID	0.44	0.26	0.17	0.06	#N/A	0.06	#N/A	initial	initial	initial	N
DDX39A	-0.0188194	-0.0413071	-0.235312	N		BROX	-0.17	0.21	0.19	0.14	0.12	0.12	0.15	initial	initial	initial	N		BLK	-0.44	0.22	0.35	0.03	0	0.02	-0.01	initial	initial	initial	N
DDX39B	-0.00451705	-0.159579	-0.0389019	N		BRPF1	-0.13	-0.22	-0.2	-0.38	-0.41	-0.04	-0.04	initial	initial	initial	N		BLM	-0.48	-0.53	-0.89	-0.18	-0.09	-0.19	-0.04	initial	WT_filter	WT_filter	N
DDX3X	0.00236179	0.134848	0.117871	N		BRPF3	-0.48	-0.17	-0.24	-0.06	-0.05	-0.03	-0.07	initial	initial	initial	N		BLMH	-0.06	0.13	0.18	0	0.1	0.03	0.09	initial	initial	initial	N
DDX41	-0.0377601	-0.00489429	0.0892796	N		BRS3	0.4	0.33	0.27	0.15	0.18	-0.07	-0.07	initial	initial	initial	N		BLNK	0.38	0.22	0.17	-0.01	-0.05	0.02	-0.03	initial	initial	initial	N
DDX49	-0.0500466	0.0874275	-0.0137426	N		BRSK1	0.19	0.03	0.22	0	0.03	0.11	0.05	initial	initial	initial	N		BLOC1S1	-1.22	-0.92	-0.91	0.04	0.01	0.06	0.01	3_cell_lines	3_cell_lines	3_cell_lines	N
DDX5	0.0303272	-0.0685094	-0.00968205	N		BRSK2	0.25	0.13	0.06	-0.12	-0.11	-0.2	-0.22	initial	initial	initial	N		BLOC1S2	-0.94	-1.05	-0.77	-0.16	-0.25	-0.15	-0.27	avana_project_score	avana_project_score	avana_project_score	N
DDX56	-0.101692	-0.177624	-0.180116	N		BRWD1	0.07	0.04	-0.02	-0.1	-0.07	0.01	0	initial	initial	initial	N		BLOC1S3	-0.15	-0.14	0.12	-0.31	#N/A	-0.34	#N/A	initial	initial	initial	N
DDX58	0.0137604	0.124718	0.0735368	N		BRWD3	0.31	0.35	0.34	0.04	0.08	-0.08	-0.06	initial	initial	initial	N		BLOC1S4	-0.45	-0.05	0.16	-0.02	0.02	0.01	0	initial	initial	initial	N
DECR1	0.0797233	-0.0532255	0.0572536	N		BSCL2	-0.33	-0.04	-0.28	-0.24	-0.23	-0.02	-0.03	initial	initial	initial	N		BLOC1S5	-0.16	-0.01	0.19	0.03	-0.16	0.03	-0.17	initial	initial	initial	N
DEDD2	0.242732	0.18678	0.227673	N		BSDC1	-0.02	0.06	0.01	-0.08	-0.07	-0.12	-0.13	initial	initial	initial	N		BLOC1S6	0.06	0.12	0.2	-0.08	0.17	-0.05	0.12	initial	initial	initial	N
DEFB1	0.0358321	-0.0958039	-0.0799646	N		BSG	-0.4	-0.57	-0.27	-0.16	-0.18	-0.08	0.01	initial	dmso_logFC_less_than_0_5	initial	N		BLVRA	0.16	-0.03	-0.18	0.08	0.16	0.12	0.22	initial	initial	initial	N
DEFB106A	-0.0368885	-0.0147572	0.072233	N		BSN	0.29	0.09	0.13	0	-0.02	-0.15	-0.1	initial	initial	initial	N		BLVRB	0.43	0.18	-0.03	0.09	0.18	0.12	0.2	initial	initial	initial	N
DEFB114	0.0242329	-0.111796	-0.0257636	N		BSND	-0.27	-0.11	-0.21	-0.17	-0.19	0.09	0.05	initial	initial	initial	N		BLZF1	-0.08	-0.13	0.02	-0.09	-0.06	-0.1	0.02	initial	initial	initial	N
DEFB136	0.164151	0.104245	0.0942286	N		BSPH1	0.3	0.13	0.21	0.11	0.08	#N/A	#N/A	initial	initial	initial	N		BMERB1	-0.06	0.02	0	-0.01	#N/A	-0.02	#N/A	initial	initial	initial	N
DEFB4A	-0.00378755	-0.0310973	0.036933	N		BSPRY	0.18	0.21	0.16	-0.06	-0.09	0	-0.1	initial	initial	initial	N		BMF	0.54	0.26	0.19	-0.17	0.01	-0.13	0.03	initial	initial	initial	N
DEK	-0.121308	0.00477322	0.0910323	N		BST1	0.25	0.36	0.36	0.14	0.17	0.07	-0.01	initial	initial	initial	N		BMI1	0.28	-0.03	0.01	0.17	-0.03	0.17	-0.02	initial	initial	initial	N
DENND1B	0.0246887	0.0368861	-0.0133385	N		BST2	0.05	-0.28	-0.25	0.08	0.12	-0.05	-0.09	initial	initial	initial	N		BMP1	-0.38	0.13	0.1	0	-0.08	0.01	-0.09	initial	initial	initial	N
DENND3	0.103032	-0.0652308	-0.0546265	N		BSX	0.3	0.27	0.18	0.08	0.09	#N/A	#N/A	initial	initial	initial	N		BMP10	0.2	0.08	-0.03	-0.06	-0.04	-0.05	0	initial	initial	initial	N
DENND5B	-0.0201828	-0.0060726	0.0427203	N		BTAF1	-0.43	-0.36	-0.8	-0.45	-0.47	-0.01	-0.09	initial	initial	dmso_logFC_less_than_0_5	N		BMP15	0.58	0.37	0.49	0.02	0.08	0.02	0.01	initial	initial	initial	N
DENND6B	0.012309	0.0465546	0.108326	N		BTBD1	0.21	0.21	0.05	-0.13	-0.12	0.1	0.07	initial	initial	initial	N		BMP2	0.38	0.05	0.05	0.07	-0.07	0.09	-0.05	initial	initial	initial	N
DEPDC1B	0.0519671	0.0766318	-0.0156558	N		BTBD10	-0.09	0.01	-0.12	-0.09	-0.1	0.27	0.2	initial	initial	initial	N		BMP2K	0.18	-0.22	-0.18	0.02	0.01	0.04	0	initial	initial	initial	N
DEPDC7	0.0177318	-0.0680736	0.0440805	N		BTBD11	0.19	0.23	0.05	-0.16	-0.2	-0.02	0.01	initial	initial	initial	N		BMP3	0.38	0.29	0.26	0.12	-0.03	0.11	-0.04	initial	initial	initial	N
DEPTOR	-0.0427142	-0.0162161	-0.0734982	N		BTBD16	0.04	0.16	0.21	0.09	0.04	-0.09	-0.11	initial	initial	initial	N		BMP4	0.11	0.19	0.06	0.03	-0.09	0.02	-0.08	initial	initial	initial	N
DERL3	-0.0890809	-0.0859934	-0.0230243	N		BTBD17	0.27	0.06	-0.21	-0.36	-0.35	0.01	-0.01	initial	initial	initial	N		BMP5	-0.02	0.26	0.22	-0.05	0.07	-0.01	0.09	initial	initial	initial	N
DFNA5	0.0819178	0.155157	-0.167413	N		BTBD18	-0.41	-0.11	-0.17	0.01	-0.03	-0.06	-0.07	initial	initial	initial	N		BMP6	-0.39	-0.04	-0.04	-0.04	-0.16	-0.06	-0.15	initial	initial	initial	N
DFNB59	-0.044857	-0.0281067	0.000356149	N		BTBD19	0.23	0.05	-0.03	#N/A	#N/A	-0.06	-0.11	initial	initial	initial	N		BMP7	0.05	0.07	-0.1	0.09	#N/A	0.05	#N/A	initial	initial	initial	N
DGAT1	-0.0461193	-0.156334	-0.176349	N		BTBD2	0.32	0.07	0.11	0.06	0.07	-0.04	0.03	initial	initial	initial	N		BMP8A	0.07	0.25	0.25	0.07	-0.06	0.09	0.05	initial	initial	initial	N
DGAT2	0.0461544	-0.0937893	-0.118438	N		BTBD3	0.01	-0.11	-0.02	-0.06	-0.08	0.05	0.01	initial	initial	initial	N		BMP8B	0.38	0.1	0.11	-0.04	0	-0.06	-0.05	initial	initial	initial	N
DGKA	-0.215301	0.0206737	0.021944	N		BTBD6	-0.13	0.04	0	-0.08	-0.07	-0.2	-0.15	initial	initial	initial	N		BMPER	-0.18	0.04	-0.03	0.07	0	0.06	0.02	initial	initial	initial	N
DGKD	-0.00518617	0.0427821	0.231128	N		BTBD7	0.01	0.13	0.02	-0.06	-0.05	-0.13	-0.16	initial	initial	initial	N		BMPR1A	-0.73	-0.15	-0.08	-0.16	-0.09	-0.11	-0.09	Melanoma_lineage	initial	initial	N
DGKK	0.0552292	0.0103516	0.0696467	N		BTBD8	0.26	0.04	0.22	0	-0.01	-0.01	-0.03	initial	initial	initial	N		BMPR1B	0.12	0.3	0.8	0.11	-0.15	0.1	-0.06	initial	initial	initial	N
DGKQ	0.05331	-0.0956753	0.0234687	N		BTBD9	-0.49	-0.43	-0.38	-0.32	-0.21	-0.04	0.07	initial	initial	initial	N		BMPR2	0.67	0.07	0.19	0.02	0.02	0	0.03	initial	initial	initial	N
DGUOK	-0.02186	0.138954	-0.115992	N		BTC	0.1	0.03	0.19	0.07	0.14	0.02	0.04	initial	initial	initial	N		BMS1	-2.15	-2.11	-2.7	-1.19	-0.36	-1.28	-0.52	dmso_logFC_less_than_0_5	dmso_logFC_less_than_0_5	dmso_logFC_less_than_0_5	N
DHCR24	-0.10866	0.0183972	0.0313188	N		BTD	0.44	0.18	0.26	-0.02	0.03	-0.16	-0.15	initial	initial	initial	N		BMT2	0.08	0.34	0.18	0.15	-0.05	0.13	-0.09	initial	initial	initial	N
DHCR7	0.0425537	0.00227629	0.00748532	N		BTF3	-1.79	-1.36	-1.85	-0.46	-0.48	-0.58	-0.67	dmso_logFC_less_than_0_5	dmso_logFC_less_than_0_5	dmso_logFC_less_than_0_5	N		BMX	0.51	0.42	0.35	0.14	-0.04	0.16	-0.02	initial	initial	initial	N
DHFR	-0.0156126	-0.11569	0.0157642	N		BTF3L4	-0.91	-0.53	-0.75	-0.54	-0.58	-0.03	0.05	dmso_logFC_less_than_0_5	dmso_logFC_less_than_0_5	dmso_logFC_less_than_0_5	N		BNC1	0.32	0.02	0.2	-0.06	-0.02	-0.05	-0.01	initial	initial	initial	N
DHH	-0.112256	-0.0317017	-0.0900619	N		BTG1	0.02	-0.4	-0.16	-0.1	-0.15	0.04	0.08	initial	initial	initial	N		BNC2	-0.33	0.03	0.32	0.08	-0.01	0.04	-0.08	initial	initial	initial	N
DHODH	0.0283253	0.0461326	0.0965076	N		BTG2	-0.45	0.01	-0.33	-0.06	-0.11	-0.07	-0.03	initial	initial	initial	N		BNIP1	0.01	-0.54	-0.36	-0.55	0.06	-0.51	0.09	initial	dmso_logFC_less_than_0_5	initial	N
DHPS	0.114157	-0.143714	0.0688134	N		BTG3	0.21	0.02	-0.04	0.04	0.08	0.01	-0.03	initial	initial	initial	N		BNIP2	-0.11	-0.26	-0.13	-0.19	0.12	-0.16	0.15	initial	initial	initial	N
DHRS11	-0.0263757	-0.233027	-0.244816	N		BTG4	0.25	0.02	0.3	0.08	0.09	0.14	0.19	initial	initial	initial	N		BNIP3	-0.27	0.16	-0.12	-0.21	-0.04	-0.24	-0.06	initial	initial	initial	N
DHRS7B	0.132805	-0.0306028	-0.0684398	N		BTK	0.29	0.33	0.38	-0.06	-0.04	-0.01	0.08	initial	initial	initial	N		BNIP3L	-0.06	0.13	0.15	0.24	#N/A	0.26	#N/A	initial	initial	initial	N
DHRS7C	0.0971851	0.105246	-0.0818988	N		BTLA	0.07	0.08	0.07	0.12	0.15	-0.17	-0.14	initial	initial	initial	N		BNIP5	-0.38	-0.12	-0.11	-0.13	#N/A	-0.11	#N/A	initial	initial	initial	N
DHX15	0.0922193	0.00446665	-0.0271975	N		BTN1A1	0.05	0.06	0.11	-0.04	-0.05	-0.06	0	initial	initial	initial	N		BNIPL	-0.41	-0.29	-0.02	-0.23	0.02	-0.23	0.03	initial	initial	initial	N
DHX29	0.0565971	-0.0862418	-0.113986	N		BTN2A1	-0.35	-0.2	-0.38	0.02	-0.04	0.02	-0.04	initial	initial	initial	N		BOC	0.13	0.19	0.12	-0.08	0.08	-0.13	0.1	initial	initial	initial	N
DHX35	-0.000944781	-0.122103	0.105089	N		BTN2A2	0.19	0.02	0.2	0.13	0.13	0.02	0.05	initial	initial	initial	N		BOD1	0.09	-0.28	-0.01	-0.22	#N/A	-0.23	#N/A	initial	initial	initial	N
DHX8	-0.121624	0.0644067	0.0404047	N		BTN3A1	-0.15	-0.28	-0.22	0.16	0.19	0.05	0.02	initial	initial	initial	N		BOD1L1	-0.54	-0.18	0.04	-0.3	#N/A	-0.36	#N/A	avana_project_score	initial	initial	N
DHX9	-0.0306364	0.0883137	-0.0124003	N		BTN3A2	-0.31	-0.07	-0.15	0.15	0.15	0	0.02	initial	initial	initial	N		BOD1L2	0.28	0.24	0.13	0.2	#N/A	0.22	#N/A	initial	initial	initial	N
DIAPH3	-0.0749864	0.0836649	-0.160869	N		BTN3A3	-0.31	-0.12	-0.35	0.05	0.05	0.06	0.03	initial	initial	initial	N		BOK	0.56	0.23	0.17	-0.05	0.05	-0.07	-0.03	initial	initial	initial	N
DICER1	-0.00817358	0.118234	0.0427528	N		BTNL10	-0.14	0.05	0.06	#N/A	#N/A	#N/A	#N/A	initial	initial	initial	N		BOLA1	-0.19	0.19	-0.03	-0.26	0.05	-0.23	0.09	initial	initial	initial	N
DIO1	0.100182	0.233974	-0.00214618	N		BTNL2	-0.3	-0.08	-0.07	#N/A	#N/A	-0.04	-0.09	initial	initial	initial	N		BOLA2	-0.82	-1.33	-1.2	#N/A	#N/A	#N/A	#N/A	dmso_logFC_less_than_0_5	dmso_logFC_less_than_0_5	dmso_logFC_less_than_0_5	N
DIP2A	0.132953	0.0276025	-0.025424	N		BTNL3	0.13	0.32	0.44	-0.01	-0.01	0.02	-0.03	initial	initial	initial	N		BOLA2B	-0.37	-0.64	-1.51	#N/A	#N/A	#N/A	#N/A	initial	dmso_logFC_less_than_0_5	dmso_logFC_less_than_0_5	N
DIS3	0.061257	0.0491501	0.140735	N		BTNL8	0.2	0.15	0.03	-0.09	-0.1	-0.18	-0.23	initial	initial	initial	N		BOLA3	-0.59	-0.3	-0.23	0	0	-0.02	0.02	Melanoma_lineage	initial	initial	N
DKK1	0.043874	-0.112602	-0.144296	N		BTNL9	-0.08	-0.11	0.02	0.13	0.13	-0.06	-0.06	initial	initial	initial	N		BOLL	0.34	0.15	0.1	0.02	0.01	0	-0.01	initial	initial	initial	N
DLAT	0.0562941	0.0189048	-0.0355723	N		BTRC	0.11	0.13	-0.05	-0.03	-0.02	-0.11	-0.11	initial	initial	initial	N		BOP1	-2.89	-2.09	-3.32	-1.22	-0.73	-1.22	-0.73	dmso_logFC_less_than_0_5	dmso_logFC_less_than_0_5	dmso_logFC_less_than_0_5	N
DLD	0.00219297	-0.00459665	-0.044561	N		BUB1	-1.11	-0.86	-0.92	-0.74	-0.75	-0.28	-0.28	dmso_logFC_less_than_0_5	dmso_logFC_less_than_0_5	dmso_logFC_less_than_0_5	N		BORA	-1.6	-1.44	-1.78	-1.03	0.09	-0.98	0.1	dmso_logFC_less_than_0_5	dmso_logFC_less_than_0_5	dmso_logFC_less_than_0_5	N
DLG1	0.0848879	0.027952	0.0130786	N		BUB1B	-1.68	-0.44	-1.5	-1.43	-1.36	-0.37	-0.43	dmso_logFC_less_than_0_5	initial	dmso_logFC_less_than_0_5	N		BORCS5	-1.02	-1.44	-0.58	-0.38	-0.06	-0.38	-0.04	Melanoma_lineage	Melanoma_lineage	Melanoma_lineage	N
DLG5	0.0477752	0.027194	-0.0446226	N		BUB1B	-1.68	-0.44	-1.5	-1.43	-1.36	-0.37	-0.43	dmso_logFC_less_than_0_5	initial	dmso_logFC_less_than_0_5	N		BORCS6	-0.45	-1.13	-0.92	0.04	#N/A	0.08	#N/A	initial	avana_project_score	avana_project_score	N
DLGAP2	0.0115897	0.115967	0.00193215	N		BUB3	-2.46	-1.71	-2.76	-2.05	-2.09	-0.52	-0.55	dmso_logFC_less_than_0_5	dmso_logFC_less_than_0_5	dmso_logFC_less_than_0_5	N		BORCS7	-0.82	-0.79	-1.08	-0.28	0.01	-0.3	-0.01	Melanoma_lineage	Melanoma_lineage	Melanoma_lineage	N
DLGAP3	0.0498008	0.0847348	0.0702038	N		BUD13	-1.47	-1.3	-1.41	-0.77	-0.88	-0.14	-0.18	dmso_logFC_less_than_0_5	dmso_logFC_less_than_0_5	dmso_logFC_less_than_0_5	N		BORCS8	-1.61	-1.41	-1.6	-0.37	-0.05	-0.39	-0.06	Melanoma_lineage	Melanoma_lineage	Melanoma_lineage	N
DLL3	0.0102987	-0.106593	-0.160289	N		BUD23	-1.21	-1.76	-1.87	-1.39	-1.28	-0.24	-0.34	dmso_logFC_less_than_0_5	dmso_logFC_less_than_0_5	dmso_logFC_less_than_0_5	N		BORCS8-MEF2B	-0.63	-0.39	-0.69	#N/A	#N/A	#N/A	#N/A	dmso_logFC_less_than_0_5	initial	dmso_logFC_less_than_0_5	N
DLL4	-0.00670519	-0.0354241	0.0674883	N		BUD31	-2.01	-1.98	-2.51	-1.66	-1.62	-0.75	-0.6	dmso_logFC_less_than_0_5	dmso_logFC_less_than_0_5	dmso_logFC_less_than_0_5	N		BPGM	0.11	0.08	0.21	0.1	0.1	0.03	0.13	initial	initial	initial	N
DLST	-0.0378508	0.156855	0.00877353	N		BVES	0.25	0.18	-0.04	-0.03	-0.01	0.08	0.13	initial	initial	initial	N		BPHL	0.33	0.4	0.27	0	-0.06	-0.03	-0.03	initial	initial	initial	N
DLX1	-0.0322646	0.0264898	-0.169178	N		BYSL	-2.23	-1.93	-2.86	-1.25	-1.25	-0.12	-0.21	dmso_logFC_less_than_0_5	dmso_logFC_less_than_0_5	dmso_logFC_less_than_0_5	N		BPI	0.04	0.1	0.02	0.09	0.02	0.05	0.07	initial	initial	initial	N
DLX4	-0.0357121	-0.0649815	-0.0454414	N		BZW1	-0.15	-0.09	-0.19	0.07	0.07	-0.04	-0.03	initial	initial	initial	N		BPIFA1	0.23	0.26	0.2	0.14	0.06	0.14	0.08	initial	initial	initial	N
DLX5	0.0593425	-0.0780116	0.0505357	N		BZW2	-0.24	-0.23	-0.22	0.09	0.05	0.14	0.02	initial	initial	initial	N		BPIFA2	0.19	0.23	0.18	0.26	-0.02	0.3	-0.09	initial	initial	initial	N
DMAP1	0.0496943	0.111382	-0.0802598	N		C10orf105	0.09	0.12	0	-0.14	-0.15	#N/A	#N/A	initial	initial	initial	N		BPIFA3	0.31	0.14	0.1	-0.1	-0.18	-0.12	-0.14	initial	initial	initial	N
DMRTA1	0.0623978	-0.0314858	-0.00153085	N		C10orf113	0.34	0.33	0.35	#N/A	#N/A	-0.28	-0.35	initial	initial	initial	N		BPIFB1	0.15	-0.01	0.07	-0.03	-0.38	-0.02	-0.3	initial	initial	initial	N
DMRTC2	-0.0255775	0.0289603	0.132771	N		C10orf120	0.02	0.43	0.3	0.13	0.1	-0.06	-0.03	initial	initial	initial	N		BPIFB2	0.06	-0.13	0.07	-0.07	#N/A	-0.06	#N/A	initial	initial	initial	N
DMTN	0.0691207	0.0619773	0.153571	N		C10orf126	0.27	0.13	0.18	#N/A	#N/A	#N/A	#N/A	initial	initial	initial	N		BPIFB3	0.24	0.27	0	-0.19	0.04	-0.19	0.08	initial	initial	initial	N
DNAH17	-0.0509337	-0.0275711	0.0373429	N		C10orf53	0.14	-0.01	0.09	-0.17	-0.19	0.11	0.12	initial	initial	initial	N		BPIFB4	0.07	0.01	-0.04	-0.13	#N/A	-0.12	#N/A	initial	initial	initial	N
DNAH3	0.0360617	0.0523797	0.169098	N		C10orf55	-0.1	0.02	-0.04	-0.03	-0.03	#N/A	#N/A	initial	initial	initial	N		BPIFB6	0.37	-0.05	0.08	-0.03	0.08	-0.02	0.17	initial	initial	initial	N
DNAJB5	0.0158902	0.0284316	0.0215803	N		C10orf62	0.34	0.12	0.16	-0.02	0	#N/A	#N/A	initial	initial	initial	N		BPIFC	0.02	0.25	0.02	0.05	0.03	0.08	-0.05	initial	initial	initial	N
DNAJC13	-0.141203	-0.0754362	-0.0471065	N		C10orf67	0.27	0.1	0.15	0.15	0.12	#N/A	#N/A	initial	initial	initial	N		BPNT1	-0.56	-0.24	-0.28	-0.31	0.03	-0.28	0.09	Melanoma_lineage	initial	initial	N
DNAJC14	0.000895678	0.041478	0.0111175	N		C10orf71	0.09	0.09	0	0.34	0.35	0.12	0.11	initial	initial	initial	N		BPTF	-1.46	-1.24	-1.91	-0.59	-0.28	-0.78	-0.41	dmso_logFC_less_than_0_5	dmso_logFC_less_than_0_5	dmso_logFC_less_than_0_5	N
DNAJC25	0.056039	-0.00339623	0.0922052	N		C10orf82	0.09	0.24	0.12	0.11	0.11	#N/A	#N/A	initial	initial	initial	N		BPY2	0.89	0.59	0.62	#N/A	#N/A	#N/A	#N/A	initial	initial	initial	N
DNAJC30	-0.0444615	-0.0180729	0.0079477	N		C10orf88	-0.44	0.02	0.04	0	-0.02	#N/A	#N/A	initial	initial	initial	N		BRAF	-0.45	-0.22	-0.34	-0.14	0	-1.14	-0.71	initial	initial	initial	N
DNAJC5	-0.0882917	-0.0340907	-0.0101317	N		C10orf90	-0.2	0.06	0.09	-0.06	-0.06	#N/A	#N/A	initial	initial	initial	N		BRAF	-0.45	-0.22	-0.34	-0.14	0	-1.14	-0.71	initial	initial	initial	N
DNAJC5G	-0.0396392	-0.0315229	-0.0232978	N		C10orf95	-0.01	-0.09	-0.13	#N/A	#N/A	#N/A	#N/A	initial	initial	initial	N		BRAF	-0.45	-0.22	-0.34	-0.14	0	-1.14	-0.71	initial	initial	initial	N
DNAJC9	-0.032093	0.0815189	-0.114103	N		C10orf99	0.05	-0.07	0.23	0.03	0.05	0	0.04	initial	initial	initial	N		BRAP	0.12	-0.67	-0.82	-0.17	-0.02	-0.18	-0.06	initial	Melanoma_lineage	Melanoma_lineage	N
DNASE1L3	-0.120059	-0.145099	-0.0720817	N		C11orf1	0.25	0.27	0.16	0.06	0.08	#N/A	#N/A	initial	initial	initial	N		BRAT1	-0.68	0.03	-0.34	-0.55	#N/A	-0.48	#N/A	dmso_logFC_less_than_0_5	initial	initial	N
DND1	-0.0497429	-0.00213556	-0.0449475	N		C11orf16	-0.02	-0.04	0.19	0.12	0.08	-0.01	0.08	initial	initial	initial	N		BRCA1	-1.4	-0.75	-0.57	-0.69	-0.15	-0.81	-0.26	dmso_logFC_less_than_0_5	dmso_logFC_less_than_0_5	dmso_logFC_less_than_0_5	N
DNER	0.0259354	0.113043	0.0263327	N		C11orf21	-0.35	0.14	0	0.04	0.03	#N/A	#N/A	initial	initial	initial	N		BRCA2	-1.24	-0.43	-0.35	-0.74	-0.2	-0.78	-0.2	dmso_logFC_less_than_0_5	initial	initial	N
DNHD1	-0.0354406	-0.115686	-0.114631	N		C11orf24	0.03	0.05	0.14	-0.02	-0.02	-0.13	0	initial	initial	initial	N		BRCC3	0.33	0.45	0.25	-0.03	0.03	-0.01	0.01	initial	initial	initial	N
DNMT1	0.09724	-0.0682402	-0.0688252	N		C11orf40	0.32	0.26	0.28	-0.07	-0.02	-0.14	-0.13	initial	initial	initial	N		BRD1	-1.83	-0.65	-0.56	-0.28	-0.01	-0.36	-0.04	3_cell_lines	3_cell_lines	3_cell_lines	N
DNMT3A	-0.028852	-0.00892937	-0.00633392	N		C11orf42	0.23	0.29	0.32	0.02	0.01	-0.02	0.08	initial	initial	initial	N		BRD2	-1.91	-1.66	-2.26	-0.53	-0.11	-0.73	-0.22	dmso_logFC_less_than_0_5	dmso_logFC_less_than_0_5	dmso_logFC_less_than_0_5	N
DNMT3B	-0.15153	-0.0772749	0.00522839	N		C11orf45	0.46	0.38	0.45	0.15	0.13	-0.04	0.04	initial	initial	initial	N		BRD3	-0.63	0.2	0.21	0.14	0.04	0.13	0.06	WT_filter	initial	initial	N
DOCK6	0.0614579	-0.00799621	0.0619138	N		C11orf49	0.06	-0.07	0.01	-0.02	-0.01	-0.12	-0.23	initial	initial	initial	N		BRD4	-2.47	-2.06	-2.63	-1.12	-0.61	-1.17	-0.72	dmso_logFC_less_than_0_5	dmso_logFC_less_than_0_5	dmso_logFC_less_than_0_5	N
DOCK9	-5.31581e-05	-0.0113845	-0.0217317	N		C11orf52	0.09	-0.01	0.06	-0.03	-0.03	#N/A	#N/A	initial	initial	initial	N		BRD7	-0.51	-0.31	-0.29	-0.22	-0.17	-0.13	-0.06	WT_filter	initial	initial	N
DOHH	0.187096	0.102986	0.105594	N		C11orf53	0.03	0.24	0.12	0.02	0.02	#N/A	#N/A	initial	initial	initial	N		BRD8	-1	-1.15	-1.22	-0.55	-0.02	-0.64	0.05	dmso_logFC_less_than_0_5	dmso_logFC_less_than_0_5	dmso_logFC_less_than_0_5	N
DOK4	0.00094784	0.0121306	0.0454274	N		C11orf54	-0.04	0.19	0.05	0.15	0.17	#N/A	#N/A	initial	initial	initial	N		BRD9	-0.21	-0.01	-0.51	0.02	-0.01	0.06	0.04	initial	initial	WT_filter	N
DONSON	-0.0836735	0.0555406	-0.10071	N		C11orf58	-0.31	-0.18	-0.44	-0.14	-0.17	0.04	0.02	initial	initial	initial	N		BRDT	0.1	0.14	0.04	-0.07	-0.06	-0.03	0.01	initial	initial	initial	N
DOT1L	0.127536	-0.0414065	-0.0551914	N		C11orf65	0.19	0.02	0.13	-0.19	-0.16	#N/A	#N/A	initial	initial	initial	N		BRF1	-2.15	-1.92	-1.92	-1.02	-0.17	-1.04	-0.13	dmso_logFC_less_than_0_5	dmso_logFC_less_than_0_5	dmso_logFC_less_than_0_5	N
DPEP1	0.0784352	0.0472205	0.0097477	N		C11orf68	-0.31	-0.07	0.03	-0.3	-0.34	#N/A	#N/A	initial	initial	initial	N		BRF2	-2.3	-1.99	-2.32	-1.57	0.06	-1.54	0.19	dmso_logFC_less_than_0_5	dmso_logFC_less_than_0_5	dmso_logFC_less_than_0_5	N
DPF1	0.102317	0.0865913	0.0628971	N		C11orf71	0.29	0.18	0.07	-0.19	-0.2	0.03	0.07	initial	initial	initial	N		BRI3	-0.5	-0.34	-0.48	-0.22	-0.01	-0.22	0	WT_filter	initial	initial	N
DPF2	-0.131838	0.0372758	0.0188683	N		C11orf74	0.12	0.09	0	#N/A	#N/A	0.16	0.14	initial	initial	initial	N		BRI3BP	0.18	0.06	0	-0.02	#N/A	-0.05	#N/A	initial	initial	initial	N
DPF3	0.146671	0.159193	0.114009	N		C11orf80	-0.29	0.03	-0.03	-0.11	-0.1	0.05	-0.1	initial	initial	initial	N		BRICD5	-0.23	-0.31	-0.44	-0.04	#N/A	-0.07	#N/A	initial	initial	initial	N
DPH3	0.0119257	0.0270105	0.121214	N		C11orf86	-0.22	0.17	0.03	-0.09	-0.08	#N/A	#N/A	initial	initial	initial	N		BRINP1	-0.14	-0.17	0.04	0.19	#N/A	0.19	#N/A	initial	initial	initial	N
DPH5	0.0855942	0.0437374	0.0833326	N		C11orf87	-0.03	0.09	-0.06	0.12	0.1	#N/A	#N/A	initial	initial	initial	N		BRINP2	-0.26	0.03	0.21	-0.07	0.1	-0.1	0.09	initial	initial	initial	N
DPM2	-0.0207587	0.10506	-0.0566394	N		C11orf88	0.16	0.24	0.18	-0.14	-0.09	#N/A	#N/A	initial	initial	initial	N		BRINP3	0.14	0.13	0.14	-0.03	-0.09	-0.01	-0.05	initial	initial	initial	N
DPP4	0.0352192	0.0393595	0.0401162	N		C11orf91	-0.05	-0.08	0.09	-0.11	-0.1	#N/A	#N/A	initial	initial	initial	N		BRIP1	-0.42	-0.15	-0.09	-0.43	-0.01	-0.5	0	initial	initial	initial	N
DPP6	-0.0158699	-0.0492684	-0.10713	N		C11orf94	-0.19	-0.07	-0.18	-0.17	-0.14	#N/A	#N/A	initial	initial	initial	N		BRIX1	-2.22	-1.73	-2.46	-1.15	-0.37	-1.18	-0.46	dmso_logFC_less_than_0_5	dmso_logFC_less_than_0_5	dmso_logFC_less_than_0_5	N
DPP7	-0.187358	0.241797	0.147852	N		C11orf95	-0.58	-0.21	-0.2	#N/A	#N/A	-0.44	-0.46	dmso_logFC_less_than_0_5	initial	initial	N		BRK1	0.02	-0.36	-0.2	-0.53	-0.04	-0.53	-0.01	initial	initial	initial	N
DPP8	0.0424455	0.0529182	-0.0453864	N		C11orf96	0.05	0.21	0.21	#N/A	#N/A	#N/A	#N/A	initial	initial	initial	N		BRMS1	-0.99	-0.31	-0.27	-0.4	-0.07	-0.35	-0.1	dmso_logFC_less_than_0_5	initial	initial	N
DPP9	0.0160419	-0.0260741	-0.0841322	N		C11orf97	-0.32	0.08	0.09	#N/A	#N/A	#N/A	#N/A	initial	initial	initial	N		BRMS1L	-0.01	-0.16	-0.06	-0.17	-0.1	-0.22	-0.04	initial	initial	initial	N
DPPA5	-0.149548	-0.19533	-0.0655595	N		C11orf98	-0.35	-0.37	-0.08	#N/A	#N/A	0.15	0.09	initial	initial	initial	N		BROX	-0.13	0.31	0.12	0.14	0.12	0.12	0.15	initial	initial	initial	N
DPYD	-0.0765012	0.0586907	0.0401513	N		C12orf10	-0.01	-0.16	-0.21	#N/A	#N/A	0.12	0.09	initial	initial	initial	N		BRPF1	-0.55	-0.55	-0.44	-0.38	-0.04	-0.41	-0.04	shRNA	shRNA	initial	N
DPYSL2	0.089027	-0.0313986	-0.132378	N		C12orf29	0.02	-0.07	-0.04	0.08	0.1	#N/A	#N/A	initial	initial	initial	N		BRPF3	-0.5	-0.29	-0.52	-0.06	-0.03	-0.05	-0.07	WT_filter	initial	WT_filter	N
DPYSL5	0.0762622	0.111861	-0.00888875	N		C12orf4	0.46	0.39	0.37	0.07	0.08	0.1	0	initial	initial	initial	N		BRS3	0.44	0.38	0.46	0.15	-0.07	0.18	-0.07	initial	initial	initial	N
DR1	-0.0285316	0.00226572	0.0546309	N		C12orf40	0.35	0.2	0.3	0.26	0.27	-0.01	0.07	initial	initial	initial	N		BRSK1	0.01	0	0.27	0	0.11	0.03	0.05	initial	initial	initial	N
DRAM2	-0.0574997	0.132683	0.0722628	N		C12orf42	0.14	0.14	0.09	0	0	#N/A	#N/A	initial	initial	initial	N		BRSK2	0.44	0.12	0.17	-0.12	-0.2	-0.11	-0.22	initial	initial	initial	N
DRD1	0.0134451	-0.078734	-0.0421464	N		C12orf43	0.06	-0.13	-0.11	-0.05	-0.08	0	#N/A	initial	initial	initial	N		BRWD1	-0.13	0.07	-0.16	-0.1	0.01	-0.07	0	initial	initial	initial	N
DRD2	0.0229903	0.119449	0.00509251	N		C12orf45	-0.77	-0.62	-1.11	-0.66	-0.71	-0.27	-0.34	dmso_logFC_less_than_0_5	dmso_logFC_less_than_0_5	dmso_logFC_less_than_0_5	N		BRWD3	0.32	0.44	0.36	0.04	-0.08	0.08	-0.06	initial	initial	initial	N
DRD3	-0.0447891	0.11004	-0.0267901	N		C12orf49	0.06	-0.12	-0.09	-0.36	-0.36	0.07	0.11	initial	initial	initial	N		BSCL2	-0.48	0.04	-0.11	-0.24	-0.02	-0.23	-0.03	initial	initial	initial	N
DRD4	-0.0581915	-0.0501307	0.00724724	N		C12orf50	0.08	-0.22	-0.02	-0.01	-0.01	#N/A	#N/A	initial	initial	initial	N		BSDC1	-0.04	0	0.34	-0.08	-0.12	-0.07	-0.13	initial	initial	initial	N
DRD5	0.0569411	0.299286	0.0977997	N		C12orf54	0.32	-0.1	0.19	0.07	0.05	0.1	0.14	initial	initial	initial	N		BSG	-1.03	-1.21	-1.04	-0.16	-0.08	-0.18	0.01	dmso_logFC_less_than_0_5	dmso_logFC_less_than_0_5	dmso_logFC_less_than_0_5	N
DRP2	0.0984654	0.0642751	0.0594521	N		C12orf56	0.13	-0.07	-0.13	-0.38	-0.43	#N/A	#N/A	initial	initial	initial	N		BSN	0.15	0.15	0.22	0	-0.15	-0.02	-0.1	initial	initial	initial	N
DSC2	0.0569127	-0.109099	0.0711682	N		C12orf57	0.13	0.11	0.04	0.05	0.11	#N/A	#N/A	initial	initial	initial	N		BSND	-0.22	-0.09	-0.09	-0.17	0.09	-0.19	0.05	initial	initial	initial	N
DTHD1	0.067312	-0.133807	-0.0706661	N		C12orf60	0.27	0.18	0.26	0.1	0.06	0.05	0.03	initial	initial	initial	N		BSPH1	0.2	0.22	0.26	0.11	#N/A	0.08	#N/A	initial	initial	initial	N
DTWD2	-0.108367	-0.0864852	0.0794094	N		C12orf65	-0.06	-0.09	-0.26	-0.33	-0.34	#N/A	#N/A	initial	initial	initial	N		BSPRY	0.31	0.5	0.08	-0.06	0	-0.09	-0.1	initial	initial	initial	N
DTX2	0.0310471	-0.0323545	-0.145037	N		C12orf66	0.19	-0.39	0.09	0.12	0.1	0.03	0.06	initial	initial	initial	N		BST1	0.33	0.5	0.32	0.14	0.07	0.17	-0.01	initial	initial	initial	N
DTYMK	0.0528517	-0.0207686	-0.0280566	N		C12orf71	-0.04	-0.02	-0.02	0.04	0.04	#N/A	#N/A	initial	initial	initial	N		BST2	-0.03	-0.31	-0.35	0.08	-0.05	0.12	-0.09	initial	initial	initial	N
DUOXA2	-0.0973997	-0.185598	0.0569929	N		C12orf73	0.12	-0.03	-0.02	-0.12	-0.11	#N/A	#N/A	initial	initial	initial	N		BSX	0.65	0.29	0.31	0.08	#N/A	0.09	#N/A	initial	initial	initial	N
DUPD1	-0.00520086	0.0167991	-0.0084878	N		C12orf74	0.08	0.09	0.21	#N/A	#N/A	#N/A	#N/A	initial	initial	initial	N		BTAF1	-0.73	-0.8	-0.93	-0.45	-0.01	-0.47	-0.09	dmso_logFC_less_than_0_5	dmso_logFC_less_than_0_5	dmso_logFC_less_than_0_5	N
DUS2	0.0324284	0.0491568	-0.0198974	N		C12orf75	0.19	0.17	0.16	0.13	0.14	#N/A	#N/A	initial	initial	initial	N		BTBD1	0.35	0.35	0.07	-0.13	0.1	-0.12	0.07	initial	initial	initial	N
DUSP11	0.0181052	-0.030706	-0.124747	N		C12orf76	0.22	0.1	-0.11	-0.1	-0.08	#N/A	#N/A	initial	initial	initial	N		BTBD10	-0.13	-0.03	-0.14	-0.09	0.27	-0.1	0.2	initial	initial	initial	N
DUSP13	-0.0103273	0.0647753	-0.0561811	N		C12orf77	0.09	0.12	0.15	#N/A	#N/A	#N/A	#N/A	initial	initial	initial	N		BTBD11	0.32	0.22	0.09	-0.16	-0.02	-0.2	0.01	initial	initial	initial	N
DUSP2	-0.121925	-0.013188	-0.0905386	N		C14orf119	-0.31	-0.27	-0.37	-0.05	-0.02	-0.04	-0.12	initial	initial	initial	N		BTBD16	-0.14	0.32	0.39	0.09	-0.09	0.04	-0.11	initial	initial	initial	N
DUSP26	0.0110954	0.0845688	-0.0697896	N		C14orf132	0.1	-0.09	0.05	#N/A	#N/A	0.09	0.16	initial	initial	initial	N		BTBD17	-0.13	0.12	-0.16	-0.36	0.01	-0.35	-0.01	initial	initial	initial	N
DUSP4	-0.129533	-0.0261202	0.00147847	N		C14orf177	0.33	0.3	0.38	0.13	0.14	#N/A	#N/A	initial	initial	initial	N		BTBD18	-0.39	-0.02	0	0.01	-0.06	-0.03	-0.07	initial	initial	initial	N
DUSP5	-0.0411974	0.0932561	0.00881182	N		C14orf178	-0.25	-0.13	0.04	#N/A	#N/A	#N/A	#N/A	initial	initial	initial	N		BTBD19	0.31	0.25	0.29	#N/A	-0.06	#N/A	-0.11	initial	initial	initial	N
DUSP6	-0.0745411	-0.0759612	0.070762	N		C14orf180	-0.02	0.12	0.06	0.04	0.03	#N/A	#N/A	initial	initial	initial	N		BTBD2	0.37	0.14	0.44	0.06	-0.04	0.07	0.03	initial	initial	initial	N
DUT	-0.0445658	-0.0436695	-0.0189255	N		C14orf28	-0.04	0.14	0.11	-0.08	-0.08	0.06	0.05	initial	initial	initial	N		BTBD3	0.08	0.06	0.04	-0.06	0.05	-0.08	0.01	initial	initial	initial	N
DVL2	0.145189	-0.148561	-0.071078	N		C14orf39	0.29	0.22	0.38	0.1	0.08	0.02	-0.03	initial	initial	initial	N		BTBD6	-0.21	0.04	0.06	-0.08	-0.2	-0.07	-0.15	initial	initial	initial	N
DYNC2H1	-0.00683904	-0.0118702	-0.0230602	N		C14orf93	0.04	-0.03	0.14	-0.02	0.02	0.01	-0.01	initial	initial	initial	N		BTBD7	-0.09	0.01	-0.07	-0.06	-0.13	-0.05	-0.16	initial	initial	initial	N
DYRK1A	-0.117044	0.0370377	0.127833	N		C15orf32	0.29	0.15	0.14	#N/A	#N/A	#N/A	#N/A	initial	initial	initial	N		BTBD8	0.32	0.15	0.24	0	-0.01	-0.01	-0.03	initial	initial	initial	N
DYRK1B	0.123912	0.00326998	-0.127517	N		C15orf39	0.17	0.05	0.15	-0.1	-0.11	0.1	0.01	initial	initial	initial	N		BTBD9	-0.63	-0.55	-0.66	-0.32	-0.04	-0.21	0.07	3_cell_lines	3_cell_lines	3_cell_lines	N
DYRK2	-0.0350889	-0.183818	-0.0593404	N		C15orf40	0.08	0.13	-0.2	-0.21	-0.23	#N/A	#N/A	initial	initial	initial	N		BTC	0.15	0.04	0.14	0.07	0.02	0.14	0.04	initial	initial	initial	N
DYRK3	-0.00195213	0.0531717	0.0596974	N		C15orf41	-0.4	-0.53	-0.62	-0.16	-0.14	#N/A	#N/A	initial	avana_project_score	avana_project_score	N		BTD	0.47	0.17	0.33	-0.02	-0.16	0.03	-0.15	initial	initial	initial	N
DYSF	-0.0538439	0.0670239	-0.0586535	N		C15orf48	0.28	0.09	0.15	0.1	0.09	0	-0.08	initial	initial	initial	N		BTF3	-2.17	-1.69	-1.98	-0.46	-0.58	-0.48	-0.67	dmso_logFC_less_than_0_5	dmso_logFC_less_than_0_5	dmso_logFC_less_than_0_5	N
DZIP1	0.0999782	-0.124073	-0.137427	N		C15orf54	0.18	0.18	0.11	#N/A	#N/A	0.1	0.11	initial	initial	initial	N		BTF3L4	-1	-0.7	-0.58	-0.54	-0.03	-0.58	0.05	dmso_logFC_less_than_0_5	dmso_logFC_less_than_0_5	dmso_logFC_less_than_0_5	N
DZIP3	-0.0244711	-0.0251844	0.0735601	N		C15orf56	0.25	-0.06	-0.11	#N/A	#N/A	#N/A	#N/A	initial	initial	initial	N		BTG1	0.1	-0.24	-0.17	-0.1	0.04	-0.15	0.08	initial	initial	initial	N
E2F1	-0.0856521	-0.0455409	0.0338867	N		C15orf61	0.35	0.05	0.08	0.21	0.24	-0.09	-0.07	initial	initial	initial	N		BTG2	-0.07	-0.07	-0.01	-0.06	-0.07	-0.11	-0.03	initial	initial	initial	N
E2F3	-0.23507	-0.149697	-0.182077	N		C15orf62	-0.04	-0.13	-0.39	0.08	0.14	#N/A	#N/A	initial	initial	initial	N		BTG3	0.17	-0.14	0	0.04	0.01	0.08	-0.03	initial	initial	initial	N
E2F5	0.099786	-0.0078848	0.0734616	N		C15orf65	0.21	0.07	0.26	0.12	0.12	-0.02	0.09	initial	initial	initial	N		BTG4	0.42	0.08	0.22	0.08	0.14	0.09	0.19	initial	initial	initial	N
EAF2	-0.0354283	-0.150294	-0.0553679	N		C16orf46	0.28	0.34	0.15	-0.21	-0.2	-0.04	-0.08	initial	initial	initial	N		BTK	0.46	0.27	0.45	-0.06	-0.01	-0.04	0.08	initial	initial	initial	N
EARS2	-0.0432282	-0.0445969	-0.181656	N		C16orf54	0.05	-0.51	-0.53	-0.16	-0.16	#N/A	#N/A	initial	avana_project_score	avana_project_score	N		BTLA	0.22	0.14	0.17	0.12	-0.17	0.15	-0.14	initial	initial	initial	N
EBF1	0.0517046	-0.0425316	0.0491552	N		C16orf58	-0.07	-0.37	-0.14	#N/A	#N/A	0.03	0.03	initial	initial	initial	N		BTN1A1	-0.06	0.01	0.2	-0.04	-0.06	-0.05	0	initial	initial	initial	N
EBI3	0.134131	0.13142	0.0132083	N		C16orf70	0.26	0.12	0.09	-0.21	-0.21	#N/A	#N/A	initial	initial	initial	N		BTN2A1	-0.47	-0.27	-0.37	0.02	0.02	-0.04	-0.04	initial	initial	initial	N
EBP	-0.0633366	0.0411753	-0.022225	N		C16orf71	0.25	0	-0.07	0.05	0.03	-0.21	-0.17	initial	initial	initial	N		BTN2A2	0.57	0.03	-0.03	0.13	0.02	0.13	0.05	initial	initial	initial	N
ECE1	-0.0896342	-0.0673533	-0.0200136	N		C16orf72	-0.58	-0.87	-1.08	-0.59	-0.74	#N/A	#N/A	dmso_logFC_less_than_0_5	dmso_logFC_less_than_0_5	dmso_logFC_less_than_0_5	N		BTN3A1	-0.27	-0.1	-0.11	0.16	0.05	0.19	0.02	initial	initial	initial	N
ECE2	0.0224549	0.110247	0.0742107	N		C16orf74	0.15	0.15	0.15	-0.14	-0.12	#N/A	#N/A	initial	initial	initial	N		BTN3A2	-0.3	0.01	-0.11	0.15	0	0.15	0.02	initial	initial	initial	N
ECHDC1	0.00910996	0.0224217	-0.0231537	N		C16orf78	0.25	0.31	0.24	0.11	0.14	0	0.01	initial	initial	initial	N		BTN3A3	-0.33	-0.15	-0.39	0.05	0.06	0.05	0.03	initial	initial	initial	N
ECHDC3	0.0523037	0.0207353	-0.0720538	N		C16orf82	0.22	-0.08	-0.27	#N/A	#N/A	-0.05	0	initial	initial	initial	N		BTNL10	-0.16	0.07	-0.09	#N/A	#N/A	#N/A	#N/A	initial	initial	initial	N
EDARADD	-0.0572745	0.0862181	0.129204	N		C16orf86	0.01	-0.08	-0.01	-0.47	-0.42	#N/A	#N/A	initial	initial	initial	N		BTNL2	-0.33	0.03	-0.05	#N/A	-0.04	#N/A	-0.09	initial	initial	initial	N
EDN1	-0.0731473	0.0239009	-0.0177714	N		C16orf87	0.19	0.09	0.19	-0.16	-0.1	-0.23	-0.23	initial	initial	initial	N		BTNL3	0.2	0.49	0.39	-0.01	0.02	-0.01	-0.03	initial	initial	initial	N
EDN3	0.0732546	-0.144051	-0.0228369	N		C16orf89	-0.01	-0.46	-0.17	-0.17	-0.14	-0.16	-0.13	initial	initial	initial	N		BTNL8	0.41	0.04	0.12	-0.09	-0.18	-0.1	-0.23	initial	initial	initial	N
EDNRA	0.0175162	0.0187056	-0.00817365	N		C16orf90	-0.22	-0.21	-0.28	-0.04	-0.07	#N/A	#N/A	initial	initial	initial	N		BTNL9	-0.08	-0.17	-0.1	0.13	-0.06	0.13	-0.06	initial	initial	initial	N
EDNRB	-0.0294001	0.0324678	0.0300341	N		C16orf91	-0.05	-0.24	-0.36	-0.2	-0.23	#N/A	#N/A	initial	initial	initial	N		BTRC	0.18	0.08	0.01	-0.03	-0.11	-0.02	-0.11	initial	initial	initial	N
EDRF1	-0.0525906	-0.107034	-0.0871415	N		C16orf92	0.1	-0.4	-0.4	-0.28	-0.25	#N/A	#N/A	initial	initial	initial	N		BUB1	-1.19	-1.06	-1.45	-0.74	-0.28	-0.75	-0.28	dmso_logFC_less_than_0_5	dmso_logFC_less_than_0_5	dmso_logFC_less_than_0_5	N
EED	-0.0630313	0.0019887	-0.00535012	N		C16orf95	0.4	0.05	0.12	-0.2	-0.15	#N/A	#N/A	initial	initial	initial	N		BUB1B	-2.19	-0.8	-2.14	-1.43	-0.37	-1.36	-0.43	dmso_logFC_less_than_0_5	dmso_logFC_less_than_0_5	dmso_logFC_less_than_0_5	N
EEF1A1	-0.353415	0.00973549	-0.185997	N		C16orf96	0.1	-0.12	-0.25	-0.18	-0.19	#N/A	#N/A	initial	initial	initial	N		BUB1B	-2.19	-0.8	-2.14	-1.43	-0.37	-1.36	-0.43	dmso_logFC_less_than_0_5	dmso_logFC_less_than_0_5	dmso_logFC_less_than_0_5	N
EEF1B2	-0.177523	-0.0428359	-0.239293	N		C16orf97	0.16	-0.02	0.18	#N/A	#N/A	#N/A	#N/A	initial	initial	initial	N		BUB3	-3.04	-2.22	-3.13	-2.05	-0.52	-2.09	-0.55	dmso_logFC_less_than_0_5	dmso_logFC_less_than_0_5	dmso_logFC_less_than_0_5	N
EEF1E1	-0.0565534	-0.123464	-0.275339	N		C17orf100	0.05	-0.01	-0.07	#N/A	#N/A	#N/A	#N/A	initial	initial	initial	N		BUB3	-3.04	-2.22	-3.13	-2.05	-0.52	-2.09	-0.55	dmso_logFC_less_than_0_5	dmso_logFC_less_than_0_5	dmso_logFC_less_than_0_5	N
EEF2	0.0765167	0.063714	-0.0806225	N		C17orf102	0.05	0	0.19	#N/A	#N/A	-0.25	-0.25	initial	initial	initial	N		BUB3	-3.04	-2.22	-3.13	-2.05	-0.52	-2.09	-0.55	dmso_logFC_less_than_0_5	dmso_logFC_less_than_0_5	dmso_logFC_less_than_0_5	N
EEFSEC	0.0217814	0.0591166	-0.0816342	N		C17orf107	0.11	-0.21	-0.12	-0.06	-0.01	#N/A	#N/A	initial	initial	initial	N		BUD13	-1.5	-1.34	-1.55	-0.77	-0.14	-0.88	-0.18	dmso_logFC_less_than_0_5	dmso_logFC_less_than_0_5	dmso_logFC_less_than_0_5	N
EFCAB13	-0.0286952	-0.0334943	-0.103295	N		C17orf49	0.11	0.14	0.16	-0.25	-0.23	#N/A	#N/A	initial	initial	initial	N		BUD23	-1.75	-2.11	-2.15	-1.39	-0.24	-1.28	-0.34	dmso_logFC_less_than_0_5	dmso_logFC_less_than_0_5	dmso_logFC_less_than_0_5	N
EFCAB3	0.0064811	-0.00968599	0.178552	N		C17orf50	-0.22	0.11	0.12	-0.31	-0.28	#N/A	#N/A	initial	initial	initial	N		BUD31	-2.14	-1.84	-2.21	-1.66	-0.75	-1.62	-0.6	dmso_logFC_less_than_0_5	dmso_logFC_less_than_0_5	dmso_logFC_less_than_0_5	N
EFEMP2	-0.0640102	0.0983156	-0.0280779	N		C17orf58	-0.41	-0.47	-0.51	-0.43	-0.44	-0.02	0.08	initial	initial	dmso_logFC_less_than_0_5	N		BUD31	-2.14	-1.84	-2.21	-1.66	-0.75	-1.62	-0.6	dmso_logFC_less_than_0_5	dmso_logFC_less_than_0_5	dmso_logFC_less_than_0_5	N
EFHD1	0.00768307	-0.00627834	-0.0567986	N		C17orf64	0.06	-0.21	-0.28	0.24	0.24	0.03	0.03	initial	initial	initial	N		BUD31	-2.14	-1.84	-2.21	-1.66	-0.75	-1.62	-0.6	dmso_logFC_less_than_0_5	dmso_logFC_less_than_0_5	dmso_logFC_less_than_0_5	N
EFNA1	-0.0410568	0.164442	0.108642	N		C17orf67	-0.14	-0.13	-0.05	0.06	0.03	#N/A	#N/A	initial	initial	initial	N		BVES	0.32	0.17	0.2	-0.03	0.08	-0.01	0.13	initial	initial	initial	N
EFNA2	0.0988201	0.0437611	0.0663584	N		C17orf75	-0.47	0.06	-0.12	-0.24	-0.2	0	-0.04	initial	initial	initial	N		BYSL	-2.79	-1.92	-2.97	-1.25	-0.12	-1.25	-0.21	dmso_logFC_less_than_0_5	dmso_logFC_less_than_0_5	dmso_logFC_less_than_0_5	N
EFNA3	-0.15372	0.0355919	0.0949207	N		C17orf77	-0.17	-0.26	-0.11	#N/A	#N/A	-0.13	-0.15	initial	initial	initial	N		BZW1	-0.11	-0.08	-0.22	0.07	-0.04	0.07	-0.03	initial	initial	initial	N
EFNA4	0.014711	0.0783103	0.0490391	N		C17orf78	0.25	0.29	0.17	0.12	0.14	0.13	0.22	initial	initial	initial	N		BZW2	-0.29	-0.53	-0.48	0.09	0.14	0.05	0.02	initial	Melanoma_lineage	initial	N
EFNA5	-0.0303028	-0.0850218	-0.0244177	N		C17orf80	-0.11	-0.06	-0.05	0.02	0.01	0.06	0.05	initial	initial	initial	N		C10orf105	0.06	0.16	-0.08	-0.14	#N/A	-0.15	#N/A	initial	initial	initial	N
EFNB1	-0.0173426	0.12218	0.0941671	N		C17orf97	0.29	0.08	0.04	0.06	0.08	#N/A	#N/A	initial	initial	initial	N		C10orf113	0.38	0.22	0.25	#N/A	-0.28	#N/A	-0.35	initial	initial	initial	N
EFNB2	0.0542011	0.0115543	0.0853323	N		C17orf98	-0.37	-0.01	0.03	-0.14	-0.15	#N/A	#N/A	initial	initial	initial	N		C10orf120	-0.12	0.4	0.49	0.13	-0.06	0.1	-0.03	initial	initial	initial	N
EFNB3	0.0705913	-0.0789419	-0.0925015	N		C17orf99	0.21	-0.08	-0.02	-0.08	-0.07	-0.03	-0.02	initial	initial	initial	N		C10orf126	0.29	0.17	0.05	#N/A	#N/A	#N/A	#N/A	initial	initial	initial	N
EFTUD2	-0.0222928	0.0300939	0.0387741	N		C18orf21	-0.21	-0.81	-1.05	-0.13	-0.13	#N/A	#N/A	initial	dmso_logFC_less_than_0_5	dmso_logFC_less_than_0_5	N		C10orf53	0.42	0.1	0.09	-0.17	0.11	-0.19	0.12	initial	initial	initial	N
EGF	-0.0335147	0.0280129	0.0626729	N		C18orf25	0.1	0.1	0.02	0.07	0.04	-0.07	-0.18	initial	initial	initial	N		C10orf55	-0.15	-0.02	-0.09	-0.03	#N/A	-0.03	#N/A	initial	initial	initial	N
EGFL6	0.0996771	-0.0498927	0.0193032	N		C18orf32	0.14	0.01	0.01	-0.25	-0.19	#N/A	#N/A	initial	initial	initial	N		C10orf62	0.42	0.17	0.06	-0.02	#N/A	0	#N/A	initial	initial	initial	N
EGFL8	-0.0712085	0.0948539	0.0984761	N		C18orf54	0.34	0.29	0.29	0.02	0.05	#N/A	#N/A	initial	initial	initial	N		C10orf67	0.44	0.03	0.11	0.15	#N/A	0.12	#N/A	initial	initial	initial	N
EGFR	0.0247442	0.0332516	0.0659792	N		C18orf63	0.26	0.35	0.37	0.01	0.05	#N/A	#N/A	initial	initial	initial	N		C10orf71	0.03	0.07	0.02	0.34	0.12	0.35	0.11	initial	initial	initial	N
EGFR	0.0247442	0.0332516	-0.0660848	N		C19orf12	0.02	0.11	0.15	0.13	0.16	-0.11	-0.16	initial	initial	initial	N		C10orf82	0.02	0.12	0.15	0.11	#N/A	0.11	#N/A	initial	initial	initial	N
EGFR	0.0247442	0.0332516	0.00322166	N		C19orf18	0.15	0.21	0.23	0.06	0.05	-0.08	-0.03	initial	initial	initial	N		C10orf88	-0.65	-0.1	-0.2	0	#N/A	-0.02	#N/A	avana_project_score	initial	initial	N
EGFR	0.0247442	-0.105982	0.0659792	N		C19orf25	-0.14	0.15	-0.11	-0.52	-0.47	#N/A	#N/A	initial	initial	initial	N		C10orf90	-0.13	-0.04	0.14	-0.06	#N/A	-0.06	#N/A	initial	initial	initial	N
EGFR	0.0247442	-0.105982	-0.0660848	N		C19orf33	0.13	-0.16	-0.13	-0.01	-0.02	#N/A	#N/A	initial	initial	initial	N		C10orf95	0.12	0.09	0.06	#N/A	#N/A	#N/A	#N/A	initial	initial	initial	N
EGFR	0.0247442	-0.105982	0.00322166	N		C19orf38	-0.16	-0.25	-0.47	-0.26	-0.27	#N/A	#N/A	initial	initial	initial	N		C10orf99	0.1	-0.08	0.13	0.03	0	0.05	0.04	initial	initial	initial	N
EGFR	0.0247442	0.0304957	0.0659792	N		C19orf44	0.01	-0.07	-0.11	-0.16	-0.15	#N/A	#N/A	initial	initial	initial	N		C11orf1	0.38	0.26	0.19	0.06	#N/A	0.08	#N/A	initial	initial	initial	N
EGFR	0.0247442	0.0304957	-0.0660848	N		C19orf47	0.02	0.01	-0.07	-0.16	-0.19	#N/A	#N/A	initial	initial	initial	N		C11orf16	-0.03	0.11	0.32	0.12	-0.01	0.08	0.08	initial	initial	initial	N
EGFR	0.0247442	0.0304957	0.00322166	N		C19orf48	0.12	-0.01	-0.19	#N/A	#N/A	0.05	0	initial	initial	initial	N		C11orf21	-0.34	0.23	-0.08	0.04	#N/A	0.03	#N/A	initial	initial	initial	N
EGLN1	-0.0456178	-0.0248828	-0.0339405	N		C19orf53	-0.45	-0.82	-1	-0.84	-0.9	-0.09	-0.15	initial	dmso_logFC_less_than_0_5	dmso_logFC_less_than_0_5	N		C11orf24	0.12	0.04	0.09	-0.02	-0.13	-0.02	0	initial	initial	initial	N
EGLN2	0.126194	0.0785038	0.0961037	N		C19orf54	0.26	0.06	0.1	0.08	0.09	#N/A	#N/A	initial	initial	initial	N		C11orf40	0.36	0.34	0.32	-0.07	-0.14	-0.02	-0.13	initial	initial	initial	N
EGLN3	-0.0238004	-0.11445	-0.0585461	N		C19orf57	-0.2	-0.07	-0.08	-0.11	-0.08	#N/A	#N/A	initial	initial	initial	N		C11orf42	0.21	0.45	0.48	0.02	-0.02	0.01	0.08	initial	initial	initial	N
EGR1	-0.0833076	0.0860334	-0.00246428	N		C19orf67	0.08	-0.11	-0.36	-0.37	-0.37	#N/A	#N/A	initial	initial	initial	N		C11orf45	0.51	0.43	0.5	0.15	-0.04	0.13	0.04	initial	initial	initial	N
EGR4	0.116914	0.045099	0.0524105	N		C19orf71	-0.14	-0.19	-0.24	-0.03	-0.01	#N/A	#N/A	initial	initial	initial	N		C11orf49	0.09	-0.12	-0.07	-0.02	-0.12	-0.01	-0.23	initial	initial	initial	N
EHHADH	0.0215284	-0.000791401	0.122348	N		C19orf73	-0.04	-0.09	-0.02	-0.06	-0.07	#N/A	#N/A	initial	initial	initial	N		C11orf52	0.32	0.06	0.07	-0.03	#N/A	-0.03	#N/A	initial	initial	initial	N
EHMT1	0.00870144	-0.0522474	0.0125189	N		C19orf81	0.13	-0.07	0.17	-0.05	-0.03	#N/A	#N/A	initial	initial	initial	N		C11orf53	0.1	0.06	0.08	0.02	#N/A	0.02	#N/A	initial	initial	initial	N
EHMT2	-0.00149389	-0.0601937	-0.0431526	N		C19orf84	-0.07	-0.09	-0.1	0	0	#N/A	#N/A	initial	initial	initial	N		C11orf54	0.07	0.17	0.33	0.15	#N/A	0.17	#N/A	initial	initial	initial	N
EIF1AD	-0.110466	0.0525841	-0.184947	N		C1D	-0.51	-0.59	-0.83	-0.55	-0.68	-0.16	-0.16	dmso_logFC_less_than_0_5	dmso_logFC_less_than_0_5	dmso_logFC_less_than_0_5	N		C11orf58	-0.46	-0.21	-0.32	-0.14	0.04	-0.17	0.02	initial	initial	initial	N
EIF1AX	0.0196929	0.0732035	0.134128	N		C1GALT1	0.06	-0.19	-0.05	0	0.01	-0.16	-0.09	initial	initial	initial	N		C11orf65	0.35	0.06	0.11	-0.19	#N/A	-0.16	#N/A	initial	initial	initial	N
EIF1B	-0.107755	-0.0127165	-0.0053404	N		C1GALT1C1	0.27	0.22	0.31	0.15	0.16	-0.15	-0.11	initial	initial	initial	N		C11orf68	-0.16	0.02	0.09	-0.3	#N/A	-0.34	#N/A	initial	initial	initial	N
EIF2AK1	-0.0594343	-0.0994022	0.0524602	N		C1orf100	-0.16	0.17	0.25	-0.3	-0.3	0.09	0.18	initial	initial	initial	N		C11orf71	0.26	0.23	0.2	-0.19	0.03	-0.2	0.07	initial	initial	initial	N
EIF2AK2	-0.0755751	-0.211124	-0.0336119	N		C1orf105	-0.1	0	0.25	-0.11	-0.11	0.22	0.29	initial	initial	initial	N		C11orf74	0.25	0.32	0.11	#N/A	0.16	#N/A	0.14	initial	initial	initial	N
EIF2AK3	-0.0723536	-0.0850863	-0.114132	N		C1orf109	-1.71	-1.07	-1.19	-1.86	-1.94	-0.12	-0.03	dmso_logFC_less_than_0_5	dmso_logFC_less_than_0_5	dmso_logFC_less_than_0_5	N		C11orf80	-0.11	0.02	0.14	-0.11	0.05	-0.1	-0.1	initial	initial	initial	N
EIF2AK4	0.0910725	0.000216825	0.0365917	N		C1orf112	0.1	0.09	0.25	-0.05	-0.04	#N/A	#N/A	initial	initial	initial	N		C11orf86	-0.57	0.49	0.2	-0.09	#N/A	-0.08	#N/A	avana_project_score	initial	initial	N
EIF2B3	-0.0671479	-0.121615	-0.0179284	N		C1orf115	-0.18	0.19	-0.24	0.08	0.06	0.08	0.06	initial	initial	initial	N		C11orf87	0.21	0.12	0.06	0.12	#N/A	0.1	#N/A	initial	initial	initial	N
EIF2B3	-0.0671479	-0.121615	-0.0834096	N		C1orf116	-0.12	0.08	0.08	-0.03	-0.03	-0.12	-0.13	initial	initial	initial	N		C11orf88	0.35	0.19	0.47	-0.14	#N/A	-0.09	#N/A	initial	initial	initial	N
EIF2B3	-0.0671479	-0.121615	0.0548377	N		C1orf122	-0.07	0.1	-0.03	0	0.05	0.07	-0.01	initial	initial	initial	N		C11orf91	0	-0.07	0.27	-0.11	#N/A	-0.1	#N/A	initial	initial	initial	N
EIF2B3	-0.0671479	0.000121371	-0.0179284	N		C1orf127	0.01	0.21	0.25	-0.27	-0.27	#N/A	#N/A	initial	initial	initial	N		C11orf94	0.06	0.03	-0.2	-0.17	#N/A	-0.14	#N/A	initial	initial	initial	N
EIF2B3	-0.0671479	0.000121371	-0.0834096	N		C1orf131	-0.55	-0.95	-0.89	-0.41	-0.55	-0.27	-0.25	dmso_logFC_less_than_0_5	dmso_logFC_less_than_0_5	dmso_logFC_less_than_0_5	N		C11orf95	-0.57	-0.09	0.03	#N/A	-0.44	#N/A	-0.46	dmso_logFC_less_than_0_5	initial	initial	N
EIF2B3	-0.0671479	0.000121371	0.0548377	N		C1orf141	0.29	0.05	0.22	0.06	0.04	0	-0.03	initial	initial	initial	N		C11orf96	0.08	0.2	0.3	#N/A	#N/A	#N/A	#N/A	initial	initial	initial	N
EIF2B3	-0.0671479	0.017812	-0.0179284	N		C1orf146	0.26	0.16	0.09	0.03	0.03	0.01	-0.02	initial	initial	initial	N		C11orf97	-0.2	-0.07	0.15	#N/A	#N/A	#N/A	#N/A	initial	initial	initial	N
EIF2B3	-0.0671479	0.017812	-0.0834096	N		C1orf158	0.22	0.14	0.31	0.02	0	-0.09	-0.06	initial	initial	initial	N		C11orf98	-0.35	-0.48	-0.14	#N/A	0.15	#N/A	0.09	initial	initial	initial	N
EIF2B3	-0.0671479	0.017812	0.0548377	N		C1orf159	0.14	0.29	0.17	-0.2	-0.2	-0.03	-0.01	initial	initial	initial	N		C12orf10	-0.12	-0.4	-0.28	#N/A	0.12	#N/A	0.09	initial	initial	initial	N
EIF2S2	-0.493573	-0.167888	-0.104039	N		C1orf162	-0.05	-0.08	-0.06	-0.1	-0.14	-0.09	-0.1	initial	initial	initial	N		C12orf29	0.09	0.07	0	0.08	#N/A	0.1	#N/A	initial	initial	initial	N
EIF2S2	-0.493573	-0.167888	-0.299066	N		C1orf167	-0.07	0.11	-0.06	#N/A	#N/A	#N/A	#N/A	initial	initial	initial	N		C12orf4	0.65	0.54	0.32	0.07	0.1	0.08	0	initial	initial	initial	N
EIF2S2	-0.493573	-0.167888	-0.259303	N		C1orf174	-0.08	0.16	0.06	0.05	0.02	-0.07	-0.07	initial	initial	initial	N		C12orf40	0.49	0.25	0.27	0.26	-0.01	0.27	0.07	initial	initial	initial	N
EIF2S2	-0.493573	-0.106276	-0.104039	N		C1orf185	-0.01	0.02	0.09	0.08	0.14	#N/A	#N/A	initial	initial	initial	N		C12orf42	0.29	0.17	0.13	0	#N/A	0	#N/A	initial	initial	initial	N
EIF2S2	-0.493573	-0.106276	-0.299066	N		C1orf189	-0.2	0.03	-0.1	0.03	0.03	#N/A	#N/A	initial	initial	initial	N		C12orf43	0	-0.22	-0.23	-0.05	0	-0.08	#N/A	initial	initial	initial	N
EIF2S2	-0.493573	-0.106276	-0.259303	N		C1orf194	-0.23	-0.17	-0.16	0	0.06	#N/A	#N/A	initial	initial	initial	N		C12orf45	-0.83	-0.86	-1.25	-0.66	-0.27	-0.71	-0.34	dmso_logFC_less_than_0_5	dmso_logFC_less_than_0_5	dmso_logFC_less_than_0_5	N
EIF2S2	-0.493573	-0.0971473	-0.104039	N		C1orf195	0.2	0.21	0.18	#N/A	#N/A	#N/A	#N/A	initial	initial	initial	N		C12orf49	-0.26	-0.4	-0.21	-0.36	0.07	-0.36	0.11	initial	initial	initial	N
EIF2S2	-0.493573	-0.0971473	-0.299066	N		C1orf198	-0.23	0.08	-0.32	0.04	0.06	-0.03	-0.02	initial	initial	initial	N		C12orf50	0.2	-0.31	-0.13	-0.01	#N/A	-0.01	#N/A	initial	initial	initial	N
EIF2S2	-0.493573	-0.0971473	-0.259303	N		C1orf21	-0.15	-0.1	-0.07	0.02	0.06	0.1	#N/A	initial	initial	initial	N		C12orf54	0.35	-0.08	0.18	0.07	0.1	0.05	0.14	initial	initial	initial	N
EIF3A	-0.0408093	0.00734343	0.0833205	N		C1orf210	0.04	0.22	0.15	0.1	0.08	#N/A	#N/A	initial	initial	initial	N		C12orf56	0.01	-0.27	-0.26	-0.38	#N/A	-0.43	#N/A	initial	initial	initial	N
EIF3A	-0.0408093	0.00734343	0.121987	N		C1orf216	-0.11	-0.06	-0.01	-0.01	-0.02	#N/A	#N/A	initial	initial	initial	N		C12orf57	0.24	0.06	0.11	0.05	#N/A	0.11	#N/A	initial	initial	initial	N
EIF3A	-0.0408093	0.00734343	0.0503687	N		C1orf226	-0.45	-0.01	-0.1	-0.16	-0.14	#N/A	#N/A	initial	initial	initial	N		C12orf60	0.28	0.2	0.13	0.1	0.05	0.06	0.03	initial	initial	initial	N
EIF3A	-0.0408093	0.108242	0.0833205	N		C1orf229	-0.5	-0.03	-0.06	#N/A	#N/A	#N/A	#N/A	dmso_logFC_less_than_0_5	initial	initial	N		C12orf65	0.17	-0.13	-0.32	-0.33	#N/A	-0.34	#N/A	initial	initial	initial	N
EIF3A	-0.0408093	0.108242	0.121987	N		C1orf35	-0.63	-0.07	0.05	-0.04	-0.07	0.1	0.1	Melanoma_lineage	initial	initial	N		C12orf66	0.22	-0.67	-0.22	0.12	0.03	0.1	0.06	initial	Melanoma_lineage	initial	N
EIF3A	-0.0408093	0.108242	0.0503687	N		C1orf43	-0.35	0.03	-0.04	-0.22	-0.23	0.1	0.1	initial	initial	initial	N		C12orf71	0.08	0.18	0.16	0.04	#N/A	0.04	#N/A	initial	initial	initial	N
EIF3A	-0.0408093	0.111136	0.0833205	N		C1orf50	0.01	-0.02	0.22	-0.07	-0.04	#N/A	#N/A	initial	initial	initial	N		C12orf73	0.07	-0.14	0.01	-0.12	#N/A	-0.11	#N/A	initial	initial	initial	N
EIF3A	-0.0408093	0.111136	0.121987	N		C1orf52	-0.29	-0.3	-0.07	-0.16	-0.18	#N/A	#N/A	initial	initial	initial	N		C12orf74	-0.09	-0.14	0.01	#N/A	#N/A	#N/A	#N/A	initial	initial	initial	N
EIF3A	-0.0408093	0.111136	0.0503687	N		C1orf53	-0.09	-0.01	0.16	0.03	0.05	-0.11	-0.03	initial	initial	initial	N		C12orf75	0.25	0.24	0.33	0.13	#N/A	0.14	#N/A	initial	initial	initial	N
EIF3B	-0.107879	-0.12017	-0.0917202	N		C1orf54	-0.31	-0.11	-0.19	-0.13	-0.15	-0.29	-0.05	initial	initial	initial	N		C12orf76	0.25	-0.01	-0.12	-0.1	#N/A	-0.08	#N/A	initial	initial	initial	N
EIF3B	-0.107879	-0.12017	-0.21845	N		C1orf56	-0.27	0	-0.34	-0.16	-0.13	0.04	0.04	initial	initial	initial	N		C12orf77	0.09	0.21	0.08	#N/A	#N/A	#N/A	#N/A	initial	initial	initial	N
EIF3B	-0.107879	-0.12017	-0.0262689	N		C1orf61	0.02	0.02	0.09	-0.03	0.03	#N/A	#N/A	initial	initial	initial	N		C14orf119	-0.36	-0.36	-0.39	-0.05	-0.04	-0.02	-0.12	initial	initial	initial	N
EIF3B	-0.107879	-0.102671	-0.0917202	N		C1orf68	-0.01	0.18	0.25	0.07	0.05	#N/A	#N/A	initial	initial	initial	N		C14orf132	0.03	0.04	0.13	#N/A	0.09	#N/A	0.16	initial	initial	initial	N
EIF3B	-0.107879	-0.102671	-0.21845	N		C1orf74	-0.55	-0.22	-0.34	-0.42	-0.44	0.07	0.05	dmso_logFC_less_than_0_5	initial	initial	N		C14orf177	0.27	0.22	0.34	0.13	#N/A	0.14	#N/A	initial	initial	initial	N
EIF3B	-0.107879	-0.102671	-0.0262689	N		C1orf87	0.23	0.25	0.25	0.02	0.01	0.02	0.07	initial	initial	initial	N		C14orf178	-0.23	-0.37	-0.04	#N/A	#N/A	#N/A	#N/A	initial	initial	initial	N
EIF3B	-0.107879	-0.0790228	-0.0917202	N		C1orf94	0.13	0.1	0.14	0.12	0.13	#N/A	#N/A	initial	initial	initial	N		C14orf180	0.06	-0.04	0.13	0.04	#N/A	0.03	#N/A	initial	initial	initial	N
EIF3B	-0.107879	-0.0790228	-0.21845	N		C1QA	-0.12	-0.04	-0.1	-0.08	-0.07	0.01	0.02	initial	initial	initial	N		C14orf28	-0.01	0.25	0.17	-0.08	0.06	-0.08	0.05	initial	initial	initial	N
EIF3B	-0.107879	-0.0790228	-0.0262689	N		C1QB	-0.22	0.03	0.16	-0.07	-0.05	-0.07	0.01	initial	initial	initial	N		C14orf39	0.6	0.38	0.4	0.1	0.02	0.08	-0.03	initial	initial	initial	N
EIF3C	-0.0276872	-0.171363	-0.1069	N		C1QBP	-0.22	-0.57	-0.83	-0.57	-0.53	-0.22	-0.22	initial	dmso_logFC_less_than_0_5	dmso_logFC_less_than_0_5	N		C14orf93	0.09	0.11	0.11	-0.02	0.01	0.02	-0.01	initial	initial	initial	N
EIF3E	-0.0505155	0.0865494	-0.03438	N		C1QC	-0.25	0.08	0.07	-0.1	-0.08	-0.08	0.03	initial	initial	initial	N		C15orf32	0.43	0.28	0.25	#N/A	#N/A	#N/A	#N/A	initial	initial	initial	N
EIF3G	-0.0664965	0.0215836	-0.156587	N		C1QL1	-0.17	0.01	-0.02	-0.01	0	-0.05	-0.08	initial	initial	initial	N		C15orf39	0.25	-0.23	0.09	-0.1	0.1	-0.11	0.01	initial	initial	initial	N
EIF3G	-0.0664965	0.0215836	-0.00628515	N		C1QL2	-0.09	0	-0.25	0.11	0.11	0.08	0.11	initial	initial	initial	N		C15orf40	0.3	-0.09	-0.29	-0.21	#N/A	-0.23	#N/A	initial	initial	initial	N
EIF3G	-0.0664965	0.0215836	0.0280409	N		C1QL3	0.3	0.35	0.29	0.17	0.19	-0.02	-0.03	initial	initial	initial	N		C15orf41	-1.39	-0.92	-1.29	-0.16	#N/A	-0.14	#N/A	avana_project_score	avana_project_score	avana_project_score	N
EIF3G	-0.0664965	-0.0412938	-0.156587	N		C1QL4	0.33	0.08	0.1	0.06	0.08	-0.13	-0.12	initial	initial	initial	N		C15orf48	0.49	0.23	0.09	0.1	0	0.09	-0.08	initial	initial	initial	N
EIF3G	-0.0664965	-0.0412938	-0.00628515	N		C1QTNF1	0.27	-0.05	0.01	-0.32	-0.31	-0.1	-0.1	initial	initial	initial	N		C15orf54	0.42	0.13	0.34	#N/A	0.1	#N/A	0.11	initial	initial	initial	N
EIF3G	-0.0664965	-0.0412938	0.0280409	N		C1QTNF12	0.12	0.28	-0.06	0.01	-0.02	-0.12	-0.13	initial	initial	initial	N		C15orf56	0.22	-0.22	-0.28	#N/A	#N/A	#N/A	#N/A	initial	initial	initial	N
EIF3G	-0.0664965	-0.0371774	-0.156587	N		C1QTNF2	-0.08	-0.12	-0.25	-0.01	-0.03	-0.09	-0.15	initial	initial	initial	N		C15orf61	0.33	0.11	0.05	0.21	-0.09	0.24	-0.07	initial	initial	initial	N
EIF3G	-0.0664965	-0.0371774	-0.00628515	N		C1QTNF3	0.28	0.23	0.18	0.1	0.1	0.04	0.06	initial	initial	initial	N		C15orf62	-0.06	-0.11	-0.21	0.08	#N/A	0.14	#N/A	initial	initial	initial	N
EIF3G	-0.0664965	-0.0371774	0.0280409	N		C1QTNF3	0.28	0.23	0.18	0.1	0.1	0.04	0.06	initial	initial	initial	N		C15orf65	0.33	0.12	0.34	0.12	-0.02	0.12	0.09	initial	initial	initial	N
EIF3I	-0.0369425	0.189551	0.256099	N		C1QTNF4	0.07	-0.13	-0.03	-0.55	-0.58	#N/A	#N/A	initial	initial	initial	N		C16orf46	0.12	0.39	0.35	-0.21	-0.04	-0.2	-0.08	initial	initial	initial	N
EIF3I	-0.0369425	0.189551	0.00803058	N		C1QTNF5	0.03	0.02	-0.01	-0.23	-0.27	-0.07	-0.1	initial	initial	initial	N		C16orf54	0.01	-0.62	-0.42	-0.16	#N/A	-0.16	#N/A	initial	avana_project_score	initial	N
EIF3I	-0.0369425	0.189551	-0.0411772	N		C1QTNF6	-0.11	0.12	0.17	-0.12	-0.11	-0.12	-0.07	initial	initial	initial	N		C16orf58	-0.22	-0.4	-0.29	#N/A	0.03	#N/A	0.03	initial	initial	initial	N
EIF3I	-0.0369425	0.114373	0.256099	N		C1QTNF7	0.21	0.31	0.16	0.12	0.14	-0.03	0.03	initial	initial	initial	N		C16orf70	0.29	0.15	0.09	-0.21	#N/A	-0.21	#N/A	initial	initial	initial	N
EIF3I	-0.0369425	0.114373	0.00803058	N		C1QTNF8	-0.04	-0.02	0.02	-0.01	-0.01	0.01	-0.07	initial	initial	initial	N		C16orf71	0.23	-0.03	-0.03	0.05	-0.21	0.03	-0.17	initial	initial	initial	N
EIF3I	-0.0369425	0.114373	-0.0411772	N		C1QTNF9	-0.98	-0.44	-0.4	-0.13	-0.09	-0.09	-0.05	WT_filter	initial	initial	N		C16orf72	-1.09	-0.95	-1.89	-0.59	#N/A	-0.74	#N/A	dmso_logFC_less_than_0_5	dmso_logFC_less_than_0_5	dmso_logFC_less_than_0_5	N
EIF3I	-0.0369425	0.0448795	0.256099	N		C1QTNF9B	-0.62	-0.39	-0.46	-0.25	-0.22	-0.03	0.01	WT_filter	initial	initial	N		C16orf74	0.18	0.14	0.22	-0.14	#N/A	-0.12	#N/A	initial	initial	initial	N
EIF3I	-0.0369425	0.0448795	0.00803058	N		C1R	0.23	0.1	0.07	#N/A	#N/A	-0.02	-0.01	initial	initial	initial	N		C16orf78	0.18	0.29	0.22	0.11	0	0.14	0.01	initial	initial	initial	N
EIF3I	-0.0369425	0.0448795	-0.0411772	N		C1RL	0.19	0.17	0.3	0.15	0.13	0.02	0.02	initial	initial	initial	N		C16orf82	0.15	-0.03	-0.25	#N/A	-0.05	#N/A	0	initial	initial	initial	N
EIF3M	0.0919695	-0.0306355	-0.0189788	N		C1S	0.38	0.17	0.21	-0.01	-0.03	-0.13	-0.14	initial	initial	initial	N		C16orf86	-0.04	-0.03	0.19	-0.47	#N/A	-0.42	#N/A	initial	initial	initial	N
EIF4A1	-0.13559	0.082494	-0.0707721	N		C2	-0.2	-0.12	-0.38	-0.05	-0.05	-0.05	0.01	initial	initial	initial	N		C16orf87	0.17	0.17	0.17	-0.16	-0.23	-0.1	-0.23	initial	initial	initial	N
EIF4A1	-0.13559	0.082494	-0.231354	N		C20orf141	0.15	0.13	0.22	0.12	0.14	#N/A	#N/A	initial	initial	initial	N		C16orf89	-0.2	-0.75	-0.07	-0.17	-0.16	-0.14	-0.13	initial	Melanoma_lineage	initial	N
EIF4A1	-0.13559	0.082494	-0.0699671	N		C20orf144	0.1	-0.17	-0.24	-0.05	-0.03	#N/A	#N/A	initial	initial	initial	N		C16orf90	-0.13	-0.36	-0.2	-0.04	#N/A	-0.07	#N/A	initial	initial	initial	N
EIF4A1	-0.13559	-0.0764955	-0.0707721	N		C20orf173	0.18	0.17	0.04	-0.03	0	0.04	0.1	initial	initial	initial	N		C16orf91	-0.16	-0.58	-0.65	-0.2	#N/A	-0.23	#N/A	initial	avana_project_score	avana_project_score	N
EIF4A1	-0.13559	-0.0764955	-0.231354	N		C20orf194	0.25	0.23	0.18	-0.05	-0.02	#N/A	#N/A	initial	initial	initial	N		C16orf92	0.19	-0.49	-0.47	-0.28	#N/A	-0.25	#N/A	initial	initial	initial	N
EIF4A1	-0.13559	-0.0764955	-0.0699671	N		C20orf197	0.24	0.25	0.07	#N/A	#N/A	#N/A	#N/A	initial	initial	initial	N		C16orf95	0.4	0.03	0.13	-0.2	#N/A	-0.15	#N/A	initial	initial	initial	N
EIF4A1	-0.13559	0.0154077	-0.0707721	N		C20orf202	-0.01	0.16	0.31	-0.09	-0.08	0.08	0.14	initial	initial	initial	N		C16orf96	0.1	-0.21	-0.16	-0.18	#N/A	-0.19	#N/A	initial	initial	initial	N
EIF4A1	-0.13559	0.0154077	-0.231354	N		C20orf203	0.01	0.04	0.01	#N/A	#N/A	0.1	-0.06	initial	initial	initial	N		C16orf97	0.28	0.05	0.16	#N/A	#N/A	#N/A	#N/A	initial	initial	initial	N
EIF4A1	-0.13559	0.0154077	-0.0699671	N		C20orf27	0.32	0.2	0.1	0.1	0.17	#N/A	#N/A	initial	initial	initial	N		C17orf100	-0.02	-0.23	-0.27	#N/A	#N/A	#N/A	#N/A	initial	initial	initial	N
EIF4A2	-0.121236	-0.0248539	0.0465046	N		C20orf85	0.37	0.11	0.2	0.07	0.07	0.03	0.02	initial	initial	initial	N		C17orf102	-0.1	0.1	0.2	#N/A	-0.25	#N/A	-0.25	initial	initial	initial	N
EIF4A3	-0.604119	-0.16122	-0.00104775	N		C20orf96	0.17	0.21	0.18	0.11	0.11	#N/A	#N/A	initial	initial	initial	N		C17orf107	0.13	-0.02	-0.08	-0.06	#N/A	-0.01	#N/A	initial	initial	initial	N
EIF4A3	-0.604119	-0.16122	-0.0892054	N		C21orf58	0.05	0.21	0.07	-0.16	-0.18	0.07	0.06	initial	initial	initial	N		C17orf49	-0.01	-0.13	-0.08	-0.25	#N/A	-0.23	#N/A	initial	initial	initial	N
EIF4A3	-0.604119	-0.16122	-0.083019	N		C21orf62	0.32	0.29	0.23	0.1	0.14	-0.11	-0.08	initial	initial	initial	N		C17orf50	0.13	-0.3	-0.05	-0.31	#N/A	-0.28	#N/A	initial	initial	initial	N
EIF4A3	-0.604119	-0.0116249	-0.00104775	N		C21orf91	0.18	0.11	0.18	0.11	0.15	0.18	0.17	initial	initial	initial	N		C17orf58	-0.69	-0.65	-0.71	-0.43	-0.02	-0.44	0.08	dmso_logFC_less_than_0_5	dmso_logFC_less_than_0_5	dmso_logFC_less_than_0_5	N
EIF4A3	-0.604119	-0.0116249	-0.0892054	N		C22orf15	-0.05	0	-0.16	-0.08	-0.11	#N/A	#N/A	initial	initial	initial	N		C17orf64	-0.06	-0.22	-0.19	0.24	0.03	0.24	0.03	initial	initial	initial	N
EIF4A3	-0.604119	-0.0116249	-0.083019	N		C22orf23	-0.56	-0.43	-0.68	-0.21	-0.29	0.04	-0.14	Melanoma_lineage	initial	Melanoma_lineage	N		C17orf67	0.16	-0.19	-0.07	0.06	#N/A	0.03	#N/A	initial	initial	initial	N
EIF4A3	-0.604119	-0.0697036	-0.00104775	N		C22orf24	0.12	0.05	0	#N/A	#N/A	#N/A	#N/A	initial	initial	initial	N		C17orf75	-0.33	0.07	0.06	-0.24	0	-0.2	-0.04	initial	initial	initial	N
EIF4A3	-0.604119	-0.0697036	-0.0892054	N		C22orf31	0.16	0.12	0.12	0.09	0.12	-0.08	-0.08	initial	initial	initial	N		C17orf77	-0.44	-0.37	-0.33	#N/A	-0.13	#N/A	-0.15	initial	initial	initial	N
EIF4A3	-0.604119	-0.0697036	-0.083019	N		C22orf34	0.18	-0.04	-0.2	#N/A	#N/A	0.1	0.13	initial	initial	initial	N		C17orf78	0.14	0.3	0.36	0.12	0.13	0.14	0.22	initial	initial	initial	N
EIF4B	-0.450519	-0.160857	-0.0784059	N		C22orf39	-0.01	-0.11	-0.29	-0.12	-0.14	#N/A	#N/A	initial	initial	initial	N		C17orf80	-0.01	0.04	-0.13	0.02	0.06	0.01	0.05	initial	initial	initial	N
EIF4E	-0.164828	-0.144574	-0.179805	N		C22orf42	-0.11	-0.13	0.01	0.27	0.25	#N/A	#N/A	initial	initial	initial	N		C17orf97	0	0.08	-0.04	0.06	#N/A	0.08	#N/A	initial	initial	initial	N
EIF4E1B	-0.0598898	0.134504	0.0722555	N		C22orf46	0.21	-0.1	-0.04	-0.2	-0.23	0.18	0.18	initial	initial	initial	N		C17orf98	-0.51	0.09	-0.09	-0.14	#N/A	-0.15	#N/A	avana_project_score	initial	initial	N
EIF4E3	-0.0498936	-0.00596249	0.0345207	N		C2CD2	0.19	0.17	0.07	0.01	0.04	0.05	0.03	initial	initial	initial	N		C17orf99	0.19	-0.15	-0.14	-0.08	-0.03	-0.07	-0.02	initial	initial	initial	N
EIF4EBP1	-0.0884452	-0.127376	-0.0892474	N		C2CD2L	0.33	0.21	0.16	0.11	0.1	-0.14	-0.15	initial	initial	initial	N		C18orf21	-0.78	-1.15	-1.1	-0.13	#N/A	-0.13	#N/A	dmso_logFC_less_than_0_5	dmso_logFC_less_than_0_5	dmso_logFC_less_than_0_5	N
EIF4G1	0.070406	0.235774	-0.0237206	N		C2CD3	0.03	0.09	0.21	0.02	0.01	#N/A	#N/A	initial	initial	initial	N		C18orf25	0.24	0.27	0.04	0.07	-0.07	0.04	-0.18	initial	initial	initial	N
EIF4G3	0.030009	0.0209703	-0.0004002	N		C2CD4A	0.43	0.03	0.28	0.03	0.03	#N/A	#N/A	initial	initial	initial	N		C18orf32	0.29	0.11	0.12	-0.25	#N/A	-0.19	#N/A	initial	initial	initial	N
EIF4H	-0.0836816	-0.0614206	-0.0754295	N		C2CD4B	0.22	0.06	-0.08	0.1	0.13	#N/A	#N/A	initial	initial	initial	N		C18orf54	0.43	0.32	0.33	0.02	#N/A	0.05	#N/A	initial	initial	initial	N
EIF6	-0.00382714	0.0184497	-0.0873904	N		C2CD4C	-0.02	0.09	0.04	0.01	-0.03	#N/A	#N/A	initial	initial	initial	N		C18orf63	0.29	0.39	0.24	0.01	#N/A	0.05	#N/A	initial	initial	initial	N
ELAC1	0.0138206	0.0611763	0.115217	N		C2CD4D	-0.11	0.03	-0.02	-0.06	-0.04	#N/A	#N/A	initial	initial	initial	N		C19orf12	-0.13	0.06	0.03	0.13	-0.11	0.16	-0.16	initial	initial	initial	N
ELANE	0.147349	-0.192692	-0.16762	N		C2CD5	0.31	0.15	0.35	0.12	0.04	0	-0.03	initial	initial	initial	N		C19orf18	0.14	0.04	0.27	0.06	-0.08	0.05	-0.03	initial	initial	initial	N
ELAVL1	-0.0542283	0.0263469	-0.0168365	N		C2CD6	0.21	0.17	0.13	0.11	0.11	0.07	0.02	initial	initial	initial	N		C19orf25	-0.47	-0.71	0.03	-0.52	#N/A	-0.47	#N/A	initial	dmso_logFC_less_than_0_5	initial	N
ELAVL4	0.118795	0.0336979	-0.00924298	N		C2orf15	0.04	-0.11	-0.08	-0.05	-0.05	0.09	0.05	initial	initial	initial	N		C19orf33	0.13	-0.17	-0.07	-0.01	#N/A	-0.02	#N/A	initial	initial	initial	N
ELF1	-0.0947283	-0.198353	-0.121051	N		C2orf16	0.19	0.03	0.02	0.02	0.01	0.03	0.1	initial	initial	initial	N		C19orf38	-0.19	-0.29	-0.67	-0.26	#N/A	-0.27	#N/A	initial	initial	avana_project_score	N
ELF3	-0.0687585	-0.0337166	-0.0897082	N		C2orf27A	-3.12	-2.35	-3.18	#N/A	#N/A	#N/A	#N/A	dmso_logFC_less_than_0_5	dmso_logFC_less_than_0_5	dmso_logFC_less_than_0_5	N		C19orf44	-0.07	-0.24	-0.27	-0.16	#N/A	-0.15	#N/A	initial	initial	initial	N
ELF4	0.0216805	0.017008	-0.0220976	N		C2orf27B	-2.15	-1.36	-1.92	#N/A	#N/A	-0.04	-0.06	dmso_logFC_less_than_0_5	dmso_logFC_less_than_0_5	dmso_logFC_less_than_0_5	N		C19orf47	0.17	-0.13	-0.02	-0.16	#N/A	-0.19	#N/A	initial	initial	initial	N
ELFN2	-0.0774441	0.0180572	0.0371447	N		C2orf42	0.21	0.07	-0.04	-0.09	-0.07	#N/A	#N/A	initial	initial	initial	N		C19orf48	-0.26	0.02	-0.18	#N/A	0.05	#N/A	0	initial	initial	initial	N
ELK1	0.0751057	0.0193403	0.026283	N		C2orf49	-0.44	-0.26	-0.19	-0.14	-0.17	-0.01	-0.01	initial	initial	initial	N		C19orf53	-0.97	-0.79	-1	-0.84	-0.09	-0.9	-0.15	dmso_logFC_less_than_0_5	dmso_logFC_less_than_0_5	dmso_logFC_less_than_0_5	N
ELK3	-0.0892371	-0.0450956	-0.0453228	N		C2orf50	0.19	0.04	0.11	-0.17	-0.15	-0.12	-0.1	initial	initial	initial	N		C19orf54	0.11	0.32	0.26	0.08	#N/A	0.09	#N/A	initial	initial	initial	N
ELK4	0.0290963	0.0497657	0.0749766	N		C2orf66	0.27	0.06	0.14	0.1	0.1	-0.08	-0.13	initial	initial	initial	N		C19orf57	-0.06	-0.03	-0.11	-0.11	#N/A	-0.08	#N/A	initial	initial	initial	N
ELMOD1	0.100862	-0.0598744	0.0423177	N		C2orf68	-0.05	-0.12	-0.1	-0.3	-0.3	#N/A	#N/A	initial	initial	initial	N		C19orf67	0.14	-0.25	-0.19	-0.37	#N/A	-0.37	#N/A	initial	initial	initial	N
ELN	0.0232199	-0.0407372	0.114512	N		C2orf69	0.21	0.09	0.12	-0.25	-0.29	0.04	0.05	initial	initial	initial	N		C19orf71	-0.32	-0.27	-0.31	-0.03	#N/A	-0.01	#N/A	initial	initial	initial	N
ELOVL4	0.0702126	-0.0433991	-0.0350951	N		C2orf72	0.06	-0.1	-0.05	0.22	0.22	#N/A	#N/A	initial	initial	initial	N		C19orf73	-0.04	-0.05	0.15	-0.06	#N/A	-0.07	#N/A	initial	initial	initial	N
ELP6	-0.050452	0.0156032	-0.0829881	N		C2orf73	-0.02	-0.08	0.14	-0.09	-0.07	-0.06	-0.13	initial	initial	initial	N		C19orf81	0.15	0.07	0.26	-0.05	#N/A	-0.03	#N/A	initial	initial	initial	N
EME1	-0.067569	0.0859355	-0.0611417	N		C2orf74	0.08	-0.09	0.13	#N/A	#N/A	#N/A	#N/A	initial	initial	initial	N		C19orf84	-0.38	-0.15	-0.16	0	#N/A	0	#N/A	initial	initial	initial	N
EML4	-0.00301649	-0.0389065	-0.0707772	N		C2orf76	0.02	-0.01	0.05	0.06	0.06	-0.07	#N/A	initial	initial	initial	N		C1D	-1.08	-0.73	-1.25	-0.55	-0.16	-0.68	-0.16	dmso_logFC_less_than_0_5	dmso_logFC_less_than_0_5	dmso_logFC_less_than_0_5	N
EML6	0.0170918	0.0908714	0.0773653	N		C2orf78	-0.19	-0.24	-0.23	-0.13	-0.19	#N/A	#N/A	initial	initial	initial	N		C1GALT1	-0.03	-0.21	-0.15	0	-0.16	0.01	-0.09	initial	initial	initial	N
EMP2	-0.0536678	0.0923196	0.203114	N		C2orf80	0.27	0.2	0.2	0.02	0.03	#N/A	#N/A	initial	initial	initial	N		C1GALT1C1	0.17	0.18	0.35	0.15	-0.15	0.16	-0.11	initial	initial	initial	N
EMP3	0.0512871	0.0339396	-0.0300456	N		C2orf81	0.3	-0.02	-0.01	#N/A	#N/A	-0.07	-0.09	initial	initial	initial	N		C1orf100	-0.15	0.13	0.14	-0.3	0.09	-0.3	0.18	initial	initial	initial	N
ENDOV	0.0961804	0.0102854	0.0609677	N		C2orf83	0.36	0.29	0.16	#N/A	#N/A	0	-0.08	initial	initial	initial	N		C1orf105	-0.55	0.01	0.23	-0.11	0.22	-0.11	0.29	Melanoma_lineage	initial	initial	N
ENG	0.107246	0.150558	0.136824	N		C2orf88	0.02	0.11	0.12	0.09	0.1	#N/A	#N/A	initial	initial	initial	N		C1orf109	-2.31	-1.5	-2.17	-1.86	-0.12	-1.94	-0.03	dmso_logFC_less_than_0_5	dmso_logFC_less_than_0_5	dmso_logFC_less_than_0_5	N
ENGASE	-0.0839275	0.180227	0.0370183	N		C2orf91	-0.03	-0.1	-0.05	0.07	0.07	#N/A	#N/A	initial	initial	initial	N		C1orf112	0.09	-0.06	0.27	-0.05	#N/A	-0.04	#N/A	initial	initial	initial	N
ENOX2	0.130392	-0.0120536	0.0625409	N		C3	0.07	0.15	0.21	0.03	0.03	-0.01	0.01	initial	initial	initial	N		C1orf115	-0.57	0.11	0.08	0.08	0.08	0.06	0.06	Melanoma_lineage	initial	initial	N
ENPEP	0.0898093	0.106942	0.102219	N		C3AR1	0.01	0.1	0.04	0.01	0.02	-0.13	-0.11	initial	initial	initial	N		C1orf116	-0.18	0.27	0.08	-0.03	-0.12	-0.03	-0.13	initial	initial	initial	N
ENPP1	0.0086859	-0.183039	-0.0603315	N		C3orf14	0.55	0.21	0.24	0.27	0.29	#N/A	#N/A	initial	initial	initial	N		C1orf122	0.12	0.01	0.01	0	0.07	0.05	-0.01	initial	initial	initial	N
ENPP2	-0.0491936	-0.196788	0.0153496	N		C3orf18	-0.17	-0.06	-0.17	-0.05	-0.08	#N/A	#N/A	initial	initial	initial	N		C1orf127	0.04	0.21	0.32	-0.27	#N/A	-0.27	#N/A	initial	initial	initial	N
ENPP3	0.133821	-0.0472474	0.145157	N		C3orf20	0.22	0.09	0.08	-0.11	-0.12	#N/A	#N/A	initial	initial	initial	N		C1orf131	-0.37	-1.29	-1.14	-0.41	-0.27	-0.55	-0.25	initial	dmso_logFC_less_than_0_5	dmso_logFC_less_than_0_5	N
ENPP4	0.0660752	-0.00274367	0.140269	N		C3orf22	-0.13	-0.05	0	-0.07	-0.06	#N/A	#N/A	initial	initial	initial	N		C1orf141	0.5	0.19	0.26	0.06	0	0.04	-0.03	initial	initial	initial	N
[truncated: 22,040 more rows]

## Sheet: Table S2
		Supplementary Table 2: Uveal melanoma gene expression signature
	Highly expressed genes						Lowly expressed genes
[truncated: 212 more rows]

## Sheet: Table S3
	Supplementary Table 3: Sequences of sgRNAs, shRNAs and primers
[truncated: 30 more rows]

[truncated: 2 more sheets: Table S4, Table S5]
