# Supplementary material for: INPP5A phosphatase is a synthetic lethal target in GNAQ and GNA11-mutant melanomas
Source: Nat Cancer. 2024 Jan 17;5(3):481–99. doi: 10.1038/s43018-023-00710-z (PMC10965444; doi:10.1038/s43018-023-00710-z)
Supplement: Supplementary file 3 — Statistical source data. [file 43018_2023_710_MOESM3_ESM.xlsx]

## Sheet: Fig. 1
	Fig. 1b				Fig 1d
	Refer to Supplementary table S1					Differentially high expressed genes in uveal melanoma (TCGA)																																	Differentially low expressed genes in uveal melanoma (TCGA)
					Gene ID	Uveal Melanoma	Skin Cutaneous Melanoma	Adrenocortical Carcinoma	Bladder Urothelial Carcinoma	Brain Lower Grade Glioma	Breast Invasive Carcinoma	Cervical Squamous Cell Carcinoma and Endocervical Adenocarcinoma	Cholangiocarcinoma	Colon Adenocarcinoma	Esophageal Carcinoma	Glioblastoma Multiforme	Head and Neck Squamous Cell Carcinoma	Kidney Chromophobe	Kidney Renal Clear Cell Carcinoma	Kidney Renal Papillary Cell Carcinoma	Liver Hepatocellular Carcinoma	Lung Adenocarcinoma	Lung Squamous Cell Carcinoma	Mesothelioma	Ovarian Serous Cystadenocarcinoma	Pancreatic Adenocarcinoma	Pheochromocytoma and Paraganglioma	Prostate Adenocarcinoma	Rectum Adenocarcinoma	Sarcoma	Stomach Adenocarcinoma	Testicular Germ Cell Tumors	Thymoma	Thyroid Carcinoma	Uterine. Carcinosarcoma	Uterine Corpus Endometrial Carcinoma		Gene ID	Uveal Melanoma	Skin Cutaneous Melanoma	Adrenocortical Carcinoma	Bladder Urothelial Carcinoma	Brain Lower Grade Glioma	Breast Invasive Carcinoma	Cervical Squamous Cell Carcinoma and Endocervical Adenocarcinoma	Cholangiocarcinoma	Colon Adenocarcinoma	Esophageal Carcinoma	Glioblastoma Multiforme
	Fig. 1c				KCNAB2	3	0.623415	-0.279174	-0.28733	-0.108613	-0.273405	-0.262475	-0.227492	-0.194055	-0.218881	-0.18393	-0.244639	-0.322406	-0.192216	-0.225387	-0.240506	-0.166958	-0.207278	-0.0400532	-0.223019	-0.19702	-0.0631169	-0.30992	-0.170757	-0.14261	-0.168183	-0.199165	0.0675309	-0.279513	-0.27726	-0.294995		PPIG	-3	-0.307741	-0.624183	0.0246075	-0.237706	1.1388	0.674888	-0.523301	0.052047	2.73335	-1.27312
					RPL22	3	0.0950062	-0.816331	0.359178	-0.790204	-0.0508563	0.286892	-0.627283	-0.135829	-0.938563	-1.2237	-0.139917	-0.763206	-0.223618	-0.692245	-0.250403	-0.514662	-0.511455	0.333763	-0.108474	-0.363822	-0.466377	0.616066	-0.146662	0.111984	-0.80151	1.46952	1.46217	0.38777	0.809192	-0.500811		RPE	-3	0.544549	0.9986	0.168825	-0.950796	0.686938	0.706117	0.706454	1.47401	-0.187382	-0.578825
	Refer to Supplementary table S1				TNFRSF14	3	1.28657	-0.272399	-0.189185	-0.688219	-0.40933	-0.213825	0.0241508	0.0609563	-0.492801	-0.526237	-0.426549	-0.176071	0.403935	0.201459	0.075757	-0.197513	-0.372986	-0.311701	-0.495159	-0.0247014	-0.491459	0.0952248	-0.0158937	-0.277353	-0.205348	-0.503134	0.355156	-0.301609	-0.613959	-0.276401		UBA3	-3	0.492357	-0.583447	1.22263	1.07753	1.31813	0.756993	-1.67611	0.451128	-0.273636	1.97984
					PANK4	3	1.71859	0.25634	0.309168	0.270778	-0.983279	0.370652	-1.14917	-0.505242	-1.06796	-0.162634	0.401618	1.0326	-0.894035	-0.144665	-0.109597	-0.774277	-0.387295	-0.691234	-0.773837	-0.700518	0.341055	-0.227669	-0.625578	0.861966	-0.958022	-0.0664761	0.666047	0.439805	0.361947	-0.696296		FAM133B	-3	0.0434287	0.254386	0.316933	0.897432	0.647385	0.538011	-0.184022	0.699562	-0.105801	1.70165
	Fig 1e				GPR153	3	1.3533	-0.809595	-0.298049	-0.412911	-0.46692	0.0338171	-0.614344	0.31927	0.268755	-0.536225	1.16144	-0.885393	-0.720296	-0.54888	-0.67201	-0.269536	-0.149569	-0.239923	-0.239809	-0.058149	0.44727	-0.71281	0.72249	0.191549	-0.174331	0.289804	-0.534674	-0.742874	0.455562	-0.604991		UBXN4	-2.99148	-1.06599	0.228751	-0.0909822	-0.909534	1.05265	0.315104	0.891639	0.669875	2.15807	-0.689989
					SSU72	3	0.254757	-0.364734	0.207025	-0.624331	-0.341947	0.0991054	-0.417244	-0.142398	-0.548957	-0.407753	0.0961659	-0.26337	-0.712157	-0.506623	0.193984	-0.189416	-0.311427	-0.324664	0.431863	-0.399692	-0.547829	0.145549	-0.152756	-0.159118	-0.441643	0.225506	0.0360008	0.0858098	-0.00925068	-0.0571281		PPIL4	-2.88876	-0.886938	-0.364825	-0.0974205	-0.113723	0.722268	0.584301	-1.16399	0.319304	0.362722	-0.700271
	Refer to Supplementary table S2				MIB2	3	-0.327366	0.00282609	-0.275708	0.239002	-1.58726	0.25396	-0.88566	-0.361114	0.924234	0.0939838	0.632363	-0.331068	-0.864698	-0.06017	-0.209894	-1.00551	-0.881969	-0.177349	0.501493	-0.626902	0.00620011	-0.269384	-0.350837	0.394799	0.0501886	-0.551156	0.43493	0.312575	0.52742	-0.123462		RPAP3	-2.86919	0.2851	1.54668	1.05729	-1.18931	1.18083	1.22257	-0.814551	0.681216	0.918562	-0.852533
					ATAD3A	3	1.46352	-0.274596	0.891906	-0.649819	-0.926506	0.860521	-0.799124	0.797871	-0.296656	-0.55272	1.09355	-0.704858	-1.32612	-0.558684	-0.0559224	-0.590552	-0.24353	-0.17304	-0.580325	-0.812727	-1.2381	-0.460313	0.88856	0.178683	-0.397207	0.331247	-0.0141286	-0.867765	1.05448	0.315868		LRRC40	-2.84422	0.0248785	-1.66901	0.0414907	1.25309	0.320154	1.01038	0.381994	-0.419912	1.26456	1.68588
					RP5-832C2.5	3	-0.0467954	0.0878344	-0.241487	-0.0503323	-0.220925	-0.259592	-0.3186	-0.28922	-0.330309	-0.0920781	-0.246466	-0.210687	-0.251829	-0.221303	-0.212953	-0.256599	-0.24302	-0.238634	-0.281651	-0.273388	-0.159631	-0.0505194	-0.299451	-0.142145	-0.335754	0.443573	-0.182155	-0.0444551	-0.157305	-0.199934		ZNF700	-2.79639	-0.164958	0.551516	0.885264	-1.50928	1.1761	1.81554	1.64741	0.639786	1.2837	0.121628
					FNDC10	3	0.167204	1.78504	-0.111602	-0.170541	-0.185156	-0.134346	-0.492373	-0.351949	-0.0890729	-0.443197	-0.114869	-0.368233	-0.526018	-0.308639	-0.531788	-0.304189	-0.276576	0.0234118	0.396768	-0.331006	-0.235724	-0.38863	-0.331059	-0.313155	-0.2354	0.0884859	-0.506089	-0.00391878	-0.260376	-0.342156		FAM208A	-2.768	0.876206	-0.436611	0.0751991	1.18914	2.14389	0.430415	-1.48372	-0.0373184	1.87433	-0.0661463
					RP3-395M20.8	3	1.13971	-0.230617	-0.361171	-0.847281	-0.550634	-0.41406	0.606084	0.781779	-0.452339	-0.818876	-0.777896	0.520006	0.393287	0.537888	-0.0820429	-0.270836	-0.58473	-0.645037	-0.774704	0.811412	-0.705826	-0.228014	0.621763	-0.599595	0.487444	-0.69049	0.688729	-0.308262	-0.854981	-0.668265		SRSF11	-2.76062	0.0216852	-0.877159	0.853205	-0.153665	0.639441	2.37978	0.637183	-0.470005	0.649478	0.152374
					CDK11B	3	0.967583	-0.879634	0.811084	0.185422	-0.954603	1.26346	-0.864728	0.570627	-0.296853	-0.679049	0.237285	-1.31758	-1.49364	-0.494538	-0.406495	-0.729962	-0.842376	-0.0704386	-0.902288	-0.249064	-1.21947	-0.580843	0.474216	0.686625	0.0710193	1.66524	1.33291	-0.0390474	0.36952	0.284596		ZCCHC10	-2.75395	-0.912684	0.477608	0.172711	-0.281506	0.64064	2.54619	-0.648612	1.53795	0.301606	0.687273
					RP3-395M20.12	3	0.985761	-0.645534	-0.204604	-0.629085	-0.478835	-0.399102	0.400407	-0.103461	-0.543113	-0.803002	-0.391601	0.391428	-0.0952807	-0.222002	0.067393	-0.32015	-0.508782	-0.634719	-0.536841	-0.0358823	-0.0529206	0.588925	-0.241028	-0.558093	-0.384517	-0.393543	3	-0.304445	-0.646118	-0.162917		BIRC2	-2.74699	-0.321172	-0.850189	0.124827	-0.107694	0.575866	-0.0154104	1.48032	-0.436288	1.03042	0.547612
					DNAJC11	3	1.49146	-0.347434	0.420854	-0.420523	-0.672414	0.560354	-0.942598	1.11849	-0.309903	-0.81735	1.02487	1.40578	-0.231568	0.330277	0.164767	-0.71733	-0.311684	-0.712517	0.519268	-1.19969	-1.32049	-0.661673	0.688635	-0.448738	-0.340143	1.07077	-0.864741	-1.14951	-0.0237076	-0.62177		THAP1	-2.7362	-0.518575	-0.0448939	-0.654009	-0.3505	1.09634	0.00116196	0.341066	-0.10702	-0.0314523	0.174676
					UBE4B	3	0.851603	-0.582634	-0.130491	-0.287743	-0.0473849	0.295317	-0.88276	-0.104591	0.844378	-0.691141	0.782923	-0.877808	-0.432811	-0.550032	-0.439518	-0.362661	0.164822	-0.518269	0.408878	-0.694203	-0.671729	0.121057	-0.249032	-0.237381	0.249317	-0.461292	-0.340944	0.314965	0.198236	-0.396742		CEP57L1	-2.72067	-0.604165	0.817895	0.00548015	0.183602	0.560644	1.26435	-1.20852	0.0989808	0.645498	1.11398
					KLHL21	3	1.30236	0.367854	-0.367455	-0.282435	-0.439259	0.233165	-0.851078	-0.663625	0.448196	-0.297364	1.3261	2.01329	-0.450542	-0.0517223	-0.278865	-0.549239	0.0304351	-0.62984	-0.752292	-0.37678	-0.51566	-0.161263	-0.558984	0.192758	-0.468397	-0.662841	-0.203532	-0.142011	-0.562755	-0.717235		SSX2IP	-2.68982	0.352721	-2.0047	-0.533452	-0.733224	0.813883	2.27464	0.338631	1.2352	1.08891	0.899853
					RBP7	3	-0.328556	1.73617	-0.596669	-0.642426	0.207829	-0.478779	-0.60514	-0.755921	-0.674874	-0.677793	-0.527105	0.595126	2.00564	-0.382657	0.656433	-0.6125	-0.438814	-0.333246	-0.617752	-0.466477	0.218784	-0.126257	-0.746049	0.715491	-0.682713	-0.0520964	0.293858	0.462422	-0.347973	-0.671123		TRMT11	-2.6835	-1.39372	-0.287384	-0.312984	1.00252	-0.761274	0.712552	0.0464212	1.35514	0.33371	-0.645079
					NMNAT1	3	0.635744	-0.38252	-0.401148	-0.665374	-0.00809235	-0.103277	-1.0291	0.951576	-0.952448	0.152279	-0.322484	2.17196	-0.138888	1.64845	0.164137	-0.830333	-0.887844	-0.353838	-0.987916	-0.520534	-0.899692	-0.106405	0.616229	0.499534	-0.59779	-1.34633	0.346336	0.603204	-0.359768	-0.244171		ARMC8	-2.65241	-0.127332	0.105533	0.429855	1.59352	0.310999	1.45962	-0.515681	-1.03803	0.756515	0.872562
					TMEM201	3	2.06539	-0.748182	0.0180465	-0.121755	-0.696359	0.174283	-0.955772	-0.149209	0.804335	0.0643802	0.0534709	-0.017088	-0.792527	-0.505462	-0.909674	-0.767112	-0.131125	-0.62301	0.659978	-0.874756	0.39614	-0.641166	-0.0208276	-0.0665057	0.0331962	0.063968	-0.187041	-0.854497	0.443255	0.0903433		FAM76A	-2.64626	-0.439069	-1.55814	0.289825	-0.0175213	0.805613	1.20816	-1.07892	-0.273174	-0.520356	0.975458
					PIK3CD-AS2	3	1.75356	-0.480679	-0.410283	-0.49539	-0.385172	-0.4144	-0.41214	-0.455351	-0.378215	-0.314444	-0.355907	-0.478108	-0.0810433	-0.0281812	-0.466897	-0.12053	-0.229184	-0.0321077	0.269484	-0.342791	-0.289309	-0.328768	-0.441473	-0.304696	-0.402691	0.0596561	0.266789	0.325414	0.509459	-0.362467		MBD4	-2.6413	-0.369423	-0.905109	0.153466	-1.37299	0.929694	2.85751	0.687913	-0.672106	-0.291659	-0.884852
					C1orf127	3	0.204339	-0.513897	-0.617177	-0.64358	-0.133857	-0.400403	-0.339196	-0.166672	-0.626357	-0.5517	-0.544655	-0.547187	-0.22306	-0.266797	-0.2581	0.367197	-0.378119	-0.227894	-0.371863	3	0.401372	-0.536188	-0.234264	0.128065	-0.33567	0.0111322	0.124289	-0.212973	-0.00739503	-0.267047		UFM1	-2.63946	0.324691	-0.364222	-0.276293	-0.120142	0.300658	-0.208547	0.738515	1.4147	-0.524209	0.0496944
					MTHFR	3	0.555394	-0.603487	-0.757838	-0.147549	-0.254641	-0.207207	-0.885849	-0.428998	0.0914704	-0.429277	-0.116751	-0.372031	0.360041	0.785044	-0.430609	0.254454	-0.507108	-0.521699	-0.493718	-0.298505	-0.288691	0.5066	-0.609817	-0.169901	-0.0408878	-0.64689	-0.166739	2.9364	-0.405797	-0.594224		PIBF1	-2.63934	-0.166979	-0.901442	0.458054	-1.0442	0.720643	0.411225	-0.356952	0.818568	-0.0102518	-1.41707
					PLEKHM2	3	1.57819	-0.512777	0.0360248	0.807002	-0.731255	-0.0345795	-1.04558	-0.878427	-0.000640781	0.460558	1.395	-0.642907	-0.439941	-0.330869	-0.777049	-0.375278	-0.0499116	0.363901	-0.147216	-0.245582	-0.848763	-0.517956	-0.952932	0.99086	-0.378051	-0.300221	-0.13002	0.0232297	0.0587289	-0.494242		ETAA1	-2.6177	-0.582722	1.66032	0.268892	-0.507226	0.669593	1.84901	1.31254	-1.09258	0.880599	-0.609555
					HSPB7	3	-0.488595	2.84665	-0.414513	-0.461207	-0.412421	-0.491524	-0.415311	-0.406187	-0.367614	-0.301859	-0.423782	1.48485	-0.419785	-0.492252	-0.491337	-0.32505	-0.437003	0.555394	-0.421548	-0.188499	-0.114553	0.301209	-0.368763	0.332484	-0.11561	-0.467119	-0.533276	-0.193357	-0.224028	-0.453777		ORC4	-2.61098	-0.888376	-1.19055	-0.273272	1.05828	0.339112	-0.393134	0.0935881	0.299289	-0.0150074	0.0571954
					PQLC2	3	1.51055	2.83682	0.445682	-0.637367	-0.798884	0.127272	-0.5995	-0.898333	-0.73705	-0.127324	0.035696	-0.555537	-1.05372	0.0391812	1.42863	-0.409696	-0.539101	-0.267147	-0.354118	-0.602716	-0.363491	-0.436472	-0.833334	0.350121	-0.566505	-0.697155	-0.0346317	-0.051555	0.257905	0.360442		APPL1	-2.59198	0.285884	-0.753214	-0.132962	1.89427	2.50618	-0.0285156	-1.19606	0.0232027	1.34994	0.256487
					EXTL1	3	2.35132	-0.265129	-0.27111	0.0394744	-0.220083	-0.279443	-0.273827	-0.280096	-0.278716	-0.126188	-0.278913	-0.278899	-0.277668	-0.273262	-0.279874	-0.266295	-0.270846	-0.262413	-0.235643	-0.238304	-0.157292	-0.271043	-0.279921	-0.264883	-0.275694	-0.240679	-0.278385	-0.268749	-0.183693	-0.268238		RAB33B	-2.5854	-0.943737	-0.958356	-0.502152	-0.996371	1.27479	0.0306159	0.679827	-0.286496	1.1162	0.631163
					GPATCH3	3	1.26649	-0.417513	0.207003	0.441431	-0.627686	0.666343	-0.701763	-0.541857	-1.57096	-0.272767	1.10716	-0.84023	-0.56262	-0.407436	1.36144	-0.480245	-0.47535	0.0556778	-1.04426	-0.517464	-0.695277	-0.413143	-0.661002	0.836617	-1.44401	1.33069	1.49149	0.00130841	0.457718	-0.59823		PPP1R12A	-2.57388	0.165659	-0.713617	0.276854	0.666779	0.547676	0.200686	-0.445373	-0.13003	1.75125	-0.566676
					MECR	3	1.10092	0.451883	0.422003	-0.0383278	-0.409411	0.162394	-0.585052	-0.276548	-1.38779	0.035535	0.0496826	1.55421	-0.7328	0.528489	1.03219	-0.755048	-0.778674	-0.452696	0.502377	-0.798376	-0.755431	-0.500552	-0.287669	-0.131114	-1.217	-0.263183	-0.432548	-0.378095	0.0568605	0.22967		PUS7L	-2.56286	-0.490124	-0.00737909	0.00106201	0.273915	1.12488	0.3087	-0.660547	1.40352	2.76391	-0.551217
					ZNF362	3	1.56758	-0.960276	0.10706	0.217221	-0.261314	-0.0451845	-0.668572	-1.16477	-0.639079	0.00875339	-0.567584	-0.575203	-0.249789	-0.3003	-0.829773	-0.357803	-0.367422	0.185573	1.14186	-0.439293	-0.22252	0.0323886	-1.12081	0.530553	-0.613173	-0.378737	0.658313	-0.0586897	1.28853	-0.0146049		ARID4B	-2.54649	-0.217199	-0.844148	-0.212643	0.382501	2.33031	0.0890976	0.169557	-0.934387	2.521	-1.02246
					RP11-268J15.5	3	0.217092	-0.750197	-0.231666	-0.529509	-0.0559269	0.0387024	-0.365697	-0.443751	-0.501619	-0.0034956	-0.248374	-0.922336	-0.205539	-0.478307	-0.874717	-0.317487	-0.365446	0.0913842	-0.122853	0.179721	-0.378351	-0.364974	-0.27931	-0.255959	-0.701396	2.9857	-0.688459	1.57892	0.563536	-0.186974		SREK1	-2.54052	-0.0352305	2.60463	-0.446227	0.188998	1.01378	1.43955	-0.122892	-0.6541	1.58506	-0.645216
					EVA1B	3	0.510693	-0.50238	-0.205881	-0.930996	-0.0213958	-0.424492	-0.271666	-0.542849	-0.411875	-0.235891	-0.450528	-0.556261	-0.120879	-0.398296	-0.514053	-0.375253	-0.556109	0.356586	0.98197	0.00938452	-0.499659	-0.466853	-0.552575	1.08018	-0.246675	0.309048	-0.619469	-0.241311	1.26451	0.0314882		ZNF644	-2.54004	0.421244	-1.64284	-0.108088	0.689252	1.41725	1.44779	0.67444	0.107812	1.96539	0.122388
					SH3D21	3	0.514717	-0.803766	-0.293917	-0.781185	0.128636	-0.0166313	-0.392354	-0.0871389	-0.0735934	-0.442634	0.0747004	-0.458491	0.39569	-0.316703	-0.771615	-0.177321	-0.289114	-0.237999	0.0520241	-0.0414467	-0.626557	-0.183498	-0.0807776	-0.57696	-0.286887	0.988896	-0.706402	1.62072	-0.361972	-0.40738		SCAF11	-2.53169	-0.543046	-0.827673	0.149948	-0.901408	1.32929	0.670721	0.74378	0.357994	1.83186	-1.45856
					PABPC4	3	1.19459	-0.022971	0.797345	-1.22227	-0.609337	-0.0181547	-0.0842236	-0.251295	-0.0707171	-1.09644	0.126098	-0.81191	-0.772252	-0.679058	-0.0923369	-0.342898	-0.282734	0.192345	1.07723	-0.528264	0.0750017	-0.208931	-0.285255	0.139303	-0.312718	0.0614409	-0.697085	-0.398697	0.787556	-0.118451		ZNF260	-2.53025	-0.863011	-0.0231247	0.0648593	1.23187	2.18058	-0.192958	0.382139	-1.1723	0.236595	1.74598
					KCNQ4	3	-0.468842	-0.722131	-0.455655	0.00117376	-0.395666	-0.392165	-0.501623	0.262581	0.134373	0.163819	-0.47221	-0.413369	-0.542386	-0.625647	-0.617693	-0.294855	-0.399341	-0.353753	0.824263	0.601796	-0.49806	0.399663	0.17383	-0.46421	0.315516	0.0738814	0.00297188	-0.637652	0.179622	0.195773		ABHD18	-2.52511	-1.36384	0.207656	-0.525716	-0.298435	0.15047	0.108506	0.000389764	1.51328	1.65535	-0.306964
					IPO13	3	1.05577	0.169628	-0.388805	2.01269	-0.552276	-0.148368	-0.874527	-1.07811	-0.197821	1.12398	0.802332	1.08613	-0.934382	-0.0882356	-0.386026	-0.959594	-0.317104	-0.432228	-0.116691	-1.01884	0.332549	-0.11309	-1.03504	0.0298386	-0.855769	-0.694772	-0.297644	0.701378	-0.120156	-0.295356		PPP6R3	-2.52226	-0.187934	-1.2379	0.659817	-0.855107	0.957501	0.408671	0.180802	0.388438	2.24108	-1.77305
					RPS8	3	-0.0650982	-0.431897	0.242791	-1.27733	-0.44666	-0.03456	-0.268764	0.469524	-1.06473	-1.11086	-0.151828	-1.14067	-0.460319	-0.839094	-0.517596	-0.645391	-0.506085	0.559156	1.30781	-0.569651	-1.06107	0.834424	0.608596	-0.0735997	-0.632355	0.83185	1.47504	-0.314785	1.42013	0.400748		SNX4	-2.52088	-0.359718	-0.574021	0.0290804	-0.181532	0.569641	0.0700401	0.872983	-0.123365	0.0243849	0.484859
					OSBPL9	3	1.84293	-0.79391	-0.0675098	-1.31858	-0.0277599	-0.462839	0.68201	-0.89728	-0.471433	-1.14972	-0.625622	1.21737	0.984901	1.09497	1.33881	0.486123	-0.206894	-0.125496	-0.104559	-0.329407	-0.885665	0.518704	-1.13472	-0.755281	-0.65948	-0.306437	-0.725958	0.777999	-0.304037	-0.717285		NSUN3	-2.50531	0.363182	0.281797	-0.0416553	-0.606696	0.786236	0.688028	-0.596894	1.23386	1.99739	-0.658248
					HHLA3	3	-0.0285187	1.06221	-0.441141	0.39496	-0.475588	0.319388	-1.10148	-1.00912	-1.00134	1.27752	-0.732594	-1.28386	-0.616979	0.606361	1.24516	-0.822709	-0.874022	-0.128916	1.2403	-0.935553	-0.71532	0.277918	-0.976674	0.32076	-0.680639	-0.0439967	0.510446	0.62606	-0.0439848	0.587417		MAP3K7	-2.50034	-0.0163341	0.360949	-0.302212	0.329172	0.545054	0.507753	-1.48208	-0.731986	0.156448	0.103663
					LRRC39	3	-0.0516484	0.0302322	-0.191143	-0.0850523	-0.207102	-0.199798	-0.182978	-0.251995	-0.20298	-0.0664505	-0.222539	-0.173849	-0.196292	-0.186413	-0.203491	-0.207228	-0.224176	-0.212106	-0.201831	-0.202388	-0.216591	-0.220608	-0.254603	-0.175682	-0.225319	-0.233675	-0.133798	-0.208463	-0.0595573	-0.209062		BCL2L11	-2.49516	-0.639234	-1.31561	0.556924	-1.32434	1.70439	1.88064	1.06226	-0.951213	0.485049	-1.68112
					SORT1	3	2.32827	-0.754213	-0.550945	0.967746	0.0894079	-0.338656	-0.667736	-0.0957996	-0.142339	0.86778	-0.589561	0.00292704	-0.22799	0.0442091	-0.686323	-0.0874589	-0.555586	-0.854673	0.559134	-0.268823	-0.146026	-0.53889	-0.110293	-0.50871	-0.0215179	-0.734661	-0.935404	0.515451	-0.55078	-0.0757639		SMC5	-2.47874	-0.965924	-1.27409	0.139851	-0.695883	0.896202	1.55185	0.220164	0.970418	2.15932	-0.276576
					GSTM4	3	0.8648	0.206632	0.0781936	0.0166101	-0.482738	-0.805733	0.216216	0.163536	-0.0948201	0.100776	-0.913158	0.516352	0.150194	0.77921	1.14416	-1.11476	-0.672448	-0.962701	-0.164246	-0.499583	-0.240298	-1.06496	-0.0607759	-0.696716	1.06608	-0.300325	-0.628298	0.212099	-0.294009	-0.78938		SIKE1	-2.47315	-0.0403666	-0.316818	0.498495	-0.444794	0.357256	1.02108	-0.736516	-0.101444	1.56284	0.527557
					SLC6A17	3	0.16287	-0.155912	-0.229691	-0.119492	-0.22633	-0.2265	-0.229128	-0.230012	-0.227324	-0.19752	-0.225256	-0.183787	-0.226112	-0.227921	-0.230799	-0.229641	-0.229298	-0.226969	-0.228703	-0.1965	0.575141	-0.225901	-0.230132	-0.222562	-0.227957	-0.191473	-0.230968	-0.229138	-0.223615	-0.230368		RPAP2	-2.46718	-0.163271	-1.35739	0.0664608	0.597912	1.88124	0.870056	0.335116	-0.46358	1.48377	0.300049
					RP4-773N10.4	3	0.778699	-0.934276	-0.412821	1.17771	-0.452321	0.657197	-0.818706	-0.809934	-0.478144	0.249985	0.718893	-0.190428	-0.283637	-0.0604575	-1.46942	-0.859376	-0.48461	-0.47384	-0.410092	-0.749562	1.00282	-0.024357	-0.846523	0.382687	-1.21335	1.86661	0.195107	0.629265	0.579865	-0.713688		CCAR1	-2.4657	-0.153809	0.142633	1.22314	-0.773974	1.41179	1.40514	0.207414	0.427059	1.55089	-1.59179
					ST7L	3	0.779977	0.13389	-1.07756	0.111581	0.612494	-0.391487	-0.494169	-0.667459	-0.40063	0.666019	-0.399894	-1.21461	-0.072651	-0.660598	-0.154765	-0.918296	-0.641701	0.225549	0.671139	-0.779281	-0.463634	1.29791	-0.568564	0.727476	-0.270018	-0.292703	0.230091	1.01563	-0.266432	-0.871131		PPP1R2	-2.46372	-0.429998	-0.816702	0.261302	-0.429991	0.704726	0.894795	-1.27043	0.831912	0.884777	-0.501749
					CA14	3	1.08936	-0.242463	-0.243634	0.014744	-0.238939	-0.241275	-0.240981	-0.243764	-0.241524	-0.00427052	-0.243298	-0.242676	-0.244336	-0.241006	-0.141424	-0.24095	-0.24202	-0.242819	-0.23071	-0.234217	-0.243082	-0.225099	-0.245227	-0.245553	-0.237949	-0.232722	-0.245129	-0.22901	-0.194049	-0.232729		DBR1	-2.45628	0.439594	-0.938055	-0.106488	-0.196177	0.601682	2.4845	-0.555975	-0.0378042	0.983951	0.70886
					PI4KB	3	1.4615	-0.595116	0.00175911	0.72626	0.288605	-0.156549	-0.0892612	-1.03662	-0.597758	0.331545	0.135387	-0.42918	-0.552011	-0.901535	-0.481094	-0.356743	-0.220938	0.245372	0.182524	-0.55332	0.727885	0.0919289	-1.03162	0.944624	-0.883314	-1.30766	0.206208	0.194196	0.0323611	-0.593899		SELT	-2.45481	-0.782991	1.29104	0.0742941	0.782683	0.456557	0.463051	-0.589883	-0.352145	-0.024998	1.71399
					S100A1	3	2.33398	-0.367505	-0.365872	-0.148658	-0.261971	-0.363442	-0.352545	-0.366592	-0.365444	-0.248232	-0.359735	-0.358363	-0.18441	-0.160974	-0.353307	-0.366496	-0.366548	-0.364865	0.798379	-0.35954	-0.363106	-0.363859	-0.365777	-0.365044	-0.364211	-0.35544	-0.340657	1.37398	-0.311847	-0.320967		NUPL2	-2.45459	0.125013	2.38846	0.699031	1.25172	-1.06844	0.654927	-0.896237	0.140272	-0.442787	2.19994
					LMNA	3	1.85864	-0.294369	0.408571	-1.30464	-0.295615	0.752531	0.041372	-0.222283	0.293825	-1.10296	1.61864	-0.987493	-0.66087	-0.533322	0.20863	-0.194822	-0.147618	0.940254	-0.618319	0.398662	-0.348748	-0.884621	-0.294419	0.916551	-0.203426	-1.14623	-0.762261	0.216907	-0.477881	-0.67341		PHF6	-2.42542	0.402602	2.10346	0.103166	1.83973	0.542144	1.32004	-1.11366	0.804768	0.926781	0.318912
					GBA	3	1.84797	-0.0976018	-0.0675937	-0.53509	0.065827	-0.323585	0.038108	-0.504139	-0.588115	-0.466744	-0.196867	-0.539701	0.173766	0.39403	1.65228	-0.0801469	-0.352125	-0.33335	-0.455195	-0.244778	0.285816	-0.397859	-0.546987	0.166237	-0.446822	-0.950949	-0.892956	0.00844361	-0.58197	-0.351008		ZNF674	-2.42201	-0.611627	0.13654	-0.633928	1.23736	0.49815	0.0860618	0.308318	-0.755413	-0.124094	1.14317
					GLMP	3	1.06246	-0.00702892	-0.16091	-0.602968	-0.296972	-0.296758	-0.132558	-0.37186	-0.423776	-0.429766	-0.280286	-0.352906	-0.229318	-0.0157792	0.8255	-0.141551	-0.25971	-0.0134758	-0.135404	-0.269836	-0.360647	0.223795	-0.357625	-0.126663	-0.3197	-0.205063	-0.533585	-0.342071	-0.150661	-0.359193		SLC33A1	-2.41517	-0.16308	0.0200833	-0.498133	-1.13167	0.129591	0.501937	1.20395	-0.0811755	0.657601	-0.838866
					CCT3	3	0.819855	-0.0908852	0.115009	-0.504332	0.246917	0.084331	0.00484343	0.0779506	-0.613354	-0.773718	0.303505	-1.1389	-0.891872	-0.710019	0.664564	-0.451753	-0.148762	-0.260937	-0.327533	-0.711133	-0.170381	-0.234395	0.174325	-0.428855	-0.727802	2.02066	-0.322821	-0.858488	0.736402	-0.0852217		RSRC1	-2.41165	0.0277539	1.21764	0.118759	-0.110483	0.565732	2.55195	0.0721383	-0.19927	0.494894	0.410387
					GPR161	3	1.23286	-0.606829	-0.271298	0.4735	-0.290976	0.0095376	-0.560965	-0.475994	-0.174213	0.108181	0.0853018	-0.587621	-0.387101	-0.586199	-0.645411	-0.362859	0.111469	-0.186792	-0.114417	-0.15497	-0.542677	-0.142945	-0.427001	0.695682	-0.322204	-0.206979	-0.508803	-0.35081	0.578419	-0.261733		LIMS1	-2.39955	-0.32362	0.403364	0.0856256	-1.44501	-0.0220376	0.0996628	-0.888786	-0.261728	1.33276	-0.329241
					GAS5	3	0.0361307	-0.489546	-0.160343	-0.593938	-0.251464	-0.381371	0.0378748	-0.103387	-0.593978	-0.614077	-0.483691	-0.63129	-0.190875	-0.583688	-0.318395	-0.269153	-0.32274	-0.0732539	0.142794	-0.260185	-0.464067	0.2802	-0.080162	-0.463074	-0.549311	0.192882	0.817519	0.0468927	0.999783	0.38676		RAD50	-2.39659	-0.490408	1.43977	-0.142282	-0.098334	1.76479	-0.523242	0.755346	0.850805	0.91621	-1.21872
					KIAA1614	3	0.722624	-0.963122	-0.575556	0.0876331	-0.579594	-0.478695	-0.491671	-0.787266	-0.293955	0.352326	-0.421289	0.309044	0.758882	0.799347	-0.777609	-0.555952	-0.398035	-0.432111	-0.474737	-0.375097	2.93615	-0.62984	-0.74167	1.10306	-0.553162	-0.761057	-0.0243513	0.479527	-0.075713	-0.517761		IFT80	-2.38256	-0.170143	-0.119125	0.00651782	0.0247585	-0.260218	1.49498	0.448778	-1.46542	0.664529	0.846571
					PFKFB2	3	0.655325	-0.722797	-0.63184	0.712516	-0.405949	-0.300572	-0.791596	1.02289	0.126485	-0.0711642	-0.0549486	2.54413	-0.778312	0.109293	-0.764744	0.14607	-0.228329	-0.800928	-0.814188	0.0450435	-0.810698	-0.51609	0.68056	-0.81221	0.266958	-0.733274	-0.362431	0.91937	-0.730038	-0.469108		CCDC112	-2.37984	0.249961	-0.458919	-0.63968	1.14592	1.15113	-0.496399	0.550711	1.44659	0.185496	0.923715
					EIF2D	3	1.20928	-1.12411	0.0707592	-1.28933	0.356108	0.178758	0.432197	0.0585994	-1.30845	-1.09603	-0.115642	-0.203604	0.229532	0.34748	1.40416	-0.357874	-0.199851	0.236867	-0.192784	-0.701993	-0.389425	0.750094	0.119107	-0.501896	-1.17682	-1.1998	1.3932	0.463107	-0.876738	-0.0724505		MAN1A2	-2.37449	0.0359929	-1.38422	0.423201	0.339851	1.17007	0.0377342	0.790471	-0.5488	2.46804	-0.577016
					NENF	3	0.761156	-0.389239	-0.0262936	-0.592289	0.0419464	-0.1471	0.24543	-0.45515	-1.18016	0.179624	-0.566903	-0.873524	-0.309776	-0.421292	1.08001	-0.434553	-0.387421	0.138882	-0.384195	-0.443525	1.6559	-0.00322295	-0.305562	0.500886	-0.9472	-0.574479	-0.141244	-0.539689	0.127476	-0.00553652		FPGT	-2.34693	-0.0604442	-0.388701	0.0882413	-1.69745	1.64249	0.79404	1.57956	0.762063	0.536521	0.622738
					ITPKB	3	0.905411	-0.434073	-0.31897	0.895537	-0.172293	-0.288963	-0.45512	-0.391683	-0.256152	0.514644	-0.187636	-0.197594	-0.207537	-0.37464	-0.47797	-0.2424	-0.157816	-0.301293	-0.198161	-0.316485	-0.432407	-0.00023147	-0.394094	-0.115834	-0.307341	-0.366479	0.00452954	-0.23428	-0.320251	-0.238464		TANK	-2.34636	-0.536037	0.104821	-0.129408	-0.47188	0.730407	0.122438	1.02742	-0.381293	1.20921	0.330525
					HIST3H2A	3	0.1347	1.30754	0.0510247	0.00856383	-0.173454	-0.0968323	-0.180182	-0.242583	-0.37689	-0.438296	-0.276796	-0.299894	-0.834485	-0.566107	-0.882923	-0.666884	-0.336679	-0.258035	0.843397	-0.459106	0.787094	1.12229	-0.161194	-0.624164	-0.485771	-0.306663	-0.499909	-0.718358	-0.0964334	0.158684		MPHOSPH10	-2.3418	0.103104	-0.18528	1.42046	-0.584381	0.74461	1.13366	-0.202727	-0.152022	-0.20933	-1.15851
					GPR137B	3	1.65459	-0.484001	-0.16459	0.703703	-0.0982987	-0.393836	-0.223917	-0.447697	-0.269405	0.375378	-0.235696	-0.0654358	0.206134	0.383622	-0.324785	-0.337368	-0.121486	-0.0856499	-0.339452	-0.267552	-0.642009	-0.422006	-0.457802	-0.331981	-0.265846	-0.41225	-0.593426	-0.171915	-0.423569	-0.557647		ZBTB11	-2.34041	0.227127	-0.627481	0.0617428	-0.107129	1.15994	1.08077	-0.648734	-0.143129	2.93173	-0.750584
					ZNF496	3	0.730865	-1.4286	-0.552046	0.101104	0.0920011	-0.293878	-0.14045	-0.759143	-0.312702	-0.0303168	-0.45667	-1.05804	-0.129358	-0.556307	-1.27337	-0.616778	-0.106807	0.19447	1.22206	-0.686172	-1.10641	-0.402259	-0.710343	-0.0675438	-0.65408	2.07638	1.73557	0.424606	1.24792	0.516241		COMMD2	-2.33396	-0.370383	-0.852529	-0.244266	0.671355	0.16711	1.9458	-0.263509	-0.683308	0.474279	1.63252
					TMEM18	3	-0.658711	1.96228	-0.53919	-0.651988	-0.311719	0.373284	-0.552223	-0.0475584	-1.14433	-0.479004	-0.446806	-0.729437	0.46617	-0.227259	-0.22346	-0.73045	-0.452521	-0.341093	0.182547	-1.04801	1.31701	0.946963	-0.00339067	-0.40988	-1.02867	-0.38241	0.497301	0.760478	-0.00778352	0.0304549		SUZ12	-2.32453	0.280141	-0.807625	0.964809	-0.770279	0.763386	2.19053	-0.272359	0.764387	2.11223	-0.748956
					TRAPPC12	3	0.0361806	0.0869714	-0.201644	1.10848	-0.888447	-0.465472	-0.488774	-0.619913	-0.786523	-0.367829	-0.340427	-0.571632	-0.565506	-0.1888	0.571912	-0.640877	-0.782319	-0.0819153	-0.237061	-0.80771	1.73879	0.418338	-0.376258	-0.196389	-0.557828	-0.846801	1.42984	0.670897	-0.361087	0.265425		TBC1D23	-2.31585	-0.0257298	0.00265509	-0.157801	-0.355116	0.510808	0.640036	-0.588814	-0.0762496	1.6774	0.220773
					AC108488.4	3	0.40034	0.688751	-0.223119	-0.422551	-0.5772	-0.451824	-0.383639	-0.603095	-0.656343	-0.273909	-0.753531	-0.353788	0.0684864	1.2852	-0.20987	-0.501267	-0.544438	0.36901	-0.58657	-0.0527173	-0.328701	-0.441666	-0.41935	0.518015	-0.575764	0.688119	0.740126	-0.586196	0.0135931	-0.462979		ZNF639	-2.30237	-0.693947	-0.594007	-0.1547	0.613589	0.121603	1.03477	-0.711635	-0.582747	0.983915	0.775649
					ITGB1BP1	3	1.04696	-0.242468	0.590417	-0.364746	-0.531727	0.923311	-0.732628	-0.625521	-1.01912	0.283591	0.177063	0.941121	-0.210297	-0.0626342	-0.897306	-0.858356	-0.283621	1.05747	-0.231346	-0.142272	0.229129	-1.1123	-0.706267	1.05606	-1.10388	-0.695212	-0.647741	0.540627	0.490251	-0.773163		GCA	-2.29639	-1.02864	-0.499986	-0.233713	-0.855763	-0.281671	-0.0267116	0.68177	0.809667	-0.241833	0.484983
					HS1BP3	3	0.73453	0.73016	-0.294208	-0.65892	-0.644906	-0.736173	0.622975	-0.0820767	-0.704581	-0.735764	-0.37473	0.0945809	1.13532	1.42025	0.942491	-0.277962	-0.417199	-0.108207	-0.898759	-0.44889	-0.0564413	0.470529	-0.00481817	0.134999	-0.525141	-1.00805	-0.855611	-0.232859	-0.729224	-0.632266		KATNBL1	-2.29388	-1.21482	-1.67179	1.13683	1.23749	0.108617	2.07077	-0.274991	0.412168	0.551477	1.02137
					PTRHD1	3	-0.399009	0.0931414	0.304485	-1.01341	-0.865826	-0.330446	-0.301211	0.0161334	-1.03583	-0.454855	-0.430256	-0.735891	-1.04891	-0.215361	-0.0688384	-0.325385	-0.411068	0.179895	1.80231	-0.898676	-0.452342	1.62476	-0.109785	-0.801986	-0.492944	0.389822	0.417632	0.161465	1.22238	0.370103		MIER1	-2.28893	-0.731084	-0.535355	-0.174316	-1.25246	0.72855	0.880804	0.403967	0.312492	2.45583	-0.845117
					MPV17	3	1.08014	0.374285	-0.307847	-0.178111	-0.379923	-0.455149	-0.572991	-0.650369	-0.479202	0.488104	-0.441257	-0.498135	0.00562841	0.820824	-0.775896	-0.378004	-0.237095	0.0854803	0.743521	-0.646031	0.343776	-0.480207	-0.559681	-0.160609	-0.353207	-0.73155	-0.48235	0.756602	-0.238708	-0.357166		MFSD8	-2.26748	-0.854269	1.34856	-0.0628181	1.24166	0.287592	0.160894	0.243506	0.0230405	0.121729	0.947802
					SNX17	3	1.41537	-0.112324	-0.142783	-0.343246	-0.555282	-0.793402	0.0118688	-0.680139	-1.65647	0.469874	0.314905	-0.969668	-0.180689	0.756723	0.810845	-0.630695	0.321421	1.35473	-0.248515	-0.76005	-0.0605174	0.317485	-0.773755	0.5655	-1.68599	-0.775536	0.934893	-0.103311	0.496553	-0.764731		NFXL1	-2.26266	-0.638549	-0.805142	0.936826	-0.39951	0.586092	0.0423384	-0.243984	1.71163	1.37762	-0.667223
					BRE	3	0.189974	1.83271	-0.372852	-0.533044	-0.302291	-0.442571	-0.0767822	-0.460198	-0.698704	-0.612964	-0.32296	-1.009	1.115	1.96995	-0.0964645	-0.563871	-0.541713	-0.311269	0.991177	-0.635947	-0.0266502	-0.460695	-0.388447	0.336164	-0.314737	-0.632009	-0.518241	-0.456405	0.0948262	-0.581244		DTWD1	-2.2606	-0.527559	-0.475904	-0.543581	1.1896	1.22088	-0.154419	-0.480477	0.0334523	-0.596526	0.438396
					RASGRP3	3	-0.209072	-0.239404	-0.235681	-0.105189	-0.144405	-0.266928	-0.130829	-0.246416	-0.225291	-0.103647	-0.245145	-0.0568932	0.297562	-0.162123	-0.147233	-0.130798	-0.2247	-0.216748	-0.271377	-0.121869	-0.199325	-0.288053	-0.258298	-0.171524	-0.140155	-0.223797	-0.280131	-0.108012	-0.233466	-0.267651		ERGIC2	-2.25183	-0.387945	2.76382	0.634572	-1.06593	0.727846	0.573513	-0.324315	-0.680679	0.0166909	-0.992132
					SOS1	3	-0.113495	-0.596911	0.0440168	0.0150025	0.0373458	-0.214594	-0.381414	-0.310609	0.731636	-0.420919	-0.000376002	-0.276215	0.182127	-0.372982	-0.374131	-0.211659	0.0590546	-0.229095	0.171028	-0.406675	-0.353187	-0.177613	-0.374324	-0.156397	0.426867	-0.401284	-0.52994	-0.159658	-0.323896	-0.445875		PPP1R15B	-2.24934	-0.247069	-0.0563553	0.0317564	-0.533274	1.13255	0.619312	1.24553	0.313688	1.93566	-1.2491
					EIF3FP3	3	0.869498	-1.16521	-0.17873	-0.467855	-0.637897	-0.691542	-0.0671973	0.964459	-1.16844	-1.17943	0.210594	0.101326	-0.747927	-0.492589	-0.397675	-0.530592	-0.178174	0.247168	-0.188605	-0.391063	-1.38054	-0.0560691	1.57874	0.113536	-0.256578	0.729526	0.564844	-0.0197647	0.712836	0.151281		SIPA1L1	-2.24595	-1.28819	1.27202	-0.393342	0.0259017	-0.370392	-0.365548	-0.679659	0.0475685	1.80548	1.65669
					ANKRD53	3	0.485211	-0.72512	-0.868651	-0.64457	-0.586104	-0.877912	-0.0342326	-0.989168	-0.62991	1.09073	-0.844538	-0.718544	0.183975	0.0919684	-0.676356	-0.362833	-0.365183	-0.196918	0.301507	-0.196986	1.06148	-0.423681	-0.990744	0.820596	-0.534041	-0.124395	-0.165975	1.27559	1.81856	0.0853047		CHMP2B	-2.23597	-0.571754	-0.806008	1.12557	-0.509734	0.510868	0.11962	-0.526354	2.18371	-0.091485	-0.466689
					INO80B	3	0.224628	-0.153376	0.1873	-0.394394	-0.768001	-0.254666	0.361549	-0.560178	-0.692309	-0.739874	0.200681	-1.02663	-0.226639	-0.0732601	0.537456	-0.3672	-0.263461	0.13775	1.29003	-0.351877	0.271343	0.076937	-0.63821	-0.435875	-0.58315	-1.0183	0.489747	0.325895	0.250055	-0.442781		KTN1	-2.22804	-0.577438	-0.0562134	1.00065	0.0923682	1.25612	0.277904	-0.00140017	-0.255708	0.77817	-1.13214
					SMYD5	3	1.18248	0.623924	0.454778	0.244417	-0.510069	-0.74388	0.129597	0.174417	-0.459323	-0.205892	-0.150583	-0.370267	-0.1564	0.521221	-0.666909	-0.587343	0.0011007	-0.493844	0.760351	-1.30812	-0.718533	-0.772287	0.630995	-0.688872	-0.901517	1.69573	-1.00805	-0.536388	0.552499	-0.616294		CEP295	-2.20956	-0.0993603	-0.588473	0.525591	-0.150918	1.4446	1.44343	0.0837743	-0.0891464	2.85509	-1.27721
					DCTN1	3	0.98012	-0.291147	-0.545507	1.47531	-0.200544	-0.311854	-0.639451	-0.835097	-0.0251447	-0.253111	1.06962	-0.575992	-0.276761	-0.253769	-0.924428	-0.636846	-0.199781	-0.149914	-0.444068	-0.696823	2.68297	-0.410427	-0.85309	0.139231	-0.640387	0.784762	-0.535685	-0.594331	0.105618	-0.354219		STXBP3	-2.20755	-0.172284	-0.56217	0.256052	0.609087	0.685898	0.939839	0.993909	0.608581	0.615421	0.718238
					POLR1A	3	2.01399	-1.02927	-0.272202	-0.0396631	0.0230142	-0.366206	-0.700807	0.703348	1.48244	-0.478223	0.934332	-0.653166	-1.05606	-0.86899	-0.772786	-0.544219	0.262692	-0.163381	0.127049	-1.04648	-0.811923	-0.387456	0.980886	-0.51221	0.749361	0.874501	-0.954028	-1.07802	0.618699	-0.217843		RAB5A	-2.20566	-0.186688	0.390415	0.211482	3	0.544356	-0.387725	-1.23218	-0.0972645	0.0654165	2.10672
					KANSL3	3	0.579138	-0.483588	-0.849638	-0.332163	1.3728	-0.768286	0.678587	-0.899434	0.589194	-0.395365	-0.743936	1.06244	-0.0460363	1.78728	-0.697012	-0.642192	-0.00451809	0.558793	-0.288945	-0.878997	-1.39723	-0.349618	-0.783485	0.710098	-0.837396	0.0831296	0.385084	-0.365651	0.350454	-0.899371		LRRCC1	-2.20144	-0.67809	-0.380137	-0.263778	1.3256	2.1082	1.36109	-1.11971	1.38098	1.35046	1.23298
					FAHD2A	3	0.670109	0.426777	-0.497849	0.171199	-0.807138	-0.452788	0.280431	-0.437031	-1.05491	0.0617262	-0.626033	0.492754	-0.76727	0.56927	3	-0.790512	-0.490372	-0.327937	-0.416724	-0.765881	-0.757788	-0.393978	-0.324111	-0.14715	-1.08234	0.000295199	0.87083	0.216609	0.0542864	-0.109942		PYROXD1	-2.18463	-1.13051	2.44949	-0.206882	-1.38145	-0.00643445	-0.42157	0.47828	0.448936	-0.0502431	-1.41584
					FAHD2B	3	0.692968	0.0988039	-0.135767	-0.36629	0.373535	-0.408601	-0.0882667	-0.490113	-0.590001	0.06221	-0.308997	0.420551	-0.65412	-0.593154	-0.507613	-0.216374	-0.00410189	0.214148	-0.156836	-0.511396	0.556724	-0.300139	-0.407253	-0.108895	-0.589683	0.0750986	-0.170285	-0.909742	0.259935	-0.222107		ANKRD49	-2.18203	-1.29905	-0.311579	0.303978	-1.27168	0.364066	1.32906	0.0959581	0.811257	1.84018	-0.927236
					CNNM3	3	0.0619087	-0.926626	-0.808312	-0.634253	-0.349249	-0.768489	1.60677	0.267951	-0.0431287	-0.971757	-1.04637	-0.870692	0.107954	0.00396414	1.78955	-0.367785	-0.604776	-0.723016	-0.0201405	-0.249303	0.608343	0.592399	0.397347	-0.656767	0.5974	0.976748	-0.232908	-0.444444	-0.679727	-0.37317		DCUN1D1	-2.17778	-0.654811	-0.911927	0.539768	0.247564	0.393707	1.4211	0.600066	-0.214947	1.06298	-0.335654
					ARID5A	3	0.423142	-1.30639	-0.284526	-0.558242	0.359697	-0.340042	0.53414	-0.193268	-0.352624	0.767284	-0.0954199	-1.03193	-0.000363896	-0.880538	0.530291	-0.291132	0.1873	-0.251262	-0.50956	0.0161529	-1.21515	-0.646269	0.0672797	1.36588	-0.0531337	-0.269395	1.09253	-0.878801	-0.211572	-0.21337		C1orf27	-2.17439	-0.485273	1.18983	-0.407407	-0.187845	1.61346	-0.0929897	1.66911	-0.299428	0.112942	-0.785652
					ANKRD39	3	1.75079	0.323192	0.190089	-0.752119	-0.700886	-0.407399	0.151132	0.0225848	-0.912295	-0.892931	-0.327566	-1.03488	-0.508751	-0.601361	1.64909	-0.233349	0.0090889	-0.487112	-0.0834851	-0.743707	1.52523	-0.119974	0.00826513	-0.698883	-0.448671	-0.274707	0.318182	-0.814778	0.206788	0.0634624		OFD1	-2.16695	-1.13856	-0.500536	0.746192	-1.05826	1.06809	2.13508	1.11294	0.119822	-0.383706	-1.56009
					FAHD2CP	3	0.361266	-0.0107774	-0.165307	0.762547	-0.085766	-0.425096	0.160962	-0.490027	-0.50682	0.895692	-0.544852	-0.0612353	-0.549038	-0.434175	-0.167926	-0.249935	-0.314724	-0.171093	-0.315359	-0.26978	0.117658	-0.29115	-0.455904	-0.206021	-0.508293	-0.21371	-0.18835	-0.700188	0.152878	-0.159181		SRP9	-2.16309	-0.931657	0.627113	0.0438639	0.723173	2.31971	0.477137	0.716006	0.15495	-0.215669	1.10628
					ZNF2	3	1.73399	-0.615784	-0.703662	0.840398	0.909422	-0.0600684	-0.813583	-1.14799	-0.581962	0.804873	-0.654085	-0.595477	-0.061752	-0.232282	-1.21008	-0.771611	-0.456538	-0.245755	1.46637	-1.12012	0.443908	-0.477545	-1.14811	0.607484	-0.969432	0.800837	0.184677	-0.0751915	0.813205	0.0736291		NFKBIA	-2.16157	-1.53477	1.24718	0.663862	-0.0985211	-0.254349	1.11432	1.74025	-0.920071	-0.206029	-0.674956
					RPL31	3	-0.342879	-0.595054	0.0761882	-1.09652	-0.416778	-0.336698	-0.280522	0.423571	-1.2242	-1.19588	-0.320237	-0.973644	-0.284406	-0.774042	-0.0551373	-0.517151	-0.429435	0.58764	-0.249022	-0.2891	-0.19481	0.808855	0.511095	-0.275613	-1.05065	0.709173	2.27723	0.0852459	1.586	0.424267		SKIL	-2.15409	-1.3111	-0.680971	1.0405	-0.681444	0.614295	1.57238	0.0288151	0.0489296	1.90276	-0.850319
					TGFBRAP1	3	1.84154	-0.783254	-0.273258	0.329517	0.213821	-0.511875	-0.308501	0.280946	0.564375	-0.254921	0.163087	-0.380158	-0.038761	0.044742	-1.10483	-0.368943	-0.1845	-0.160054	-0.402616	-0.358507	-0.568265	0.319638	0.471803	-0.358983	0.508214	-1.04165	-0.718686	0.000299141	-0.651527	-0.688044		MYNN	-2.14464	-0.491743	-0.924019	0.0650523	-0.210487	0.800593	1.69546	0.0517004	-0.303471	0.939344	0.211363
					CHCHD5	3	0.00484424	0.111374	0.218373	-0.963325	-0.537192	-0.441093	0.132356	-0.306379	-0.750877	-0.587033	-0.247786	0.0572648	-1.10091	0.980828	1.317	-0.85419	-0.543716	0.0939395	1.1035	-0.402843	0.125815	0.109908	-0.268891	-0.694715	-0.318616	-0.962296	0.742896	0.498339	-0.398205	-0.406414		EIF4E	-2.14212	-0.126343	0.167281	0.0832136	-0.075697	0.416953	0.976741	-0.842479	1.80608	-0.326773	1.16042
					GYPC	3	1.77987	-0.24887	-0.478237	-0.391805	-0.360381	-0.492639	-0.16909	-0.495276	-0.492209	-0.203906	-0.459993	-0.413027	0.263961	0.190159	-0.323768	-0.356049	-0.409133	0.637078	-0.336563	-0.225456	-0.366958	-0.404183	-0.490904	0.736127	-0.358387	-0.0743052	0.716747	-0.445494	-0.488078	-0.486651		SEC62	-2.1419	-0.783341	0.409314	-0.74418	0.937135	0.408575	-0.627012	-0.0899449	-0.937549	1.29034	-0.130435
					MGAT5	3	1.98672	-0.508721	-0.64353	0.0358623	-0.33365	-0.610372	-0.323115	1.32346	0.0635697	-0.567386	-0.264143	0.0609104	-0.153846	-0.635319	-1.15231	-0.312587	-0.150019	-0.577785	-0.66358	-0.134888	0.521755	-0.642675	1.51032	-0.0479972	0.0554573	-0.317146	-0.504895	-0.347203	-0.297357	-0.40349		CSRNP1	-2.13161	-1.31931	0.327045	-0.120177	0.829348	-0.236717	-0.531315	-0.414643	-0.409116	-0.209088	0.559543
					TEX41	3	0.528772	-0.245603	-0.23943	-0.250131	-0.233278	-0.246237	-0.236544	-0.250738	-0.240017	-0.245451	-0.234192	0.263217	0.0883455	-0.200026	-0.2169	-0.232195	-0.186246	-0.201416	-0.234426	-0.231093	-0.244027	-0.249183	-0.250841	-0.206677	-0.238649	-0.132436	-0.229723	-0.235208	-0.233924	-0.246721		ZNF195	-2.13081	-1.03721	-1.47453	0.603072	1.49414	0.239977	-0.147909	0.0267237	1.20765	0.245547	0.324057
					AC016739.2	3	0.492166	0.108964	0.175174	-0.658787	-0.343824	0.218674	-0.649714	-0.0227946	-1.19091	-1.19359	0.000843012	-0.515728	-0.680969	-0.423377	-0.042343	-0.202042	-0.152688	0.771654	-1.13028	-0.295957	-0.276715	0.245647	0.151536	0.458105	-1.13056	0.0538584	1.34947	-0.515365	1.5949	-0.265079		THAP5	-2.1272	0.441967	0.739962	-1.02863	1.68321	0.663969	-0.570266	-0.382487	-0.464663	-0.803808	1.80897
					STRADB	3	0.736767	0.326387	-0.810522	0.679392	-0.453877	-0.751677	0.641273	-0.294038	-0.740666	0.981769	-0.868739	-0.04899	0.29782	0.219803	2.48061	-0.556416	-0.750492	-0.073153	-0.684445	-0.821139	-0.198515	-0.304232	-0.280856	-0.781391	-0.633918	0.345319	-0.587781	0.23751	-0.317658	-0.730313		U2SURP	-2.11766	0.307564	-0.431736	0.852583	-0.362772	0.375094	2.29614	-0.580871	0.0885432	1.74637	-1.18668
					RPL12P16	3	0.0885143	0.0981184	-0.133118	-0.77772	-0.462914	-0.138811	-0.667445	0.520389	-0.999139	-1.11201	0.166776	-0.706235	-0.611382	-0.349402	-0.356382	0.0295972	-0.267273	-0.00258447	-0.417646	-0.31598	-0.437542	1.0208	0.556374	-0.299701	-0.755775	-0.192345	0.2993	0.412041	1.13332	0.108417		CARD8-AS1	-2.11623	0.472583	0.316339	-0.358725	-1.15578	0.00363636	0.376224	-1.28287	-0.0688927	-0.69036	1.23482
					ATIC	3	1.14948	-0.685172	-0.0743797	-0.731853	0.367675	-0.521756	0.243509	1.05135	-0.51599	-0.913623	-0.0751317	-1.36526	-0.882631	-0.386934	0.0258425	-0.174544	-0.375341	0.195309	-0.307394	-0.462187	-0.89024	-0.65342	1.39148	-0.710772	-0.269362	1.50768	0.430987	-0.397752	0.207197	-0.0854464		RP11-83A24.2	-2.10883	-1.54567	-0.982066	-0.152953	-0.666617	0.206164	0.377022	-0.0703939	-0.220543	1.94018	-0.199196
					SMARCAL1	3	2.01689	-0.117404	-0.121886	-1.36296	0.556206	-0.226178	0.66935	-0.419387	-1.0759	-0.909177	0.198541	-1.79484	-0.132315	-0.515649	-0.650524	-0.552789	-0.36699	0.384158	0.0604517	-0.365691	-0.507115	0.0435367	-0.400045	0.775296	-1.0088	0.916739	1.44793	-0.368466	0.898132	-0.293131		SEC22A	-2.10873	-0.284631	-0.856761	0.683282	-0.760288	0.502637	2.99383	0.482389	-0.856496	-0.260795	0.204949
					RPL37A	3	0.0122995	-0.459559	-0.225726	-0.55283	-0.432688	-0.462241	-0.431987	0.0652527	-0.616377	-0.589151	-0.316242	-0.567759	-0.480911	-0.527496	-0.179915	-0.39586	-0.438112	0.120749	0.910619	-0.368928	-0.143568	0.295204	0.151806	-0.289698	-0.378017	0.55655	0.492439	-0.213518	0.604534	-0.0877936		MOB4	-2.10693	-0.395978	3	0.157981	-0.101411	0.513802	0.303029	-1.02998	0.479852	1.22173	0.234873
					BCS1L	3	0.566881	0.205708	-0.374411	-0.234249	-0.99589	0.0966682	0.75684	0.693706	-1.1631	-0.127649	-0.298762	-0.581722	-0.665892	0.611823	1.47343	-1.03446	-0.851554	-0.496515	0.426479	-0.923129	-0.298424	0.266414	1.12362	-0.307212	-1.27183	0.216391	-0.252735	-1.16557	0.65582	0.145398		GPATCH2	-2.10037	0.013891	-1.01996	0.519283	-0.642042	3	0.480065	-0.0558556	-0.264054	1.58087	-0.586662
					CNPPD1	3	0.17476	0.013495	-0.413433	-0.289892	-0.294074	-0.571264	-0.237661	0.0480155	-0.955218	-0.364331	-0.293004	1.96141	1.07919	1.69881	-0.178091	-0.379717	-0.706183	-0.514316	-0.492201	-0.382311	-0.70598	0.552978	0.179428	-0.450476	-0.701876	-0.887149	-0.0117654	0.191867	-0.641689	-0.421903		FBXL3	-2.09861	-0.635095	-0.920082	-0.49263	0.476863	1.28866	0.0266746	-0.796443	0.165521	1.16489	0.102984
					STK16	3	0.0944351	-0.761704	-0.588235	-0.500149	-0.00212074	-1.04101	1.70097	0.11496	-1.64369	-0.363174	-0.610769	0.515082	0.525778	1.35967	1.98921	-0.278928	-0.600863	0.545555	-0.338717	-0.088476	-0.701058	0.452955	0.0537476	-0.56336	-1.16597	-1.30797	0.497891	0.565998	-0.558106	-0.354625		RASA2	-2.09749	0.830369	-1.39441	0.573428	-0.802949	0.944263	1.82722	-0.147554	0.484387	2.38052	-1.083
					FAM134A	3	0.73561	0.114745	-0.784715	1.16018	-0.164745	-1.03039	-0.00912749	-0.671495	-1.04755	0.164128	-0.629873	0.503846	0.676221	0.73853	0.711168	-0.524294	-0.76275	0.0978938	0.0410726	-0.567304	1.21085	0.107106	-0.676618	-0.516928	-1.07313	-0.559231	-0.721031	0.925555	-0.765301	-0.614818		NMD3	-2.08976	-0.250626	-0.650768	1.22085	0.00452645	0.586428	0.783998	0.605945	0.337466	1.29012	0.246489
					GLB1L	3	0.650824	-0.419451	-0.531221	-0.47785	-0.0401078	-0.428878	-0.231391	-0.472397	-0.562785	-0.330162	-0.524557	-0.366626	1.87444	1.96803	-0.326853	-0.347448	-0.442153	-0.156065	-0.37681	-0.319754	-0.405987	-0.162467	-0.463668	-0.391747	-0.534574	-0.359423	0.228452	0.182305	-0.334916	-0.175884		CEP83	-2.08142	-0.278674	2.89262	0.238083	0.687229	0.597157	0.985703	-0.678562	1.30553	-0.0303826	-0.4194
					NHEJ1	3	0.864255	-0.0840208	-0.598309	-1.15092	-0.550388	-0.431428	0.0112779	1.46808	-0.0372938	-1.02427	-0.196482	-0.555099	1.0228	-0.0773378	0.20442	-0.527529	-0.450737	-1.14173	-0.15372	-0.575173	-0.660517	0.0513417	1.57174	-0.403007	0.457719	1.46158	-0.46732	-1.00112	-0.180981	-0.501755		XRN1	-2.07	0.202135	-0.821162	0.234084	-0.796218	0.582946	1.36953	0.770378	-0.309441	2.69724	-1.37119
					ATG9A	3	1.28	0.587679	-0.585395	0.82366	-1.09698	-0.4681	0.214983	-0.0772266	0.947523	0.0350851	1.14961	-1.32283	-0.983708	0.094916	1.4954	-0.699817	-0.462167	-0.482188	0.149285	-0.56269	-0.0785846	-0.343035	0.000256315	0.296165	0.286353	-0.805105	-1.86539	-1.03008	0.261579	-0.148776		IQCB1	-2.06385	-0.431914	-1.2055	1.07648	-0.555574	0.219348	2.30342	-0.830738	0.938847	-0.260948	-0.1248
					WDFY1	3	2.34563	-1.01895	-0.419903	-0.492177	-0.0497471	-0.236214	-0.722745	0.285903	0.263143	-0.656281	-0.0554569	-0.731514	0.265608	-0.365512	-0.677771	-0.149522	-0.0852684	0.311442	-0.0910318	-0.101553	-0.506327	-0.245282	0.282867	-0.173953	0.297787	0.132189	-0.872765	0.150564	-0.441226	-0.56621		RAP2C	-2.05755	-0.570963	2.37284	-0.0338368	-0.757427	0.85831	0.720832	0.213763	0.13617	0.567905	-0.17676
					MRPL44	3	1.69936	0.0855827	-0.626652	-0.461401	-0.343512	-0.515176	0.107432	0.326655	-0.808664	-0.476246	-0.17802	-0.282659	0.0369311	0.597338	1.07266	-0.509147	-0.548244	-0.413753	-0.174806	-0.551383	-0.496506	-0.0490244	0.118256	-0.641922	-0.570778	0.840803	-0.348286	-0.695256	0.0342246	-0.663673		ZNF765	-2.05319	-0.641544	1.54638	0.371902	-1.02548	1.06303	0.340996	-0.813352	0.766114	1.66338	0.34369
					ARMC9	3	1.57403	-0.0593718	-0.49202	-0.51812	0.189457	-0.715708	-0.203736	-0.512229	-0.492175	-0.21567	-0.636118	-0.740238	-0.370214	0.110088	-1.00191	0.0145508	-0.546505	0.291539	0.026741	-0.000925749	1.47241	-0.297548	-0.503803	-0.256514	-0.289432	-0.343291	-0.502238	0.161725	0.277561	0.0810291		LIN7C	-2.04961	-0.846966	-0.27596	-0.484747	-0.532119	-0.0796273	0.34615	-0.590063	0.083346	3	-0.536365
					MFF	3	0.479431	0.4362	-0.785164	2.85331	-0.710355	-0.67935	0.178005	-0.256831	-1.22944	1.22714	-0.609298	0.20195	-0.0571433	0.25231	0.0165491	-0.964291	-0.764392	0.573266	-0.101915	-0.748732	0.316527	-0.417247	-0.265478	0.0814596	-0.847858	-0.24989	-0.274153	-0.687981	0.185027	-0.585294		GOLT1B	-2.0402	0.572838	1.94005	0.136653	-1.0425	-0.162023	0.0107673	-0.773338	-0.184989	0.429251	-0.0171901
					EFHD1	3	-0.294083	-0.319936	-0.333046	0.355935	0.995849	-0.325101	-0.302991	-0.34289	-0.334823	-0.106678	-0.335698	1.27585	-0.105152	-0.0727851	-0.276544	-0.32013	-0.337517	-0.332376	-0.269253	-0.311352	-0.289373	-0.302902	-0.339376	-0.28677	-0.32026	-0.271826	-0.333823	-0.262573	-0.227706	-0.26866		NUP54	-2.03699	-0.491725	-1.04902	0.712341	-1.14398	0.473326	2.1309	-0.413616	1.02884	0.92821	0.134981
					DIS3L2	3	1.05069	0.589758	-0.395613	-0.409883	-0.746942	-0.846168	0.76077	0.0507317	-0.297317	-1.42408	-0.132338	-0.621984	-0.736346	0.555418	0.348443	-0.682395	-0.53416	-0.0156646	-0.513308	-0.499696	-0.110324	0.104533	0.117118	-0.832516	-0.694648	-0.918972	1.62606	0.0450465	0.504736	0.626596		BZW1	-2.02462	-0.256852	0.276377	-0.0344139	-0.754865	1.99689	0.310827	0.317952	0.564372	0.288951	0.693874
					HDAC4	3	0.350955	-0.32581	-0.740906	1.99673	-0.501101	-0.439898	-0.590358	-0.162692	0.39093	-0.094176	0.043422	-0.660939	-0.573373	-0.601199	-0.698139	-0.472262	-0.273006	-0.0504462	-0.242085	-0.463464	0.216004	-0.262838	-0.119049	-0.203569	0.00776576	-0.565646	1.73164	-0.584944	0.0576786	-0.418151		REEP3	-2.02335	-0.952924	-0.791589	0.388706	-0.144586	0.841769	0.393517	0.304127	-0.223876	1.46355	-0.590507
					MLPH	3	0.823428	-0.43154	-0.270002	-0.432976	0.825922	-0.301804	-0.254586	-0.246514	-0.340785	-0.431452	-0.415549	-0.394626	-0.422305	-0.415872	-0.263273	0.287277	-0.356884	-0.390209	-0.287744	0.315517	-0.41473	1.22071	-0.256448	-0.421402	-0.112136	-0.418753	-0.429081	-0.173852	-0.41531	-0.0634241		PELI1	-2.01902	-0.281672	-1.56415	-0.0184727	0.953885	-0.463211	0.294725	-0.153559	0.644843	2.42069	0.176205
					NDUFA10	3	-0.234924	0.98821	-0.517778	-0.35811	-0.23565	-0.567726	0.598755	1.0934	-0.707429	-0.716751	-0.206273	2.09937	-0.391892	1.0705	1.82708	-1.20493	-0.91833	-0.502157	-0.089816	-0.989697	0.153325	-0.317972	0.901456	-1.0163	-0.527832	-0.80544	-0.198033	-0.815352	0.0333462	-0.472474		DCK	-2.01741	0.197984	0.515241	-0.287632	0.577221	0.123023	0.777196	-0.84142	0.631245	1.0013	0.968713
					ILKAP	3	0.965116	-0.397539	0.048651	-0.0187957	-0.736537	0.707874	-0.167863	0.356788	-1.50166	-0.00909865	0.139811	-1.09723	-1.27102	-0.695863	0.0324699	-0.82	-0.261405	-0.312978	-0.862042	-0.568012	-0.0936048	-0.419678	0.293883	0.53932	-1.38855	-0.163117	1.75602	1.0631	1.63821	-0.0439233		VEZT	-2.01346	-1.22877	1.99784	-0.11735	-0.50774	0.720431	-0.0166511	0.773359	-0.317723	0.690561	-0.518629
					RNPEPL1	3	1.02387	-0.969975	0.0589844	-1.27083	-0.844057	-0.345052	0.730524	0.654639	0.746474	-1.12085	0.0199844	-0.380093	-0.2946	1.3043	0.838809	0.103936	-0.465372	0.0746761	-0.113882	0.615293	-1.46332	0.0142462	0.591718	-0.520486	1.4511	-1.34277	-0.152834	-0.84801	-1.24771	-0.0959401		SCYL2	-2.01328	0.0399562	0.811432	0.154981	-1.10262	0.86452	0.755225	-0.263942	0.73836	2.65032	-0.199997
					ESPNL	3	-0.551894	-0.66201	-0.547552	-0.651479	-0.535741	-0.549088	0.155343	-0.419056	-0.458646	-0.430827	-0.367045	-0.652993	-0.468734	-0.348356	0.186707	-0.321159	-0.31199	0.950076	0.0097313	-0.356044	-0.126853	-0.44508	-0.399322	0.282043	-0.369139	0.55293	0.167441	1.16171	1.39131	-0.442496		PEX13	-2.01182	-1.18334	-0.177788	2.20746	-1.26009	1.0165	1.08504	0.0448615	0.434602	0.79772	-0.983649
					SNED1	3	-0.2102	1.60401	-0.882986	-0.386991	0.532262	-0.828786	-0.336639	-0.652269	-0.371623	-0.404079	-0.831994	-0.24543	0.383562	-0.787133	-0.138338	0.685858	-0.393633	-0.279833	-0.177708	0.959915	-0.431146	0.478237	-0.631363	-0.00739456	-0.178489	-0.783924	-0.522024	1.35837	-0.236573	-0.477351		ZNF267	-2.00746	-0.0520805	-1.218	0.510808	-0.752892	0.771383	1.07033	-0.465883	0.449118	1.73262	-0.367679
					KLHL30	3	-0.249972	-0.299938	-0.199001	-0.295137	-0.245083	-0.211631	-0.152539	-0.23662	-0.21854	-0.290022	-0.137162	-0.167214	-0.154981	-0.0076397	-0.245476	-0.111299	-0.253152	-0.261396	-0.0710705	0.0173488	-0.253308	-0.20268	-0.229975	-0.179761	-0.182392	-0.280883	-0.293937	0.0786509	0.0154534	-0.0403573		LIN54	-2.00643	0.226873	0.44575	-0.207287	0.454569	0.220857	2.18524	-0.435469	0.122242	2.40816	-0.495347
					CAND2	3	-0.190017	-0.55395	-0.670623	1.54674	-0.563454	-0.609011	-0.646789	-0.869948	-0.684925	0.894781	-0.64829	-0.0699485	-0.660199	-0.33646	-0.824882	-0.446506	-0.289878	0.578875	0.277382	-0.50312	2.18284	-0.397482	-0.846519	0.80028	-0.678415	0.571693	-0.52783	-0.0418405	0.848902	-0.240392		UBA5	-1.99937	-0.344031	0.614827	-0.255652	0.701505	0.101771	0.162015	0.1023	-0.227251	-0.28551	0.203773
					RPL32	3	0.0803555	-0.306967	0.562183	-0.913383	-0.372141	-0.404588	-0.669536	0.452793	-1.20638	-0.749241	-0.578072	-0.577904	-0.944089	-0.669357	-0.0281257	-0.752095	-0.750293	0.220581	0.921215	-0.518583	-0.761416	0.523996	0.689628	0.0342557	-0.542658	0.804372	1.26141	-0.324727	0.999844	0.485412		PIK3CA	-1.99543	0.0848543	-0.417301	0.0641316	1.39285	1.07931	1.15514	-0.122488	-1.14907	1.63796	-0.335373
					CRTAP	3	1.80018	0.262839	-0.481623	-0.3392	-0.331279	-0.649471	-0.699789	-0.472705	-0.527299	-0.180305	-0.581618	0.0977657	0.0742463	0.592123	-0.409455	-0.513439	-0.413384	0.767496	-0.166965	-0.40003	-0.343789	-0.260535	-0.306229	1.10136	-0.407071	-0.0109664	-0.966359	0.0439379	-0.153917	-0.569963		RP13-104F24.2	-1.99456	-1.36872	-0.633824	1.51753	0.378443	-0.381625	0.554104	0.51158	0.451589	1.55817	-0.116855
					RP11-259K5.2	3	1.33775	0.504106	-0.521032	-0.367034	-0.277862	-0.598753	-0.299226	-0.579622	-0.515162	-0.186391	-0.582452	2.26163	-0.278154	0.676575	0.102675	-0.476211	-0.596854	-0.426696	-0.491143	-0.413374	-0.416377	0.550267	-0.570956	-0.118873	-0.466304	-0.228673	-0.529947	0.460061	-0.496353	-0.584234		RAB22A	-1.99042	0.139367	1.31258	0.25989	0.21945	0.333805	0.522109	-0.214127	0.543326	1.44654	-0.442883
					RPL14	3	0.245565	-0.259812	0.345162	-1.18902	-0.256772	-0.36551	-0.568683	0.592879	-1.36668	-1.25138	-0.701497	-0.187403	-0.901467	-0.278177	0.139866	-0.738536	-0.968457	0.0717787	0.318128	-0.438903	-0.548775	0.940277	0.95542	0.0186034	-0.894746	0.981098	1.01699	0.201106	1.0639	0.189991		YES1	-1.98781	-0.7115	-1.19879	0.931844	0.197791	0.588025	1.13966	0.304156	0.190878	2.21226	-0.233428
					PTPN23	3	2.12707	-0.769516	-0.0480597	0.633429	-0.600441	-0.732244	-1.03837	-0.0294109	1.2028	-0.235135	-0.351758	0.641986	-1.45484	-0.236908	-0.435781	-0.518806	-0.780475	-0.515304	1.88627	-0.661448	0.449833	-0.279616	0.0481663	-0.452364	0.58957	-0.15073	-1.10303	0.085476	-0.728598	0.250631		JADE3	-1.98344	-0.257398	1.90748	-0.0632254	1.69692	2.59942	-0.185828	0.211567	0.762985	0.322929	-1.00324
					IP6K1	3	1.92618	-0.230018	-0.695965	2.09127	-0.00950786	-0.687038	-1.25209	-0.364889	-0.520701	1.12917	-0.362829	0.107242	-0.597823	0.275116	-0.181122	-0.667544	-1.07183	-0.656326	0.222852	-0.797767	0.903884	-0.211971	-0.128921	0.667714	-0.34648	-0.60882	-0.254227	-0.261509	-0.437028	-0.443663		AC006978.6	-1.9785	-0.914101	-0.796927	0.280776	-0.757893	1.05196	0.151722	-0.194814	-0.0709608	0.676453	-0.895301
					IMPDH2	3	0.673376	-0.618553	0.305778	-0.253784	0.0542294	-0.0983705	-0.540168	0.980971	-0.820301	-0.724213	-0.0494787	-0.754819	-0.949254	-0.568826	-0.504135	-0.647104	-0.635303	0.174515	0.184604	-0.504959	-1.04507	0.850699	1.11843	-0.0215385	-0.585498	-0.154807	0.112735	-0.151578	0.782129	0.000795988		MAP3K2	-1.97805	-0.570954	-0.886539	-0.293071	-0.614029	0.948871	0.426334	0.520781	-0.567842	2.84128	-1.07027
					ABHD14B	3	0.24218	-0.00998927	-0.256711	-1.11488	-0.277123	-0.575267	-0.0489507	0.421775	-0.654345	-1.04653	-0.784438	0.862309	-0.162012	1.41988	2.26212	-0.473568	-0.797304	-0.485843	-0.123615	-0.316653	-0.449421	0.39098	0.469553	-0.577823	-0.237643	-0.886233	0.26035	0.68269	-0.972452	-0.419511		CCDC34	-1.97625	-0.421599	-0.56942	0.29428	-1.07197	0.282529	1.98867	-0.183283	1.04564	-0.339411	0.205789
					RPL29	3	0.139849	0.0609445	0.0661628	-0.879727	-0.412696	-0.408707	-0.638166	0.601013	-0.73937	-0.879896	-0.422459	-0.388901	-0.772851	-0.420112	0.0527206	-0.626372	-0.66553	-0.263658	0.913758	-0.537381	-1.01147	0.752239	0.840847	-0.242041	-0.236636	0.190683	0.572594	-0.245524	0.330334	0.790665		ZNF292	-1.97617	-0.769597	-0.489041	-0.37801	1.58309	0.635992	-0.114575	0.116692	-0.437483	2.33792	-0.572842
					MITF	3	2.26288	-0.332952	-0.331719	-0.304846	-0.265041	-0.321795	-0.213638	-0.340048	-0.302053	-0.309542	-0.338284	0.344449	0.0504055	0.331703	-0.347326	-0.262822	-0.317406	-0.319268	-0.329921	-0.204536	-0.354201	-0.264859	-0.346809	-0.214632	-0.259171	-0.323835	-0.358954	-0.176318	-0.32041	-0.250834		TBCCD1	-1.97229	0.362795	-0.901517	0.00523733	-0.15384	-0.0542037	2.13461	0.315981	0.0298283	0.547928	0.99336
					FHIT	3	0.0983424	0.850646	-0.618671	-0.183776	-0.409356	-0.906547	-0.235322	-0.2492	-0.877532	-0.326503	-1.08558	1.26101	-0.0443572	1.48838	0.702163	-0.642097	-0.936831	-0.660521	0.481872	-0.38284	-0.11921	0.0205305	-0.235696	-0.659204	-0.58102	-0.880284	1.13289	0.23132	-0.356388	0.0999034		CCNL1	-1.97083	-0.815581	-0.542065	1.51697	-1.12518	-0.375371	3	1.13356	-0.435394	1.2503	-1.07906
					LNP1	3	-0.0549548	-0.385713	-0.397867	0.683611	-0.43313	-0.415604	-0.426266	-0.596006	-0.487208	0.226075	-0.484667	-0.245106	0.128716	2.07636	-0.157793	-0.414923	-0.165081	-0.49427	-0.0849735	-0.432268	-0.121953	-0.25677	-0.586903	0.29113	-0.500929	-0.203258	-0.378067	0.269906	-0.0636069	-0.520765		SEC24D	-1.96783	-0.0165329	-0.937964	-0.0320846	-1.82875	1.49584	-0.880627	-0.125344	0.202356	0.816351	-0.887283
					PLA1A	3	1.94778	-0.528034	-0.49967	-0.529433	-0.461654	-0.487939	-0.0600801	-0.40437	-0.51071	-0.551037	-0.52376	0.458731	1.19602	0.402231	1.61913	-0.297701	-0.470923	-0.535208	-0.551171	-0.0977199	-0.462561	0.641608	-0.424608	-0.483454	-0.319642	-0.412115	-0.506031	-0.422649	-0.497486	-0.29279		ELMOD2	-1.95611	-0.686398	2.59364	0.133051	-1.32779	1.62821	0.127323	0.0927883	-0.2902	-0.0824904	-0.569088
					DVL3	3	0.587905	-0.80155	0.169142	0.238053	-0.378805	0.566816	-0.592223	-0.676192	1.31107	-0.114626	0.676715	-0.673603	-0.9361	-0.600952	-0.900084	-0.849399	1.82616	0.515817	1.6842	-0.724589	-1.08998	-0.618453	-0.588025	0.214058	0.167625	0.00343344	-1.20625	-0.656351	0.344129	-0.247962		EOGT	-1.9515	0.549238	-0.868419	1.43373	-1.52004	0.114731	1.05161	-0.35288	-0.333568	1.60051	-0.874093
					MYL5	3	-0.437969	0.807441	-0.0903512	-0.338229	-0.434623	-0.412919	0.544822	-0.267379	-0.860297	-0.188951	-0.613841	-0.567331	-0.0868774	0.27563	0.804238	-0.733437	-0.63826	0.288634	-0.395849	-0.467343	-0.144747	1.32922	-0.31359	-0.264548	-0.831162	-0.481407	0.940238	-0.493993	-0.23222	-0.231748		PTPN6	-1.94417	-1.05917	-0.035545	1.37681	-1.62587	-0.0736183	0.873809	0.279937	0.311777	-0.575176	-1.1597
					RGS12	3	0.867252	-0.477822	0.0184116	0.704878	-0.385458	0.12806	-0.350389	-0.590359	-0.390022	0.0154572	0.523358	-0.486348	-0.0846644	0.542121	-0.169609	-0.45894	-0.245868	-0.541714	-0.555629	-0.383058	-0.237553	-0.326772	-0.589881	-0.247593	-0.602462	-0.53516	0.91351	-0.38609	-0.206974	-0.311284		ZNRF2	-1.9375	-1.07324	-0.938394	0.191175	-1.5258	0.929131	0.272015	0.147895	0.929566	1.60242	-1.00951
					HTT	3	1.40349	-0.525899	-0.58809	0.753824	0.299417	-0.523264	-0.917052	-0.314474	1.0199	-0.657205	1.14456	1.54083	-0.590919	-0.251179	0.0103579	0.0335745	-0.724496	-1.0559	-0.97978	-0.789169	0.255791	-0.761921	-0.503375	-0.220333	0.153502	0.360849	-0.309543	0.591815	-0.739686	-0.847913		HNRNPH1	-1.93592	0.108819	-0.186198	0.584877	-0.308069	0.132609	1.94489	-0.0767112	0.00367301	-1.21211	0.538338
					NOP14-AS1	3	0.0794375	-0.744895	-0.222907	1.09529	-0.358496	-0.793045	-0.314073	-1.30915	-0.300415	0.121315	0.894028	1.0842	-0.221485	1.03707	-0.909461	-0.41498	-0.270325	0.125007	0.56152	-0.38328	0.667438	-0.0949786	-1.40418	-0.518203	-0.661251	-1.45173	0.928975	1.68395	-0.499997	-0.741151		GRPEL2	-1.93407	-0.459536	0.412723	0.0961811	-0.982917	0.2738	0.940336	-0.394519	0.874968	1.03891	0.383147
					CPEB2	3	1.28424	-0.386665	-0.643396	-0.134422	0.125498	-0.555516	-0.0640472	-0.48061	-0.00930898	-0.0621895	-0.140226	1.98884	1.41681	0.4821	-0.0364609	-0.308971	-0.453341	-0.45262	-0.552828	-0.392583	-0.124999	-0.288972	-0.525623	-0.30464	-0.234267	-0.737594	-0.713552	-0.419749	-0.730979	-0.697346		LMLN	-1.93317	0.982019	-0.197424	0.385261	-0.0865943	1.36715	0.595702	-0.743821	-0.688275	1.48002	0.316304
					KIT	3	-0.128199	-0.270675	-0.312911	-0.191482	-0.151889	-0.335292	-0.34252	-0.31175	-0.296465	-0.278613	-0.309431	3	-0.224334	-0.301207	-0.351996	0.00635372	-0.251312	-0.356379	-0.357464	-0.217625	-0.304112	-0.301089	-0.316621	-0.26598	-0.265181	0.293526	-0.342651	-0.21241	-0.315477	-0.337854		TRIP11	-1.92942	-0.203741	-0.187341	-0.299711	-0.535988	2.08995	0.0383348	-0.0218949	-0.546221	1.60646	-1.46372
					NOA1	3	0.048593	-0.311426	-0.25319	-0.862106	-0.105581	-0.445435	-0.391283	1.31482	0.293976	-1.15602	0.0571017	0.182223	-0.688756	-0.579036	-0.873694	-0.64889	-0.504288	-0.506393	1.70433	-0.563633	-1.24034	0.617855	1.2136	-0.294997	0.622202	-0.431619	0.420585	-0.337644	-0.399018	0.210707		CHIC2	-1.92929	-0.718142	0.0208925	0.682509	-1.36959	-0.467173	1.91707	1.14299	0.134394	-0.338367	0.511177
					CCNI	3	-0.0570296	-0.422796	-0.471013	-0.222499	0.698441	-0.714392	-0.919417	-0.581476	-0.14365	-0.30068	-0.465902	1.06379	0.92655	-0.260715	-1.526	-0.190009	-0.364356	-0.324988	0.457703	-0.234161	-0.908932	1.13389	-0.700908	0.489486	-0.141224	-1.13114	0.437189	2.30075	-0.36377	-0.536187		TMEM106B	-1.92882	-0.563027	1.82609	-0.948941	1.49836	0.16107	-1.14259	0.156515	-0.0370497	1.23889	1.01422
					PRKG2	3	0.0482913	-0.453472	-0.137166	0.0203515	-0.192141	-0.2061	-0.22625	-0.310098	0.00513188	-0.428407	-0.216061	-0.400369	-0.109002	-0.250715	-0.451042	-0.125394	0.21993	-0.279014	-0.245777	-0.0674792	-0.388867	0.917307	-0.32341	-0.392007	-0.256731	-0.231256	0.226332	-0.399901	-0.208137	-0.328693		CEP44	-1.92514	-0.216492	1.05304	-0.0459921	0.0476853	0.0994008	1.03912	-0.413292	-0.256042	-0.0317169	-0.148473
					EMCN	3	-0.415816	-0.158705	-0.419345	-0.343311	0.00577435	-0.570189	-0.345923	-0.495854	-0.383045	-0.275265	-0.507277	0.611171	3	-0.40388	-0.0985436	-0.220572	-0.469083	-0.440344	-0.549253	-0.217697	0.438125	-0.0362116	-0.493967	0.0781467	-0.148073	-0.528003	-0.431371	0.811182	-0.468997	-0.539913		PCNX2	-1.9221	-1.31578	-1.41192	-0.471881	1.05154	0.139971	-0.392027	1.59701	-0.471034	1.27208	0.53447
					SNHG8	3	-0.358762	-0.194072	-0.353947	-0.571982	-0.21934	-0.496652	-0.180327	-0.0225216	-0.595878	-0.693994	-0.502734	0.12794	-0.259777	-0.534363	0.0120942	-0.494859	-0.557001	-0.254008	-0.243086	-0.255892	0.584197	1.48399	-0.0924144	-0.548192	-0.512272	-0.721291	1.50121	0.769494	-0.176107	-0.146848		TMSB4X	-1.91997	-1.36928	0.147038	0.790542	-1.03057	-0.455945	0.433188	-0.355704	0.937631	-1.04275	1.13943
					ANXA5	3	2.35272	0.777214	-0.585386	-0.556295	-0.225406	-0.382982	-0.0300039	-0.654784	-0.504862	0.480466	-0.24425	-0.379898	0.0390817	-0.203258	-0.477397	-0.15281	-0.43152	0.10635	-0.4547	0.192577	-0.361047	-0.0829778	-0.670262	0.608353	-0.390514	-0.545192	-0.69413	0.0823025	-0.490873	-0.457666		DENND1B	-1.91563	-0.765898	-1.27148	0.30093	-1.04354	2.30691	1.01116	0.626911	0.0184011	1.84757	-1.01198
					ZNF330	3	1.76869	1.16961	-0.541363	-0.522329	-0.299672	-0.122819	-0.672833	-0.0604727	-0.715614	-0.519796	-0.148566	1.28587	-0.202998	-0.369235	0.104026	-0.127246	-0.583259	0.489917	-0.688363	-0.341276	-0.257691	-0.168829	-0.129094	0.0894547	-0.737529	-1.10708	-0.0180351	0.510015	-0.681393	-0.594513		TWSG1	-1.91497	-0.849196	-0.46323	1.13317	-0.859289	0.0879102	-0.064332	-1.43176	-0.814685	0.975373	0.749641
					MAML3	3	1.09691	-0.620445	0.0386815	-1.09167	0.0309184	-0.7229	-0.505781	-0.0741934	-0.00890638	-0.998865	-0.763525	0.834959	0.0197898	-0.729224	-0.551607	-0.185748	-0.389787	-1.00881	0.0844723	0.0256928	0.759599	2.01882	-0.0447961	-0.533995	0.229272	-1.23505	0.66801	0.664307	-0.524068	-0.270754		UBTD2	-1.90419	-0.0680921	-0.624707	-0.139544	-0.190575	1.93052	0.614332	-0.223293	-0.110637	-0.198369	0.561178
					DCTD	3	0.486935	0.18213	-0.152466	-1.90135	-0.266619	-0.264053	-0.0220791	0.332623	-0.89272	-0.328812	0.294845	1.04557	-0.10299	-0.0849155	-0.130132	-0.2451	-0.420666	0.796256	-0.763679	0.0947019	-0.351784	0.0767967	0.282645	-0.0303325	-0.941617	-1.35823	-0.527825	1.93353	-0.475281	-0.144859		ATG12	-1.90273	-0.204984	2.35097	-0.321428	1.13361	0.189929	0.220837	0.175308	-0.00636937	-0.462251	1.26585
					AHRR	3	0.190519	1.21763	-0.239148	-0.136194	-0.235549	-0.111712	-0.322633	-0.302892	0.0391007	-0.131586	0.0403562	-0.295764	-0.130047	-0.373615	-0.428958	-0.26299	-0.0155747	-0.214321	-0.200762	-0.274955	-0.34666	-0.372528	-0.31195	-0.256913	-0.154337	-0.369446	-0.354241	-0.350089	-0.122754	-0.32107		PDCD10	-1.90003	-0.572533	-0.915436	0.506841	-0.851858	0.297369	2.18759	-0.449019	0.700399	1.14353	-0.511883
					CCDC127	3	0.673768	1.58202	-0.298228	0.757472	0.260627	-0.305537	0.0367364	-1.08458	-1.28215	0.0670065	-0.329151	0.0416685	1.71663	-0.292183	-0.695362	-0.170328	0.140006	0.699509	-0.526089	-0.761254	0.889536	0.0301656	-1.10158	0.73809	-1.30206	-1.09015	-0.362621	-0.889343	0.203155	-0.728708		CCP110	-1.89963	-0.194513	-0.631487	0.018953	1.70608	1.84759	1.05739	-0.985431	-0.629373	0.65554	0.227294
					EXOC3	3	-0.0977216	-0.186653	-0.170342	-0.142901	-0.234309	-0.0567504	-0.147912	-0.192274	-0.182134	-0.28798	0.0688009	-0.0849873	0.0311015	-0.181934	-0.180997	-0.229702	-0.0860785	-0.140452	-0.261043	-0.254552	-0.286712	-0.214419	-0.159059	-0.131254	-0.284285	-0.526752	-0.083922	-0.187954	-0.186934	-0.27698		PIAS1	-1.89952	-0.52584	-0.462083	-0.827783	0.396872	0.239759	-0.0242698	-0.188968	-0.720445	2.21029	-0.83922
					MYO10	3	1.67238	-0.428943	-0.491371	0.658166	-0.444273	-0.319503	-0.248982	-0.0596652	0.261038	-0.0618304	-0.00768771	1.06316	-0.440238	-0.399178	-0.667267	-0.251519	-0.126285	-0.573236	-0.260606	-0.273368	-0.671304	-0.459191	-0.0838864	-0.469054	0.0228234	-0.400013	-0.361475	-0.298964	-0.341729	-0.227426		ZBTB8A	-1.89901	-1.14664	-1.00834	0.541584	-0.304154	1.10997	0.874169	-0.342236	-0.516236	0.817395	-0.490641
					C5orf22	3	1.37577	-0.116888	-0.122293	-0.75617	0.278514	0.151759	-0.419467	-0.183336	0.49149	-0.459346	0.227724	-0.206333	-0.487749	-0.648108	-0.188489	0.164553	0.929448	-0.515747	0.72227	-0.6563	-0.867193	-0.182816	-0.226041	-0.263125	0.163302	-0.492477	-0.982139	-0.705922	-0.0504188	-0.546925		DNTTIP2	-1.89774	0.232789	-0.769072	1.15841	-1.01934	0.571476	1.56892	0.180765	-0.174028	0.257544	-0.67869
					CTD-2517O10.6	3	0.188012	2.72701	-0.169951	-0.798302	0.24063	-0.681885	-0.127227	-0.874484	-0.78475	-0.558177	-0.8745	0.677936	0.591384	0.757485	-0.714276	-0.191099	-0.204238	-0.0937168	0.215167	-0.566003	-0.140938	0.510024	-0.79729	-0.852407	-0.834583	-0.963996	0.755137	0.734949	-0.238392	-0.386166		ZMYM1	-1.87321	-0.183622	-1.03667	0.11238	-0.833181	0.793564	1.1442	-0.754921	0.0586491	2.96557	-0.0829036
					RPL37	3	-0.114829	-0.0430403	0.342117	-0.838305	-0.593007	-0.0525562	-0.161825	-0.0499222	-0.682394	-1.18054	-0.0655757	-0.809066	-0.534722	-0.715169	0.0459417	-0.386743	-0.115057	0.362968	0.616442	-0.433837	-0.687946	0.117055	0.190363	-0.201787	-0.382416	0.175665	0.87697	-0.419183	0.876449	0.160569		KIF27	-1.87138	-1.07861	-0.921928	-0.655856	0.802481	1.4833	0.200741	-0.799139	-0.195108	1.08168	-0.297668
					MRPS27	3	0.543107	1.92949	-0.665073	0.0465113	-0.0698451	-0.118402	0.31546	0.685502	-1.14865	-0.480149	-0.0926029	0.720406	0.0513149	0.263202	0.73864	-0.976488	-0.921901	0.3977	-1.43569	-0.988032	-0.699221	-0.0883828	0.509406	0.211085	-1.11908	-1.09659	0.478665	0.128621	-0.335219	-0.449762		RBM41	-1.8663	-0.602545	-0.327547	0.336345	-0.69824	0.50816	0.948946	0.661261	0.40579	3	-1.19016
					BTF3	3	0.0760517	0.673392	-0.0333154	-0.941439	0.346692	0.321919	-0.343813	0.533284	-0.993649	-0.975515	0.522732	-0.719895	-0.39091	-0.859874	-0.142046	-0.648689	-0.540698	0.273802	-0.169951	-0.458811	-0.704377	-0.0100447	0.537861	0.155926	-0.642734	-0.512337	1.55407	-0.136808	0.424842	-0.54939		IFIH1	-1.86251	0.330032	-0.635936	-0.694482	-1.48846	0.867964	1.73681	0.358132	-0.106215	1.10887	-0.861201
					LHFPL2	3	2.35501	0.119345	-0.230508	-0.375286	0.433723	-0.532567	-0.701787	-0.177189	-0.0943329	0.357357	-0.138384	-0.610115	-0.0933977	-0.766845	-0.955537	0.143624	-0.233138	0.534993	-0.522008	0.284949	-0.768563	-0.858316	-0.40786	1.2398	0.184243	-0.093891	-0.616448	-0.373832	-0.398724	-0.730625		PARP9	-1.85374	0.000473763	-1.1798	-0.192765	-1.38062	0.928956	2.15838	0.225603	-0.307469	1.14599	0.175304
					RPS23	3	0.116481	0.0831013	-0.348052	-0.530386	-0.339329	-0.487327	-0.283601	0.234254	-1.14387	-0.818258	-0.410732	-0.51417	-0.103282	-0.656328	-0.0293684	-0.677077	-0.717602	0.553169	-0.49374	-0.412319	-0.149431	0.244208	0.36073	0.141017	-0.931437	0.778263	1.40213	-0.0800845	0.893257	-0.15709		CTTNBP2NL	-1.85336	-0.54522	-1.43034	0.557716	-0.421368	0.0967982	0.583132	-0.170617	1.21092	1.44093	0.256688
					GPR150	3	-0.02993	0.313586	-0.175894	-0.327528	-0.385882	0.366757	-0.531967	-0.160248	-0.166506	-0.214237	-0.304461	-0.348191	-0.451692	-0.392548	-0.328871	-0.219323	-0.149766	-0.45864	-0.452613	0.0980613	1.71192	-0.357223	0.0893349	0.019823	-0.183968	-0.427175	0.118246	-0.355455	-0.540824	-0.633709		ASNS	-1.85208	-0.993273	0.48154	0.0246658	0.608471	-0.630145	0.0827409	-0.287456	1.68046	0.130909	1.99871
					EPB41L4A-AS1	3	-0.381142	-0.0176665	-0.438519	0.583905	-0.418804	-0.463681	-0.0322907	-0.545123	-0.740203	-0.432519	-0.688242	0.222191	0.713488	-0.0445123	-0.505402	-0.622605	-0.72677	-0.10761	-0.270921	-0.26219	0.959567	0.205605	-0.511742	-0.349889	-0.637561	0.0315286	0.555044	0.198453	0.0191095	-0.130793		BHLHE40-AS1	-1.83293	-0.978692	-1.3188	0.449565	-0.84159	1.35512	1.05979	-1.22047	0.110444	-0.422745	-0.213938
					CHSY3	3	1.17892	-0.585529	-0.33536	-0.412308	0.268024	-0.498825	-0.383687	-0.451801	-0.265967	-0.0437349	-0.0793787	-0.524277	0.334194	-0.639774	-0.308301	0.0306396	-0.0402418	0.180389	-0.473171	0.37427	-0.360382	-0.605754	-0.406243	1.84515	-0.0866499	-0.620118	-0.641261	-0.322728	-0.0651715	-0.600253		ABHD5	-1.82819	0.0159113	-0.970803	1.95596	0.284515	1.6844	1.38371	-0.725605	-0.169889	0.632338	0.888697
					HARS	3	1.00776	2.28953	-0.0575274	-0.073945	-0.816736	0.107867	-0.413605	-0.221353	-1.39067	-0.223197	0.540099	-0.298038	0.00525473	-0.21821	0.0181686	-1.10548	-1.169	-0.0123369	-1.17055	-0.618117	1.63322	-0.295584	-0.312808	0.288934	-1.26855	-0.270387	0.421126	-0.337901	0.391487	0.261472		KRAS	-1.81367	-0.777344	-0.635768	0.141374	-0.0406842	0.46017	0.324327	-0.364435	0.647048	2.3391	-0.69491
					SLC35A4	3	1.02765	2.61351	-0.556424	-1.14256	-0.337117	-0.304836	-0.24948	-0.22266	0.332176	-0.361659	0.193529	0.83149	0.477908	1.30604	0.0236408	-0.813942	-1.12664	-0.0195055	0.373173	-0.947931	-0.995192	0.188472	-0.295629	0.0136901	0.192085	-1.54588	-0.217035	-0.850798	-0.394882	-0.312229		ARL13B	-1.80979	-0.37924	-0.915345	-0.578929	0.0472704	0.00104099	0.72478	-0.597694	-1.03552	1.37823	0.567601
					EIF4EBP3	3	-0.158771	0.960644	-0.579311	-0.586935	-0.250627	-0.395673	-0.242558	-0.220684	-0.922133	-0.56502	-0.71455	0.612162	0.507119	0.743116	0.957718	-0.601082	-0.712507	0.343649	-0.0490463	-0.350918	-0.834924	0.704029	-0.110209	-0.280282	-0.810668	-0.724683	0.188544	0.313291	-0.557784	-0.158041		ERLEC1	-1.80054	-0.0377735	0.328507	-0.334291	-0.388633	0.661222	-0.903874	-0.170938	0.015964	-0.621636	-0.0707429
					KIAA0141	3	0.455568	1.71293	-0.869394	0.539844	-0.222625	-0.841455	0.554541	0.0148494	-1.05202	0.238948	-1.15844	1.709	0.628971	0.0987519	1.31657	-0.557473	-1.21998	-0.552143	-0.655044	-0.470281	-0.19793	0.627682	-0.015185	-0.32933	-0.70764	-1.20907	-0.231071	0.395197	-0.704595	-0.594917		TDRKH	-1.79138	0.0862317	-0.794909	0.188904	0.45776	1.42722	0.287717	-0.930436	-0.324254	-0.709473	-0.130629
					GNPDA1	3	1.35251	1.47359	0.103503	-0.529263	-0.481902	-0.186407	-1.14896	0.140247	-1.09256	0.6287	-0.461568	-0.0274152	0.213457	0.0395719	-1.26001	-0.79154	-0.393741	0.208877	-0.320479	-0.88959	-0.0274203	-0.727023	0.399482	0.0851029	-0.846709	-0.6979	0.796719	0.648008	0.154908	-0.343181		SPOPL	-1.78427	-0.733361	-1.07936	0.0583101	-0.477151	3	0.0760355	0.298047	0.478351	0.914277	-0.966663
					STK32A	3	1.4739	-0.00488723	-0.394096	0.642415	-0.461086	-0.482076	-0.447949	-0.474086	-0.473771	0.265226	-0.476122	0.526796	-0.428381	-0.35672	-0.480531	-0.0126112	-0.429602	-0.461519	-0.40994	-0.304567	0.978854	-0.452982	-0.476738	-0.436171	-0.471101	-0.468409	-0.483636	1.47381	-0.441178	-0.455471		ARL5B	-1.77773	-0.870433	-0.655151	0.415295	-0.51579	-0.101421	0.481731	0.223348	0.756644	2.92236	-1.20971
					HMGXB3	3	0.971831	0.787139	-0.52866	-0.677483	-0.164704	-0.613726	-0.402502	-0.335051	-0.232545	-0.398272	-0.206531	0.7225	-0.0504415	-0.228692	-0.637169	-0.553236	-0.531473	-0.0182859	-0.752533	-0.123837	0.561485	1.26926	-0.336314	-0.0734453	-0.52865	-0.53609	-0.631486	-0.358712	-0.0504546	0.0246682		CEP97	-1.77299	0.976637	0.0385273	-0.0944129	3	0.810996	0.765408	-1.06498	-0.936251	1.28892	0.824974
					PPARGC1B	3	0.561599	-0.478497	-0.160641	-0.618388	-0.620576	-0.0375794	-0.913515	0.925472	1.41928	-0.722749	0.579488	-0.91976	-0.451581	-0.769062	-0.653449	-0.661179	0.192792	-0.0507806	1.63179	-0.575755	0.200057	-0.581607	0.740542	-0.512902	1.1937	0.647725	-0.709288	-1.05441	-0.603417	-0.624284		RNF138	-1.76841	-0.124822	-1.39678	-0.432838	-0.00293805	-0.109062	1.15421	-0.612292	0.520642	1.01178	0.530754
					RPS14	3	-0.250566	0.223807	-0.316065	-1.3106	-0.546699	-0.495603	-0.367205	0.933747	-1.10927	-0.926299	-0.335557	-0.511232	-0.0116228	-0.793414	0.115306	-0.75264	-0.786833	0.0976303	1.07212	-0.577973	-0.684089	0.35802	1.26731	-0.223931	-0.618197	0.326737	1.01718	-0.0254756	0.555375	0.647366		FAM111A	-1.7654	-0.205427	-0.683296	0.456924	-1.31124	0.571594	1.25567	-0.139921	0.0818898	0.270709	-0.20279
					LARP1	3	1.37517	0.584029	-0.750995	-0.525906	-0.347617	-0.494166	-0.172704	0.286257	0.65738	-1.46218	0.707227	0.674235	-0.0714347	-0.687857	-0.284328	-0.887872	-0.604811	-0.0194681	0.0905648	-0.576377	1.43465	-0.731898	0.124503	-0.695613	-0.0547604	0.0746014	-0.906259	0.406435	-0.472826	-0.680105		FAM126B	-1.76502	-0.524049	-0.494954	-0.373231	0.043079	0.446741	0.168921	-0.256913	-0.223431	3	-1.07261
					SGCD	3	1.82597	0.0437601	-0.400377	0.0269272	-0.0365507	-0.434082	-0.345479	-0.335088	-0.274566	-0.409281	-0.334382	-0.407778	-0.401967	-0.374947	-0.424475	-0.285741	-0.324023	-0.284781	-0.267417	-0.116415	-0.350401	-0.184611	-0.335377	0.784115	-0.109549	-0.439932	-0.462332	-0.181585	0.149765	-0.141226		SENP5	-1.76288	0.878602	0.241184	0.473218	0.0870745	-0.0868059	1.99139	-0.523804	-0.616781	1.08473	-0.521916
					HIGD2A	3	-0.0602931	1.89833	-0.372859	-0.771567	-0.833277	-0.38476	-0.201206	0.0925254	-0.766433	-0.764548	-0.736114	1.71464	-0.527696	0.0134718	0.511106	-0.847738	-0.925951	-0.0851438	1.35726	-0.664569	0.414826	-0.411402	0.104205	-0.13069	-0.222599	-0.719895	0.401255	-0.726373	-0.061648	-0.0444813		ATR	-1.76243	0.426272	2.05038	0.243496	-1.05976	1.20508	1.0872	-0.05875	0.181988	2.87419	-0.989662
					RAB24	3	0.106802	1.85553	-0.398183	-0.145355	-0.69243	-0.0848417	0.0712769	-0.790891	-1.27662	-0.719223	-0.205482	-0.0123824	0.590684	0.130234	0.369666	-0.783795	-0.82313	0.455018	-0.964763	-0.302255	2.37874	0.473421	-0.786329	0.289997	-1.31677	-0.927776	0.827492	-0.248826	0.167192	-0.388295		RECQL	-1.75661	1.45676	-0.430943	0.0883872	-0.816191	0.484241	0.654399	-0.673131	-0.539798	0.498894	-0.194232
					DDX41	3	0.47215	1.26399	-0.142104	-0.23128	-0.730654	-0.0590607	-0.146584	-0.308069	-1.29205	-0.155071	0.0313978	-0.372255	0.668511	0.284145	0.651107	-0.770128	-1.07644	0.784197	-0.0241496	-0.783394	-0.56436	-0.459697	-0.196587	-0.066464	-1.13948	-0.324587	0.150181	-0.763019	0.629803	0.359629		CEP70	-1.75561	-1.25446	-1.18827	0.0467051	-0.0437973	0.277764	1.57911	0.645943	-0.599949	-0.133669	-0.271725
					DUSP22	3	1.79923	-0.753813	-0.552826	-0.231746	-0.464268	0.164038	0.234332	-0.524473	-0.859319	-0.383729	0.423183	-0.533704	-0.124726	-0.238439	0.174259	0.292846	-0.181049	-0.115864	-0.641931	-0.0491516	-0.438333	-0.214221	-0.451601	0.253126	-0.778699	0.101119	0.340858	0.0903788	-0.254588	-0.711813		UHRF1BP1L	-1.75414	-0.536727	1.01651	-0.771953	2.22044	1.27575	-0.706547	-0.0596888	-0.747049	0.627419	0.39252
					MGAT1	3	1.47556	-0.00273755	0.97378	-1.19981	-0.62659	-0.282342	-0.00585615	-0.575274	-0.880623	-0.792261	0.397695	-0.241405	0.331379	-0.673692	1.67122	-0.0724192	-0.108618	0.339482	-0.549061	-0.0994627	-0.86908	-0.484823	-0.593079	1.39493	-0.72808	-0.673929	-0.149935	-0.159722	-0.300954	-0.34591		DTX3L	-1.74669	0.0399603	-1.33233	0.252811	-1.5504	0.506536	1.84022	0.496414	0.390517	1.49719	-0.920745
					IRF4	3	2.25602	-0.302601	-0.266603	-0.295909	-0.229996	-0.228923	-0.276493	-0.221757	-0.235978	-0.298086	-0.197091	-0.29804	-0.256989	-0.288125	-0.288066	-0.112585	-0.15076	-0.248461	-0.282462	-0.241094	-0.299855	-0.28928	-0.247423	-0.260994	-0.173772	-0.0223816	-0.233791	-0.242065	-0.292385	-0.278234		MBNL1	-1.74448	0.0301623	-0.0335575	-0.371234	-0.989865	0.0813981	0.820843	0.274499	-0.188074	1.82895	-1.06221
					RACK1	3	0.112432	0.0579641	-0.354799	-0.818732	-0.358629	-0.512638	-0.230165	0.20849	-0.693319	-0.710148	-0.15547	-0.519782	0.244265	-0.358432	-0.301618	-0.560409	-0.626381	-0.0682533	0.451663	-0.489711	-0.674849	0.433843	0.296973	-0.298089	-0.422273	-0.0231567	0.842281	-0.303808	0.585824	0.378801		PARP14	-1.74429	-0.104933	-1.22452	0.209624	-1.33471	0.132668	1.90781	0.360681	-0.37443	1.60449	-1.02823
					LINC00847	3	0.450519	0.699698	-0.20065	0.523006	0.00057631	-0.474147	-0.205214	-0.747181	-0.853413	0.240335	-0.725908	0.211612	-0.0496023	-0.0790707	-0.478865	-0.261457	-0.429717	-0.280642	-0.0883863	-0.325348	-0.123252	0.0862408	-0.768525	0.231594	-0.791158	-1.02636	0.557063	1.21844	-0.352082	-0.595698		HCFC2	-1.7438	-0.72128	1.78058	-0.71523	1.81833	0.128072	-0.451264	-0.593576	-1.16027	0.273579	1.0586
					LYRM4	3	1.23069	0.00244242	-0.322414	-0.181788	-0.59142	-0.645928	-0.320741	-0.208094	-1.00725	-0.070198	-0.182748	-1.20179	-0.857705	-0.479086	0.0197341	-0.62726	-0.128757	-0.0361276	0.734336	-0.930397	0.637595	-0.469329	0.0581557	0.0849238	-0.894889	0.283316	0.383473	-0.221679	1.80288	-0.00615712		GBP3	-1.74356	-0.892148	-0.842161	0.693524	-1.11394	0.380143	0.832204	0.131747	1.34059	0.195158	-0.119629
					TFAP2A	3	1.51862	-0.381876	-0.114891	-0.355272	0.397094	0.171345	-0.280112	-0.369444	-0.00276514	-0.362518	0.394631	-0.228035	-0.377935	-0.38396	-0.382145	-0.334499	-0.0797166	-0.168207	-0.211251	-0.303013	-0.376919	-0.222484	-0.374449	-0.380896	-0.255864	-0.370448	-0.346759	-0.382378	-0.256764	-0.169815		COMMD8	-1.74231	-0.1687	0.182939	0.527951	-1.11185	-0.579476	0.791805	-1.0262	0.430727	0.54986	-0.503576
					TFAP2A-AS1	3	1.54074	-0.444502	-0.0127427	0.109883	-0.113747	-0.0954664	-0.247178	-0.352046	-0.268703	-0.108706	-0.20712	-0.229359	-0.426095	-0.45506	-0.422502	-0.346012	-0.23616	-0.0465541	-0.13188	-0.330132	-0.440379	0.189987	-0.378793	-0.414198	-0.318545	-0.456474	0.137041	-0.455209	-0.0858176	0.0388619		BMP6	-1.74043	-0.683334	0.687912	-0.572798	0.670666	-0.202376	-1.09943	0.503547	-0.990859	-0.467497	-0.601571
					GMPR	3	0.978204	0.0529103	-0.465113	-0.342399	-0.400917	-0.441215	-0.461152	-0.394921	-0.482021	-0.227959	-0.445612	0.744488	-0.432485	-0.288777	-0.413514	-0.379574	-0.450863	-0.326745	0.394566	-0.360636	-0.384446	1.74666	-0.427558	-0.387868	-0.447569	0.282572	-0.423761	-0.363666	-0.196082	0.0987067		TMTC2	-1.73677	-0.0811256	-1.70919	0.6362	0.439487	0.0510232	0.131496	-1.04117	0.213724	0.378081	0.968901
					NHLRC1	3	0.72654	0.118849	-0.222236	-0.827906	0.303131	0.453799	-0.26507	-0.0387441	-0.0989977	-1.11012	0.176075	-0.398341	-0.738331	-0.943731	1.77731	-0.0226866	0.452025	0.172884	1.12821	-0.629695	-0.465536	-0.0051277	0.0120445	-0.464948	-0.674907	-0.97066	-0.847024	-0.127734	0.0284815	-0.669951		RP11-488L18.10	-1.73671	-0.723333	-0.354911	0.750451	-0.841516	-0.517562	1.10871	1.10688	-0.363915	0.741034	-0.629254
					VARS2	3	1.61063	-0.359463	-0.26686	0.930619	-0.591463	-0.182129	1.40209	-0.527315	-0.760037	-0.201612	-0.622088	-0.41207	-0.403107	1.5721	1.23758	-0.645499	-0.480724	-0.399614	-1.03468	-0.824547	-0.537014	-0.965326	-0.501272	-0.666009	-1.04382	0.477586	1.32011	-0.554556	0.676425	-0.396874		THAP2	-1.73509	-0.78972	1.31211	-0.545752	3	-0.128762	0.227348	0.14202	-0.692533	-0.184088	1.41262
					MRPS18B	3	1.42133	0.400547	-0.376558	-0.785854	-0.185911	-0.0623746	0.590116	0.228554	-0.881158	-0.952819	0.103556	-0.190276	0.00892748	1.10253	2.39468	-0.439773	-0.605615	-0.333563	0.0412511	-1.06923	-0.675562	-0.542814	0.188064	-0.637811	-0.612411	-0.265644	-0.475146	-0.0385933	-0.210863	-0.817795		KIAA1841	-1.7304	-0.677918	-1.16037	0.969868	0.254967	0.858043	3	-0.599734	0.746488	0.879049	0.293351
					ABCF1	3	2.20572	-0.875039	0.462358	-0.374189	-0.42465	0.552852	0.0220998	-0.126751	0.185412	-0.769249	1.31081	-1.23645	-1.1447	-0.720483	0.782692	-0.456324	0.160472	-0.196366	-0.297191	-0.705148	-0.877122	-0.465082	0.0201568	0.238967	-0.337609	0.822573	-0.515108	-1.12961	1.18587	-0.63819		GPR183	-1.72853	-0.774122	-1.24079	-0.399321	-0.911426	0.339351	-0.444248	-0.0847349	-0.440661	0.0605673	0.438579
					PPP1R11	3	1.20378	-0.144988	0.152857	-0.563277	-0.0928863	-0.141812	-0.0578996	0.586936	0.0160825	-0.851475	0.10767	-0.86941	-0.190408	-0.088104	0.572479	-0.0815579	-0.428398	-1.06364	1.45126	-0.397104	0.251324	-0.0916913	0.312349	-0.842185	0.803423	-1.01531	-1.39768	-0.00490011	-0.448514	-0.809746		MIS18BP1	-1.72851	0.129243	-0.843001	0.378769	-1.36814	0.733809	1.7444	-0.731444	0.623413	1.58387	-0.974715
					C6orf48	3	-0.00164257	-0.298636	-0.424583	-0.00152281	-0.417923	-0.434125	-0.34663	-0.352157	-0.654798	-0.108008	-0.58138	-0.145399	-0.376363	-0.257349	-0.432202	-0.337186	-0.381544	-0.224161	0.102118	-0.367382	0.407592	-0.143079	-0.277281	-0.0307129	-0.623048	-0.322957	0.814054	0.599759	0.670524	-0.0778295		TDG	-1.72745	-0.570127	0.0634572	1.32627	-1.4474	0.202842	1.48092	-0.400559	0.471381	2.08458	-0.780626
					VARS	3	2.40343	-0.723945	0.248356	-0.450798	-0.656604	-0.460395	-0.0843066	0.686186	0.360328	-0.773932	0.522857	-1.40812	-1.16916	-0.254269	0.500165	-0.140615	-0.305623	-0.244225	-0.299998	-0.706572	-0.287156	-0.724738	0.670201	-0.440329	-0.0191596	1.3456	-0.882244	-0.969931	0.743036	0.125497		DDX58	-1.72463	-0.727929	-1.17209	-0.257027	-0.887535	2.10127	1.33413	0.182228	-0.553531	0.594899	-0.588988
					CSNK2B	3	1.06935	0.0545867	0.323067	-0.876381	-0.479166	0.345486	-0.320776	-0.401853	-0.232131	-0.685712	0.340407	-1.2439	-0.626686	-0.555789	1.06008	-0.928864	-0.597446	-0.163576	1.53674	-1.05384	-0.718185	-0.657266	-0.154022	-0.33294	0.203633	-0.413409	0.316567	-0.343698	1.18487	0.407026		ZDHHC21	-1.72055	-1.07658	-0.510543	-0.211371	1.86038	0.543882	0.302162	-0.457763	-0.049341	1.285	-0.0747847
					GPANK1	3	0.890136	-0.381015	-0.433321	0.569636	-0.641554	0.0367292	0.0381127	-0.730028	-1.57951	-0.338869	-0.416756	-0.409276	0.172368	-0.0479256	1.55509	-0.725605	-0.694264	-0.0324733	-0.215143	-0.773643	0.85587	-0.0986449	-0.719729	0.336288	-1.34603	0.380438	2.06687	-0.0211168	0.177747	-0.942204		FAM73A	-1.7197	-0.253858	0.275495	-0.317098	0.417016	0.92059	-0.701613	0.799638	-0.643131	0.516501	-0.612179
					C6orf47	3	1.43126	0.0278508	1.24553	-0.777673	-0.156869	1.02085	0.251609	0.108093	-1.30907	-1.61577	1.35539	-0.309896	-0.283852	0.323641	-0.0411358	-0.318774	-0.471894	0.421994	-1.47575	0.153578	-0.376309	0.0914743	-0.0550993	0.58368	-1.01495	-1.30627	-0.317891	0.560978	-0.2062	-0.865289		MFN1	-1.71708	0.425312	-1.13551	0.561042	-0.691841	0.741753	1.36983	-0.199901	0.0905596	1.73658	-0.606552
					BAG6	3	1.85101	-0.128626	-0.056928	-0.485694	-0.616917	-0.257871	0.193228	-0.286097	-0.0628391	-0.838947	0.0104782	-0.948606	-0.738126	-0.231301	0.799511	-0.309625	-0.467159	-0.34275	0.348913	-0.880584	-0.286943	-0.299585	-0.195086	-0.169075	-0.378707	0.156976	-0.28475	-0.0327952	0.768257	-0.343823		G2E3	-1.71534	-0.394276	-0.491648	0.0204878	-0.489913	0.668683	0.672833	-1.12134	0.211093	2.14912	-0.427591
					PRRC2A	3	1.64338	-1.11216	-0.294191	0.759232	-0.201495	-0.228298	-0.58494	-0.427203	1.17968	-0.375614	0.247305	-0.788391	-1.2247	-0.921471	-1.24186	-0.582263	-0.176675	-0.544124	1.45607	-1.00813	-0.311706	0.776587	-0.272391	-0.245745	0.29619	0.673976	0.133651	-0.539303	0.714096	-0.343399		IFT57	-1.7088	-0.940858	-0.0945589	-0.476405	-0.744465	-0.374302	-0.258494	-0.500086	0.066272	-0.79517	-0.17802
					NFKBIL1	3	0.323969	0.00478153	-0.0915958	0.121047	-0.472683	-0.141366	0.135349	-0.468421	-0.868256	-0.437294	-0.241008	-0.435257	-0.413898	-0.316852	0.33631	-0.466668	-0.489952	0.209706	-0.191444	-0.352283	0.19105	0.167435	-0.489915	0.017712	-0.754468	-0.371121	0.162529	0.07711	0.390335	-0.224437		PRKAA1	-1.70804	-0.647866	-0.329732	0.130456	-1.25141	-0.429423	-4.41725e-06	0.766109	0.754455	1.72659	-1.01235
					CUTA	3	0.970577	0.859742	-0.279036	-0.466826	-0.445939	-0.366061	-0.178205	-0.348315	-1.31864	-0.439637	-0.834768	-0.271926	-0.689617	-0.185641	1.56794	-0.786988	-0.920251	0.353026	1.161	-0.72124	1.33708	0.210572	-0.251252	-0.280403	-0.985031	-1.10607	-0.246567	0.543613	0.255229	0.149414		ARHGEF3	-1.70463	-0.809122	1.47218	-0.647638	0.0154553	0.514224	-0.00575206	-1.00745	-0.781367	-0.281791	1.06034
					RING1	3	0.562978	-0.528849	-0.056441	0.703902	-0.79462	0.24333	-0.0725824	-1.01358	-1.34995	0.230447	-0.0101732	-0.818845	-0.662544	-0.399739	0.839553	-0.536669	-0.428504	0.169943	-0.0170089	-0.503404	0.651469	0.0247975	-1.09774	0.223412	-1.09593	-1.02703	1.90722	1.07686	0.335286	-0.252673		SLMAP	-1.69958	-0.516881	-0.0930577	0.361775	-0.869487	0.916993	0.466375	-1.02316	0.679271	2.20528	-1.12201
					ZBTB9	3	1.82275	-0.606439	-0.120189	-0.422806	0.679534	0.147879	-0.682651	0.0442911	-0.178604	-0.18262	0.267753	-0.900635	-0.69788	-0.534886	-0.382621	-0.347364	-0.174882	-0.346208	1.21913	-1.10839	-0.570539	-0.339136	0.210738	-0.974897	-0.497539	1.60276	-0.69838	-0.60447	0.535782	-0.0219916		LCLAT1	-1.69907	-0.527165	-0.648761	0.464043	-0.948674	-0.106015	0.70528	-0.472645	0.487676	2.40253	-0.844497
					VPS52	3	1.23894	-0.137593	-0.124797	1.3836	0.335895	-0.143757	0.02184	-0.371198	-0.139294	-0.155992	-0.0932302	-0.877299	-0.623707	0.0944221	0.690473	-0.735258	-0.630085	-0.491131	0.987277	-1.12018	-0.345124	-0.133357	-0.294106	-0.770831	-0.349828	-0.538486	-0.343771	0.188148	-0.423026	-0.495313		PI4K2B	-1.69883	-0.566081	-0.0888278	0.155823	-1.5432	0.0761487	1.02177	-0.162904	1.58982	1.09676	-0.99915
					RPS18	3	0.312129	-0.722678	0.0326567	-1.07735	-0.192364	-0.207044	-0.329384	0.762104	-1.03573	-0.837937	-0.00610706	-0.980149	-0.426308	-0.822122	-0.252236	-0.391485	-0.21653	0.162234	0.198456	-0.532792	-0.652874	0.555714	1.01505	-0.303861	-0.856918	1.07502	0.648944	-0.485001	0.982739	0.37264		SLC44A1	-1.69838	-0.373476	-1.01273	0.107134	2.10808	0.735554	0.479149	-0.530385	1.4377	1.60388	0.151352
					EGFL8	3	2.04862	-0.247485	0.0223609	0.845674	-0.580074	-0.303495	-0.0334154	-0.547076	-0.634238	-0.00473074	-0.702849	-0.686409	-0.596443	-0.0460126	-0.389583	-0.83059	-0.728257	0.0110595	-0.409272	-0.0790833	0.253291	-0.334335	-0.515027	0.0582775	-0.670172	0.248106	0.688147	-0.558559	0.354763	-0.0103237		SERP1	-1.69542	-0.971007	-0.0427314	-0.175367	-0.782871	0.643426	0.652635	-0.389628	0.363178	0.454159	-0.944898
					RPS10	3	0.150232	-0.64729	0.0679542	-0.984621	-0.605271	-0.192468	-0.321018	0.489239	-0.60411	-0.57343	0.016034	-0.945456	-0.838898	-0.950507	-0.193755	-0.66468	-0.346271	0.126586	1.59858	-0.653763	-0.97624	0.355449	0.589858	-0.259008	-0.359969	1.52853	0.611831	-0.556436	1.12258	0.127284		PNP	-1.69021	-0.982823	-1.0873	-0.0978792	-1.15997	-0.637327	1.26287	0.0184866	1.88396	0.508011	-0.498562
					CMTR1	3	2.11962	-0.472142	-0.1358	0.640181	-0.291292	-0.350718	-0.542943	-0.805424	-0.77784	-0.0650562	0.108151	-0.990624	-0.565629	-0.815014	0.340086	-0.555096	-0.393268	0.310564	-0.172781	-0.811914	1.83297	-0.439669	-0.646745	-0.0474201	-0.923386	2.00014	0.518787	-0.820745	0.44349	-0.732171		LZTFL1	-1.68638	-0.425165	-0.436821	-0.391965	0.162485	1.16171	-0.569235	-0.645983	-0.175204	-0.5273	0.246822
					BTBD9	3	0.784486	-0.137922	-0.481098	0.472889	-0.000942505	-0.744405	-0.372568	-0.366172	-0.347465	-0.45434	-0.41177	0.918892	-0.224274	0.182143	-0.888768	1.71747	-0.616044	-0.594945	-0.500056	-0.370094	0.710487	0.579738	-0.315669	-0.499785	-0.282065	-0.730974	-0.980799	0.219302	-0.167331	-0.430495		FGR	-1.68294	-0.126109	-1.08104	0.139559	-0.353952	-0.170537	-0.00376625	0.0923856	-0.608733	-0.517058	0.800025
					C6orf106	3	0.933843	-0.328517	-0.0209848	-1.10436	-0.262649	0.354724	0.222944	-0.588175	-0.191128	-1.36737	1.32782	-0.229561	0.349912	-0.349317	2.37671	-0.0235284	0.118872	-0.272949	-0.889944	-0.377067	-0.720986	-0.464656	-0.580909	-0.167076	-0.620148	1.57451	-1.0529	0.120408	-0.266604	-0.786286		ADAM9	-1.68008	-0.831178	-0.953938	-0.169607	-0.46158	-0.362741	0.238631	0.501032	0.589742	1.22977	0.858349
					RPL10A	3	-0.0866173	-1.0736	-0.130089	-1.22874	-0.183724	-0.253943	-0.246932	0.706303	-0.751335	-1.03965	-0.0504504	-0.789601	-0.533944	-0.844665	-0.321054	-0.564797	-0.375143	0.198503	1.1488	-0.537258	-0.745951	0.9518	0.793306	-0.370521	-0.391344	0.249934	1.04162	0.238726	0.886323	0.210374		USP1	-1.67804	0.090163	-1.33433	0.0207409	-0.413245	0.733479	2.89148	-0.639204	0.436133	0.407806	0.290533
					RP11-513I15.6	3	0.207225	0.14131	-0.306689	1.8361	-0.541892	-0.55633	-0.111839	-0.773368	-0.929534	0.262557	-0.826772	-0.153733	-0.304793	0.213582	0.354061	-0.639827	-0.862434	-0.149902	-0.666769	-0.502099	0.845962	-0.277609	-0.672919	-0.238687	-0.859236	-0.234605	0.309438	1.2992	0.0191743	-0.0743554		SFXN1	-1.67525	-0.563535	2.2966	-0.0851806	1.1897	-0.640645	0.143228	-0.197099	0.105756	-0.124529	0.515981
					BYSL	3	1.66601	-0.316019	0.470576	-0.744236	-0.351613	0.206868	-0.119456	0.394008	-0.498314	-0.598299	0.921558	-1.33044	-1.03702	-1.0772	-0.0287405	-0.46851	0.316064	-0.118883	-0.327545	-0.815682	-0.556067	-0.402686	0.710693	-0.275374	-0.759929	1.75111	-0.179093	-1.29482	1.76229	-0.0507399		TSC22D2	-1.67313	-0.192898	-0.255565	0.915534	-0.275504	0.109317	0.420622	-0.752944	-0.45206	2.2069	-0.49372
					CUL7	3	1.42049	0.212478	-0.131706	-1.74569	-0.0323508	-0.826448	0.361316	-0.748371	-0.385179	-1.21271	-0.608447	-0.192642	-0.072107	-0.0789206	-0.426262	-0.152918	-0.343315	0.885877	0.835702	-0.538145	0.519483	0.230977	-0.669005	-0.0381819	-0.786134	-0.82098	-0.692829	0.72214	1.72643	-0.0613876		MCL1	-1.66362	-0.124648	-0.917437	0.517482	-1.02032	0.725193	1.15579	1.97042	-0.35599	1.12126	-0.70561
					MRPS18A	3	0.489851	-0.105179	0.370256	-1.15208	-0.670785	0.308095	-0.0503695	0.945324	-0.935565	-0.594993	0.638	-0.208163	-0.691885	-0.182998	1.77699	-0.609134	-0.23388	-0.705442	0.567764	-0.808833	-0.942369	-0.0226715	1.10052	-0.550532	-0.33322	-0.390055	-0.520763	-0.672588	0.39489	-0.210697		PHC3	-1.66162	-0.396925	-0.791467	-0.293699	-0.0853962	1.27633	0.247683	-0.290924	-0.454147	3	-0.857965
					PPP2R5D	3	1.83223	-0.458927	-0.010571	0.156952	-0.115415	0.0853584	-0.660672	0.255476	-0.491359	-0.0205161	0.538168	-1.38306	-0.867886	-0.954158	-0.0598154	-0.850431	-0.0638941	-0.604368	-0.294542	-1.18542	-0.156478	0.113439	0.32683	1.03295	-0.72727	-0.0950563	1.20303	-1.19851	1.31185	-0.232984		PHLPP2	-1.65886	-0.458787	0.037082	-0.935311	2.67285	0.759294	-0.993933	-0.191506	0.903845	0.285179	0.313704
					MRPL2	3	0.371658	0.245947	-0.0146209	-0.991787	-0.925624	0.0376048	-0.0687555	0.274913	-0.815226	-0.583764	0.106204	-0.0214556	-0.734441	0.199957	2.59574	-0.787699	-0.472528	-0.392425	0.833374	-0.948313	-0.211155	-0.888492	0.462183	-0.351369	-0.701747	0.286801	-0.104698	-0.545533	0.552168	-0.220729		ZNF107	-1.6574	-0.705362	0.123413	0.455991	0.713627	2.40651	-0.223184	-0.562489	-0.315592	1.002	0.811259
					CUL9	3	0.470909	-0.887498	-0.0678483	1.29396	-0.0958953	0.610997	0.163461	-1.05811	0.599184	-0.601367	-0.452778	-0.530496	-0.71258	0.466428	-0.168486	-0.627639	-0.640918	0.0971796	-0.539993	-0.735214	1.37428	-0.226506	-1.08201	-0.604303	-0.559799	-0.799458	1.98262	0.662543	-0.688474	-0.227162		C12orf29	-1.65031	-0.612356	-0.0817043	-0.147275	1.06455	-0.0743154	0.668111	-0.95763	0.179969	0.279831	1.06947
					PEX6	3	0.232844	-0.198662	-0.109982	0.161429	-0.289464	-0.500756	0.208636	-0.353195	-1.03198	-0.376864	-0.323277	-0.582271	-0.639008	0.117838	1.49985	-0.698673	-0.672797	0.141175	0.00798469	-0.6959	-0.183479	1.11994	-0.415518	-0.120892	-1.07924	-0.876746	0.415201	0.403358	0.344725	0.0535928		CASP10	-1.64567	-0.879939	-0.885532	0.074376	-1.32308	-0.932032	0.767906	0.178488	1.66019	0.769608	-1.1073
					KLHDC3	3	0.188696	0.526977	-0.0865458	1.335	-0.577605	-0.0645482	-0.626468	-0.692249	-1.02543	0.237959	-0.460343	-1.07777	-0.864016	-0.760627	0.813485	-0.797927	-0.492318	-0.389129	0.398583	-0.937557	0.61494	-0.163383	-0.54194	0.47853	-0.998255	0.267686	0.557817	-0.605903	2.00031	0.0718326		BCAP29	-1.64063	1.67093	0.0715313	-0.324565	1.05152	0.0501523	0.0864489	-0.769013	-0.575274	-0.303403	2.19347
					YIPF3	3	0.773768	0.736106	-0.137265	-0.827317	-0.366902	-0.861167	0.412053	-0.474757	-1.03765	-0.776189	-0.678591	-0.792951	-0.57078	-0.151844	1.38803	-0.0537472	-0.694615	0.425136	1.42211	-0.504024	1.12226	0.952128	-0.289025	-0.288224	-0.432739	-1.14878	-1.01842	0.0424415	0.157874	-0.0672633		FYTTD1	-1.63956	0.0325696	-0.592365	0.569563	-0.186258	0.913354	1.55042	-0.979861	-0.599651	1.05121	0.24653
					GSTA4	3	-0.042532	2.80839	-0.78752	1.75344	-0.468011	-0.829592	-0.775421	-0.748	-0.196909	0.825656	0.303392	-0.783311	-0.163241	-0.487601	0.0183232	-0.248875	0.546935	-0.79095	-0.655557	-0.732417	1.08513	0.233869	-0.733189	-0.109919	-0.619453	-0.224905	-0.571868	-0.349036	0.0877863	-0.475971		GSAP	-1.63718	-0.262416	0.1944	-0.329572	-1.39605	0.0449117	-0.494789	1.58682	-0.574733	-0.0073297	0.235148
					MLIP	3	0.0566241	0.89477	-0.372689	0.180045	-0.363158	-0.307783	-0.305753	-0.376958	-0.30997	-0.01246	-0.0431473	-0.063913	-0.188357	-0.286646	2.07765	-0.374937	-0.328384	-0.343264	-0.365454	-0.307563	-0.368188	-0.352953	-0.37584	-0.343363	-0.364894	-0.377488	-0.367643	-0.285136	-0.352852	-0.377071		TMEM123	-1.63422	-1.11201	-1.08738	0.288331	-1.04235	0.0377267	0.192252	1.19798	1.30519	0.618991	-0.936074
					KCNQ5	3	0.267126	-0.454495	-0.438993	1.25361	-0.304889	-0.410468	-0.41943	-0.445874	-0.339302	0.0589268	0.043723	-0.389226	-0.398887	-0.42629	-0.447342	-0.29571	-0.0930032	-0.372689	-0.378262	-0.371612	2.75801	-0.308375	-0.447003	-0.402958	-0.412782	-0.39334	-0.185933	0.495739	-0.413052	-0.444829		C3orf33	-1.63202	-0.682025	3	-0.24594	0.383239	-0.132016	-0.440991	-0.129854	-0.32715	-0.801058	0.218722
					SNHG5	3	-0.2818	-0.0872675	-0.275265	-0.873619	-0.591606	-0.444874	-0.460136	0.171872	-0.66989	-0.876187	-0.272348	-0.841274	-0.115757	-0.743088	-0.271085	-0.624365	-0.454505	0.423227	-0.152923	-0.214715	-0.412323	-0.102396	0.31456	-0.0347175	-0.486817	0.0335394	1.22616	2.23342	0.813419	-0.0675674		SPPL2A	-1.62814	-0.24484	-0.341156	0.152352	-1.04784	0.260697	0.197751	0.447139	-0.0648745	1.08396	-0.152678
					OSTM1	3	1.7308	1.13946	-0.479581	-0.393215	-0.384284	-0.421912	-0.578332	-0.587264	-0.229581	0.0204992	-0.00785805	-0.303908	0.25913	-0.268094	-0.29378	-0.300471	-0.140391	-0.0143711	-0.782177	-0.357504	1.90858	-0.328097	-0.611478	0.343629	-0.303239	-0.604074	-0.548863	-0.290186	-0.564282	-0.748312		FAM3C	-1.62728	0.386631	-0.316045	0.0362843	-0.102033	-0.656577	-0.0203904	-0.838627	-0.645054	0.361581	1.38488
					MICAL1	3	1.6863	-1.17645	0.037727	0.242229	-0.583609	-0.598787	-0.414075	0.371978	-0.470029	-0.306453	-0.360161	-0.931743	-0.384284	0.0842932	-0.989182	-0.243846	-0.583348	0.0467453	-1.03096	0.167791	0.310959	-0.133265	0.348056	0.883638	-0.181646	1.11676	0.329742	-0.783316	0.07964	-0.689646		GBP2	-1.62693	0.229172	-0.0158626	2.19353	-1.2946	0.631154	2.1116	1.12407	-0.291097	-0.287332	-0.413057
					TRAF3IP2	3	1.07332	-0.621132	-0.108138	-0.629002	-0.0239442	0.209201	-0.694061	0.0471354	0.687337	-0.483595	2.37844	-0.921331	0.288801	-0.480102	-0.953076	-0.728357	0.136202	-0.458662	-0.55988	-0.265668	-1.1576	-0.502022	-0.0371259	-0.319954	0.41924	-0.543335	0.300466	-0.0970559	-0.774456	1.09119		TMED5	-1.62546	-0.181416	0.393523	-0.00489581	-0.314541	-0.149778	-0.481942	0.0944514	0.329883	0.231232	0.752071
					STX7	3	2.33921	-0.330976	-0.51724	0.387856	-0.235445	-0.525324	-0.229107	-0.119512	-0.287441	-0.207545	-0.437027	0.171119	0.934517	1.11767	-0.688757	-0.208006	-0.531438	-0.315067	-0.699532	0.121402	-0.430148	-0.567799	-0.270344	-0.156043	0.0503304	-0.611046	-0.828192	0.147922	-0.495392	-0.73306		PEX3	-1.62536	-0.752485	3	-0.215455	-0.299983	0.0794463	0.200194	-1.1325	-0.303451	0.267294	-0.162748
					RPS12	3	0.111407	-0.902998	-0.196879	-0.747049	-0.24608	-0.18123	-0.345116	0.490543	-0.580164	-0.991926	0.226342	-0.88561	-0.678929	-0.820442	-0.127866	-0.440689	0.0277981	0.276885	-0.405008	-0.282516	-0.581599	0.192575	0.569426	0.05985	-0.534922	0.712974	1.03188	-0.084519	0.891779	-0.131548		F2R	-1.62072	1.74113	-0.413912	-0.851638	0.37198	0.793821	-0.990002	0.033375	-0.44781	0.384818	1.56807
					SLC18B1	3	1.31508	-0.548465	-0.383915	1.40926	-0.536371	0.00398367	-0.398328	-0.231575	-0.0998824	1.03012	-0.326389	0.343524	-0.308843	0.0609783	-0.576609	-0.478327	-0.387849	-0.282915	-0.17572	-0.212488	-0.63853	-0.722265	-0.359492	-0.469878	0.118398	-0.832905	-0.481183	-0.467338	-0.178924	0.286661		PGM2L1	-1.61792	-1.08203	-1.32799	-0.532413	1.70826	0.176752	0.0514694	-0.841297	0.147288	0.736071	2.48018
					RAB32	3	2.24902	-0.71968	-0.633812	-1.31046	-0.353023	-0.281364	0.0277245	0.550363	-0.56571	-0.223716	0.115687	-0.19856	0.179487	0.0386774	0.622047	-0.409865	0.00318318	1.16846	-0.169446	0.090499	-1.07031	-0.991818	0.76653	1.72745	-0.623953	-1.02527	-0.305126	-0.905599	-0.189308	-0.820855		SKAP2	-1.61772	0.319844	0.937434	0.224818	-1.04207	-0.530856	-0.220599	-0.265153	0.273994	0.244086	-0.0472237
					MTHFD1L	3	1.03254	-0.472132	-0.177423	-0.461654	-1.03208	0.232672	-0.795446	0.829306	0.0373566	-0.355074	0.857505	-0.901152	-0.643241	-0.416351	-1.00147	-0.318642	0.337179	1.21077	-0.289545	-0.192428	-0.689636	-1.19218	0.792997	0.313756	-0.301729	0.324743	-0.81334	-0.182365	0.234301	-0.135081		OSM	-1.6148	-0.451964	-1.27828	0.380562	-0.872555	-0.289769	0.57963	-0.678779	0.920894	-0.711229	1.39921
					TIAM2	3	0.44038	0.724374	-0.884277	0.967383	-0.279166	-0.84387	1.04893	-0.550666	-0.115496	0.833043	-0.521657	-0.454283	-0.884458	-0.921116	-0.988805	-0.716722	-0.531555	-0.430832	-0.279542	0.426115	-0.604196	-0.265646	-0.591198	0.134014	0.268655	1.81508	-0.523562	-0.0356459	0.468251	-0.614111		STK17B	-1.6132	-0.578845	-0.775336	0.114997	-0.0382257	0.502254	0.344575	-0.761993	0.244469	0.803271	-0.284627
					MAD1L1	3	2.44219	-0.482751	0.0708558	-0.443837	-0.821973	-0.0749988	-0.313058	-0.550443	-0.497662	-0.554561	0.235653	-0.70838	-0.920543	0.377691	-0.118565	-0.527749	-0.523148	0.0420287	-0.620794	-0.457066	-0.450855	-0.333281	-0.519633	0.356155	-0.69219	0.557629	1.65324	-0.289289	0.437332	-0.110213		STK17A	-1.61085	-0.16548	0.653939	-0.423888	-0.0837192	-0.430102	0.849758	0.459565	-0.615993	0.166572	2.05284
					RADIL	3	-0.473573	-0.167127	-0.564747	0.691214	-0.0477634	-0.541757	-0.553127	-0.597553	-0.403137	0.721595	-0.441782	-0.56029	-0.534249	-0.510106	-0.611818	-0.349823	-0.185536	-0.360135	-0.278516	-0.403155	3	-0.296067	-0.579073	0.921574	-0.511846	0.761868	-0.224953	-0.47179	0.204754	-0.367688		C4orf32	-1.60938	-0.905723	-0.139106	0.7563	-1.36528	3	-0.046506	-0.35218	-0.302074	1.11238	-1.46961
					ELFN1	3	-0.221509	-0.347675	-0.322084	-0.0615469	-0.316678	-0.349522	-0.275001	-0.315763	-0.245363	-0.153546	-0.290537	-0.306292	-0.172801	-0.208306	0.276662	-0.343729	-0.313996	0.972183	-0.297293	-0.285366	-0.253179	-0.346729	-0.312317	-0.152496	-0.230102	-0.129744	0.720498	-0.303207	-0.233953	-0.322271		MALT1	-1.60776	-0.587714	-1.28825	-0.14552	-1.17483	-0.226543	0.93452	0.368186	-0.367838	1.12589	-0.815438
					AP5Z1	3	1.68666	2.12632	0.236475	-0.629236	-1.08555	-0.368673	-0.217974	0.177116	-0.636797	-0.104303	0.268537	-0.124093	-1.16067	-0.246984	0.0914029	-0.540768	-0.496708	0.00119881	-1.06079	-0.349814	-0.193125	-0.575057	0.339859	0.500641	-0.598576	0.785604	0.206662	-0.903781	-0.435263	-0.450043		ZNF675	-1.58838	-0.830204	-0.46231	0.740382	0.897161	1.42933	-0.974031	-0.670664	0.130704	-0.11513	0.446922
					ZDHHC4	3	0.706858	-0.149262	-0.382672	-0.127326	-0.695818	-1.11825	0.404843	-0.0409867	-1.3168	1.46938	-0.95988	2.54569	-0.217344	0.993524	0.349039	-0.0499741	-0.208765	0.432687	-0.411283	-0.634116	-0.65071	-0.245674	0.20536	-0.358095	-1.0653	-0.639618	-0.713033	0.321307	-0.453715	-0.313544		GPR132	-1.58751	-0.0942914	-1.55111	-0.225304	-0.995681	0.246877	0.808321	-0.133177	-0.339865	-0.389332	-0.500191
					TOMM7	3	1.19229	0.362084	-0.334092	-0.143285	-0.531906	-0.566389	-0.268726	-0.513085	-0.871801	-0.0372678	-0.394769	0.0288025	-0.145582	-0.338362	0.0491108	-0.517868	-0.435761	0.698158	-0.763682	-0.373107	0.876794	0.168841	-0.54481	0.0248651	-0.879338	0.636972	0.677395	-0.237699	-0.560409	-0.825455		RUNX2	-1.5863	0.0453622	-1.20896	0.992924	-1.05433	1.33135	0.719014	-1.16072	-0.337757	0.663042	-0.737882
					FZD9	3	0.967966	0.234267	-0.313071	-0.0424861	-0.318116	-0.160211	-0.325876	-0.291544	-0.262269	-0.2034	-0.212294	-0.303002	-0.321325	-0.31817	-0.336718	-0.281699	-0.185295	-0.328317	-0.227128	-0.334191	-0.313952	0.0738779	-0.274695	-0.268607	-0.31364	-0.0626698	-0.290248	-0.336534	0.397702	-0.232652		FHAD1	-1.58559	-0.115188	-0.701691	0.748838	-1.2043	1.18289	1.16647	-0.718768	-0.789583	0.211012	0.130792
					AC074183.3	3	-0.136552	0.0407088	-0.220466	-0.108406	-0.423823	-0.307624	-0.23732	0.056655	-0.651155	-0.61238	-0.310539	0.0696397	-0.422049	-0.376856	-0.281928	-0.335232	-0.378	-0.24691	-0.627239	-0.265558	0.0395506	0.290325	0.120584	-0.172175	-0.644089	-0.146566	0.229838	0.494987	0.00990711	0.407258		RGS1	-1.57663	0.638312	-0.860737	-0.160643	-0.256321	0.142849	-0.29356	0.49597	-0.526331	-0.411588	2.56556
					BRI3	3	1.28357	0.438554	-0.325274	-1.19119	-1.04125	-0.666579	-0.170796	-0.146858	-0.716174	-0.350709	-0.729887	1.94998	-0.128917	0.319276	1.88583	0.125426	-0.457733	0.211537	-0.525023	0.0791894	-0.436967	0.152442	-0.0511636	0.0879194	-0.427742	-0.510732	-0.921305	-0.293137	-0.569534	-0.562522		ZDHHC20	-1.56702	-0.141074	-0.785838	1.66832	-0.716128	0.0319993	0.70445	-0.950559	1.85039	1.87822	-0.847369
					MEPCE	3	0.634941	0.816983	-0.627212	0.174634	-0.470615	0.0360216	-0.860578	-0.473682	-0.741262	-0.338668	-0.109755	1.89686	-0.353241	0.0526661	0.350127	-1.18192	-0.707658	-0.433581	0.544437	-1.22687	-1.02248	-0.374068	-0.357005	-0.2168	-0.935137	0.629492	1.2137	1.40457	-0.0963009	-0.732421		SAMSN1	-1.56477	-0.369398	-1.193	-0.45589	0.571695	0.261205	0.112238	-0.407923	-0.345355	-0.0739298	2.67786
					FIS1	3	0.20622	0.906188	-0.606472	0.266882	-0.772541	-0.952272	-0.0627801	-0.324378	-1.44503	0.544786	-0.625917	1.57002	-0.419795	-0.0851867	1.80819	-0.721674	-0.787404	0.629954	-0.425748	-0.36589	0.591769	0.105246	-0.0518013	-0.389084	-1.23007	-0.822238	0.152829	0.789868	-0.514163	-0.525452		NEK7	-1.56228	0.338875	0.280935	-0.390375	-0.150295	0.223086	-0.233161	0.037448	-0.39943	1.36497	-0.821288
					AHCYL2	3	0.305216	-0.14711	-0.700156	1.25157	-0.463055	-0.691452	-0.682777	0.344848	-0.350701	0.542867	-0.522627	2.42403	-0.456635	-0.297098	-0.6639	1.24408	-0.458229	-0.757864	-0.679695	0.103925	-0.297269	-0.461933	0.15847	-0.695066	0.234308	-0.145086	-0.760968	0.35794	-0.679438	-0.770195		TMPO	-1.55843	-0.330832	0.776693	0.266111	-1.03913	-0.243272	2.08782	-0.558002	1.21472	0.435178	-0.341062
					GPR37	3	0.620325	-0.599986	-0.543466	2.19459	-0.348231	-0.293674	-0.158407	-0.533115	-0.463905	2.94686	-0.334674	0.469276	-0.437844	-0.427747	0.869118	-0.395552	-0.446983	0.305712	-0.337658	-0.455612	-0.593435	-0.272669	-0.522174	-0.578393	-0.554129	-0.29749	-0.595571	-0.585059	-0.389189	-0.410715		NCK1-AS1	-1.55527	-0.503988	-0.649495	0.322723	0.113745	0.00749385	2.43391	-0.294588	-0.253813	-0.334431	-0.572828
					SND1	3	2.27467	-0.258808	-0.544389	-1.18772	-0.392219	-0.841895	-0.0230052	0.76517	-0.754861	-1.22998	-0.137088	-0.667718	-0.651324	-0.585703	0.779676	-0.448452	-0.428932	0.656833	-0.278596	-0.614255	0.193314	1.59597	0.822551	-0.334566	-0.667906	0.311238	-0.295174	-0.636179	0.153519	-0.0349037		KIAA0895	-1.55207	-0.819472	3	-0.852242	-0.389488	0.585775	-0.293382	0.444978	-0.637054	0.685436	0.476673
					WDR91	3	1.53471	-0.416251	-0.268641	-0.0125688	-0.624015	0.276597	-0.173258	-1.0097	-0.612972	-0.0727259	0.636641	-0.0294505	1.4927	2.76395	-0.375728	-0.269112	-0.0277798	-0.587679	0.198008	-0.505438	-0.463142	-0.737792	-1.04265	-0.402034	-0.954127	-0.425785	-0.161895	-0.769419	-0.360145	0.159018		XAF1	-1.5492	-0.459402	-0.552228	0.375226	-1.09753	0.383018	1.91246	-0.405433	-0.393871	1.79429	-0.118714
					RP4-545C24.1	3	0.33073	-1.07855	-0.106673	-1.08626	-0.150617	-0.528979	-0.443688	-0.62185	-0.237428	-1.02074	-0.259016	0.198608	0.314228	0.960489	-0.137553	-0.339711	0.0205387	-0.159077	0.0199231	-0.360124	-0.0761119	-0.0305099	-0.593454	-0.00346148	-0.390208	0.779616	-0.0478306	1.17541	-0.323855	-0.424037		DBT	-1.54898	-0.459524	0.453127	0.144369	0.0050721	0.488158	0.296536	0.184248	-0.488571	0.460241	-0.500945
					ZNF777	3	1.19258	0.507195	0.16764	0.32206	-0.673049	-0.678813	-0.588993	-0.248621	-0.0910863	-0.150286	-0.188179	1.09545	-1.59728	-0.695012	-0.161311	-0.996202	-0.37765	-0.514153	1.90374	-1.04486	-0.331792	0.335874	-0.0966124	0.0125774	-0.249348	-1.02645	0.0912493	-0.448636	0.505883	0.207359		USP53	-1.54315	-0.24601	-0.807408	0.0369813	-0.593057	0.675248	0.0544469	-0.574145	1.25911	1.52246	-0.682501
					PINX1	3	1.7392	-0.451458	-0.346982	-0.429262	-0.743164	0.202583	-0.453673	-0.151366	-0.461892	-0.262568	0.375419	-0.102411	-0.691104	-0.516361	-0.215765	-0.727578	-0.421731	-0.539008	-0.582882	-0.622635	-0.469099	-0.72564	-0.186259	-0.015918	-0.315929	2.56082	1.81678	-0.569006	0.136616	-0.229712		TMTC3	-1.5429	-0.662988	-0.104423	0.37638	-0.899877	0.568017	0.876318	-0.556726	-0.712538	1.76498	-0.719446
					LONRF1	3	2.23319	-0.14771	-0.431244	0.28544	-0.3446	-0.442639	-0.442648	-0.59048	-0.271957	0.472693	-0.614354	2.13584	-0.307697	-0.670064	-0.831866	-0.57258	-0.0866012	-0.772366	-0.597644	-0.366235	-0.429027	0.281099	-0.567673	-0.359033	-0.647027	1.66382	0.240715	0.0219423	-0.674005	-0.525649		CEBPG	-1.5372	-1.00578	-0.426823	0.467623	-0.424359	-0.190758	1.31539	0.458849	1.89483	0.5624	-0.233646
					SORBS3	3	0.405197	-0.0929332	-0.747396	0.407343	-0.275239	-0.508496	-0.449692	-0.586928	-0.773002	-0.0995928	-0.46301	-0.83855	0.151209	-0.0886617	0.163541	-0.728298	-0.526148	1.13931	-0.61669	-0.227119	1.3944	0.356652	-0.630316	1.14195	-0.620541	0.319617	-0.744719	-0.119398	-0.349119	-0.355138		TNFAIP3	-1.5371	-0.271304	0.2578	0.00554059	-1.48252	-0.43791	0.58103	0.317115	0.292027	1.68864	-1.15102
					LGI3	3	0.0147137	-0.223277	-0.241884	0.55118	-0.242194	-0.235814	-0.242186	-0.242124	-0.232133	-0.0669338	-0.208847	-0.23568	-0.241711	-0.234075	-0.240675	-0.225428	-0.169642	-0.235337	-0.241396	-0.230613	-0.0766725	-0.223055	-0.241588	-0.240585	-0.241416	-0.241685	-0.0980921	-0.0629827	-0.233938	-0.241864		LMBRD2	-1.53591	-0.779219	1.26583	-0.415508	1.36778	0.427859	-0.336174	0.743975	-0.247929	0.739428	0.28884
					NUDT18	3	-0.0886988	0.626065	-0.232277	-0.968511	-0.361912	-0.226365	0.207151	-0.242158	-0.922157	-0.987857	0.149081	1.20778	0.0305577	0.584287	-0.620413	-0.321357	-0.121768	1.52444	-1.14375	0.115549	-0.125325	-0.0628538	-0.419094	-0.222301	-0.729876	-1.26533	1.65767	0.416585	-1.2265	0.0655568		AKAP5	-1.53418	-0.760587	-1.30978	-0.567012	0.772336	1.36072	0.503469	-0.827938	0.704531	-0.281129	0.0489888
					INTS9	3	1.9263	0.954414	-0.153645	-0.543966	-0.435903	0.193489	-1.09137	-0.430282	-0.5272	-0.168338	-0.100555	1.15213	-0.646923	-0.134424	-1.70396	-0.562659	-0.655042	-0.325641	-0.536953	-0.76873	-0.655316	-0.705343	-0.810074	-0.165085	-0.246279	1.24007	1.98671	-0.038922	0.435056	0.493501		SOCS3	-1.5302	-0.404779	-1.1214	0.930615	-1.54961	-0.518783	0.723615	-0.33129	-0.603566	0.589375	-0.128049
					RP11-11N9.4	3	0.53082	-0.457704	-0.493706	-0.190994	-0.498566	-0.57248	-0.439656	-0.509376	-0.495683	0.0469523	-0.457588	-0.430338	0.698944	-0.364021	-0.442339	0.233268	-0.287044	-0.422694	-0.544151	-0.275935	2.96659	-0.589348	-0.507385	-0.4891	-0.414596	1.15189	0.398375	0.192026	-0.524259	-0.568903		RIOK3	-1.52422	-0.594544	-0.768021	0.442478	-1.18084	-0.313183	1.73248	0.537593	0.00467698	1.75388	-0.642494
					RBPMS-AS1	3	-0.0880214	-0.228818	-0.225784	-0.761942	-0.452324	-0.444	0.00312752	-0.428888	-0.432982	-0.706996	-0.637198	0.960659	1.41631	3	-0.124351	0.395639	-0.381433	-0.448438	-0.526558	-0.164385	-0.70254	-0.486229	-0.371515	-0.426991	-0.328207	-0.521564	-0.441259	1.43164	-0.689296	-0.435294		ZNF92	-1.52146	-0.453838	0.460006	-0.19846	1.62603	2.49357	-0.113457	-0.833449	-0.00111709	0.377945	1.87186
					GPAT4	3	2.30724	0.654653	-0.418427	-0.183214	-0.0775269	-0.536142	0.33318	-0.454029	-0.790776	-0.486934	-0.623943	0.729921	-0.568011	0.0930318	0.35364	-0.382139	-0.851293	-0.0194054	-1.11824	-0.320441	0.0448138	-0.234177	-0.433451	0.0650633	-0.831231	1.32682	-0.765446	-0.569008	0.38593	-0.497858		PTGES3P1	-1.52088	0.037534	-0.387376	2.08109	-0.678735	0.771131	1.86847	1.67931	-0.238708	-0.0955159	1.00135
					PLEKHA2	3	1.67675	-0.20986	0.0643706	-0.0179822	-0.749694	-0.271121	-0.981791	0.043127	-0.259447	0.121242	-0.074499	-0.514226	2.62082	0.283886	-1.41425	-0.505559	0.049488	1.5161	-0.550515	0.0328613	-0.0164254	-1.26438	-0.0882585	0.260668	-0.278221	-0.707294	-0.486887	-0.317752	-0.669749	-0.471814		PCAT19	-1.52012	-0.956733	0.187209	-0.402019	-0.696295	0.724793	-0.748703	0.0558054	-0.768294	-0.438741	-0.357781
					RPS20	3	-0.32598	-0.159125	0.0539488	-1.02305	-0.599557	-0.140281	-0.316423	-0.348058	-0.759997	-1.14319	-0.144713	-0.627587	-0.532876	-0.5549	0.0472763	-0.502717	-0.479788	0.331225	0.859711	-0.529351	-0.596375	0.0145846	-0.177175	-0.0119462	-0.337238	1.06002	1.18728	-0.197139	1.60738	0.0979129		BCL10	-1.51588	-0.520772	-0.488608	0.653492	-1.40511	0.123865	1.58136	-0.025291	2.19382	1.35311	-0.92211
					RGS20	3	1.63558	-0.31097	-0.25835	0.248187	-0.30723	-0.16868	-0.305533	-0.310237	-0.2471	0.0776234	0.397184	-0.307854	-0.301412	-0.289352	-0.311718	-0.279227	-0.170722	-0.286891	-0.298323	-0.296229	-0.297472	-0.310661	-0.310373	-0.287435	-0.307197	-0.266623	-0.298119	-0.275023	-0.266227	-0.287835		GBP1	-1.49724	0.185329	-1.15477	0.153257	-1.09556	0.0167855	1.96887	-0.186619	-0.335583	0.377377	0.410648
					RRS1	3	0.844987	-0.297196	0.738263	-0.679641	-0.413042	0.0577751	-0.288007	0.817763	-0.148193	-0.940787	0.727013	-0.515864	-1.1237	-0.86501	0.202286	-0.599175	-0.249914	-0.416781	-0.100937	-0.65316	-0.5619	-0.444403	1.12873	-0.589988	-0.153537	1.62374	-0.230823	-0.922727	0.159036	-0.193417		NFATC2	-1.48729	2.49323	-1.12186	-0.631834	-0.791619	0.395789	-0.706328	0.203528	0.0811164	1.34338	-0.427757
					SNHG6	3	0.293077	-0.0120317	-0.28691	-0.0137885	-0.510221	-0.225674	-0.517119	-0.0947356	-0.398628	-0.447015	-0.376167	-0.515905	-0.561225	-0.603857	-0.360635	-0.55836	-0.416239	-0.025552	0.333012	-0.458365	0.1496	-0.449581	-0.0311658	0.0462251	-0.255723	-0.493844	1.19996	-0.330522	1.20094	-0.108733		PIK3C2B	-1.48691	-0.645943	-1.36307	1.59666	-0.280971	0.358868	-0.0406385	0.174346	2.21119	0.912016	-0.881945
					RPL7	3	-0.115474	-0.42406	-0.0805934	-0.78548	-0.0209468	-0.310965	-0.235612	0.340433	-0.757273	-1.15174	0.236102	-0.451897	-0.473313	-0.790317	-0.125067	-0.584636	-0.324317	0.376259	-0.138569	-0.577426	-0.836894	0.270205	0.575616	-0.183088	-0.612324	0.29949	1.08211	-0.153446	1.49597	-0.00527188		EXOC6	-1.48519	-0.519435	0.825468	-0.382082	-0.53176	1.06727	-0.458922	0.959543	0.552569	-0.108063	-0.923621
					ZNF704	3	1.14894	0.05182	-0.356408	0.697408	0.317602	-0.736944	-0.205395	-0.468725	-0.615312	-0.284571	-1.03642	0.108961	0.446205	-0.476503	-0.640483	-0.486815	-0.666641	-0.847615	0.148476	-0.423533	1.73309	1.10551	-0.501566	-0.20128	-0.559329	-0.599286	-0.565186	-0.425294	-0.136971	0.308453		SLC9A7	-1.48188	-0.966532	-0.29568	-0.313105	1.05421	0.755378	0.233047	0.48326	-0.935288	0.200537	-0.246322
					UQCRB	3	-0.421603	0.566995	-0.262862	-0.0576121	-0.508242	-0.448273	-0.0115555	-0.432986	-0.988372	-0.789064	-0.531635	1.45494	-0.0820724	0.128072	1.02882	-0.750361	-0.827755	-0.089441	-0.25259	-0.606985	1.64801	-0.258547	-0.461768	-0.344667	-0.669215	-0.301073	0.815417	-0.243293	-0.00892425	-0.466738		IL27RA	-1.47939	0.6841	-1.14394	-0.572916	-1.16318	0.321989	0.919216	-0.489137	-0.019279	-0.186264	-0.998564
					PTDSS1	3	1.52395	-0.963156	0.215624	-0.839387	-0.352225	-0.239651	-0.524227	0.618688	-0.0845876	-0.265839	1.30574	-0.640076	-0.719608	-0.654931	0.439526	-0.579241	1.83333	-0.491869	0.162415	-0.730545	-1.30732	-0.707806	0.736966	-0.241062	-0.319225	-0.263392	0.0967797	-0.608826	0.437993	-0.513685		SMIM3	-1.47798	-0.52377	1.76992	-0.541622	-0.799485	-0.215851	-0.306974	-0.943743	0.636413	-0.452134	2.38502
					RPL30	3	-0.0957095	-0.539329	0.196499	-0.8374	-0.232577	-0.289463	-0.30999	0.0979201	-0.646799	-0.963736	-0.169948	-0.796528	-0.613788	-0.889972	0.393004	-0.44739	-0.371985	0.161718	1.29139	-0.457351	-0.668314	0.121167	0.318935	-0.209768	-0.275776	0.70195	0.939084	-0.336278	0.565133	-0.175655		PTPRE	-1.47271	-0.787797	0.57042	-0.325659	2.2499	-0.145663	-0.35409	-0.131349	0.471448	0.544234	0.962999
					EIF3E	3	-0.0135961	-0.185782	-0.193591	-1.16374	0.0735483	-0.618585	-0.21692	1.09784	-0.622495	-1.44293	0.200391	-0.832581	-0.289492	-1.12927	-0.0365604	-0.341131	-0.23334	-0.197855	0.501195	-0.536069	-0.671513	0.185787	1.21183	-0.417196	-0.424423	0.601996	0.898847	0.00425135	1.21916	-0.480627		KBTBD8	-1.46735	-0.395288	-0.529744	-0.241197	0.783606	-0.387492	-0.183216	-0.892554	1.56674	0.694074	1.81618
					TRAPPC9	3	0.292634	-0.229397	-0.390971	0.263436	-0.0603681	-0.646108	-0.365675	0.0409333	0.0761021	-0.377733	-0.460418	0.454435	-0.48336	-0.0278911	-0.0343845	-0.486786	-0.522694	-0.471835	0.348367	-0.406499	0.514082	-0.19428	0.130053	-0.521454	0.013323	-0.864213	-0.126889	-0.0422599	-0.294509	-0.202785		INSIG2	-1.46699	-0.669983	-0.588953	-0.259369	-0.471417	0.128649	-0.259563	2.40264	-0.246309	-0.321718	0.114474
					ERICD	3	-0.32705	0.0351496	-0.302936	-0.285041	-0.324944	-0.92328	-0.269332	-1.01247	-1.17758	-0.342875	-0.974001	0.278711	-0.157381	1.22079	-0.796684	-0.293064	-0.765673	0.194853	0.167016	-0.414789	1.17855	-0.205303	-1.03434	-0.120942	-1.08307	-0.173416	0.765745	2.39237	1.37101	0.197952		FRMD4B	-1.4666	-0.0650126	-1.49859	-0.546935	-0.906063	-0.265527	0.437893	0.311948	-0.771343	0.773779	-0.746405
					ZC3H3	3	0.417182	0.660735	0.0452327	-0.744864	-0.473327	-0.41798	-0.133914	-0.213143	1.38857	-0.97744	0.369907	-0.587418	-1.04691	-0.613421	0.354264	-0.613413	-0.372874	-0.409963	2.09386	-0.73886	-1.27028	-0.730978	-0.0483367	-0.36497	0.570761	0.379734	-0.339362	-0.586352	0.372753	0.23796		ENAH	-1.46659	0.0907612	-0.807255	0.0518439	2.05616	2.3546	0.294636	0.128121	-0.580656	1.18039	0.618033
					EEF1D	3	-0.02601	-0.113443	-0.00219315	-0.665702	-0.354987	-0.143492	0.218185	-0.0244286	-0.778705	-0.8927	0.219916	-0.404985	-0.489951	-0.563247	0.383285	-0.364981	-0.400813	0.240197	-0.128735	-0.247247	-0.793439	0.255702	0.138112	0.00449082	-0.708511	-0.363447	0.851227	-0.0969184	0.286015	0.0236386		IFI44	-1.46565	-0.349186	-0.192275	0.460763	-0.810395	-0.0446962	3	-0.450827	-1.06178	0.151079	0.366843
					TSNARE1	3	0.22736	-0.564585	-0.219976	0.0865319	-0.521892	-0.529403	0.207489	0.320039	-0.309701	-1.20732	-0.226482	0.512434	-0.206894	-0.427606	-0.343837	-0.495552	-0.19062	-0.993984	0.398674	-0.101321	0.00853418	0.248053	0.736397	-0.892181	-0.659237	-0.0174388	0.677927	0.264727	-0.422438	-0.118801		SLCO3A1	-1.45962	-0.807921	0.076401	-0.312915	-0.288826	-0.845924	0.895213	0.212883	-0.774645	0.753227	-0.670634
					GRINA	3	0.640832	0.236362	-0.458439	0.307982	0.000530488	-1.04766	0.196308	-0.458347	-0.566221	-0.221052	-0.39419	0.221214	-0.250368	-0.0892992	2.041	-0.573984	-0.418545	-0.358425	0.94597	-0.806919	-0.749453	-0.0272013	-0.189327	-0.470462	-0.586225	-0.796208	-0.357681	0.0118268	-0.310626	0.188594		MCTP1	-1.45923	1.29884	-1.21409	-0.165208	-0.193741	0.972881	-0.429785	-0.455888	-0.399701	0.729035	-0.229575
					SHARPIN	3	0.259576	0.751024	0.313709	-0.947222	-0.470976	-0.20685	0.086801	-0.28616	-0.78029	-1.08409	0.102686	0.136086	-0.848347	-0.365813	1.09114	-0.196137	-0.625316	-0.0069897	1.2146	-0.432002	-0.621097	-0.259726	-0.116973	0.00520546	-0.469358	-0.59302	-0.323752	-0.365084	0.136612	0.357924		RP1-151F17.2	-1.45759	-0.926875	-0.852714	-0.985765	0.494813	0.400954	-0.591131	0.635474	-0.429915	-0.320356	0.26893
					MAF1	3	0.116643	0.200861	0.350382	-0.952223	-0.524066	-0.402924	-0.38396	-0.250882	-0.773737	-1.086	0.0840959	0.0299242	-0.477758	-0.226533	-0.223372	-0.454051	-0.304677	0.0388937	1.87388	-0.569322	-0.587246	0.114335	-0.00816089	0.338856	-0.376706	-0.15043	0.108253	-0.268922	0.263687	-0.104898		GLIPR1	-1.45549	-0.811766	0.390352	-0.274455	-0.517779	0.503672	-0.159562	-0.619612	-0.391952	0.282383	1.56607
					TIGD5	3	0.307156	0.744719	-0.18504	0.155324	-0.845448	-0.31703	-0.687816	-0.27574	0.11952	-0.454968	0.651509	1.81591	-0.976972	-0.316827	-0.334102	-1.16439	-0.427482	-0.0933058	1.84668	-0.970284	0.799563	-0.756901	-0.180365	0.031701	-0.619682	-0.978586	-0.162519	-0.386215	0.490501	-0.522544		MAGI3	-1.44999	-0.914449	-0.632042	-0.853551	0.390645	2.221	0.361814	0.0312824	0.363493	1.16445	-0.42504
					PUF60	3	1.12261	-0.521503	0.141727	0.661899	-0.502927	-0.193177	-0.270727	-0.122915	-0.801575	0.250345	0.687894	-0.608372	-1.21706	-0.906667	0.817514	-0.659022	-0.0495405	-0.581799	1.48284	-0.822127	-0.847934	-0.498026	0.167902	-0.365204	-0.845178	0.0112764	-0.0410664	-0.613883	1.14627	-0.0122146		APOL6	-1.44849	0.0686256	-1.17635	0.234289	-1.23152	0.373416	0.655891	0.583136	0.424315	1.92948	-0.961923
					ZFP41	3	0.823431	-0.429477	-0.705598	1.07823	-0.274478	-0.732341	-0.392227	-0.287063	0.996232	-0.214495	-0.119363	0.251858	-0.823087	-0.108178	-0.0845029	-0.557798	-0.557463	-0.200915	0.594574	-0.798249	-0.301153	-0.369343	0.230762	-0.541162	0.154936	0.390829	-0.595221	-0.581225	0.205167	-0.661568		ADCY4	-1.44551	-0.870508	-0.61478	-0.347489	-0.762871	0.438876	-0.789461	0.278874	-0.422951	-0.0850604	-0.616908
					TOP1MT	3	0.625188	-0.131822	0.400887	-0.956461	-0.460978	-0.30634	0.0746001	0.74625	-0.269104	-0.992147	0.643484	-0.801003	-0.738363	-0.696694	0.547716	-0.520815	-0.0393595	-0.425424	0.0595484	-0.578379	-0.99669	-0.522054	1.1591	-0.678251	-0.426005	0.598562	0.360409	-0.219514	0.267209	-0.143204		SGO2	-1.44545	0.459729	-0.923364	0.468194	-0.929914	0.327471	1.72555	-0.943571	0.762463	1.43442	0.440695
					PTP4A3	3	-0.189538	-0.455499	-0.648555	-0.607761	-0.574714	-0.734295	-0.0920704	-0.0180932	-0.757156	-0.167441	-0.523005	-0.123542	0.0689133	-0.708444	-0.733854	0.355204	-0.0769057	-0.0649704	0.723127	-0.0578601	-0.219974	1.1972	0.38194	-0.103674	-0.545501	-0.533932	-0.508836	0.0256187	1.06647	-0.0494013		MFSD6	-1.44239	-0.270172	0.764468	-0.089072	0.252471	0.378816	0.204174	-0.340915	0.645103	1.19585	-0.84134
					HSF1	3	0.55475	0.376553	0.188693	-1.06023	-0.709939	-0.337209	-0.576515	-0.0154797	-0.0700334	-1.18519	0.701897	0.690238	-1.05784	-0.531091	-0.0693112	-0.656747	-0.207405	-0.42109	2.08014	-0.706489	-0.135201	-0.527122	0.3184	-0.322715	-0.0642578	-0.323678	-0.252111	-0.441964	0.581237	0.0605906		TMEM41A	-1.43904	-0.692048	2.88872	0.945139	-1.26743	-0.276837	1.7723	-0.26509	0.274414	0.28481	-1.13322
					ZNF696	3	1.51574	-0.101894	-0.434418	0.829634	-0.326234	-0.736393	-0.523162	0.0979585	-0.0570267	-0.25508	-0.251444	0.0637746	-1.09822	-0.762127	0.229265	-0.598005	-0.458516	-0.567118	0.725925	-1.03808	-0.765498	-0.124037	0.618462	-0.417851	-0.323764	1.32216	-0.299849	-0.541465	0.980268	-0.76226		CASK	-1.43716	-0.905769	0.618537	-0.0278101	2.19702	0.322542	-0.0298103	0.0429309	1.61046	1.82075	0.56577
					GPAA1	3	1.10142	0.439588	-0.331912	-0.647877	-0.400221	-0.313005	0.148681	-0.321244	-0.442427	-0.59559	-0.113129	-0.00571556	-0.780767	-0.0346891	1.84378	-0.500391	-0.522459	-0.253425	1.12803	-0.719035	-0.19228	-0.15345	-0.238352	-0.218964	-0.365471	-0.952447	-0.646432	-0.220363	-0.0516843	-0.00530859		LILRB1	-1.43255	0.200012	-1.0019	-0.889118	0.25305	0.14607	-0.482549	-0.304023	-0.397608	-0.550191	1.99652
					JRK	3	1.07132	-0.52206	-0.653296	0.75985	-0.241766	-0.321446	-0.437549	-0.23968	0.0885409	-0.248989	-0.448305	0.56215	-0.189326	-0.527451	-0.927461	-0.583608	-0.435873	-0.372959	-0.214885	-0.468496	0.254461	-0.448346	-0.111508	-0.221808	-0.13867	0.74438	0.525342	-0.480791	0.182312	-0.701252		PHACTR2	-1.43116	-0.771801	2.97458	-0.151088	-1.04639	-0.00337699	-0.294265	-0.58422	0.175447	1.62748	-1.24296
					HGH1	3	0.816238	0.409432	0.210926	-0.853856	-0.177085	-0.540288	-0.211607	0.352836	0.0284149	-0.837515	-0.0838375	-0.566304	-0.981656	-0.668934	0.768156	-0.511582	-0.416567	-0.129164	0.451882	-0.768793	-0.85598	-0.211458	0.588422	-0.559341	0.0154704	0.242167	-0.197885	-0.421916	0.291064	0.14949		KLHL5	-1.43103	-0.449403	-0.535519	-0.758933	2.84029	0.134627	-0.35374	1.5694	-1.1229	0.43295	1.40325
					CTD-3065J16.9	3	1.24747	0.190069	-0.220207	0.220262	-0.379916	-0.42236	-0.396967	-0.336667	-0.416737	0.331922	-0.373474	-0.304142	-0.597455	-0.293452	-0.130758	-0.483685	-0.307813	-0.406523	0.186679	-0.493921	-0.199993	-0.111067	-0.28329	-0.285264	-0.437937	-0.0620353	-0.0480392	-0.468664	0.260949	-0.00377329		PDK1	-1.42789	-0.0247794	0.110535	-0.156182	-1.15204	-0.339163	0.15655	-0.753248	0.341689	1.07847	-0.162379
					VPS28	3	-0.00922922	0.41174	0.0330133	-0.368076	-0.359783	-0.518006	0.270265	-0.238957	-1.08689	-0.539665	-0.183981	0.101724	-0.494569	0.0699254	0.996006	-0.653877	-0.616607	-0.325463	0.356217	-0.321954	0.0765762	0.153001	-0.133678	-0.150329	-0.823577	-0.838458	0.419804	0.0978354	-0.136694	-0.0448945		CCDC18	-1.4269	0.119886	-0.673924	0.92275	-0.981077	-0.0058766	1.81031	-0.329835	0.250497	0.974207	-0.355373
					LRRC14	3	0.695047	1.04935	0.290428	1.57009	-0.573125	-0.306368	-0.331295	-0.273841	-0.310925	-0.0140889	-0.472835	0.8656	-1.32775	-0.583587	0.117853	-0.989091	-0.828889	-1.0017	0.228329	-0.979583	0.965467	0.153508	0.217561	0.0151287	-0.816097	0.0975876	-0.171318	-0.943898	0.365729	-0.616145		CXorf21	-1.42379	-0.22061	-1.24396	-0.813862	-0.043757	1.27732	-0.397974	-0.376667	-0.417637	-0.507081	1.30919
					COMMD5	3	0.674857	0.690082	0.235664	-0.569402	-0.244105	-0.329599	-0.487735	-0.267143	-1.67593	-0.157656	0.390126	-0.234006	-1.06044	0.356599	1.04031	-0.486811	-0.325793	-0.00574089	-0.131114	-0.507482	-0.264429	-0.456478	-0.014123	0.0854609	-1.35029	-0.412189	0.113907	-0.157328	0.876304	0.311314		LBR	-1.41543	-0.595812	-1.3152	-0.0799491	-0.539674	-0.744024	0.374486	0.969692	2.36135	0.98261	-0.478471
					ZNF16	3	-0.181412	-0.211419	0.0349955	-0.614469	0.401589	-0.254756	-0.1539	-0.558159	-0.772015	-0.853077	0.133971	0.567912	-0.352747	-0.759618	-0.28884	-0.780508	-0.284672	-0.719275	1.18534	-0.490029	-0.640172	0.0224126	-0.430089	-0.264168	-0.73637	1.10048	-0.0588442	0.689795	0.795067	-0.0159312		IL15	-1.41197	-0.827487	-0.387717	-0.431351	-1.36842	-0.576348	1.44517	0.22959	-0.145497	0.160793	-0.982971
					CYHR1	3	0.089055	1.24756	0.268597	0.0443197	-0.324998	-0.707986	-0.247249	-0.72654	-0.997631	-0.188243	-0.426437	1.18057	-1.11373	-0.704277	0.693065	-0.789639	-0.69694	-0.617265	1.19656	-0.699928	0.343803	1.24171	-0.46112	-0.39	-0.956164	-0.943783	0.230102	-0.0633121	0.709764	-0.00302979		EPSTI1	-1.4114	-0.597738	-0.865002	0.367452	-1.2366	-0.267572	1.68072	-0.677524	1.9761	0.575153	-0.690464
					ZNF517	3	-0.0601397	-0.178954	-0.532001	0.985198	-0.238839	-0.848042	-0.560366	-0.838274	-0.576552	-0.19226	-0.763644	0.145707	-0.854687	-0.0428488	0.179098	-0.691409	-0.527799	-0.38414	0.880517	-0.815219	0.171788	-0.198209	-0.565489	0.0177664	-0.764245	0.741981	1.89319	-0.154186	0.938637	-0.259926		UBA6	-1.40973	-0.0706947	-0.283215	0.86159	-0.307344	0.346392	2.25808	-0.306723	0.114928	2.00164	-0.197102
					TYRP1	3	-0.150037	-0.18095	-0.180733	-0.180894	-0.180833	-0.18093	-0.180748	-0.180465	-0.179837	-0.180876	-0.180746	-0.180891	-0.180934	-0.180922	-0.180916	-0.179859	-0.179928	-0.180543	-0.180663	-0.180463	-0.180932	-0.180706	-0.180305	-0.180888	-0.179687	-0.180726	-0.180075	-0.180966	-0.180786	-0.180835		DPYD	-1.40916	-0.680978	-0.573388	-0.629443	-1.10074	-0.0459491	0.726936	0.170412	-1.1027	-0.0472349	0.637536
					BNC2	3	1.32477	-0.637283	-0.564818	-0.628236	-0.174375	-0.640347	-0.679545	-0.58916	-0.453688	-0.601095	-0.492031	-0.252689	0.481274	0.34378	-0.705233	-0.428225	-0.462246	2.38232	0.00469123	-0.0810609	-0.682439	-0.413756	-0.605898	1.86487	-0.310411	0.636433	-0.320662	-0.420006	0.166977	-0.588869		KIAA0040	-1.40873	-0.871668	-1.13753	-0.474394	-1.32188	3	-0.292075	0.257892	0.100524	0.535239	0.0898787
					POLR1E	3	0.497008	-0.702118	-0.223089	0.00669849	-0.23482	0.332051	-0.17108	0.129384	-0.558368	-0.398153	0.43133	-1.28773	-0.559803	-1.02353	0.124165	-0.939782	-0.51058	0.700208	-0.500148	-0.804344	-0.748299	-0.0391942	0.397868	1.01138	-0.706346	0.594342	0.458401	-0.33213	1.00871	-0.283691		NFKBIZ	-1.40289	-0.664656	-1.32246	0.311398	-1.25762	-0.189713	1.22074	0.686297	0.729684	2.20836	-0.79949
					FAM189A2	3	0.0155415	-0.41824	-0.499244	0.960683	-0.239517	-0.476726	-0.509748	-0.55308	-0.487073	0.0428786	-0.491049	0.997439	-0.468219	-0.460594	-0.553317	-0.241527	-0.467592	-0.442608	-0.443619	-0.425106	-0.323276	1.3901	-0.552716	-0.532095	-0.393684	-0.479653	0.313747	2.71895	-0.505196	-0.208919		GSKIP	-1.4011	-0.667954	-0.58389	-0.0402992	-1.15805	-0.133556	0.406163	-0.390189	3	1.02399	-0.722929
					C9orf85	3	0.0760818	0.576668	0.00788647	0.488544	-0.53562	0.236117	-0.490327	0.430586	-0.788026	-0.402839	0.713583	-0.567828	-0.650894	-0.873966	-0.131122	-1.01028	-0.435587	-0.0575321	-0.863635	-0.496372	0.00953121	0.994752	0.365733	1.05878	-0.605974	-0.864098	0.382403	0.180105	-0.266948	-0.868986		AMMECR1	-1.39968	-0.164913	-0.329523	0.817377	-1.337	-0.0487267	1.5078	-0.53761	0.676912	2.1811	-1.2171
					RP11-522I20.3	3	0.140102	1.12748	-1.06017	0.866172	-0.0737817	-0.419313	-0.674142	-1.04074	-1.12749	0.28938	-0.54504	0.502233	0.178122	0.323038	1.45583	-0.886142	-0.51021	-0.717692	-0.0969301	-0.899586	0.780762	0.194984	-1.08421	0.198683	-1.06322	0.771155	0.8633	0.164599	-0.687233	-0.62437		RSAD2	-1.39093	-0.817791	-0.747742	-0.0948975	-0.705379	1.30613	1.29786	-0.688373	-0.585766	0.309008	-0.0691244
					NINJ1	3	0.482702	1.25435	-0.516483	-0.323147	0.347845	-0.451197	-0.294056	-0.629838	-0.685028	-0.233913	-0.398138	0.367509	0.0622212	0.133428	0.638036	-0.374327	-0.40759	0.11882	-0.342092	-0.568536	-0.373717	-0.478361	-0.632412	0.0286117	-0.490677	-0.663101	-0.184834	1.04916	-0.597522	-0.507653		EAF2	-1.39059	-0.721191	-0.571923	0.269637	-0.217347	-0.0738836	1.78738	-0.850387	-0.151262	-0.342319	-0.299165
					NR4A3	3	0.0467059	0.255542	-0.253028	-0.284301	-0.347317	-0.375997	-0.331448	-0.396121	-0.0916626	-0.212227	-0.145299	0.416907	0.200616	-0.425203	-0.357068	-0.138392	-0.226486	-0.204593	-0.430698	-0.0519927	0.595746	-0.0503423	-0.406733	-0.118628	0.137001	-0.431725	-0.419847	-0.26353	-0.420225	-0.464048		GK5	-1.38771	-0.633478	-0.690775	0.140936	-0.343715	0.694739	0.554337	-0.373515	0.918955	1.25782	-0.819429
					HABP4	3	0.497654	0.1296	-0.641877	1.98218	-0.636002	-0.809859	-0.542146	-0.605088	-0.825296	0.691643	-0.70783	0.360446	0.159652	0.728117	-0.186935	-0.569441	-0.725637	-0.210642	-0.778416	-0.218716	2.74879	-0.471772	-0.575009	0.5872	-0.65537	-0.373831	-0.624435	0.0987955	-0.340084	-0.619651		HOMER1	-1.38006	-0.174405	-0.792409	0.658028	0.827631	-0.206486	0.5008	-0.766054	-0.205555	1.11384	0.61436
					TDRD7	3	1.6121	-0.48214	-0.55762	0.556713	-0.0149929	0.393996	-0.738533	0.932172	0.430201	0.322221	0.719192	-0.213347	0.15291	-0.262439	-0.318036	-0.229105	-0.41098	0.0247126	-0.825389	-0.136424	0.231133	-1.06229	0.78599	-0.638724	0.0651553	-0.583865	-0.539756	-0.365135	-1.69116	-1.14061		ARHGAP26	-1.37998	-0.596201	-1.18736	-0.958229	0.681235	-0.71632	-0.223517	-0.426738	1.84289	0.909567	0.010828
					C9orf91	3	1.04249	0.698866	-0.35254	-0.206624	0.877482	-0.157203	-0.606961	-0.481345	-0.288427	-0.445218	-0.133719	0.0208101	-0.458506	-0.446259	-0.523888	-0.167444	-0.101594	-0.606109	-0.496922	-0.501772	-0.307816	2.13298	-0.474813	-0.155437	-0.386173	-0.507271	-0.0449661	-0.498069	-0.432687	-0.36194		PGM3	-1.37736	-0.538316	-0.576475	-0.313517	0.559041	0.174953	-0.227342	-0.147588	0.17127	0.143013	0.26429
					TRIM32	3	1.50565	-0.0359684	0.249522	-0.305857	1.04939	0.328546	-1.1977	0.255782	-0.317242	-0.48582	0.985738	-0.71569	-0.203636	-1.21428	-1.5491	-0.445051	0.398543	-0.202446	-0.00161168	-0.298027	-0.548671	-0.476473	0.124806	1.73002	-0.396975	-0.740615	-0.460557	-0.46664	-0.105588	-0.191468		SASS6	-1.37718	-0.0538245	-0.757314	0.853684	-0.787752	0.450839	2.94369	-0.468077	0.398846	1.6165	-0.654858
					RPL35	3	-0.149929	0.065481	0.140396	-1.2052	-0.825068	0.309123	-0.703814	0.421297	-0.66703	-0.923496	0.475155	-0.464091	-0.882084	-0.779954	-0.171269	-0.798916	-0.406753	0.221408	0.896406	-0.416084	-0.488819	0.0241662	0.644533	0.08477	-0.401872	0.390457	0.918635	-0.41865	0.641296	0.0359473		MTF2	-1.37593	0.0399205	-0.36019	0.665692	-0.721631	0.198006	1.29237	-0.251402	-0.00258644	0.280234	-0.587069
					LRSAM1	3	-0.219955	0.517909	-0.229275	1.59636	-0.058975	-0.525909	0.149188	-0.0765199	-0.48324	-0.216448	0.219537	0.860472	-0.565987	1.099	0.208659	-0.839597	-1.21174	-0.664526	-0.750272	-0.809948	1.36619	1.32426	0.0963131	-0.135883	-0.550196	-1.84794	-0.840736	-0.199874	-0.389307	-0.279573		GOLIM4	-1.37557	-0.531287	-1.13184	-0.829176	2.88457	-0.546905	-0.347119	-0.280823	1.92625	0.0655994	1.17106
					ZNF79	3	1.36552	0.610111	-0.401057	-0.0385982	0.254272	0.337686	-1.00077	-0.917349	-0.167226	-0.384013	0.431384	0.470095	-0.190417	-0.798536	-0.24112	-0.54447	-0.310835	-0.349049	-0.821577	-0.892133	0.119263	0.00708943	-0.987473	0.546486	-0.333113	0.29357	1.05116	0.233572	-0.966221	-0.65132		C3orf80	-1.37431	-0.806678	-0.971527	0.0564904	-0.688838	2.33836	-0.100368	0.57053	-0.0505666	1.21864	-0.341944
					RPL12	3	-0.198758	-0.297003	-0.18987	-0.82646	-0.202757	-0.268846	-0.284314	0.33508	-0.734726	-0.777348	-0.0587341	-0.647723	-0.404356	-0.496266	-0.322624	-0.321818	-0.328042	-0.00417805	0.411114	-0.281903	-0.524718	0.530692	0.319603	-0.362223	-0.438092	0.179102	0.262603	0.259141	0.383952	0.29751		CSF2RB	-1.37225	0.0275535	-1.2436	-0.0803749	-1.08053	0.471971	-0.155873	-0.355744	0.332245	0.443965	-0.72319
					ABL1	3	0.326361	0.194569	-0.713153	0.73084	-0.237837	-0.655374	-0.886854	0.00307998	0.420552	-0.0785586	-0.185502	-0.280293	-0.571576	-0.34851	-1.18414	-0.600096	-0.617451	0.367696	-0.657756	-0.376631	-0.653915	0.214367	0.0656313	1.9194	0.0777118	-0.331181	-0.52483	0.690208	-0.0528941	-0.385387		PHTF2	-1.36803	0.718554	-0.0368626	0.153482	-0.436317	0.414386	0.26852	-0.677107	-0.609232	0.214811	-0.0869838
					TBC1D13	3	0.610313	1.56542	-0.963472	0.802694	-0.342581	-0.676854	-0.887006	-0.858772	-0.727298	0.0043407	-0.305623	1.97821	0.395502	0.515183	-0.199414	-0.784793	-0.864545	-0.0664855	-0.936778	-0.804823	0.689493	0.119766	-0.841033	0.0769064	-0.822683	-0.231328	0.167154	0.780628	-0.0734345	-0.832303		CYSLTR1	-1.36661	-0.605959	-0.910705	-0.547824	-0.489602	1.84996	-0.494928	-0.515395	-0.499019	-0.162204	-0.1447
					ASB6	3	0.993795	1.32279	-0.132218	0.318525	-0.550448	0.846859	-1.25588	-0.471274	-0.424216	0.56691	0.64216	0.730736	-0.943456	-0.536385	-1.22383	-1.02648	-0.664792	-0.612297	0.165203	-0.0810193	0.252797	-0.880539	-0.277259	0.232306	-0.717857	-0.434383	0.770799	-0.878982	0.375684	0.00500728		ARL11	-1.36345	-0.534098	-0.833227	0.375569	-0.577817	0.484736	-0.11915	-0.704275	0.470577	-0.447696	0.77769
					CIZ1	3	0.919932	-0.492989	-0.0724913	0.24221	-0.587841	0.432326	-1.04643	0.525391	0.366222	-0.324145	0.760072	-0.272481	-0.945155	-0.91025	-1.61378	-0.97085	-0.522756	0.199224	0.651501	-0.604235	0.167366	-0.0250695	0.715823	1.69535	0.0867291	-0.944051	0.164559	-0.383402	-0.48503	-0.553443		HOTAIRM1	-1.3618	-0.0917377	0.0425193	3	-1.26158	-0.928974	0.414187	-0.859318	-0.362859	0.760037	0.225652
					URM1	3	1.16545	0.341727	-0.109445	-0.0329047	-0.731766	-0.290291	-0.369893	0.274404	-0.717611	0.18045	-0.28953	0.175346	-0.627214	-0.10216	0.100269	-0.908802	-0.724625	0.325765	-0.212491	-0.31995	-0.265081	-0.512922	0.445982	0.0152419	-0.242233	-0.454612	0.29372	-0.502836	-0.370429	-0.388862		AHR	-1.36172	0.291915	-0.518948	1.98904	-1.22938	-0.0142565	-0.227854	-0.259032	-0.220341	2.37107	-0.842123
					DOLK	3	0.610678	1.82547	-0.285596	0.234854	-0.183589	-0.299904	-0.927868	-0.39652	-0.76779	0.758855	0.766019	0.206786	-0.910156	-0.298801	1.43478	-0.588062	-0.283546	-0.490585	-0.509662	-0.907804	0.324174	1.40272	-0.126905	0.145168	-0.618196	-1.17673	-1.46957	0.155497	-0.834717	-0.208569		TMEM170A	-1.35386	-0.71348	0.0287108	-0.0763808	1.86436	-0.644635	0.00733112	-0.229186	1.08707	-0.223883	0.776436
					FNBP1	3	0.133372	-0.73226	-0.55463	0.553293	-0.113238	-0.602852	-0.595319	-0.726272	-0.476885	-0.0156388	-0.388076	-0.386104	-0.107285	-0.635219	-0.321303	-0.259886	-0.499394	0.26583	0.0997125	-0.467282	-0.497601	0.492568	-0.678066	0.278785	-0.339611	0.118043	3	0.309632	-0.468459	-0.327183		YAF2	-1.35109	-0.724986	0.836922	-0.402745	2.55391	-0.396071	-0.493009	-0.0786813	-0.398122	-0.201074	1.61863
					RAPGEF1	3	0.410372	-0.192979	-0.593743	0.433258	-0.364966	-0.573605	-0.533717	-0.409094	0.247546	-0.0180515	0.151765	0.53153	0.381508	-0.214842	-0.421576	-0.184505	-0.0470518	-0.334863	-0.519024	-0.295508	-0.592324	-0.514284	-0.397709	0.2627	0.114441	0.509238	-0.125409	-0.309651	-0.635421	-0.75395		LAMB1	-1.35048	0.53045	0.237894	0.109012	-1.34533	-0.201426	-0.652015	0.595634	-0.210703	-0.262303	-0.934662
					FAM78A	3	0.783665	-0.459323	-0.472276	0.00109518	-0.267391	-0.386948	-0.451537	-0.428114	-0.435526	0.00267867	-0.29067	-0.514018	0.097487	-0.299576	-0.382259	-0.107491	-0.292413	-0.00823445	-0.39942	-0.235783	-0.460772	-0.530726	-0.47425	-0.0365758	-0.227233	0.218683	3	-0.463131	-0.229913	-0.454087		ADAM19	-1.34936	0.293525	-1.0643	0.211709	-0.900421	-0.00453776	0.0556524	-0.355897	1.03763	0.598274	-0.152395
					NUP214	3	1.00614	-0.528715	-0.713336	-0.0895724	0.00320643	-0.0829094	-0.692359	-0.29766	1.46569	-1.01945	0.68485	0.606095	-0.0619159	0.282077	-0.505328	-0.762852	-0.48652	-0.575635	0.097496	-1.05914	-0.755097	-0.456671	-0.191795	-0.150301	0.646875	0.750518	1.24413	-0.862952	-0.779143	-0.688084		SMC4	-1.34862	-0.0125259	-0.344496	0.346692	-1.27508	0.106018	2.82671	-0.511076	0.079564	2.03071	-0.472314
					UCK1	3	0.228562	0.653201	-0.558495	1.17109	-0.537757	-0.157311	-0.629226	-0.844716	-1.2864	0.607736	-0.45282	1.12937	-0.0486909	0.404172	0.571402	-0.856929	-0.696907	-0.13179	-0.989575	-0.824801	0.205132	0.275387	-0.816829	0.511469	-1.26542	-0.404144	0.743983	0.276954	-0.210932	-0.069421		RGS18	-1.34695	-0.635884	-0.853142	-0.759666	0.84095	-0.0234015	-0.678031	-0.220425	-0.477241	-0.393448	2.22102
					GBGT1	3	-0.311476	1.01712	-0.479225	-0.503814	-0.331672	-0.627173	-0.446438	-0.449539	-0.669499	-0.147547	-0.480397	-0.433365	0.0353496	-0.116848	-0.708081	0.314046	-0.0916311	1.42736	-0.147547	0.202395	-0.403654	-0.462054	-0.327132	0.203965	-0.39846	-0.272583	-0.0650798	0.112396	0.327201	-0.531463		IL18RAP	-1.34568	-0.649099	-1.01075	-0.288463	-1.20923	-0.444092	1.29367	0.69647	0.162917	0.222108	-0.829702
					REXO4	3	0.462407	0.0344166	0.284493	0.0884474	-0.64257	0.404191	-0.61204	0.247956	-1.10599	-0.671829	0.739146	-0.359686	-0.765679	-0.54358	0.20614	-0.861264	-0.522967	0.112735	-0.981814	-0.48361	-1.01545	-0.123466	0.544148	0.251999	-0.981478	1.13107	0.844248	-0.259336	0.618224	-0.313713		NCEH1	-1.33961	-0.820094	-0.163032	-0.120922	-0.831489	-0.243224	0.0962353	0.857446	0.71716	0.951792	-0.524162
					RPL7A	3	-0.269772	0.468414	-0.147921	-0.853733	-0.382571	-0.271793	-0.655511	0.565194	-0.818721	-0.937792	0.121019	-0.138477	-0.501762	-0.652701	-0.407219	-0.643202	-0.405189	0.0251861	-0.436833	-0.487103	-0.458982	1.0035	0.80496	-0.332933	-0.723447	0.253034	1.09102	0.166274	0.173862	0.309397		TSC22D1	-1.33471	-0.43496	-0.932345	-0.705743	2.04978	-0.417547	-0.628408	-0.87818	0.688283	-0.629561	0.677778
					TRAF2	3	0.335227	-0.352653	0.538765	-1.23911	-0.180848	1.19131	0.204518	0.242339	-0.502758	-1.3244	0.530697	-0.655204	-0.846733	-0.234477	0.486282	-0.339967	-0.496484	-0.341694	-1.05339	0.0112698	-0.978224	-0.458987	0.307516	0.0846672	-0.525859	0.328134	3	-0.463912	-0.313422	-0.128631		DCLRE1C	-1.33307	0.259246	-0.737403	1.11677	-0.762625	0.484087	0.948863	-0.449026	0.131238	2.62839	-0.979587
					FBXW5	3	-0.0631315	0.125019	-0.29894	-1.00034	-0.952489	-0.0259342	0.275073	0.174864	-0.398151	-0.862576	0.274384	0.90692	-0.555972	0.0583015	1.47346	-0.465856	-0.670035	-0.282154	-0.645206	-0.33686	-0.562619	0.244303	0.109707	0.0518063	-0.056982	-0.812002	1.23746	-0.303442	-0.950337	-0.0168527		PIK3R3	-1.33225	-0.185595	0.221213	-0.163134	-0.0973809	3	0.572976	-1.14395	-0.878493	-0.691702	0.0366793
					GPSM1	3	0.710128	-0.120428	-0.542649	2.81053	-0.461795	-0.639479	-0.281254	-0.848575	-0.532559	0.960314	-0.462185	0.126254	-0.692015	-0.56468	-0.539693	-0.421999	-0.42485	-0.00526647	-0.19764	-0.35279	-0.0149874	-0.013423	-0.831692	0.690392	-0.708128	-0.718556	-0.165815	-0.40795	1.48877	-0.319476		DUSP10	-1.33176	1.37736	-0.731013	0.22393	-0.827339	0.726038	0.468882	1.73987	-0.113627	-0.0548831	-0.127023
					PMPCA	3	0.511468	2.08351	-0.160053	-0.27155	-0.731933	-0.131022	-0.354685	0.614176	-1.13998	-0.204854	0.39842	1.0853	-0.885654	0.128412	2.26674	-0.914789	-0.729564	-0.506445	-0.972072	-0.947459	-0.575393	-0.0630458	0.549134	-0.294189	-1.03995	-0.293935	0.0621008	-0.591759	0.175768	-0.203489		TNFAIP8	-1.3255	-0.810257	-1.06588	0.505428	-1.36068	-0.335559	1.37032	0.304257	-0.436256	0.107983	-1.10322
					AGPAT2	3	-0.216243	-0.173755	-0.0218583	-1.24698	-0.655476	-0.202319	0.811527	1.26403	-0.25986	-1.1648	-0.0897223	0.439967	-0.69804	-0.490462	1.51409	0.275335	-0.497685	-0.478872	-0.333217	0.42349	-1.10991	-0.728737	1.18561	-0.828658	0.472189	-0.439836	-0.7903	0.0747943	-0.29792	0.389476		SLC38A2	-1.32543	-0.0285438	0.230656	1.62054	-0.607099	-0.0631544	1.15012	0.194159	-0.623088	1.02147	-0.812806
					TPRN	3	-0.347435	-0.0841294	-0.288994	-0.233282	-0.0882356	-0.471363	-0.110255	2.24662	-0.171246	-0.683658	-0.487378	-0.0345363	-0.698106	0.329488	0.219332	-0.609236	-0.694373	0.244509	0.13087	-0.217954	-0.776121	0.142558	2.36512	-0.68033	0.242193	-0.63782	-0.722827	-0.773796	-0.520706	-0.260756		ADAMTS4	-1.32171	0.837422	-0.113842	0.00211455	-0.251861	0.70665	-0.803785	-0.13484	-0.353602	0.480177	0.183612
					DPP7	3	0.757613	1.15027	-0.292827	-0.529647	-0.461931	-0.481931	0.0446472	-0.489944	-0.786553	-0.266205	-0.552994	0.23631	-0.148849	-0.114618	0.0894943	-0.33292	-0.429099	-0.0571261	-0.47231	-0.197994	1.44654	0.54875	-0.482151	-0.335211	-0.566692	-0.989052	-0.520115	0.560679	-0.603742	-0.233728		RUNX1	-1.31508	-0.437442	-1.20502	0.526531	-1.27636	2.392	0.598821	-0.530741	0.0421985	1.2044	-0.741388
					UAP1L1	3	1.87046	1.30473	-0.628226	-0.0051197	-0.425816	-0.520503	-0.698465	-0.517913	-0.165249	0.255907	0.013967	2.48212	-0.242523	-0.550294	-1.11554	-0.620798	-0.171485	-0.279788	-0.724102	-0.381583	1.12763	-0.0609243	-0.546134	0.0543246	-0.406705	-0.496433	-0.726708	-0.420274	-0.386131	-0.364744		MTHFD2L	-1.3145	-0.410214	2.8284	-0.756784	1.60011	0.0130513	-0.541116	0.0177342	-0.296689	0.0880084	1.04254
					SNHG7	3	-0.168981	-0.147573	-0.236133	-0.194018	-0.331879	-0.329329	-0.267417	-0.109185	-0.344733	-0.318282	-0.363854	-0.014419	-0.31166	-0.368161	-0.256783	-0.319544	-0.363239	-0.192837	-0.0623935	-0.234522	0.0506979	0.0972066	-0.0399304	-0.299256	-0.298966	-0.195895	0.0987141	0.331307	-0.12227	0.00227471		CYTIP	-1.30474	-0.287012	-1.13799	-0.508589	-1.04802	0.0327577	0.133594	-0.261717	-0.0486646	-0.192039	-0.401644
					C9orf69	3	0.133195	-0.0409257	0.252351	-0.973483	-0.772532	1.40767	-0.461852	0.837276	0.334439	-0.942478	2.25712	-0.79157	-1.18046	-0.657649	0.059852	-0.716557	-0.126423	0.179799	-0.314501	-0.324385	-1.02117	-0.417862	0.88002	0.673112	0.145974	0.0116254	0.136087	-1.05172	-0.535548	-0.454384		KLRD1	-1.30243	-0.0138195	-0.770975	-0.493921	-1.13411	-0.0221033	0.164241	-0.0520017	-0.121917	0.410463	-1.03659
					PITRM1	3	1.11723	1.78978	0.452312	-0.815307	-0.137292	-0.414977	0.242565	0.0242484	0.200984	-1.7178	0.484737	-0.0962934	-0.556541	0.499677	0.303853	-0.385772	-0.451701	-0.836418	0.565605	-0.63997	-0.474597	0.449799	-0.0821437	-0.625636	-0.100932	-1.39034	0.284791	-0.735882	-0.745041	-0.0572652		SPAG1	-1.30159	-0.790604	-1.03191	0.471388	-0.678667	0.352611	0.193078	0.895676	2.74257	1.22946	-0.298465
					DIP2C	3	1.95357	-0.105425	-0.48841	2.04646	0.290204	-0.695412	0.564218	-0.916539	-0.441469	-0.327223	-0.650863	-0.333752	1.14915	0.937154	-0.0797773	-0.478791	-0.611992	-0.163358	-0.836947	0.0361682	-0.203061	0.0578444	-0.963561	0.725839	-0.417214	-0.650905	-1.03244	-0.792111	-0.178525	-0.748706		GBP4	-1.30055	0.473812	-1.01192	0.358798	-1.00835	0.116153	1.30818	-0.328447	-0.379423	0.337136	-0.90451
					IDI2-AS1	3	2.14641	-0.00836527	-0.215227	0.089762	-0.2695	-0.204778	-0.247882	-0.247283	-0.154195	-0.125928	-0.268284	-0.344602	-0.328677	-0.343386	-0.266488	-0.232447	-0.209738	-0.302449	-0.285234	-0.262709	-0.260204	-0.276401	-0.257095	-0.326387	-0.256279	-0.247623	-0.316395	-0.340592	-0.218153	-0.263161		EGR1	-1.2933	-0.549945	-0.932055	-0.311375	-0.5737	-0.153986	-0.0847741	-0.167295	-0.320719	0.174058	0.470212
					STAM	3	1.26375	-0.00268824	-0.36734	0.273032	-0.0767476	-0.372141	-0.56443	-0.228011	0.384369	-0.606685	0.446256	-0.294246	-0.178471	-0.198976	-0.752924	-0.0934879	-0.113046	0.420764	-0.265413	-0.444549	0.268606	-0.314354	-0.321141	-0.404988	-0.00686563	-0.477691	-0.661318	0.168815	-0.501242	-0.844563		POC1B	-1.2929	-0.594828	-0.492159	-0.342615	0.336375	-0.0277985	-0.0601218	-0.234248	3	0.451311	0.449116
					HACD1	3	1.2517	-0.445675	-0.294417	-0.471698	-0.452536	-0.224301	-0.423339	-0.333669	-0.322781	-0.409841	-0.0797587	-0.255325	-0.507099	0.050496	-0.644315	-0.0676306	-0.0620657	1.28671	-0.31952	-0.381934	-0.273207	0.114748	-0.315197	-0.174953	-0.4012	-0.240074	-0.300877	0.527316	-0.16765	-0.496155		RNF168	-1.29269	-0.186035	-0.660777	0.635803	-0.520856	0.251059	2.43108	-0.359883	0.00367533	0.774325	-0.730675
					RP11-124N14.3	3	1.92265	0.0575245	-0.619024	-0.433715	-0.130594	-0.636418	-0.512894	-0.644118	-0.585436	0.822872	-0.440463	-0.63613	1.5066	0.115979	-0.652151	-0.179274	-0.421992	0.232372	-0.58903	-0.241466	-0.391131	-0.620409	-0.67368	0.755337	-0.559101	-0.57917	-0.48182	0.699086	0.460923	-0.566263		NLRP1	-1.29155	-0.551137	-0.977134	0.682285	-0.810669	-0.308824	1.04367	-0.519157	-0.842886	0.887062	-0.958449
					PIP4K2A	3	0.636829	-0.254589	-0.349858	0.58708	-0.174125	-0.334772	-0.295484	-0.382058	-0.362235	-0.159418	-0.312646	-0.304406	0.0160103	-0.257534	-0.314327	-0.117006	-0.228584	-0.24383	-0.366344	-0.16632	-0.295469	-0.411802	-0.416871	0.210606	-0.192004	-0.0904051	0.00245661	-0.254615	-0.244276	-0.141534		FBXO45	-1.29055	-0.119164	-0.669805	0.451883	0.591449	0.351051	1.85589	-0.723823	0.419843	1.0341	0.00416924
					RP11-291L22.9	3	-0.350695	1.85026	-0.609197	0.688634	-0.21443	-0.745907	-0.17709	-0.723827	0.182433	-1.1736	-1.02862	0.338759	-0.740529	-0.165067	-0.0668078	-0.568349	-0.705114	-0.7374	0.735047	-0.703304	-0.471749	-0.09066	-0.345709	-0.451022	-0.137937	2.38319	-0.217178	0.441951	0.140758	0.148714		FAM46C	-1.28291	-0.3658	-0.710568	-0.566668	-1.24421	1.71868	-0.37963	-0.928237	0.390007	-0.371105	-1.20971
					ARID5B	3	0.149389	-0.728572	-0.167773	-0.201772	0.146968	-0.165205	-0.678227	-0.252695	0.251405	-0.405955	0.187729	-0.725125	0.622449	-0.157339	-0.775895	-0.14146	0.085019	-0.0816653	0.190473	-0.22631	-0.826337	0.853587	-0.25434	0.211831	0.207687	-0.465286	-0.452119	-0.723923	-0.210599	-0.194365		CD69	-1.28208	-0.694065	-1.1034	-0.151403	-0.994783	0.160872	0.275387	0.352302	-0.288973	-0.424687	-0.326009
					DNAJB12	3	-0.342045	1.54448	-0.18344	-0.498227	0.0536557	-0.393169	0.195822	-0.296219	-0.844161	-1.69426	0.132156	0.170295	-0.128735	0.00184331	0.657883	-0.480446	-0.774652	0.656009	-0.075932	-0.223062	1.25076	0.521599	-0.266918	-0.525444	-0.651238	-1.12016	-0.198947	0.579443	-0.841807	-0.287941		ATP8B4	-1.28153	-0.652796	-0.534579	-0.644096	1.1014	0.175678	-0.509215	-0.0564301	-0.601499	-0.650423	1.3456
					TYSND1	3	-0.0845842	-0.400483	0.813043	-1.04743	-0.0800415	0.241267	0.243424	0.548646	-0.490574	-1.53513	1.06329	-0.53236	-0.650492	0.0846924	0.469688	-0.616702	0.536551	-0.106646	-0.0803287	-0.658707	-0.56502	0.621293	0.766443	-1.03229	-0.934288	-0.642722	0.530533	-0.372024	-0.273084	-0.0264157		AC093818.1	-1.2789	-0.700985	-0.935319	-0.298824	-0.935645	-0.657538	0.00358761	-0.792088	1.13458	2.31956	-0.496296
					C10orf11	3	0.294032	1.38108	-0.238789	-0.697958	-0.605265	-0.522233	0.414834	-0.666639	-0.753785	-0.536405	-0.73528	0.313626	0.146651	0.555621	1.00541	-0.249216	-0.537321	0.230658	0.392728	-0.35057	-0.703033	-0.184054	-0.593239	-0.135879	-0.646137	-0.784974	-0.423212	0.61903	-0.381713	-0.0847879		ARAP2	-1.27808	-0.592054	-1.03959	0.244455	2.71687	-0.489987	1.02833	0.299584	-0.322342	1.05092	1.02158
					VDAC2	3	-0.398867	0.839905	-0.335481	-0.650538	-0.686122	0.793531	-0.684417	0.669609	0.325814	-1.26863	2.07277	0.526723	-0.240778	-0.589989	-0.57467	-0.934978	0.321368	-0.181808	1.4905	-0.794719	0.0877771	-0.737927	0.287954	-0.685277	0.077551	-0.708156	-0.465237	-0.820176	0.259625	-0.57257		OSBPL11	-1.26003	-0.0638956	-0.451405	-0.125351	3	0.0502279	0.653478	-0.3713	-0.434824	0.145507	0.767953
					LDB3	3	0.791202	-0.354207	-0.349839	0.663258	-0.285577	-0.403912	-0.265226	-0.393029	-0.320276	-0.229209	-0.320615	-0.325096	-0.0509781	-0.401371	-0.385527	-0.330212	-0.365823	-0.29783	-0.320021	-0.315345	-0.11009	1.81999	-0.381393	-0.1655	-0.214531	-0.329935	-0.382165	-0.220702	-0.236173	-0.316187		HOXB7	-1.25707	0.964834	0.832256	1.05105	-1.24474	-0.756879	1.20467	-1.20376	1.37914	-0.059683	-1.06855
					SORBS1	3	0.0445	-0.568668	-0.491928	2.1573	-0.163663	-0.566861	0.100865	-0.226393	-0.285931	0.753244	-0.556018	0.0952527	0.249593	-0.243331	0.139323	-0.407722	-0.537513	-0.581345	-0.465891	-0.227342	-0.306503	0.612343	-0.176605	-0.415427	-0.0331288	-0.274193	-0.596166	-0.538534	-0.469381	-0.526249		CASS4	-1.25584	-0.361775	-0.603076	-0.578549	0.554237	-0.104154	-0.711656	0.00541678	-0.381261	-0.59622	0.94756
					CRTAC1	3	-0.0623521	-0.207241	-0.201796	0.0130386	-0.203597	-0.206982	-0.20416	-0.207217	-0.206305	-0.190008	-0.202967	-0.0949507	-0.197961	-0.193928	-0.207104	-0.147827	-0.174696	-0.19569	-0.129648	-0.190787	-0.188947	-0.201664	-0.207125	-0.188775	-0.206193	-0.195084	-0.205871	-0.178209	-0.191926	-0.205677		KLRC1	-1.25088	-0.454761	-0.862991	0.0162794	-0.872472	-0.247447	2.3856	0.232679	-0.320985	-0.00288018	-0.891485
					HPS1	3	1.069	0.292404	-0.231722	-1.32605	-0.370853	-0.225663	-0.0810941	0.114952	-0.0907023	-1.05529	-0.177289	-0.4335	-0.0839611	0.442099	0.29108	-0.315071	-0.332863	-0.0641099	-0.357514	-0.0924731	-0.408929	-0.13926	0.072565	-0.283089	0.175709	-0.661082	0.15667	0.148957	-0.766865	-0.102094		IL7	-1.25075	-0.701534	-0.936664	-0.284556	-1.15413	-0.792963	0.223766	0.759651	2.52405	0.530241	-0.608366
					CNNM1	3	0.268424	0.0299521	-0.532541	-0.0423928	-0.516756	-0.444911	0.260524	-0.530923	0.206388	-0.486391	-0.452745	-0.557278	-0.0580516	0.345428	-0.389241	-0.49039	-0.144525	-0.0350132	-0.52851	0.0735793	3	0.36086	-0.528108	-0.538897	-0.162738	-0.234611	-0.500966	-0.55441	-0.401627	-0.539787		B4GALT4	-1.2505	-0.382828	-0.843156	2.16524	-0.711503	-0.631395	0.710103	-0.384344	0.439232	0.389903	-0.496824
					MMS19	3	0.979283	-0.3214	-0.102707	-0.124808	-0.244468	-0.360241	-0.355915	-0.146098	-0.147184	-1.16073	0.394936	-0.742075	-0.658079	-0.14217	-0.705533	-0.260584	-0.280859	0.236111	0.303008	-0.469583	0.666196	-0.524022	-0.208516	-0.643669	-0.612279	1.15302	-0.0637072	-0.220943	0.379501	-0.292947		GPR65	-1.24424	-0.0133853	-1.06369	-0.735344	-0.633744	0.8465	-0.318946	-0.396047	-0.333226	-0.57197	3
					R3HCC1L	3	0.400682	-0.359116	-0.112759	-0.564907	-0.128319	0.125318	0.197172	-0.250613	0.139755	-0.894366	0.207086	0.679471	-0.271757	-0.387798	-0.375852	-0.259555	-0.121677	-0.254411	-0.653664	-0.0579899	-0.564693	-0.311032	-0.302272	-0.178151	-0.31978	0.668176	0.103911	-0.298682	-0.292623	-0.596341		TIPARP	-1.23111	-0.630528	-0.784178	0.0111557	0.548175	0.0932418	0.81058	-0.378073	-0.289672	0.971853	1.39388
					LZTS2	3	0.618348	1.17564	0.186441	-0.414405	-0.357917	0.0324805	-0.485019	-0.777462	-0.639797	-1.00535	-0.394045	-0.376845	-0.652419	0.221339	-1.06642	-0.478965	-0.447325	0.0631875	0.324364	-0.4206	-0.36376	0.00984367	-0.73036	0.826717	-0.69665	-1.04801	0.00524166	1.02244	1.01609	0.661997		PARP15	-1.22837	-0.345833	-1.04981	-0.10886	-0.983452	-0.095602	0.206652	-0.223222	-0.210344	0.605589	-0.717914
					SUFU	3	0.48067	0.0443847	0.0775619	0.816017	0.338508	-0.67475	-0.430987	-0.960933	-0.612267	-0.994321	0.445214	-0.709289	0.947365	1.27773	-0.743913	-0.608053	-0.504018	0.39943	0.187119	-0.529043	-1.23077	1.18098	-1.03067	0.140943	-0.679394	-0.244519	0.530555	-1.50318	0.974666	-0.0134331		KIAA1524	-1.22255	0.297835	-0.66933	0.66094	-0.854933	-0.208625	2.11633	-0.724403	0.493821	1.01622	-0.26823
					POLL	3	-0.544793	0.456749	-0.257988	-0.318725	-0.591752	-0.604868	0.651589	-0.22023	-1.20774	-1.33092	-0.723069	-0.0772451	0.0498954	0.460613	0.137925	-0.523777	-0.824681	0.310818	0.375732	-0.341406	1.35209	0.539081	-0.235833	-0.439413	-1.01065	-0.154904	-0.138286	0.230198	0.208575	0.396923		TNFSF13B	-1.21438	0.569809	0.536412	-0.69116	-0.206391	0.334045	-0.366231	-0.39834	-0.64171	-0.00185841	1.30238
					HPS6	3	-0.048396	0.38519	0.375263	-0.958403	-0.136034	0.430608	-0.206889	1.29322	-0.967148	-1.54094	2.11411	-0.526897	-0.485644	0.00592354	-0.240657	-0.214912	-0.340685	0.366292	-0.26738	-0.177889	-0.248437	-0.218325	1.10685	-0.524947	-0.859692	-0.899703	-0.367828	-0.380183	-0.538644	0.289585		HOXB3	-1.20698	-0.553174	-0.515722	0.0117989	-1.19997	-0.150444	0.283067	-0.770416	0.718173	0.184167	-0.485212
					LDB1	3	0.487931	0.168062	-0.0959159	-0.102267	0.164232	-0.39711	-0.706279	-1.01056	-0.273181	-1.25855	0.774518	0.502322	-0.372607	-0.595651	-1.51277	-0.408655	0.184232	-0.611716	2.67747	-0.605857	0.966092	-0.34445	-0.97015	-0.648134	-0.590068	-0.0394337	-0.175175	0.916697	0.375902	0.217345		ADAMTS9	-1.19401	-0.58926	-0.176009	-0.755123	-0.0109468	-0.415381	-0.987475	0.196783	-0.493081	-0.225903	0.496576
					MXI1	3	1.38745	-0.0970289	-0.751077	2.52397	-0.237577	-0.384865	-0.479311	-0.328704	-0.45527	0.00503946	-0.196188	-0.413688	1.86155	-0.244863	0.115886	-0.496244	-0.183565	-0.556948	-0.0806161	-0.542418	-0.251268	0.153228	-0.407008	-0.348423	-0.67998	-1.1475	-0.728214	0.532382	-0.419915	-0.640175		IPCEF1	-1.16861	-0.605246	-1.04726	-0.33634	2.30734	-0.424451	-0.245937	-0.471533	-0.695303	-0.436504	-0.0389848
					SFXN4	3	-0.367541	1.70158	0.0829599	-0.768533	-0.5043	-0.365063	0.077152	1.10374	-0.999961	-1.20636	-0.314593	1.33275	-0.121089	0.167945	1.5602	-0.524231	-0.518461	-0.408064	-0.497532	-0.929452	0.180715	0.592615	0.979203	-0.996949	-0.848501	-0.97911	-0.0135233	-0.540805	0.0444419	-0.340537		CENPE	-1.16494	0.330443	-0.478248	1.11305	-1.04665	0.176731	2.01596	-0.711702	0.408353	2.46637	-0.406963
					NANOS1	3	0.42129	-0.210563	-0.363517	-0.0428174	-0.110813	-0.250177	-0.313544	-0.377547	-0.304201	-0.194796	-0.215913	-0.36887	-0.306874	-0.328593	-0.351711	-0.245988	-0.297367	-0.0792419	-0.119634	-0.300319	0.422381	-0.342942	-0.377759	-0.291484	-0.343889	-0.0590234	-0.356417	0.61301	0.119014	-0.238077		MAPK6	-1.16486	-0.306003	-0.756376	0.195275	-0.0361024	-0.272486	1.12863	-0.208054	0.0338736	2.62962	0.0511289
					UROS	3	-0.329786	0.648663	-0.927615	0.205556	-0.197109	-0.707849	0.0721324	-0.583137	-1.44999	-0.906943	-0.677007	-0.0966688	-0.374388	0.790055	1.89926	-0.50623	-0.716337	1.15282	0.628698	-0.777816	0.387265	-0.162209	-0.548203	-0.283997	-1.08371	-0.924865	-0.140689	0.581403	1.20908	0.310119		LINC01140	-1.16467	-0.0167472	-0.636975	-0.574875	-0.463153	1.04335	-0.854744	-0.55699	-0.867262	-0.649611	-0.485687
					FAM53B	3	0.122201	-0.149111	-0.333854	-0.177836	-0.268726	-0.206665	-0.432875	-0.228152	-0.169783	-0.359097	0.0377318	0.123493	-0.194821	-0.302477	-0.434189	-0.323791	-0.206006	-0.227466	-0.306377	-0.35135	-0.10291	-0.309716	-0.241356	-0.251911	-0.233075	-0.191542	0.89386	0.151857	-0.222973	-0.324245		TPD52	-1.16049	-0.48044	-1.04975	-0.329063	-0.627953	1.81291	0.0954575	-0.361832	1.46982	0.494765	-0.617306
					TUBGCP2	3	-0.73166	0.498949	-0.362971	-0.200379	-0.76079	-0.216708	-0.540709	-0.0385828	-0.838607	-2.18383	0.643211	-0.532631	-0.533241	0.788954	-0.00862091	-0.861948	-1.172	-0.0497907	-0.163389	-0.506946	1.43552	0.774662	-0.163849	-0.0181936	-0.836364	1.35436	0.909087	0.126444	0.319719	0.35579		MSRB3	-1.15692	0.310297	0.691626	-0.513766	-0.301418	0.832631	-0.892787	-0.319732	-0.583666	-0.284777	-0.452755
					RNH1	3	0.77579	0.0646972	-0.233107	-0.653342	-0.719788	0.0931154	-0.135042	-0.227501	-1.10634	-0.854222	1.57227	1.02355	-0.526716	0.386418	0.25217	-0.207218	-0.138005	2.50826	-1.24297	-0.287446	-0.624848	-0.0824513	-0.273856	0.686626	-1.089	-1.14634	-0.0431683	0.182387	-0.656755	-0.49365		THBS1	-1.15587	-0.594852	-1.01398	0.39792	-1.15452	2.17174	-0.664205	0.6418	0.300919	0.795881	-0.924554
					CD81	3	1.23296	-0.953633	-0.495223	0.621988	-0.410981	-0.968342	6.69937e-05	-0.635579	-1.28555	0.52526	-0.564364	0.085482	0.187419	0.0220309	0.380505	-0.330249	-0.610667	0.641342	0.299362	-0.427652	0.089135	0.167036	-0.53569	0.222737	-1.01124	-0.163722	-0.646869	-0.0754687	-0.145561	0.330013		CTLA4	-1.1516	1.70074	-1.06838	0.31113	-1.02259	-0.200249	1.36627	-0.519776	0.139352	0.684293	-0.9192
					PTDSS2	3	0.412568	0.176352	-0.485577	0.415448	-0.587898	-0.711688	-0.344552	-0.363694	-0.824475	0.208728	-0.376544	1.52397	-0.214843	0.382435	-0.274444	-0.637786	-0.727262	0.62307	-0.353618	-0.666505	-0.331204	-0.0255559	-0.22468	-0.216849	-0.66134	-0.372524	-0.0597078	-0.178151	0.109603	0.0856526		CLEC7A	-1.14892	-0.385273	-1.01198	-0.0928972	-0.494898	0.0866082	0.329203	-0.329454	-0.496252	0.0334478	0.81367
					DEAF1	3	0.078855	-0.24159	-0.603299	2.47707	-0.492213	-0.567665	-0.592364	-0.705965	-0.777421	0.489055	-0.538151	0.94051	-0.262528	0.114784	-0.713171	-0.719372	-0.791925	0.398295	-0.201405	-0.56056	0.863913	0.581937	-0.702989	-0.140617	-0.686133	-0.8643	-0.0651707	0.660757	-0.107823	-0.0758121		RP11-568N6.1	-1.14775	-0.270811	-0.582686	-0.118516	0.105965	-0.243761	-0.070693	0.112598	-0.264111	0.391505	0.424662
					RPLP2	3	0.00532305	-0.448536	0.0261316	-0.853817	-0.54853	-0.327315	-0.217779	0.42777	-0.685793	-0.829114	-0.121938	-0.422711	-0.651696	-0.558129	-0.166263	-0.516306	-0.517661	0.276375	0.244548	-0.325245	-0.623088	-0.00680318	0.38205	-0.125317	-0.390301	0.638102	1.25286	-0.391798	0.339888	0.398879		ITGA4	-1.13942	0.478945	-1.05	-0.65806	-0.977884	0.29401	-0.661731	-0.287612	0.165968	0.188258	-0.180387
					POLR2L	3	0.882942	-0.162146	0.0586653	-1.47759	-0.317084	-0.121302	-0.467959	-0.359785	-1.34766	-0.35032	0.265456	0.565685	-1.00303	-0.048685	1.31893	-0.337201	-0.747208	1.5783	0.594102	-0.639946	-0.139093	0.0164402	-0.321402	-0.305457	-0.857152	-0.871102	0.498137	0.108178	-0.193797	0.247595		ECT2	-1.13738	-0.455609	-0.830431	0.165104	-0.997891	0.149127	2.07338	-0.227783	1.36177	2.19595	-0.473766
					CHID1	3	0.702396	0.707586	-0.718565	-0.672137	-0.676198	-0.809222	0.201085	-0.304319	-1.38444	-0.278376	-0.683341	1.17383	-0.406141	0.482294	1.34209	-0.467346	-0.72278	0.212335	-0.798059	-0.55368	-0.14862	1.20078	-0.159374	-0.120101	-1.14891	-1.38848	0.345495	0.621326	0.363091	0.418828		ST8SIA4	-1.12935	-0.333043	-0.78349	-0.35987	-0.363798	0.223445	-0.57329	-0.591307	-0.577896	-0.368255	1.12789
					SIGIRR	3	-0.211425	-1.2484	-0.177116	-1.3916	-0.0730348	-0.0936357	1.523	0.790751	-0.646533	-1.41264	-0.971809	1.53178	-0.607032	0.0358707	1.11211	-0.0224468	-0.810844	-0.692281	0.425828	0.294669	-1.32825	0.431803	0.615851	-0.921987	0.259236	-0.171543	0.290509	-0.0889789	-0.619262	1.02198		HELLPAR	-1.12932	-0.602238	-0.781231	0.611502	-0.675767	-0.196489	-0.0379566	-0.225188	-0.30318	3	-1.00365
					MRPL23	3	-0.192703	-0.0245912	-0.566541	-1.07722	-0.939976	-0.0350031	0.626574	0.652344	-0.811956	-0.682235	-0.141656	0.159833	-0.439986	0.108463	1.36223	-0.699607	-0.768563	0.342464	-0.38471	-0.508109	-0.196485	-0.208208	0.845396	-0.811835	-0.410355	-0.372498	0.892541	-0.353669	-0.269975	0.562125		IL12A	-1.12891	-0.612292	-0.967147	-0.458659	2.92623	-0.376708	0.279358	-0.669496	0.0766578	-0.107084	2.03651
					TSPAN4	3	1.20339	-0.547587	-0.56038	-0.689457	-0.35063	-0.573933	0.0294627	-0.623349	-0.686519	-0.484079	-0.469752	-0.433451	0.452365	0.665134	0.228706	-0.0078947	-0.518664	1.75333	-0.349259	-0.213229	-0.521819	-0.537839	-0.635039	0.364248	-0.55234	-0.298743	0.00772909	0.447109	-0.091933	-0.413044		TSHZ3	-1.12428	-0.396967	-0.760652	-0.509459	0.609009	0.293323	-0.441474	-0.773819	-0.747446	-0.165795	0.820285
					CDKN1C	3	-0.459828	-0.000432465	-0.260237	-0.107014	-0.529805	-0.200145	-0.700601	-0.747434	-0.299626	-0.454923	-0.683267	-0.36116	0.109062	0.0741421	-0.949612	-0.38362	-0.623277	0.135849	0.826262	0.24479	0.796169	-0.288416	-0.646308	-0.172666	-0.293402	-0.908548	0.229737	-0.622019	2.46207	0.81605		HOXA1	-1.11919	0.943872	-0.146383	2.38141	-1.08047	-0.714293	0.475163	-0.939624	0.000706583	1.83689	-0.371338
					PGAP2	3	-0.248578	-1.00038	0.236022	-1.11681	0.318872	0.301398	0.765558	0.465318	-0.561523	-0.622235	0.795159	-0.632632	-0.729906	-0.62764	1.80416	-0.517198	0.147483	-0.700177	0.823027	-0.930697	-0.993092	0.724647	0.602462	-1.28131	-0.678113	-0.606951	0.247746	0.138711	-0.524786	0.784262		ARHGAP18	-1.11793	-0.0143752	1.01499	-0.553349	-1.02383	-0.0929818	-0.656313	-0.764513	0.673389	-0.329817	-0.452534
					ART5	3	-0.39309	-0.412456	-0.346574	-0.380843	-0.279655	-0.365822	-0.386294	-0.352959	-0.361643	-0.40206	-0.3719	1.02831	-0.2356	-0.110258	-0.385874	-0.31935	-0.285521	-0.282979	-0.12321	-0.240313	-0.406869	-0.239431	-0.34694	-0.359129	-0.349482	1.78196	-0.130387	-0.257418	0.817853	-0.225456		SLFN11	-1.11187	-0.413106	-0.929421	-0.51269	-0.731685	0.000422005	0.581482	-0.548261	-0.710379	0.132713	-0.528891
					RPL27A	3	-0.116489	-0.752106	0.124477	-1.05077	-0.634003	-0.211701	-0.301081	0.52475	-0.897669	-1.12871	-0.0467841	-0.783647	-0.58704	-0.752399	-0.131856	-0.404004	-0.366268	0.446923	0.775626	-0.34048	-0.771366	0.326433	0.65943	-0.152334	-0.545113	0.228355	1.38639	0.0158477	0.834774	0.362449		TNIK	-1.10651	0.0362235	0.465248	-0.81236	3	-0.206176	-0.631683	-0.426624	0.621106	-0.112993	1.3449
					EIF3F	3	0.101715	-0.987217	-0.156859	-0.349925	-0.506663	-0.458732	-0.237212	0.287585	-0.720052	-0.727666	-0.0904444	-0.120392	-0.518017	-0.440191	-0.18238	-0.689663	-0.565137	0.579992	0.0825522	-0.56537	-0.951147	-0.0395414	0.537757	0.0826623	-0.341924	0.397508	1.64321	-0.0858594	0.423496	0.0292018		PTPN22	-1.10423	-0.198238	-1.02298	-0.442658	-1.08569	0.191171	0.443127	-0.38181	0.216098	0.556394	-0.589531
					SWAP70	3	1.60937	-0.948697	-0.0910131	-1.16002	0.783899	-0.119175	-0.672294	-0.663395	0.107914	-0.31812	0.993293	0.101125	1.17126	-0.0206394	-0.74805	0.653205	0.356308	-0.119325	-0.956026	0.16668	-0.529569	-0.381337	-0.771148	-0.150438	-0.306001	-0.506771	-0.744127	0.974078	-0.951849	-0.619011		HOXB4	-1.08723	0.205983	-0.0844071	0.321174	-1.08205	-0.46583	0.373495	-0.688712	-0.192454	0.0550324	-0.882137
					RPS13	3	-0.0395716	-0.724209	-0.2392	-0.687798	-0.317547	-0.360415	-0.187707	0.583944	-0.833022	-0.84108	-0.0421354	-0.673792	-0.396355	-0.729766	0.0484216	-0.573002	-0.527915	0.628989	0.0495941	-0.338873	-0.563376	0.401623	0.58324	-0.00746235	-0.506936	0.268166	1.32977	-0.360466	0.552353	-0.111119		FAM46A	-1.08327	-0.257927	0.697499	-0.278118	-0.930293	-0.0961862	0.0488544	-0.475277	-0.182092	0.89865	-0.195564
					GTF2H1	3	2.10342	0.378018	-0.581641	-0.328749	0.333532	-0.0913943	-0.448558	-0.0774232	0.52648	-0.232618	1.51259	-0.560105	-0.185258	-0.982371	-0.205426	-0.492417	0.355748	1.44015	-1.02383	-0.442627	-1.00027	-0.16031	0.00806895	0.473518	-0.0658285	-0.772126	-0.217	-0.526711	-0.783905	-1.43743		ADAMTS12	-1.06236	-0.466782	-0.61894	-0.226843	-0.798965	2.27913	-0.790084	-0.271321	0.420512	0.713936	-0.743089
					NAV2	3	1.79451	-1.05213	-0.609746	1.07513	-0.441285	-0.267467	0.125064	-0.553072	0.244446	0.0810642	0.0470989	0.666943	-0.625479	-0.452997	-0.00317381	0.532308	-0.168838	-0.515348	-0.462128	-0.425277	-0.683897	-0.987376	-0.502489	0.0450655	-0.335019	-0.991745	-1.02634	2.47348	-0.324072	-0.0343577		MMD	-1.0596	-0.361687	-0.976716	-0.177065	0.668683	-0.243162	-0.390308	1.03508	-0.0761219	-0.313679	0.939166
					RP11-452G18.2	3	0.544814	-0.541352	0.290121	-0.614991	0.0719495	0.160916	-0.173973	0.45536	-1.16129	-1.17087	0.384739	-0.267426	-0.382199	-0.300809	-0.320046	0.0258871	-0.0713192	0.663484	-1.11554	0.067059	-0.481344	0.56948	0.486806	-0.226675	-1.15496	0.461452	0.662199	-0.354404	0.0715692	-1.01812		COL12A1	-1.05455	-0.440751	-0.918296	0.298893	-1.03653	2.65679	-0.169043	-0.66113	0.328439	1.02026	-0.983338
					CD44	3	0.831128	-0.546499	-0.219569	-0.378643	-0.0713495	0.0945331	-0.503958	-0.139242	0.183174	0.10763	1.05337	-0.489348	-0.440943	-0.484281	-0.546758	-0.181403	0.290497	-0.207854	-0.528253	-0.0984751	-0.138984	-0.354314	-0.181943	-0.0625618	-0.15147	-0.511405	-0.519202	0.108803	-0.479424	-0.414318		DOCK4	-1.04036	-0.0481434	-0.661103	-0.798548	3	0.041201	-0.845861	-0.335691	-0.723429	-0.207061	2.53273
					COMMD9	3	0.792709	0.388672	-0.414157	0.801705	-0.451253	-0.233138	-0.471009	-0.892338	-1.04767	0.811737	0.0314914	1.49262	0.325699	1.08971	0.913581	-0.473581	-0.681027	0.0912073	0.317822	-0.625953	-0.681367	-1.25652	-0.82747	-0.243994	-0.729364	-0.976636	0.41147	-0.58076	-0.572727	-0.143402		ARL6	-1.022	-0.279117	0.0897494	-0.364354	0.164294	-0.0109333	-0.311037	-0.58113	-0.654504	-0.377264	0.369913
					C11orf96	3	0.442008	0.101126	-0.221205	0.310401	-0.682181	-0.703372	-0.24975	-0.345848	-0.0429225	0.136003	-0.631898	-0.216289	0.323698	-0.708143	-0.431666	-0.0796702	-0.467018	-0.493397	-0.591476	0.811787	1.65493	-0.288362	-0.281861	0.736186	0.849394	-0.679673	-0.880126	-0.632135	-0.525714	-0.608667		IL6	-1.00724	-0.446592	-0.891282	0.674154	-0.906038	-0.47093	-0.23477	-0.657323	0.0399138	0.380164	-0.0729439
					AMBRA1	3	1.46908	0.517748	-0.681891	-0.101462	0.142994	-0.736628	-0.588865	-0.146792	-0.445389	-0.764486	0.0252542	1.41539	-0.426205	-0.200972	-0.414972	-0.422759	-0.598597	0.0454621	-0.389397	-0.300742	-0.967745	-0.261666	-0.13422	-0.20289	-0.368789	0.166687	0.774987	0.314451	-0.66344	-0.481906		HOXB2	-1.00697	-0.22281	0.117126	-0.475607	-1.00024	0.388592	0.296211	-0.792587	-0.782104	-0.299365	-0.739275
					PEX16	3	-0.137766	0.305644	0.0701873	-0.123012	-0.780139	-0.486544	0.334071	0.299134	-1.14827	-0.928285	-0.0819246	0.925654	-0.934517	-0.0514491	2.46913	-0.751657	-0.600372	-0.159051	-0.633627	-0.336289	0.978054	-0.339925	0.576862	-0.50631	-0.842807	-0.935925	0.484279	0.213039	-0.627588	0.0873717		CCL22	-0.997595	-0.453583	-0.749885	0.481915	-0.922773	0.728104	1.0558	-0.4645	0.321827	0.676254	-0.912788
					PTPRJ	3	1.77378	-0.981919	-0.811859	-0.0880234	-0.343599	-0.72005	0.0279001	-0.105943	-0.471386	-0.304739	-0.727891	2.53746	0.134728	0.640791	0.0229395	-0.155982	-0.504523	-0.183103	-0.537641	0.0350127	-0.291649	0.174905	-0.103728	-0.56734	0.0269314	-0.586969	-0.64529	0.255958	-0.683684	-0.58054		SELE	-0.996968	-0.381227	-0.9285	0.640381	-0.984954	1.20093	-0.46503	-0.194682	-0.0522016	0.969687	-0.931237
					ARFGAP2	3	0.117869	-0.69733	-0.154465	1.42934	-0.0207009	-0.0873985	-0.0526347	-0.219169	-1.18137	-0.515707	0.382606	1.04679	-0.569359	-0.459296	1.40574	-0.566211	-0.373967	-0.372436	-1.23494	-0.507077	-0.0325024	0.647236	-0.179549	-0.208092	-1.36783	-0.31293	1.08355	0.0252798	-0.439249	-0.520065		LIF	-0.987248	-0.223897	-0.498114	-0.189824	-0.969963	-0.662062	-0.554378	1.37527	1.25471	-0.208214	-0.163618
					ZNF408	3	0.325466	-0.701248	-0.0156923	-0.0096045	-0.635019	-0.0148906	-0.0923451	0.175734	-0.739348	-0.466557	0.534262	-0.340042	-1.29782	-1.0389	1.51728	-0.882396	-0.434804	0.00514409	0.0736307	-0.243678	-1.20707	-0.389231	0.340618	0.365826	-0.515005	0.765556	0.897765	-0.816811	0.473123	0.213567		PTPRC	-0.984849	-0.165528	-0.907142	-0.559029	-0.573458	0.282656	-0.112863	-0.248374	-0.263581	-0.118495	-0.0933745
					ATG13	3	0.519398	-0.271472	-1.03453	1.61265	-0.225549	-0.879649	0.00755083	-1.02508	-0.0409354	-0.481041	0.378825	0.198717	-0.338402	-0.418247	0.231386	-0.900375	-0.374223	0.538664	0.4524	-0.501958	1.21038	-0.284462	-0.903211	-0.144728	-0.121841	-0.0608568	0.496237	-0.31248	-0.630446	-0.90327		HOXA5	-0.97941	-0.319149	2.41938	0.188324	-0.974882	-0.677264	-0.0248812	-0.866543	0.200687	-0.209066	-0.0808301
					NDUFS3	3	0.394218	0.63015	-0.395275	0.138333	-0.861108	-0.21601	0.094552	0.402462	-1.35595	0.000463225	-0.408721	2.91009	-0.76731	0.209973	1.39063	-1.06114	-0.7951	-0.211218	-0.0553326	-1.04056	-0.0537175	-0.792585	0.383063	-0.436953	-0.93742	-0.155797	0.455327	-0.749083	0.384822	-0.192415		HMGB2	-0.972378	-0.255343	-0.436584	0.359695	-0.635639	-0.0760423	1.88823	-0.75384	0.277585	-0.259605	-0.132687
					C11orf31	3	0.273004	0.154799	0.689882	-1.19845	-0.57017	0.0899991	-0.3703	0.209157	-1.4943	-0.369955	-0.439191	0.843766	-0.896843	-0.40487	1.28346	-0.563045	-0.289749	0.12023	0.279108	-0.824255	-0.568142	-0.213192	0.168535	-0.451498	-1.2407	-0.292518	0.366828	0.384335	0.717933	0.461753		ADAM8	-0.971184	-0.388466	-0.787407	2.21443	-0.858117	-0.117552	1.92153	-0.135182	-0.340951	0.172991	-0.602164
					CCDC86	3	1.60636	0.3836	0.985268	-0.909597	-0.736253	-0.379296	-0.675506	0.660529	0.31515	-0.691446	1.51052	-0.482852	-1.00181	-0.823685	-0.372203	-0.970499	0.324985	-0.154053	-0.0849397	-0.770889	-0.572672	1.0183	0.835513	-0.310652	-0.0351965	-0.0510484	-0.677259	-1.24821	0.551565	-0.74641		HOXA4	-0.955362	0.199779	0.876775	0.0265264	-0.947447	-0.673829	-0.0900241	-0.737867	-0.636788	0.197657	0.0839658
					TUT1	3	0.181385	-0.225534	-0.20791	0.304684	-0.51531	-0.359241	0.691234	-0.635834	-1.41344	-0.987386	-0.462852	0.14755	-0.698739	0.109782	2.49196	-0.526958	-0.687363	-0.354673	-0.609779	-0.685191	0.44916	1.28758	-0.476617	-0.515679	-1.45194	0.157499	1.23184	0.168984	0.227019	0.0828887		HOXA3	-0.952235	-0.341499	-0.608445	0.0569588	-0.949872	-0.696632	-0.23516	-0.832786	1.05618	0.469892	-0.528785
					EML3	3	1.42271	-1.99958	0.550808	0.504948	-0.77516	0.280213	0.179579	-0.711614	-0.347246	-0.0402944	0.554872	-1.06435	-0.0208282	-0.796712	-0.000334139	-0.286676	-0.337908	1.5546	0.244989	0.33916	-0.483094	-0.15663	-0.69553	0.558219	-0.464399	-1.49111	1.35709	0.428538	-1.01533	-0.51413		PHEX	-0.950585	-0.190812	-0.696272	-0.399724	1.05655	0.923736	0.135054	-0.366322	-0.757077	-0.264175	2.7589
					B3GAT3	3	1.47161	0.154845	-0.374097	0.00246372	-0.720174	-0.467487	0.00311235	-0.814138	-1.53886	0.158837	-0.468479	0.497168	-0.861264	-0.103638	0.679648	-0.617474	-0.602162	0.866936	-0.146441	-0.360993	0.825951	0.663369	-0.822562	0.343574	-1.44844	-1.38083	0.925013	-0.370606	0.479817	0.3844		FAM225A	-0.949611	2.38087	-0.661541	-0.413002	0.0972181	1.46855	-0.275623	-0.738527	-0.45827	-0.287357	-0.0581771
					DDB1	3	1.00085	2.64768	-0.2091	0.346068	0.133571	-0.801332	-0.684572	-0.452351	-0.481806	-0.662306	0.318307	1.90618	-0.560375	-0.517225	-0.386801	-0.733978	-0.291942	-0.032898	-0.212676	-1.00618	0.0655709	0.0627584	-0.446822	-0.371593	-0.944206	-0.506531	0.154979	0.167732	-0.222957	-0.684926		MMP25	-0.94368	-0.217548	-0.864079	0.0651211	-0.174679	0.087398	0.303899	-0.250337	0.196221	0.181179	0.913332
					RAB3IL1	3	0.927715	0.21382	-0.72444	0.396893	-0.218759	-0.750795	-0.287011	-0.702584	-0.67182	-0.0455091	-0.585316	-0.64665	0.147133	-0.287944	-0.381158	-0.556985	-0.44378	0.555228	0.0936523	0.0802288	-0.703244	-0.732412	-0.664578	1.70256	-0.531406	-0.252354	0.821876	-0.786269	0.814683	-0.0529444		MBNL3	-0.933502	-0.334715	0.404474	-0.089433	-0.824637	-0.49421	-0.0380822	0.512113	-0.00119754	0.854214	-0.648363
					EEF1G	3	-0.0347238	-0.911109	-0.057582	-0.606533	-0.325417	-0.388699	-0.0167442	0.529581	-1.08843	-0.92539	0.101757	-0.238988	-0.339726	-0.365879	-0.431405	-0.361429	-0.228773	0.42345	-0.148567	-0.319707	-0.838871	0.814558	0.657327	-0.148837	-0.942347	-0.0307037	0.305725	-0.100798	1.1462	0.287425		ADGRG6	-0.931748	0.109417	-0.916504	0.418146	-0.836136	-0.591354	0.340487	2.48439	-0.304137	0.570255	-0.837663
					DNAJC4	3	0.13649	-0.142007	-0.348598	-0.854193	-0.49924	-0.577204	0.0289958	-0.672682	-0.677144	-0.693476	-0.635135	1.47611	-0.3814	0.459962	0.174695	-0.406568	-0.624416	0.171334	0.838868	-0.345262	-0.258829	0.605814	-0.696789	-0.219165	-0.538451	-0.84652	0.306591	0.316341	-0.109521	0.50316		ITGA6	-0.908458	-0.351042	-0.856607	-0.224627	-0.611494	-0.406384	0.267087	-0.561967	1.28128	1.54189	-0.604586
					MACROD1	3	-0.358126	-0.314971	-0.265325	-0.323749	-0.400557	-0.0273316	-0.124167	0.69484	-0.48624	-0.632539	-0.500697	1.77107	-0.535032	0.510702	0.688103	-0.539297	-0.611847	-0.79521	-0.0853617	-0.527922	-0.771465	0.324378	0.769407	-0.479103	-0.310705	-1.03425	-0.743245	0.736424	-0.120006	0.19397		LCP1	-0.896076	-0.0784292	-0.447058	0.0292074	-0.760791	0.115746	-0.330396	-0.190035	-0.461882	-0.423206	-0.528172
					WDR74	3	0.487081	-0.558942	0.517824	-0.691692	-0.951376	0.316241	-0.0883514	0.518871	-0.643797	-1.10777	0.973448	-0.759406	-0.963908	-0.824627	0.848224	-0.694164	-0.16354	0.249068	0.884634	-0.759422	-1.04077	-0.578745	0.696968	-0.37216	-0.670027	1.47928	-0.135158	-0.461795	0.543742	0.105908		EVI2A	-0.879586	-0.049892	-0.66951	-0.546453	2.83914	0.101883	-0.43537	-0.446852	-0.513108	-0.518581	1.5642
					FERMT3	3	0.628035	-0.550391	-0.475371	-0.450888	-0.333353	-0.356734	-0.295724	-0.283713	-0.481725	-0.0416036	-0.292382	-0.619106	-0.102588	-0.343373	-0.339859	0.178769	-0.0772037	0.331585	-0.387671	0.419777	-0.591432	-0.609956	-0.356219	0.128824	-0.0866432	0.136014	2.24802	-0.506921	-0.5347	-0.463815		RAB23	-0.867059	-0.0860671	-0.198037	-0.163983	0.0980899	0.0485028	-0.0532208	-0.73387	-0.0574496	0.0149416	0.209833
					UBXN1	3	0.0573064	-0.0927963	-0.0803073	0.428177	-0.710332	-0.156443	-0.0572352	-0.350195	-1.04134	-0.660456	-0.0699152	-0.0988732	-0.448291	-0.174461	-0.0987456	-0.479767	-0.522675	0.0112235	-0.685998	-0.248049	0.116613	-0.307564	-0.381357	0.0749901	-0.951642	-0.453007	1.53378	0.715349	0.385518	0.061986		POU2AF1	-0.860711	-0.120985	-0.855919	-0.0653985	-0.794891	-0.112423	0.683632	-0.620502	0.354855	0.863095	-0.822292
					TAF6L	3	0.501688	0.24154	0.0727001	0.230782	-0.975734	0.0785579	-0.419681	-0.51115	-0.597905	-0.168917	-0.0314449	-0.129553	-1.11001	-0.172266	1.56047	-0.965553	-0.520532	-0.549017	0.363267	-1.0055	-0.301941	0.013541	-0.420381	-0.0852504	-0.668337	0.0527048	0.377252	-0.0147489	0.53419	0.113238		BTLA	-0.854407	0.223357	-0.63412	-0.384127	-0.725088	0.137082	-0.065319	-0.451944	-0.180908	-0.203808	-0.660221
					RPS6KA4	3	0.550065	-0.643873	0.489492	-0.742458	-0.835576	0.872051	-0.526436	0.61054	0.837894	-0.795424	2.66471	-0.525947	-0.802028	-0.307154	-0.698681	-0.32651	-0.0302591	0.642516	-0.364953	0.305961	-0.932001	-0.548275	0.426725	-0.09762	0.580203	-0.860571	-0.414629	-0.768884	-0.610741	-0.581272		GPR155	-0.853483	0.749779	-0.156369	-0.636065	1.94333	-0.37743	-0.589595	-0.364059	-0.592707	-0.0220009	0.818277
					SLC3A2	3	0.624983	-0.0957375	-0.239331	-0.0152986	-0.337128	-0.0930686	-0.479221	-0.248877	-0.323197	0.00748496	0.886978	1.33242	-0.412157	-0.167036	-0.38491	-0.383216	0.0715183	-0.20071	-0.487404	-0.386409	-0.552301	-0.406742	-0.159303	-0.267533	-0.555233	-0.256083	-0.551006	-0.209207	-0.263918	-0.352878		TNC	-0.849009	1.83766	-0.830412	-0.562971	0.00552306	0.179886	-0.114636	-0.584183	-0.482731	0.294379	1.88486
					VEGFB	3	0.703143	-0.0445196	-0.467176	-0.249537	-0.480801	-0.625432	-0.333843	-0.777052	-0.703431	-0.116169	-0.494674	2.63375	0.301586	0.548197	-0.710532	-0.306513	-0.492526	0.59221	0.108542	-0.0610298	0.642799	-0.407353	-0.689317	0.393101	-0.606868	-1.0572	-0.493611	-0.348421	-0.0327245	-0.350538		CHN1	-0.848614	-0.0885295	0.807889	-0.428893	3	-0.22485	-0.581218	-0.714275	-0.568152	-0.222723	3
					LRRN4CL	3	0.292857	-0.180233	-0.206147	-0.209782	-0.206573	-0.209484	-0.226048	-0.196379	-0.20885	-0.091889	-0.212381	-0.225982	-0.216848	-0.22407	-0.230374	-0.217202	-0.217385	-0.178473	-0.196882	-0.169564	-0.199378	-0.169942	-0.193052	-0.0387639	-0.187864	-0.225221	-0.224301	-0.22786	-0.181146	-0.184024		LINC01116	-0.839072	1.58325	0.949999	-0.432109	-0.697795	0.750567	-0.100503	-0.776639	-0.589256	-0.655277	0.0117058
					HNRNPUL2	3	0.759948	-1.20048	0.833326	1.5601	-0.310645	1.03776	-0.488857	-0.241141	-1.36084	-0.94621	0.492458	0.0730046	-0.222256	-0.426805	-0.947446	-0.682293	-0.42423	0.480892	-1.27839	-0.184932	-0.00639331	-0.15563	-0.432724	1.2955	-1.07147	-1.24691	1.26018	0.406444	0.57202	-0.298465		EPHA3	-0.838803	-0.29898	-0.548277	-0.285933	-0.103244	-0.384066	-0.743085	1.01164	-0.474978	-0.385507	0.326658
					HNRNPUL2-BSCL2	3	1.52915	-1.91638	-0.10148	0.40155	0.671811	0.000265654	-0.201999	0.649617	0.270996	-1.15032	0.667371	1.35363	0.0708943	-0.813328	-1.41414	-0.4742	0.130261	-0.34529	0.0364875	-0.343314	-0.294089	-0.0618952	0.74159	-0.0877562	0.519864	-1.24061	-0.469417	0.395456	-0.966033	-0.939804		FGF2	-0.804259	-0.28855	-0.603728	-0.65362	3	-0.358681	-0.672952	-0.537355	-0.626433	-0.423717	2.20429
					SNHG1	3	-0.442054	-0.917181	0.318013	0.391768	-0.605824	1.02147	-0.163508	-0.00661555	-0.24957	-0.385786	-0.123281	-0.685178	-0.888091	-1.17218	-0.867067	-0.823061	0.286835	-0.174208	0.762638	-0.787181	-0.277497	-0.575798	0.0313118	-0.612251	-0.666635	1.74815	2.10648	-0.927774	1.56411	0.01506		FAM198B	-0.799198	-0.0598167	3	-0.33853	0.0190077	1.86394	-0.649846	-0.578329	-0.285484	-0.224941	0.234223
					ATG2A	3	0.351825	-0.470881	-0.402369	0.101738	-0.863738	-0.577406	0.115078	-0.0393856	0.814034	-0.720243	0.246521	0.767522	-0.956783	-0.285682	1.14211	-0.296539	-0.610129	-0.177085	0.359109	-0.532507	-0.214828	-0.278243	-0.109914	-0.548807	0.428513	-0.463742	-0.409139	-0.00397896	-0.59779	-0.436363		ROR1	-0.781456	-0.236949	-0.333003	-0.656031	-0.661897	-0.223367	-0.656602	-0.260972	-0.577649	0.030233	-0.349628
					SCYL1	3	0.903989	0.687935	0.209616	-0.916414	-0.76229	-0.708821	-0.373544	-0.862333	-0.616931	-1.32665	0.459811	1.6052	-0.82916	-0.15935	1.31425	-0.496022	-0.574287	0.393847	0.168594	-0.65924	0.351794	0.912378	-0.955705	1.06318	-0.719	-1.29235	-0.890074	0.393385	0.463336	-0.0925634		THBS2	-0.747749	-0.181535	-0.628738	0.0398749	-0.258933	1.13531	-0.495375	-0.0966726	-0.240627	-0.115988	-0.334522
					FAU	3	-0.466154	-0.105508	0.203556	-0.663837	-0.986146	-0.0944403	-0.0956352	0.132057	-1.77223	-0.665426	0.13514	-0.0240894	-0.481017	-0.594143	0.898839	-0.691671	-0.50153	0.502397	0.15872	-0.39442	-0.0390072	0.0462598	0.187087	0.107595	-1.39873	-0.0686767	1.46766	0.22584	0.28925	0.495666		ANXA1	-0.731921	-0.0585055	-0.560309	-0.00203166	-0.711566	-0.434014	1.4949	-0.678548	-0.602531	0.364342	0.0339976
					VPS51	3	-0.272272	-0.792753	-0.33692	0.415901	-0.71632	-0.609252	-0.0441521	0.885902	-0.474657	-0.505276	-0.192018	0.511814	-0.413969	-0.50613	0.188995	-0.511048	-0.594352	-0.379973	-0.0968267	-0.403151	-0.278813	0.705806	0.980461	-0.246735	-0.307404	-0.681349	0.260564	0.0757339	-0.11581	-0.322855		HOXD8	-0.727167	0.156324	1.48332	-0.250992	-0.663107	-0.201585	-0.058425	-0.692202	-0.381626	-0.528397	-0.536553
					SF1	3	1.09316	-1.65065	0.0183919	0.559745	-0.377901	0.212093	-0.654562	-0.0808179	0.21418	-0.496188	1.13232	-0.10299	-1.0912	-1.54696	-0.654815	-0.72819	-0.231428	-0.0172989	0.537129	-1.19314	-0.250916	0.477286	0.114	0.0218108	-0.115928	0.232242	0.91373	-0.0529422	0.119717	-0.384693		DPT	-0.687994	0.0673217	-0.647937	-0.421676	-0.676969	2.22493	-0.433262	-0.176544	-0.203739	-0.428277	-0.67198
					KAT5	3	0.239388	-0.195463	-0.207603	0.703757	-0.463949	-0.426467	-0.70354	-0.246018	-0.784646	-0.00822654	0.146688	1.5051	0.0201759	-0.244444	-0.614125	-0.521166	-0.4547	-0.519854	-0.267358	-0.626534	0.509241	0.186241	-0.389281	-0.289169	-0.636627	-1.12349	1.24427	1.22728	-0.780666	-0.492781		CERKL	-0.686688	-0.141071	-0.565101	-0.402898	-0.458541	-0.0995187	-0.278151	-0.245311	-0.272708	-0.228174	-0.100691
					RELA	3	0.548632	-1.3462	0.277584	-0.536235	-0.246317	-0.13612	-0.267015	0.13172	0.546496	-0.457941	1.36797	0.258745	-0.479609	-0.865465	0.131095	-0.175304	0.0886649	0.508191	1.9346	-0.125051	-1.62737	0.19049	0.116147	0.39197	0.32111	-2.27646	-0.848944	-0.578851	-0.281064	0.186511		RAB7B	-0.641654	0.24438	-0.584864	-0.249816	-0.496165	-0.294582	1.0813	-0.36222	-0.56218	-0.189399	-0.157217
					MAP3K11	3	2.04703	-0.631946	0.0215565	-0.873736	-0.589087	-0.345543	0.223701	-0.183931	0.156861	-0.947292	0.0948239	-0.218849	-0.169546	0.110035	1.3915	-0.336211	-0.349904	-0.138715	0.133751	-0.184507	-0.33526	-0.259849	-0.117212	-0.647177	0.0693815	-0.962829	-0.272718	-0.221972	-0.649503	-0.139987		BCL2A1	-0.551162	3	-0.531075	-0.280122	-0.465176	-0.287429	-0.0180027	-0.27391	-0.139935	-0.204087	0.0772933
					SART1	3	0.739081	-0.704582	0.289186	0.0557399	-0.957925	0.095142	-0.471891	-0.318971	-0.657246	-0.894958	0.688674	-0.24951	-1.075	-0.755775	0.223204	-0.648155	-0.223018	0.236053	-0.385628	-0.389962	-0.136323	-0.440883	-0.36378	0.518005	-0.700281	0.180561	1.67139	-0.189769	0.74728	-0.202845		SHOX2	-0.505484	0.783585	-0.417647	-0.343158	-0.489047	0.385242	0.194851	-0.445363	-0.462103	-0.24488	1.89706
					ARL2	3	0.845776	0.313648	-0.17651	-0.0634778	-0.762156	-0.449825	-0.567535	-0.137781	-0.811144	-0.343232	-0.211295	0.195524	-0.47532	0.642652	-0.981079	-0.564083	-0.361754	0.0816271	-0.00974197	-0.250139	1.34988	-0.392022	-0.0967242	0.423849	-0.497467	-0.494494	-0.207919	-0.576986	0.173774	-0.2767		LEF1	-0.400306	1.29667	0.134371	-0.327759	-0.247414	-0.166852	-0.305866	-0.34006	-0.253861	-0.194519	-0.122936
					AP5B1	3	0.506924	-0.34927	0.00800815	-0.508285	-0.334909	-0.110482	-0.194254	-0.170961	0.303189	-0.561045	0.389458	0.286069	-0.286476	-0.0827631	-0.249458	-0.0163417	0.078081	-0.155922	-0.218146	-0.194472	-0.546054	-0.410282	-0.242405	-0.34587	0.120246	-0.546834	-0.382105	-0.20129	-0.451466	-0.311506
					CCS	3	-0.366155	0.355367	-0.0526226	-0.174969	-0.726342	-0.12714	0.485296	-0.606008	-1.15562	-0.904261	-0.39372	-0.503226	-0.250967	0.547113	3	-0.467425	-0.690656	-0.163682	-0.828689	-0.151582	0.084766	0.454165	-0.716936	0.0424331	-0.980015	-0.392023	0.855604	0.0151861	0.282217	-0.0125266
					CTSF	3	0.417955	0.0534667	-0.481259	0.598973	0.0126985	-0.506384	-0.148612	-0.753432	-0.757733	0.186985	-0.614513	0.0353399	0.0770621	0.412825	1.06884	-0.413715	-0.507238	0.0410621	0.0753494	-0.330577	0.100151	0.611214	-0.728513	-0.1223	-0.719082	-0.764647	-0.488436	-0.378911	-0.309433	-0.444898
					IGHMBP2	3	0.900284	-0.792774	0.682766	0.0256225	-0.564967	0.139494	-0.117906	-0.165978	0.670615	-1.01069	0.865253	-0.333204	-1.18412	-0.683757	0.550103	-0.466405	-0.334174	0.172244	-0.642466	-0.438556	-0.576395	0.793783	-0.261585	0.328557	-0.344862	-0.528928	-0.27781	-0.810709	0.0956458	-0.154719
					C11orf24	3	2.24405	-0.617425	-0.167982	-0.862609	-0.164308	-0.385954	0.107385	0.075564	-3.72947e-05	-0.542181	0.19398	-0.678646	-0.629806	-0.571572	0.898965	-0.163832	-0.21561	0.243474	-0.00861911	0.0290391	-0.949165	-0.392059	0.0732082	0.777382	0.3066	-0.764969	-1.04863	-0.844375	-0.029422	-0.0358013
					FAM86C1	3	0.875162	-1.04612	-0.18886	-1.6479	0.284231	-0.527303	-0.487764	0.26337	0.195319	-1.0052	0.566929	-0.335053	-0.92151	0.458271	-0.384451	-0.249667	-0.0495028	-0.227347	0.959297	-0.913892	-0.302219	-0.451832	0.620645	-0.493116	-0.17222	-0.266726	-0.209686	1.24553	-0.264711	0.530255
					ARRB1	3	0.959942	-1.00777	-0.381841	0.298659	0.653786	-0.790524	-0.389689	0.574985	-0.410556	-0.638218	-0.709129	-0.758911	0.197605	-0.507439	-0.372124	1.34765	-0.6902	0.416091	-0.715569	-0.0139127	-0.501986	0.562691	0.712357	-0.127573	0.7772	0.221671	-0.485979	-0.730388	-0.755428	-0.898587
					RPS3	3	-0.223841	-0.953013	0.0747483	-0.990786	-0.414773	-0.25427	-0.535652	1.15631	-0.763658	-1.04576	0.00425668	-0.756788	-0.622439	-0.985112	-0.757075	-0.413768	-0.143657	0.308511	1.50589	-0.39765	-0.515549	0.146334	1.43366	-0.337053	-0.366231	0.438604	0.943396	-0.400834	0.730728	0.281414
					CTD-2562J17.6	3	0.948792	-0.696371	-0.660949	1.81708	0.769623	-0.779628	-0.602981	-0.197698	-0.462797	-0.282962	-0.606786	-0.794142	0.182465	-0.501532	-0.692415	0.72076	-0.739792	0.801917	-0.723406	-0.427785	0.536804	0.39503	-0.183179	0.0389024	0.076112	-0.0015954	-0.0663148	-0.792189	-0.365043	-0.818424
					NARS2	3	0.930412	-0.477886	-0.231432	-0.405073	-0.237465	-0.451325	-0.761752	0.554876	-0.630388	-0.566711	-0.36521	0.0911039	-0.474165	0.256281	0.9651	-0.241961	-0.277557	-0.471802	0.406977	-0.841799	-0.886159	0.519174	0.627375	-0.681619	-0.515774	-0.202001	-0.11951	0.0689888	-0.0288981	-0.234815
					ALG8	3	1.25214	0.411085	0.0165838	-0.840494	0.436231	-0.487563	-0.117938	-0.150924	-0.610465	-0.352565	-0.584477	-0.152713	-0.493983	-0.407544	1.94566	-0.290803	-0.435806	-0.0549529	0.771745	-0.652557	-0.446841	0.204688	-0.154263	-0.693494	-0.268792	-0.843226	-0.94904	-0.1049	0.018641	-0.234121
					RPS28P7	3	-0.456923	-0.592653	-0.184802	-0.869328	-0.819627	-0.405864	-0.870312	0.0675212	0.0506979	0.633194	-0.755731	-0.450434	-0.782924	-0.400543	-0.215975	-0.718102	-0.877314	0.635676	1.38594	-0.261415	0.636891	0.23038	0.0994255	-0.277233	0.514777	0.598301	0.818738	-0.541934	-0.425633	-0.128874
					RAB38	3	0.805007	0.167911	-0.164017	-0.325279	-0.260857	-0.0667843	-0.271837	-0.312658	-0.192706	-0.317553	0.603788	-0.230838	-0.219034	-0.225789	-0.321057	-0.195132	-0.0383546	-0.261776	-0.268666	-0.279595	-0.322295	-0.313737	-0.31622	-0.309261	-0.297301	-0.301675	-0.258927	-0.192705	-0.258976	-0.260789
					ALG9	3	0.103102	0.549034	-0.252926	-0.676235	-0.184377	-1.23095	-0.182376	-0.0233791	-0.140834	-0.123711	-0.617069	0.93895	0.632444	0.112719	1.42657	-0.301196	-0.641478	-0.527069	-0.100949	-0.570572	0.477562	0.358628	-0.166057	-0.524108	0.270392	-0.989951	-0.546231	-0.196019	-0.840842	-0.47605
					HSPB2	3	0.0239155	-0.272543	-0.267212	-0.185397	-0.241385	-0.284158	-0.252926	-0.265713	-0.282555	-0.143178	-0.235906	-0.16121	0.0667272	0.360747	-0.271846	-0.249844	-0.253745	0.115221	-0.173864	-0.192498	-0.229039	-0.234216	-0.265801	0.106128	-0.263032	-0.274643	-0.293146	-0.194416	-0.239439	-0.27043
					RPS25	3	-0.454566	-0.37448	-0.0216202	-0.606524	-0.4657	-0.631036	-0.273821	-0.0566728	-1.10278	-1.10613	-0.474379	-0.423171	-0.0897746	-0.617505	0.0560141	-0.454734	-0.56985	0.905061	0.787595	-0.310159	-0.129893	0.55564	-0.0577776	-0.297381	-0.565033	-0.046897	1.78718	0.225758	0.850004	-0.334989
					VPS11	3	0.830099	0.535979	-0.589571	0.771392	-0.284221	-1.01566	-0.489788	-0.69004	-0.889885	0.193618	-0.737403	0.869512	0.977166	0.845338	-0.42319	-0.308632	-0.732905	-0.0594425	-0.561327	-0.492936	1.02341	-0.179489	-0.591352	-0.28277	-0.661164	-0.962571	0.417552	0.863983	-0.83037	-0.578129
					NLRX1	3	-0.151365	-0.573698	-0.137382	-0.377081	-0.806242	-0.253241	-0.0222148	-0.701613	0.0558265	-0.869111	2.33369	1.19245	0.00146719	1.4055	0.01505	-0.306246	0.0206761	-0.0100801	-0.338915	-0.127929	-0.405371	0.42855	-0.878933	-0.255836	-0.501463	-1.51278	-0.341417	0.605759	-1.12617	0.0362845
					DCPS	3	1.71391	-0.591676	0.142271	-0.843522	-0.530684	-0.00876072	0.354108	0.0452484	-0.774275	-0.550432	-0.0661902	1.93254	-0.589705	-0.645123	2.12905	-0.372368	-0.20381	-0.654962	-0.573055	-0.438626	-0.602307	-0.690411	0.0473276	-0.149497	-0.367965	-0.642892	0.216571	-0.589422	-0.329986	0.0878751
					ST3GAL4	3	1.24939	0.282965	0.00861043	-0.301146	-0.249872	-0.293843	-0.287372	-0.273206	-0.333421	-0.254724	-0.275631	0.509818	-0.302483	-0.296165	-0.229082	-0.258585	-0.25968	-0.184649	-0.312282	-0.208608	-0.207062	-0.267444	-0.228045	-0.0917262	-0.356146	-0.307839	-0.398026	-0.37253	-0.23162	-0.370993
					PKNOX2	3	1.2091	-0.383354	-0.373013	0.95114	-0.385456	-0.397229	-0.367021	-0.392553	-0.376254	0.326406	-0.365262	-0.387189	-0.356149	-0.387246	-0.381011	-0.311294	-0.326313	-0.286189	-0.166361	-0.273834	-0.332356	0.011235	-0.389867	-0.145804	-0.360386	-0.352493	0.445453	-0.147844	0.120851	-0.369587
					RPUSD4	3	0.144316	-0.890595	-0.0847715	0.0760406	-0.455101	-0.542638	-0.319329	1.62627	-0.663817	-0.293785	0.514469	-0.531291	-0.194468	-0.630999	0.774986	-0.430295	-0.210861	-0.186746	-0.757042	-0.275756	-0.90201	0.0892179	1.80291	-0.507147	-0.482797	-0.309103	0.162524	-0.498313	0.0674984	-0.317768
					ST3GAL4-AS1	3	1.55077	0.900124	0.831911	-0.0692815	-0.0378025	-0.340059	-0.338587	-1.21314	-0.733067	0.0618455	-0.238011	0.483203	-0.805663	-0.652433	-0.640141	-0.0674429	0.0443468	0.988459	0.375487	-0.499514	-0.0521104	-0.355898	-1.16592	0.996415	-1.00546	-1.03375	0.554416	-1.37438	0.484921	-0.335599
					PLEKHA5	3	0.908299	0.178191	-0.0190751	-0.474172	-0.413215	-0.50075	-0.118398	-0.397923	0.373957	-1.35947	0.0220407	-0.328231	1.27068	0.538058	-0.412235	-0.215865	0.256494	-1.42184	-0.935626	-0.000375949	-0.0718812	-0.229593	-0.442687	-0.750371	0.340398	2.60499	-1.3017	0.21373	-0.566286	-0.116328
					TMEM117	3	1.65364	-0.412727	0.313556	-0.0926222	-0.672662	0.353397	-0.531333	-0.0552151	0.609032	-0.17094	1.17939	2.01913	-0.850214	-0.600826	-0.625095	-0.932336	0.714675	-0.85093	-0.559878	-0.399669	-0.587138	-0.483848	0.0362452	-0.115042	0.0724865	-1.24596	-0.920571	0.0355286	-0.169946	-0.325511
					PRKAG1	3	0.860827	2.08405	-0.166193	-0.353119	0.344756	-0.284527	-0.387994	-0.185644	-1.36793	0.0883094	0.340232	1.76489	-0.21925	-0.131553	0.080026	-0.744601	0.0336897	-0.0098136	-0.0987548	-0.931269	-0.101997	0.264115	-0.27318	-0.208552	-0.938878	-1.07207	-0.538447	-0.167405	-0.724018	-0.720537
					LETMD1	3	-0.255995	0.536274	-0.310487	-0.266648	-0.522714	-0.555232	0.101277	-0.0323531	-0.831285	-0.754026	-0.747824	2.0345	0.167856	-0.0486399	0.163589	-0.496527	-0.590119	-0.418643	-0.569649	-0.413361	1.05363	0.229375	-0.0989847	-0.493795	-0.699785	-0.550018	0.329344	0.502137	-0.383553	-0.405586
					NCKAP5L	3	1.51211	1.83788	-0.165687	0.365134	-0.688555	-1.10374	-0.659058	-1.31124	-0.314568	-0.128992	-0.340765	-0.329676	-0.790168	0.0423961	-0.910945	-0.353783	-0.424095	0.588808	0.661165	-0.33156	0.806253	-1.24453	-1.22333	0.361532	-0.713575	0.678663	0.0521451	-0.506638	1.15091	0.179109
					EIF4B	3	0.347427	0.287457	-0.702632	-0.553827	0.13847	-0.848134	0.29696	0.271304	-0.777095	-1.25833	-0.233266	0.499618	0.835864	-0.314301	-0.160694	-0.468117	-0.328093	0.108032	-0.423222	-0.310254	-0.523902	0.643838	0.138087	-0.608434	-0.641226	-0.0320591	0.13049	0.595032	-0.240569	-0.552722
					C12orf10	3	0.12896	1.21598	-0.225395	-0.571602	-0.775359	-0.558182	-0.174045	-0.276788	-1.46124	-0.665724	-0.513096	0.353342	-0.225918	0.92735	0.086431	-1.00723	-0.665499	0.212246	-0.0168296	-0.692358	0.770939	-0.156427	-0.267301	-0.278292	-1.14865	0.159087	0.282544	0.251368	0.499641	0.491601
					PCBP2	3	-0.20045	1.28905	-0.590342	-0.914742	-0.17608	-0.429644	0.163302	-0.353933	-1.39555	-0.619365	-0.242875	1.51004	0.725353	-0.137141	0.432983	-0.727797	0.105086	0.356546	0.573679	-1.12373	-0.276926	-0.672832	-0.324579	-0.254268	-1.2807	-0.0670753	0.592276	0.438261	0.00800751	-0.410011
					ATP5G2	3	0.299763	0.861278	-0.0963299	-0.637651	-0.304378	-0.168565	0.205617	-0.193804	-1.14768	-0.756618	-0.467587	0.292542	-0.19252	0.196085	0.256789	-0.664463	-0.552079	0.0201726	0.0964415	-0.616999	0.141202	0.337541	-0.188879	-0.522785	-0.87971	-0.222892	0.389641	-0.576154	0.148005	0.117674
					RAB5B	3	0.560025	1.87519	0.025996	1.16973	0.290314	-0.268716	-0.255086	-0.664018	-0.639752	-0.570299	-0.0880211	0.94957	-0.200046	-0.108747	-0.250242	-0.291622	-0.518173	-0.424453	0.873941	-0.63148	0.604275	0.996817	-0.749574	-0.568267	-0.647233	-1.68839	-1.28863	0.123993	-0.588516	-0.604021
					CDK2	3	1.95126	-0.273831	-0.030489	-0.451817	-0.238474	0.259031	-0.23729	-0.163156	-0.257693	-0.256742	-0.116089	-0.3862	-0.350881	-0.349326	-0.32412	-0.306145	-0.122321	-0.215569	-0.124513	-0.331554	-0.479155	-0.337282	-0.184165	-0.132291	-0.28287	-0.160492	-0.221836	-0.378696	-0.128126	-0.267996
					CD63	3	2.28966	1.36238	-0.175151	-0.810554	-0.496879	-0.500881	-0.261189	-0.401768	-0.924679	0.0256273	-0.644528	0.220647	-0.138373	0.376278	-0.177566	-0.0414667	-0.588122	0.166244	-0.602429	0.0752727	-0.0891003	-0.481817	-0.443527	0.32821	-0.675378	-0.589516	-0.705335	0.442673	-0.332481	-0.325961
					ZC3H10	3	0.8349	0.0842707	-0.762889	1.07669	0.333272	-0.648208	-0.513688	-1.15208	-1.51994	0.458086	-0.798718	-0.454469	0.118578	0.0716088	0.246501	-0.418713	-0.547658	-0.263489	-0.100515	-0.614803	-0.475541	-0.267114	-1.18325	0.889016	-1.35167	1.19912	1.20242	0.852788	0.189177	-0.100756
					PMEL	3	1.95963	-0.238671	-0.238012	-0.238989	-0.238275	-0.238033	-0.237855	-0.238017	-0.238563	-0.238847	-0.238452	-0.238081	-0.238384	-0.237513	-0.236527	-0.238216	-0.238485	-0.23849	-0.238259	-0.238277	-0.23887	-0.238658	-0.238014	-0.238644	-0.238367	-0.238257	-0.238853	-0.238392	-0.238411	-0.238284
					NACA	3	-0.223965	1.34515	-0.0614335	-0.882334	-0.0904209	-0.0327462	-0.16568	0.0231443	-1.10681	-1.40377	0.124228	-0.537162	-0.169801	-0.484699	0.154124	-0.847266	-0.572747	0.16529	-0.733364	-0.669365	-0.286735	0.613092	0.000590559	-0.265305	-1.02693	0.550848	1.33021	0.154881	1.04787	-0.0348965
					RPL41	3	-0.434681	-0.392337	-0.0976635	-1.48883	-0.211756	-0.0224109	-0.289195	0.500925	-1.21052	-0.812214	-0.132239	-0.518664	-0.242579	-0.839414	-0.254479	-0.665623	-0.385251	0.470443	1.5683	-0.27637	-0.715538	1.12548	0.55093	-0.371652	-0.56734	0.356189	0.986262	-0.00491807	0.402888	-0.107789
					RPL14P1	3	-0.0639746	-0.383723	0.248476	-1.15086	0.0304946	-0.474297	-1.11127	0.146449	-0.15739	-1.24385	-0.642449	-0.152476	-0.610162	-0.318924	-0.316115	-0.403258	-0.87217	0.549204	0.736307	-0.536886	-0.192021	1.25445	0.311728	0.0703707	0.0138333	-0.141254	1.26401	-0.270748	1.59893	-1.08252
					AGAP2-AS1	3	1.64765	0.17388	-0.227779	-0.931126	-0.109099	0.328701	-0.303747	-0.337125	-0.119575	0.0140236	0.975578	-0.792252	-0.451985	-0.738507	-0.84393	-0.536615	0.234783	1.08264	-0.527679	0.484642	0.919573	-0.54124	-0.434594	1.08698	-0.336218	-0.767034	-0.908033	-0.840044	-0.519947	-0.622436
					PLXNC1	3	1.66508	0.149715	-0.401213	-0.215388	-0.0610459	-0.378575	-0.428365	-0.38563	-0.33285	-0.170109	-0.322759	-0.41781	-0.212637	-0.305034	-0.336004	-0.118744	-0.239006	-0.22838	-0.353099	-0.14123	0.824375	-0.43291	-0.411766	-0.104623	-0.239215	-0.317367	-0.422629	0.211119	-0.351951	-0.4069
					NT5DC3	3	1.41269	0.33782	-0.488231	0.640586	-0.282312	-0.444069	-0.303599	0.030154	-0.159998	-0.121562	-0.379627	-0.620903	0.375423	-0.203374	-0.256726	-0.367504	-0.230122	-0.338003	-0.467026	-0.353283	-0.604633	0.351492	-0.00704695	-0.0835351	-0.293814	-0.09832	-0.683879	-0.519667	-0.338189	-0.383017
					DDX54	3	0.497029	1.43058	0.60293	-1.08104	-0.899337	0.156226	0.12622	0.356114	-0.407309	-1.50922	0.846082	-0.208634	-0.962701	-0.0173177	0.488851	-0.839054	-0.337728	0.407345	-0.58617	-0.754287	-1.42398	-0.163373	0.442602	-0.0626698	-0.495024	0.521147	0.0191233	-0.147602	-0.0929579	0.0785967
					C12orf76	3	0.360183	0.635884	-0.448355	2.59365	-0.351087	-0.511567	-0.324043	-0.679032	-0.739377	1.6166	-0.699181	-0.259339	-0.236481	-0.115053	-0.367302	-0.128011	-0.382071	-0.294653	-0.201781	-0.498719	0.0786111	-0.361719	-0.687926	-0.352089	-0.791146	-0.400834	-0.197441	0.419249	-0.25661	-0.322006
					FBXW8	3	1.46308	-0.0110521	-0.579057	0.392597	0.474424	-1.09451	-1.18658	-0.448175	0.382686	0.131517	-0.65262	-0.137272	-0.297168	0.334205	-1.02039	-0.464036	-0.131099	0.754277	1.16768	-1.02795	0.362604	-0.252199	-0.528008	-0.14649	0.173605	-0.362659	-0.974461	0.181842	0.198074	-0.816398
					RPS2P5	3	-0.0844762	-0.861658	-0.311489	-0.885604	-0.417352	-0.381016	-0.734676	1.06432	0.37287	-0.0420656	-0.128869	-0.641512	-0.631073	-0.691237	-0.682218	-0.592058	-0.443949	0.16243	3	-0.469112	-0.77179	0.0835988	0.827154	-0.498121	1.03322	0.0321275	-0.00847847	-0.787682	-0.239816	0.363723
					P2RX7	3	1.51384	-0.0943096	-0.395373	1.37406	-0.248526	-0.357493	-0.289867	-0.38755	-0.333039	0.272194	-0.295028	-0.383737	-0.00898965	-0.289769	-0.193425	-0.219357	-0.295974	-0.110894	-0.295489	-0.317278	-0.331167	-0.364803	-0.403794	-0.204227	-0.298257	-0.319865	-0.379933	-0.358584	-0.394332	-0.398262
					P2RX4	3	0.0888798	0.0270712	-0.565822	-1.14295	0.344298	-0.461017	0.222502	0.398325	-0.989488	-0.685537	-0.925268	-0.211696	0.520571	0.919589	0.309206	0.706375	-0.116404	-0.569021	-0.326531	0.461577	-0.688072	0.722886	0.19329	-0.214935	-0.237661	-1.09247	-0.931595	-0.098499	-0.829937	0.878092
					SPPL3	3	0.422305	1.05981	0.24384	0.597719	-0.474683	0.83649	-0.584271	-0.711786	0.636892	-0.360981	2.17217	1.52343	-0.827776	-0.284956	-1.41276	-1.17556	0.0254176	-0.101769	-0.0167505	-1.26367	0.112068	-0.736342	-0.785921	-0.299872	-0.456169	-0.492601	-0.233347	0.386814	-0.198367	-0.842137
					SNRNP35	3	0.0557131	0.718335	0.461734	-0.650373	-0.609818	0.290982	0.161343	-0.71917	-1.32523	-1.09733	-0.0283583	0.61557	-0.401111	0.254178	1.24263	-0.715697	-1.05599	-0.150684	-0.881161	-0.542803	1.15738	0.330926	-0.854642	-0.387967	-0.968745	-0.186194	1.44088	0.340854	-0.304588	0.0112038
					NCOR2	3	0.114161	0.0707042	-0.798624	0.268376	-0.482879	-0.51067	-0.566908	-0.336209	1.22099	-0.359949	-0.166571	0.363241	-0.406902	-0.796313	-0.976798	0.0940769	-0.407601	0.41753	0.503104	-0.0452105	0.440395	-0.236191	-0.193765	0.236752	0.794122	-0.831881	-0.518026	-0.703188	-0.388162	-0.428218
					SLC15A4	3	1.62111	-0.80022	-0.452193	-0.626919	-0.283331	-0.399728	0.287029	-0.60082	-0.543341	-0.0316361	-0.0535475	-0.321302	3	0.970199	0.189317	-0.279089	-0.346292	0.0468184	-0.695767	-0.15846	-0.324244	-0.725	-0.582271	0.0192206	-0.573751	0.0267946	-0.439785	0.222057	-0.779635	-0.7833
					DDX51	3	0.277003	0.728166	0.185006	1.59265	-0.731284	-0.231436	-0.607978	-0.164556	-0.878955	-0.290722	-0.449457	0.119808	-0.640069	-0.10048	-0.320818	-0.895517	-0.65484	-0.607706	-0.794866	-1.07831	0.431997	-0.413041	0.0624458	-0.3789	-0.922492	2.32213	1.25599	0.086677	-0.246468	-0.178307
					MMP17	3	2.45312	-0.320771	-0.287614	0.0531897	-0.180146	-0.292033	-0.35798	-0.322728	-0.277253	-0.0900319	-0.0875747	-0.378815	-0.373879	-0.370603	-0.372782	-0.227405	-0.276998	-0.00778019	-0.34948	-0.223491	-0.0997036	-0.347577	-0.308578	0.0307888	-0.319798	-0.195135	-0.278396	-0.365522	-0.177365	-0.314771
					CRYL1	3	0.0569331	-0.566615	-0.574041	0.401946	-0.576103	-0.691838	-0.467578	0.356413	-0.678438	-0.0204518	-0.680348	0.457951	1.30792	1.42003	2.44873	-0.551907	-0.640169	-0.581213	-0.706311	-0.366199	-0.0948315	0.252053	0.405559	-0.523716	-0.454189	-0.795536	-0.405411	-0.203849	-0.701228	-0.463931
					RP11-172H24.4	3	0.228978	-0.306479	0.0746327	3	-0.533027	-0.494515	-0.615599	0.502645	-0.0742943	1.47658	-0.396991	-0.483609	-0.729171	-0.713921	-0.740735	-0.368318	-0.181205	-0.629001	0.131031	-0.519561	-0.630323	-0.313401	0.750777	-0.355756	-0.0846583	-0.459014	-0.566042	-0.272041	-0.0059639	-0.288288
					TPT1-AS1	3	1.53465	-0.342987	-0.79468	1.33094	-0.55377	-1.0252	-0.531866	-0.315337	-0.562732	0.0365951	-1.00616	-0.445227	-0.0496926	0.634982	-1.13908	-0.88834	-0.957071	-0.71761	0.0492905	-0.133645	0.624578	-0.418878	-0.0301686	0.269477	-0.29089	-0.538538	1.08656	0.782806	0.833544	-0.230621
					SETDB2	3	1.68418	0.170514	-0.558352	-0.628721	0.0354444	-0.397554	-0.30131	0.113506	-0.261633	-0.832194	-0.634414	1.28273	0.106629	0.32985	-0.262123	-0.280972	-0.533807	-0.634638	-0.751839	-0.260844	-0.549177	0.0254368	0.225927	-0.360011	-0.0325654	-0.239794	0.354189	0.200447	-0.751571	-0.725878
					TDRD3	3	1.62131	-0.494246	-0.264953	-0.654885	0.488921	-0.549778	-0.328816	0.612342	-0.515752	-1.48432	-0.617683	0.133273	1.41506	0.658857	-0.429021	-0.877237	-1.03422	-0.122458	-1.57419	0.100816	-0.597739	-0.180709	0.674075	-0.294221	-0.378202	-0.640745	1.12541	0.718897	-0.0919768	0.0475613
					CCNB1IP1	3	-0.199259	-0.527924	-0.338527	-0.360618	-0.880471	-0.624183	-0.130209	0.416487	-0.644543	-0.708515	-0.49069	3	-0.14928	-0.257011	0.0141788	-0.851565	-0.267303	-0.954016	0.517046	-0.766336	-0.523553	-0.785081	0.497141	-0.339549	-0.867968	1.31146	0.231293	0.392124	1.08747	0.0119427
					C14orf93	3	0.138313	-0.946479	0.118833	0.0296616	-0.205233	0.325193	0.23986	-0.090828	-0.631685	-0.758598	-0.48927	0.0246252	-0.420155	-0.113399	-0.0632375	-0.516542	-0.632351	-0.83732	0.151892	-0.15467	-0.808849	-0.497892	-0.0636172	-0.212624	-0.612216	-0.945247	3	0.746884	0.17125	0.248184
					OXA1L	3	0.571481	1.09793	-0.462121	-1.34112	-0.529338	-0.319077	0.152577	-0.208983	-0.587217	-1.10749	-0.247264	1.54652	-0.105168	0.247777	1.52501	-0.582766	-0.741001	-0.29276	0.264361	-0.670269	-0.401869	-0.68171	-0.369801	-0.309058	0.0819828	-0.0282228	0.210916	0.056857	-0.387961	-0.480502
					RABGGTA	3	0.213456	0.569818	0.121705	-1.44486	-0.881136	1.0113	-0.570218	-0.299214	-0.203095	-1.41066	2.05317	0.770797	-0.922103	-0.373899	-0.0486917	-0.40734	-0.368006	-0.134644	0.43686	-0.648034	0.777473	0.116625	-0.444431	-1.06205	-0.6197	-0.0587281	0.907966	0.692528	-1.08187	-0.118007
					HECTD1	3	-0.166889	-0.282766	-0.332451	-0.178356	0.523555	-0.0409061	-0.286373	-0.427409	1.20334	-1.06373	0.816255	1.59612	0.0132171	-0.641684	0.272756	0.11167	-0.175609	-0.472955	-0.903386	-0.260157	-0.371269	-0.150633	-0.569089	-0.135198	0.103085	-0.644413	-1.09664	0.670969	-0.788099	-0.592118
					RPL36AL	3	-0.116931	1.24376	0.208079	-1.1771	-0.461264	0.252218	-0.16223	-0.0683105	-1.17189	-1.47809	0.312841	0.238296	-0.296531	-0.758196	1.22077	-0.452706	-0.68625	0.364534	-0.835466	0.0233025	0.784708	0.44101	-0.442114	-0.194461	-0.510431	-0.286401	1.2037	0.582814	-1.26052	-0.320288
					RPS29	3	-0.322614	-1.04901	0.0412678	-1.11214	-0.352255	0.0538109	-0.63953	0.633233	-0.377184	-1.06109	-0.0144249	-0.582648	-0.865705	-0.972532	0.00428209	-0.440124	-0.37493	0.634969	0.64897	-0.0840703	-0.570075	0.174299	0.25948	-0.284078	-0.175032	2.12431	1.98145	-0.309682	0.0231151	-0.5646
					SAMD4A	3	1.12829	-0.855694	-0.702271	1.66658	-0.55681	-0.768933	-0.26447	-0.623798	-0.454275	1.02019	-0.384885	2.11471	0.134197	-0.267398	0.0223144	-0.0766442	-0.483554	-0.261857	-0.695719	-0.0590413	-0.349577	-0.372747	-0.680918	0.674928	-0.380322	-0.82574	-0.799232	0.86093	-0.439369	-0.831612
					PYGL	3	0.992435	-0.618787	0.454883	-0.567285	-0.255958	0.354861	-0.288486	-0.437481	-0.306221	-0.13204	1.32808	-0.680365	-0.0851602	-0.340591	1.20219	-0.272419	-0.140152	0.0797077	-0.403618	-0.425316	-0.66851	-0.55167	-0.425968	-0.113824	-0.602715	-0.00671523	-0.572526	-0.563286	-0.276416	-0.278701
					MAX	3	0.991957	-0.252385	-0.277411	-0.182747	0.0132724	0.765242	-0.90125	-0.248475	-1.04766	-0.521783	0.789348	-0.231127	-0.186233	-0.433081	-0.891543	-0.333058	-0.110793	0.187001	-0.546512	-0.0706662	-0.178206	-0.0181204	-0.405726	0.63092	-0.849964	-0.809282	1.75157	0.544103	-0.69165	-0.678781
					PLEKHH1	3	0.853223	-0.214873	-0.384644	0.676835	-0.448595	-0.423949	-0.567819	0.0933172	-0.221912	-0.230251	-0.571049	0.216087	-0.398414	0.121111	-0.617708	-0.637208	-0.584018	-0.653344	-0.356098	-0.390954	-0.490131	1.42191	0.00597993	-0.707713	-0.00404977	-0.0230694	-0.529622	1.14235	-0.52826	-0.106165
					ZFYVE26	3	2.33505	-0.354274	-0.464625	0.546746	0.419116	-0.00994354	-1.02971	-0.939477	1.19036	-0.476036	0.945303	0.784102	0.111382	0.299465	-0.781383	-0.0130282	-0.287892	-0.344976	-0.591894	-0.423859	-0.407632	-1.01412	-1.12318	-0.16626	0.302875	0.601206	-0.448604	-0.326878	-1.00183	-0.830497
					RPL7AP6	3	-0.398572	0.461439	-0.315606	-0.588607	-0.372471	-0.211958	-0.869903	-0.182271	0.425152	-0.500899	-0.225366	-0.293491	-0.531274	-0.569382	-0.61831	-0.355197	-0.5303	0.0841804	1.53521	-0.431421	-0.133094	0.524078	-0.250613	-0.275741	1.02376	-0.451768	0.573909	-0.200173	0.332288	-1.14914
					RP4-647C14.2	3	1.07193	-0.569677	-0.203134	-0.500643	0.0144183	-0.472068	-0.456785	-0.490771	0.0196255	-0.492226	-0.0460325	-0.161552	-0.27009	-0.352222	-0.538482	0.135082	0.260526	-0.414726	-0.494271	-0.199288	-0.440402	-0.302244	-0.52539	-0.295532	-0.195714	0.688945	0.929999	0.683354	-0.616769	-0.568459
					ADCK1	3	0.651412	0.258615	-0.24376	0.649775	-0.623993	-0.350526	-0.854853	0.144481	-0.299854	-0.189256	-0.415563	1.33859	-1.16353	-0.20608	0.0123061	-0.640655	-0.56547	-0.408746	-0.415277	-0.587504	0.205856	0.0851297	0.230409	-0.435679	-0.232921	-0.247672	0.247175	-0.198155	-0.441379	-0.0101393
					NEK9	3	1.16999	0.965876	-0.875128	0.0109577	0.354194	-0.798885	-0.381664	-0.853207	-0.871745	-0.610653	-0.286569	1.19465	0.122725	0.0556143	0.233267	-0.289947	-0.443925	0.054437	-1.75307	-0.157016	0.642541	0.625412	-1.02306	1.22732	-1.2324	0.216854	1.10156	0.241673	-0.611428	-1.32569
					VIPAS39	3	1.68127	-0.391813	-0.0293932	-0.139312	-0.0835518	-0.381255	-0.245389	-0.928506	-0.792374	-0.786687	0.31745	-0.216179	-0.361925	0.0929591	0.0444903	-0.708135	-0.553534	-0.114381	0.195266	-0.321647	-0.851363	-1.00691	-1.01377	1.10141	-0.730699	0.954016	0.792136	0.262377	0.706965	-0.553573
					FOXN3-AS1	3	-0.144604	0.254092	-0.0307914	-0.859277	-0.554751	-0.11073	-0.686019	-0.680863	-0.559648	-0.632244	0.243151	2.26136	-0.115367	-0.275889	0.128007	-0.361912	0.0254185	-0.7877	0.218753	-0.544635	0.579519	0.683378	-0.662036	0.0221589	-0.502511	-0.739975	-0.0437136	-0.0561034	-0.268072	-0.123231
					RIN3	3	1.49231	1.39675	-0.472998	-0.456783	-0.778708	-0.359075	-0.060706	0.00219916	-0.18431	-0.326842	-0.247801	-1.1154	0.13411	-0.307588	0.356115	-0.0633943	-0.421877	0.160943	-0.253842	-0.0592182	-1.17599	-1.04444	-0.119637	1.32809	0.218298	-0.556172	1.23707	-1.00402	-0.56289	-0.608382
					ITPK1	3	1.50162	-0.584654	-0.719793	2.1463	-0.473091	-0.516764	-0.640046	0.379073	-0.274372	-0.177488	-0.611514	1.74929	-0.60576	-0.30276	0.474455	-0.8301	-0.855357	-0.856189	-0.333273	-0.14134	0.780783	-0.166242	0.237896	-0.494233	0.164912	-0.0797436	-0.925055	-0.371591	-0.991161	0.0854636
					TMEM251	3	1.93476	0.0495458	-0.322489	-0.662266	-0.131424	-0.0563262	-0.854205	-0.330071	-0.813826	0.0196863	-0.260791	1.61562	-0.39786	0.226883	-0.456316	-0.39682	-0.0415185	-0.980095	0.18651	-0.445691	-0.964812	2.37709	-0.336827	-0.270502	-0.699635	-0.423019	-0.458098	-0.111644	-0.315486	-0.139098
					TTC7B	3	1.46165	-0.318648	0.173224	0.791891	-0.697759	-0.679135	-0.722358	-1.01705	-0.572502	0.192222	-0.0509618	2.57222	0.389157	0.255597	-0.461949	-0.726669	-0.113832	-0.461267	-0.364679	-0.540837	1.19211	0.207738	-1.00385	0.559331	-0.781756	-0.45103	-0.780116	-0.634718	-0.18665	-0.55423
					WDR25	3	0.40719	0.0790637	-0.697763	0.313082	-0.319449	-0.663488	-0.66384	-0.550467	-1.67139	-0.173563	-0.566851	-0.164322	-0.753136	-0.21868	-0.0325176	-0.435835	-1.06259	-0.535369	-0.0943439	-0.686944	1.12962	0.769898	-0.815464	0.40792	-1.34874	1.18271	1.59359	1.8889	0.177602	0.359328
					CINP	3	1.12896	0.645717	-0.0751296	-0.353968	-0.5533	0.17086	-0.552061	-0.221788	-1.11252	-0.00484729	0.568606	1.08755	-0.89821	-0.70657	1.11996	-0.709484	-0.266372	-0.0117797	-0.118972	-0.673938	-0.526937	0.126931	0.00580511	0.0172639	-0.931027	-0.171638	0.0900028	-0.904089	-0.496294	-0.0177116
					AKT1	3	1.47476	0.355781	0.165166	-0.815742	0.160919	-0.0748113	-0.863404	-0.172713	-0.321113	-0.538829	0.496783	1.52371	-1.12758	-0.916583	-0.424032	-0.134035	0.0359793	-0.940656	-0.129343	-0.376275	0.45132	1.47069	-0.371879	0.776539	-0.629054	-1.49932	-1.05685	0.033878	-0.216934	0.06326
					ADSSL1	3	-0.353448	-0.132706	-0.38611	-0.609264	-0.391689	0.27824	-0.403794	-0.805326	-0.48338	-0.15819	0.0408546	0.252702	3	-0.25217	0.607158	-0.171409	-0.0674936	-0.596093	-0.258779	-0.460772	0.245316	-0.259326	-0.793027	-0.447605	-0.637624	-0.610746	-0.306598	0.352707	-0.0798343	-0.139532
					TECPR2	3	0.509044	0.139327	-0.52863	1.57476	-0.187447	-0.574419	-0.761824	-0.603186	-0.167895	0.222119	-0.0746317	0.202022	-0.277897	0.0104198	-0.741262	-0.500409	-0.435239	-0.453142	-0.376148	-0.494649	0.179385	-0.0859324	-0.600112	0.415625	-0.394249	-0.493419	-0.0930603	0.280677	-0.173787	-0.280804
					NUDT14	3	-0.212112	-0.0671468	-0.356919	-1.20848	-0.912979	-0.213355	-0.61449	0.484589	-0.813222	-1.05518	-0.133665	1.24725	-0.163312	-0.0356491	-0.121058	-0.0248921	0.0720992	-0.657374	0.688341	-0.411189	-0.546384	0.164834	0.868341	-0.887616	-0.718711	-0.814172	0.125368	1.13794	0.217867	0.794324
					OCA2	3	-0.136308	-0.194532	-0.194408	-0.191664	-0.193343	-0.18648	-0.166821	-0.184836	-0.186574	-0.192888	-0.185367	-0.19106	-0.171925	-0.184544	-0.18928	-0.186479	-0.177577	-0.191953	-0.152798	-0.186758	-0.193544	-0.187972	-0.182485	-0.194308	-0.190702	-0.149313	-0.187305	-0.16776	-0.117578	-0.170691
					ATP10A	3	1.31433	-0.511479	-0.458465	0.310107	0.00847337	-0.497751	-0.308858	-0.43341	-0.379317	-0.243519	-0.390831	-0.545302	-0.271047	-0.163645	-0.527126	0.18018	-0.325168	2.14247	-0.267518	0.109193	-0.480382	-0.137778	-0.426118	0.0943266	-0.236103	-0.323407	-0.471987	-0.251242	-0.50864	-0.468292
					DPH6	3	0.357887	0.786812	-0.145776	-0.228386	-0.43817	-0.184048	-0.420052	-0.15672	0.0296036	-0.0492437	-0.0713508	2.44944	-0.30503	-0.15472	-0.156533	-0.746371	0.141172	-0.76457	-0.316832	-0.816547	-0.555607	-0.375948	-0.192785	-0.863269	-0.261323	1.32072	-0.00631302	0.821708	-1.27478	-1.16183
					TYRO3	3	1.22193	-0.247153	-0.26045	1.35935	-0.442818	-0.176459	-0.216193	-0.419108	-0.225447	0.694163	-0.0919824	-0.49581	-0.486196	-0.544555	-0.504504	-0.406458	-0.224675	-0.187499	-0.306085	-0.338967	-0.503583	-0.433781	-0.418854	-0.138725	-0.314384	0.876061	-0.590036	-0.379064	-0.108629	-0.37017
					RPAP1	3	2.10229	-0.275801	-0.134693	0.672368	-0.678477	-0.538532	0.176138	0.0102608	0.505728	-0.527603	0.416709	0.431594	-0.935148	-0.597798	0.374935	-1.0572	-0.0210919	-0.532976	-0.450836	-1.10168	-0.444509	-0.245862	0.0214246	-0.25687	-0.398026	1.20148	-0.121148	-1.12712	0.0310633	-0.465687
					ZNF106	3	1.86211	-0.332991	-0.42744	0.122077	-0.100814	-0.244241	-0.451523	-0.297546	-0.0443123	-0.126684	-0.104677	-0.0647842	-0.0821217	-0.340256	-0.419394	-0.246436	-0.245014	-0.148406	-0.459021	-0.361595	-0.275955	-0.025483	-0.348159	-0.081406	-0.159671	-0.121722	-0.333694	-0.1506	-0.44151	-0.472997
					VPS18	3	1.21628	-0.105771	-0.291998	-0.0304659	-0.427401	-0.360078	-0.288736	-0.71809	-0.616991	-0.366611	0.00528514	2.20483	-0.373457	0.201048	-0.118322	-0.412837	-0.436214	0.262772	-0.613696	-0.291747	0.316014	-0.271809	-0.823986	0.0404486	-0.604511	-0.191816	-0.356082	0.172708	-0.723992	-0.352371
					CHAC1	3	0.207009	-0.565917	-0.246246	-0.673722	-0.659639	0.0634072	-0.366508	0.300422	0.156659	-0.474201	0.123392	1.08704	-0.715199	-0.739356	-0.136676	-0.365698	-0.0078942	-0.223294	0.489597	-0.359453	-0.114248	-0.531117	0.331208	-0.536277	0.200398	-0.080814	-0.635427	-0.769228	0.156401	0.230403
					CHP1	3	0.192801	0.13552	-0.178914	-0.728541	-0.308899	-0.150115	0.773958	0.0441469	-0.0321781	-0.964689	0.114778	0.618951	-0.450763	0.158962	2.01468	-0.135226	-0.281374	0.049433	-0.91272	-0.0758234	-0.381553	-0.221246	-0.172664	-0.79916	0.0590554	-0.32367	-0.65856	-0.254984	-1.05176	-0.473571
					GANC	3	1.58086	-0.782837	-0.280811	-0.121611	-0.392993	0.221733	-0.0700434	0.240544	0.299108	-0.34979	0.922034	-0.0167258	-0.000420983	-0.0449652	-0.293456	0.400042	-0.0865415	-0.41912	-0.913577	-0.216911	-0.475686	-0.831186	-0.0496339	-0.150458	0.111187	-0.772567	-0.361496	0.713769	-1.39289	-0.857174
					RP11-164J13.1	3	0.448889	-0.382979	-0.319262	0.0117127	-0.432119	-0.161597	0.0261181	-0.160731	-0.0884377	-0.204297	-0.3188	-0.469166	-0.036149	0.0596262	0.0838664	0.129805	-0.252958	-0.255055	-0.431629	-0.0879874	-0.442878	-0.323981	-0.234262	-0.279883	-0.345881	-0.164445	-0.0526205	0.308664	-0.537743	-0.330785
					RPL4	3	0.572899	-0.519418	0.0680653	-0.61075	-0.668298	-0.163246	-0.243888	-0.0704903	-0.962337	-1.47658	0.108531	-0.291176	-0.562434	-0.738535	-0.34681	-0.923489	-0.473899	0.322795	0.0996689	-0.639554	-0.270225	0.510646	-0.03268	-0.12898	-0.740246	1.47195	1.33027	0.227018	0.963375	0.0793542
					MAP2K5	3	0.723689	-0.323742	-0.600941	0.469449	-0.383417	-0.437213	-0.177161	-0.188632	-0.916793	0.168167	-0.296228	1.10483	-0.323924	-0.367832	-0.0794311	-0.925209	-0.387497	0.27537	-0.452274	-0.734917	1.44755	0.0754105	-0.251712	0.42497	-0.808721	-0.437308	0.860872	-0.126402	-0.640736	-1.01898
					RPLP1	3	0.465505	-0.304988	0.0641769	-0.948144	-0.40394	0.0235719	-0.428024	0.0128566	-0.645928	-0.901612	0.0918169	-0.654626	-0.683199	-0.714885	-0.141373	-0.542344	-0.0355747	0.482971	0.226892	-0.362941	-0.632493	0.0703859	0.0307144	0.250077	-0.501688	0.658833	1.02448	-0.612473	0.25664	0.122063
					NOX5	3	-0.0212553	-0.195941	-0.125438	-0.23483	-0.10614	-0.145082	-0.249593	-0.27226	-0.213845	-0.261675	-0.124598	-0.186096	-0.186188	-0.173822	-0.272164	-0.20658	-0.224235	-0.181119	-0.163829	-0.191358	-0.221566	-0.00484089	-0.269329	-0.223546	-0.255332	-0.236313	-0.077881	-0.0149543	-0.187335	-0.146269
					NEO1	3	-0.32778	-1.35166	-1.25645	0.887098	-0.204051	-0.835694	0.66476	0.562278	-0.0311831	-0.207915	-0.726126	-0.115499	0.179645	-0.103394	-1.226	-0.876916	-0.0375314	1.47502	0.94369	-0.367764	-1.10445	1.68045	0.726495	-0.184067	0.0371951	-0.761447	0.232001	-0.733092	0.0204749	-0.440472
					CSK	3	1.59133	-1.01437	0.259659	-0.708313	-0.811675	0.958279	-0.458161	0.396445	0.0680515	-0.812128	0.774676	-1.29298	-1.01336	-1.10901	-0.107707	-0.644547	0.337959	-0.327442	-0.237211	-0.60189	-0.933491	-0.367381	0.257072	0.1721	0.212596	0.865583	2.09014	-1.05563	0.168664	0.14321
					UBL7	3	1.48768	-0.22525	-0.390946	0.128741	-0.644895	-0.0687724	-0.209884	-0.63497	-0.921926	-0.425621	-0.286476	0.53458	-0.970219	-0.358431	-0.0286608	-1.00938	-0.539648	0.351915	0.999219	-1.12305	-0.722593	-0.135414	-0.60723	0.0885685	-0.571446	-0.173876	1.40477	-0.158331	0.66907	0.468649
					HEXA	3	1.94348	-0.0333834	-0.323211	-0.858603	-0.420338	-0.536184	-0.333204	-0.546459	-0.936227	-0.494625	-0.541398	1.28983	0.329197	0.519892	0.376786	-0.0280288	-0.183068	0.305998	-0.615687	-0.251538	0.195957	-0.532109	-0.644264	0.0612912	-0.707863	-0.45334	-0.514309	0.523597	-0.58649	-0.242336
					DNAJA4	3	1.50755	-0.696719	1.09529	-0.835803	0.511012	0.54361	-1.12083	0.20543	0.182749	-0.833593	0.260989	0.401763	-0.81146	-0.268688	-1.23442	-0.441608	0.0443451	-1.03341	-0.815779	-0.100751	1.49237	1.34225	0.0968889	-0.690181	0.103292	-0.340284	-0.441583	-0.644946	-0.651923	-0.364729
					IMP3	3	0.677823	0.374094	0.214101	-0.887804	-0.749011	0.968912	-0.268323	0.045068	-0.732216	-0.686514	0.743401	0.0765355	-0.359071	-0.955213	1.37069	-1.24386	-0.332782	-0.0644031	0.057713	-1.04019	-0.0881237	0.317154	0.0191696	-0.965428	-0.428175	0.126607	1.7306	-0.564537	-1.00421	-0.118052
					ODF3L1	3	0.768762	-0.837284	-0.498325	-0.788921	-0.5992	-0.0400969	-0.185515	-0.376568	0.18018	-0.567551	0.67367	-0.440724	-0.233218	0.140617	-0.14502	-0.30505	0.645655	0.217135	-0.492839	0.0170268	0.314534	-0.641158	-0.361285	-0.260362	0.232534	-0.756504	-0.065184	-0.237183	0.121718	-0.364454
					RPS17	3	0.124038	-0.611937	-0.102329	-1.08715	-0.502862	0.0400667	-0.0703039	-0.189845	-0.595176	-1.28451	-0.00341105	-0.373211	-0.707589	-0.802608	-0.0298277	-0.774064	-0.257256	0.519834	1.39794	-0.47416	-0.48677	0.147496	-0.175585	-0.0906887	-0.22915	1.35834	1.21086	-0.403139	0.549994	-0.281785
					ST20-AS1	3	1.67044	-0.434111	-0.870829	-0.65214	-0.488009	-0.637017	0.290912	-0.479735	-0.425395	-0.408373	-0.383341	0.624265	-0.444812	0.144461	0.737498	-0.343124	-0.180173	-0.536616	-0.617934	-0.458728	1.43158	1.80129	-0.479009	-0.45734	-0.341614	0.164817	-0.218097	-0.462238	-0.612258	-0.811297
					UNC45A	3	1.5036	0.124509	0.805631	-1.83632	-0.260376	0.579882	-0.137002	-0.457616	-0.678219	-1.12337	1.0697	0.798422	-0.440404	0.120799	-0.518039	-0.911594	-0.00817649	0.231915	-1.21942	-0.481827	0.735943	1.01086	-0.454013	0.965807	-1.19744	-0.573432	-0.0332981	-0.246009	-0.618925	-0.150616
					VPS33B	3	2.41602	0.669057	0.00741079	0.851012	-0.685685	-0.198407	-0.0808409	0.0318012	-1.01359	-0.337317	-0.287183	0.260845	-0.858083	0.0503767	-0.332017	-0.849676	-0.6173	-0.199898	-1.33721	-0.280659	0.325266	0.067973	-0.0337156	0.0953451	-1.03674	0.452134	0.308856	-0.417419	-0.41825	-0.459492
					FAM174B	3	0.0387306	-0.659095	0.519717	-0.668258	0.666401	-0.646026	-0.395847	-0.51334	-0.602621	-0.719816	-0.67695	0.556854	-0.554045	-0.69867	-0.590485	0.0600318	-0.524968	-0.559782	-0.25358	-0.0487031	0.865316	2.74495	-0.528154	-0.440289	-0.477718	-0.566012	-0.310085	1.11938	-0.284795	0.528679
					NPRL3	3	0.576392	0.707326	-0.564843	0.432869	-0.32	-0.789216	0.00929674	-0.31512	0.0433108	-0.305287	-0.584243	1.25805	-0.575127	0.834477	-0.77651	-0.673859	-0.562971	0.368799	0.6584	-1.07679	0.0260167	-0.339503	-0.0769569	-0.420787	-0.202906	-1.07005	-0.364113	-0.702728	-0.000284399	0.40004
					WDR24	3	0.509463	1.69874	-0.923122	0.325909	-0.558996	-0.375441	-0.248681	-0.747864	-0.553577	-0.682678	-0.040317	2.07676	-1.14104	0.206763	1.00277	-0.88118	-0.826453	-0.284735	-0.141359	-1.26578	-0.0233375	0.0349336	-0.686025	0.083369	-0.8701	0.226368	0.964464	0.0526877	-0.449903	0.0844851
					FAM234A	3	1.129	0.944927	-0.327487	-1.1031	-0.287535	-0.478578	-0.250986	0.0643302	-0.364975	-0.683936	-0.375396	0.522597	-0.640415	1.71981	-0.191253	-0.663259	-0.636007	0.210795	-0.218588	-0.422405	-0.981819	-0.119691	0.263375	0.0461041	-0.572876	0.494723	-1.23665	-0.408264	-0.28867	0.784725
					TSR3	3	0.382687	1.1681	0.13503	0.263672	-0.883275	0.0906105	0.162452	-0.38543	-1.69613	-0.519008	0.592978	0.631402	-0.760677	0.555672	0.848019	-0.845222	-0.918056	0.276114	-0.383831	-0.512979	-0.106446	-0.055158	-0.269053	0.638924	-1.28811	-0.192948	0.381197	-0.394981	-0.248082	-0.761057
					CLCN7	3	1.3904	0.169576	-0.325612	-0.17272	-0.269603	-0.336067	-0.235667	-0.312155	-0.323156	-0.258565	-0.257448	0.197122	-0.335036	0.050456	-0.108237	-0.234061	-0.325247	-0.168674	-0.298474	-0.319625	-0.0840102	-0.284517	-0.25293	-0.215508	-0.328989	-0.384884	-0.314527	-0.100722	-0.362751	-0.297059
					RPS2	3	0.207052	-0.428457	-0.0988126	-1.04021	-0.343226	-0.14943	-0.305823	0.757713	-0.516724	-0.85046	0.24387	-0.597558	-0.65859	-0.65888	-0.58928	-0.516202	-0.275302	0.135433	0.551532	-0.562507	-0.938782	0.22851	1.03826	-0.405535	-0.267735	0.486978	0.286684	-0.622804	0.577524	0.803053
					TBL3	3	0.678937	0.372108	-0.0309029	-0.619239	-0.388165	0.284494	-0.0374437	0.31715	-0.675013	-1.31534	1.06723	0.857619	-1.08892	0.12487	0.28147	-0.810236	-0.751625	-0.406904	-0.48907	-0.617249	-0.509907	-0.180599	0.643521	-0.185256	-0.915419	-0.207077	0.23667	-0.67029	0.306277	0.372284
					CCDC154	3	0.311898	0.106919	-0.536278	0.891951	-0.695617	-0.417467	0.0831005	-0.845246	-0.835374	-0.27009	-0.848216	-0.47201	-0.744052	0.403894	-0.411724	-0.452917	-0.700725	0.0819062	-0.00391708	-0.360857	0.780009	-0.207251	-0.817188	-0.250556	-0.881246	-0.323549	1.00663	1.76192	-0.00933357	0.486639
					FLYWCH1	3	0.556947	0.766348	-0.373304	0.382615	-0.558243	-0.12873	-0.406596	-0.573211	-0.464916	-0.251378	0.138536	0.274322	-0.303792	0.558878	-0.489311	-0.599362	-0.226268	-0.290396	-0.658815	-0.40597	0.403549	-0.147088	-0.621898	0.0935125	-0.578415	-0.471492	0.83111	-0.265893	-0.50518	-0.528156
					TRAF7	3	0.481173	-0.751367	-0.0958815	-1.24395	-0.142572	0.727843	-0.308059	1.00756	0.752765	-1.05966	2.13619	-0.891588	-1.48782	-0.31855	-0.0614518	-0.446008	0.616667	0.0582599	0.535368	-0.219602	-1.03159	-0.486053	0.927748	-0.471694	0.282722	-0.332364	-1.05052	-0.790269	0.0679147	0.226543
					AMDHD2	3	1.29139	0.20071	-0.27252	-0.352079	-0.296105	-0.224239	0.120809	-0.501894	-0.709765	-0.413434	-0.353957	-0.0567646	0.0363834	0.682425	0.457381	-0.4638	-0.504914	0.336204	-0.584199	-0.254931	-0.251861	-0.147116	-0.534798	0.0549835	-0.667346	-0.237381	-0.0542717	-0.279561	-0.442073	-0.461464
					MLST8	3	0.915009	0.958898	-0.514876	0.612316	-0.547166	-0.3369	-0.581452	0.136948	-1.33609	0.195942	-0.208185	0.948812	-0.941768	0.296755	-0.0274549	-1.07245	-0.716201	-0.333573	0.362373	-1.07355	0.0243758	0.35866	0.307136	-0.267034	-0.829522	-0.233238	-0.47318	-0.110981	0.137691	0.0197949
					ALG1	3	1.15866	1.14269	-0.530394	-1.58363	0.136902	-0.244691	0.300868	1.29109	-0.987224	-0.760906	-0.0952665	0.548303	-0.52617	0.524051	1.39217	-0.153846	-0.897515	0.583105	-0.904921	-0.422274	-0.617588	0.00847264	1.63717	-0.280509	-0.311817	-0.632439	-0.840331	-0.491164	-1.07618	-0.553682
					TFAP4	3	0.549051	-0.354367	0.189876	-0.638968	-0.45639	0.854508	-0.361573	1.38778	0.246156	-1.38753	0.599531	-1.03618	-1.21125	-1.01774	-0.723902	-0.66626	0.157507	-0.390223	0.883912	-0.706346	-1.46073	-0.432131	1.5997	-0.39379	0.0635683	0.767641	0.42904	-0.671248	0.853948	0.0411467
					MGRN1	3	1.25036	0.804232	-1.07982	0.155895	-0.470937	-1.38989	-0.0760088	-0.0974969	-0.175514	-0.251185	-1.31172	1.01548	0.587198	1.29957	0.259888	0.110835	-1.36451	-0.0881672	0.111384	-0.487083	-0.603641	-0.218666	0.0122373	0.106805	0.322588	-0.716106	-1.26039	0.57119	-0.786902	0.0590495
					SEC14L5	3	-0.319585	0.268068	-0.39641	2.77448	-0.344581	-0.282651	-0.358541	-0.384782	-0.253051	0.184169	-0.28776	0.239774	-0.337263	-0.299784	-0.373605	-0.310952	-0.284034	-0.212144	-0.340258	-0.313019	-0.431254	0.247634	-0.374177	-0.357899	-0.298104	-0.236732	-0.357146	-0.369386	-0.289255	-0.303804
					UBALD1	3	0.12407	-0.402177	-0.144005	-0.535485	-0.884351	0.181342	-0.0456026	-0.378223	0.225307	-0.924832	-0.112152	0.569139	-1.33989	-0.140695	1.31009	-0.744482	-0.881169	-0.688828	1.81375	-0.528022	-0.781908	0.168885	-0.109307	0.0186489	0.539366	-0.333824	-0.410063	0.533779	-0.329898	0.135061
					BFAR	3	2.04214	0.26971	-0.314918	-1.28505	-0.0443007	-0.481673	-0.492093	0.367418	-0.834172	-0.901398	-0.279376	1.01169	0.0955326	0.143531	-0.515783	0.275267	-0.14112	-0.0211172	-0.582499	0.140201	-0.854843	-0.844166	0.282108	-0.139836	-0.429082	1.73506	-0.758728	-0.23227	-0.347904	-0.624828
					NTAN1	3	1.05922	-0.809867	1.68421	-1.63696	0.255093	0.448064	0.164098	-0.666996	-0.713491	-0.686399	0.387173	-0.07938	0.552156	-0.0386562	1.06196	-0.491118	-0.180903	-0.0718566	-0.485854	-0.205704	-0.820334	-0.137863	-0.767242	1.7406	-0.37277	0.22706	-0.701818	-0.899935	-0.227489	-1.03629
					GPRC5B	3	0.184725	-0.482295	-0.514285	3	-0.397892	-0.537638	-0.205092	-0.538741	-0.488334	1.40791	-0.494556	1.1196	-0.121661	-0.42271	-0.475145	-0.512997	-0.446806	-0.255089	0.21618	-0.255654	-0.477038	-0.481021	-0.531373	-0.293972	-0.354259	-0.227338	-0.511967	0.0473852	-0.229165	-0.390921
					IQCK	3	-0.496565	-0.194874	-0.616032	-0.338027	0.554721	-0.690028	-0.0578349	-0.582857	-0.491486	-0.295707	-0.765028	0.151772	0.762698	1.8532	-0.862925	-0.520467	-0.709564	-0.0260837	1.04957	-0.214667	-0.190911	-0.418122	-0.588138	-0.498275	-0.13351	-0.905612	-0.680034	2.51033	-0.294731	0.236097
					METTL9	3	0.625523	0.0631043	-0.314789	-0.0991632	-0.264224	-0.234411	-0.485431	-0.325152	-0.387242	-0.0585053	-0.253915	0.00119048	0.493671	1.11344	-0.860658	-0.366401	-0.30043	-0.243339	-0.244207	-0.44552	-0.251259	-0.0943977	-0.33746	-0.303259	-0.372359	-0.388992	-0.195766	0.14531	-0.25603	-0.380131
					CTB-31N19.3	3	0.097575	0.642508	-0.261723	-0.056018	-0.356087	-0.155368	-0.269663	-0.439244	-0.14755	-0.161417	-0.414764	-0.295718	0.162114	0.214567	-0.221502	-0.114683	-0.21127	-0.271235	-0.515031	-0.139535	-0.208486	-0.342121	-0.483829	-0.23499	-0.243578	-0.0579212	0.104327	-0.209984	-0.342587	-0.307516
					NSMCE1	3	0.154266	0.412813	-0.242618	-0.189364	-0.185662	-0.220847	-0.155459	-0.124058	-1.14028	-0.272625	-0.580561	-0.378774	-0.212377	1.01793	0.528773	-0.848936	-0.843875	0.0451838	-0.37493	-0.555871	-0.907463	1.83614	0.073777	0.0456175	-0.859979	-0.951727	0.750148	0.316214	-0.354068	-0.00653611
					SPNS1	3	2.16052	0.835997	0.295719	-0.720911	-0.910999	-0.150401	-0.156937	-0.210402	-0.751221	-0.312284	0.409221	-0.763869	-1.03502	1.13369	1.01875	-0.580626	-0.23817	0.496771	0.666043	-0.74976	-1.11361	-1.14866	-0.0654179	0.661927	-0.550494	0.305309	-0.515916	-1.52256	0.378114	-0.107351
					SGF29	3	-0.553862	0.63922	-0.0598876	0.225449	-0.335696	0.420734	-0.302047	-0.356721	-0.881998	-0.800915	-0.365342	-0.650351	-0.545685	-0.417784	1.08489	-0.72655	-0.707596	-0.188568	0.198149	-0.825611	-0.478355	-0.40937	-0.223347	0.145999	-0.482532	0.616611	1.01115	0.508201	-0.29477	0.192989
					EIF3C	3	0.888645	-0.606479	-0.123344	-0.928786	-0.274282	-0.434407	-0.222373	0.36538	-0.166743	-1.0893	0.18002	0.196693	-0.422911	-0.123235	-0.253177	-0.777572	-0.668851	-0.13915	-0.212361	-0.577871	-0.35296	-0.19677	0.794099	-0.523615	-0.347383	1.76759	-0.586252	0.418597	-0.164214	0.149021
					TMEM219	3	0.00926401	1.44203	0.335463	-0.748199	-0.0498579	-0.312508	0.48259	-0.103245	-1.59602	-0.71347	-1.0723	0.328968	0.00599054	1.08347	1.2009	-0.152581	-1.01827	0.744235	-0.20367	0.286543	0.335716	0.271105	-0.173323	-0.465127	-1.09761	-1.57249	-0.524841	0.419631	-0.904865	0.181552
					RNF40	3	1.33733	1.14286	-0.182027	0.902513	0.237401	-0.238984	-0.491975	-0.385768	-0.384468	0.00286122	0.552257	0.416401	-0.642395	0.827855	-0.541317	-0.539657	-0.643351	0.477854	-0.449236	-0.75947	-1.00924	-0.166863	-0.484612	0.0738423	-0.863503	-1.05889	-0.573245	-0.453803	0.106085	-0.442684
					ZNF768	3	0.45712	1.77512	0.132275	-0.396107	0.0523932	-0.0460785	0.272009	0.0877307	-1.40972	-0.999028	-0.757077	1.55416	-0.240653	1.37076	0.191862	-0.980875	-0.829898	-0.491865	0.228826	-0.646031	-0.325618	-0.00919022	0.123809	0.0208178	-0.829217	-1.3555	-0.962419	-0.477079	0.759157	0.326612
					LONP2	3	1.02393	0.217688	-0.323519	-0.157986	0.256671	-0.543366	-0.0829182	-0.235623	-0.223411	-0.545214	-0.267131	0.841969	-0.201296	-0.0663012	1.29263	-0.337425	-0.43777	-0.370864	-0.645635	-0.321119	-0.225203	0.5379	-0.339361	-0.697336	-0.257559	-0.879371	-0.60777	0.507274	-0.903532	-0.588156
					ABCC11	3	-0.174089	-0.212824	-0.214498	-0.173183	0.496668	-0.215967	-0.197716	-0.21768	-0.211688	-0.20229	-0.212682	-0.217913	-0.219564	-0.219671	-0.00868233	-0.21817	-0.213229	-0.222368	-0.217624	-0.215936	-0.220625	-0.126309	-0.217753	-0.222722	-0.217623	-0.211463	-0.206523	-0.196784	-0.216584	-0.215723
					SIAH1	3	0.0968108	0.27742	-0.428563	0.177628	-0.149222	0.0155482	-0.164217	-0.367775	-0.343094	-0.0814767	0.183308	0.258271	-0.271352	-0.500727	-0.0957446	-0.500799	-0.311895	-0.584	-0.149766	-0.377604	-0.182975	-0.108986	-0.442003	-0.378743	-0.703494	1.75131	-0.349518	0.0726758	-0.606425	-0.565735
					KATNB1	3	1.13483	1.3535	-0.206581	1.39042	-1.33573	0.154883	-0.487502	0.38746	-0.452845	0.348864	0.937081	-0.314154	-1.3799	0.180909	-0.850606	-0.783195	-0.402864	-0.701399	-0.648927	-0.811859	1.01064	-0.422633	0.516619	-0.739571	-1.02303	0.212919	0.335813	-0.873926	-0.106988	0.0564778
					IRX6	3	2.36073	-0.357025	-0.455193	-0.455349	-0.311436	-0.253777	-0.45067	-0.462137	-0.432033	-0.456698	-0.339103	-0.36886	-0.254165	1.07778	-0.462137	-0.213928	0.412623	-0.340866	-0.365783	-0.442925	-0.458607	-0.442033	-0.462137	-0.305597	-0.456834	-0.00884894	1.24275	-0.408312	0.0865645	-0.427392
					CSNK2A2	3	0.802307	0.64876	-0.0265025	-0.620311	-0.664759	-0.391454	-0.525674	-0.183546	0.247024	-0.767721	0.312609	0.783318	-0.229782	-0.0967893	-0.596207	-0.786757	-0.269184	-0.151051	-0.628099	-0.56675	0.643534	-0.57939	-0.0101039	-0.293507	-0.23825	0.0320702	-0.0336382	0.382941	-0.442906	-0.536587
					SLC12A4	3	0.189536	0.548415	-0.179861	1.54041	-0.75213	-0.402124	0.101858	-1.09532	-0.699296	0.488181	0.160644	0.0163465	0.876888	0.672708	-0.28925	-0.46827	-0.576236	1.19132	-1.0451	-0.0591854	-0.467831	-0.462697	-1.06715	0.955527	-0.770663	-0.828861	-0.507732	0.755896	-0.67765	-0.927459
					PSKH1	3	0.596014	0.601885	-0.666524	0.0573399	-0.610233	-0.707718	-0.554648	-0.292527	-0.437558	-0.0775959	0.136104	3	-0.377149	1.02702	-0.379523	-0.476427	-0.423262	0.286748	-0.773733	-0.630362	0.350911	-0.00264035	-0.171114	-0.113475	-0.578384	-0.745891	-0.242259	-0.428322	-0.358802	-0.716954
					DDX28	3	0.237366	2.32628	0.287459	-0.556701	-0.867657	0.266137	-0.453398	0.528784	-0.781277	-0.374037	0.931577	1.92254	-0.865876	0.297226	0.48672	-0.727474	-0.282813	-0.271836	-0.535048	-0.949476	-0.789927	-1.02761	0.70515	-0.785744	-0.954905	0.385473	0.183541	-0.676646	-0.382466	-0.421753
					VAC14	3	1.49526	1.02267	-0.175477	-0.444508	-1.12483	-0.0461291	-0.612888	-0.23894	0.855329	-0.803998	0.377111	1.75052	-0.979536	1.27303	-0.208797	-0.542988	-0.338735	-0.269568	0.393996	-0.864811	-0.939471	-1.01485	-0.179616	-0.480227	0.371941	-0.551199	-0.129431	-0.161738	-0.667818	-0.363938
					PRMT7	3	1.1571	0.816874	0.0550903	0.0519535	-0.513084	-0.199811	-0.252699	-0.0495106	-0.760517	-0.346102	-0.41772	-0.438494	-0.634773	-0.446827	-0.164937	-0.738273	-0.626329	0.185656	-0.854658	-0.625638	-0.298518	0.0606925	0.136561	-0.269393	-0.821907	0.171023	2.50586	-0.834741	-0.047825	0.211158
					VPS4A	3	0.943096	1.64971	0.054922	1.1815	-1.04746	-0.333195	-0.580613	-0.177493	-1.19154	0.335586	0.170619	0.910768	0.0639614	1.93313	-0.837124	-0.866285	-0.543555	-0.104247	-1.48955	-0.524916	0.634148	0.143772	-0.260291	0.104289	-1.11054	-0.704616	0.334076	0.0448604	-0.660336	-1.08466
					NOB1	3	0.223965	0.220132	0.344131	-1.1265	-0.941187	0.213286	-0.196711	1.91468	-0.261713	-1.29821	1.10252	-0.946708	-0.68862	-0.421735	-0.466803	-0.725955	0.0409349	0.110357	-0.390528	-0.261454	-1.29175	-0.313147	1.88793	-0.667381	-0.0418294	-0.0596369	0.302821	-0.00268366	0.0402802	0.169231
					NECAB2	3	-0.333539	-0.321973	-0.399615	2.73569	-0.361982	-0.396601	-0.313164	-0.407825	-0.396547	0.348039	-0.39292	-0.361427	-0.118776	-0.149681	1.67637	-0.39263	-0.357568	-0.0702246	-0.386955	-0.163433	-0.354644	-0.393843	-0.40434	-0.331664	-0.402329	-0.288083	-0.395108	-0.403442	-0.136169	-0.379561
					WFDC1	3	-0.478905	-0.268262	0.236505	-0.267396	-0.506328	-0.350205	-0.285707	0.170607	-0.119161	-0.415172	-0.449052	-0.385731	-0.010312	-0.0893268	-0.478252	-0.24413	-0.416014	-0.537948	-0.462151	-0.28644	0.238079	2.34722	0.463692	-0.225592	0.363865	-0.513801	-0.626352	-0.485328	-0.2352	-0.214468
					MTHFSD	3	0.286764	0.850976	0.809822	0.245189	-0.989717	1.49321	0.626877	-0.38418	-0.51747	-1.09429	0.258958	1.27314	-1.04682	0.546469	-0.945644	-1.12993	-1.05101	-0.0677899	-0.920145	-0.333879	-0.778215	-0.00753013	-0.236527	0.00329839	-0.956489	-0.174677	1.64973	-0.00452506	-0.520868	-0.243672
					SLC7A5	3	1.35979	-0.503982	-0.0904712	0.14319	-0.375348	-0.0108109	-0.480343	-0.0373945	0.415073	-0.0107721	1.51931	-0.488111	-0.426891	-0.478694	-0.481938	-0.324003	0.177487	-0.414143	-0.406071	-0.388673	-0.446673	-0.514891	0.00694902	-0.43295	-0.185612	-0.189306	-0.477556	-0.517644	-0.373775	-0.26472
					ZNF469	3	-0.280443	-0.00946609	-0.287778	0.0971331	0.216703	-0.358079	-0.0521124	-0.297514	-0.0477434	-0.26015	0.0269221	-0.459988	-0.356671	-0.46246	-0.467697	-0.300166	-0.17124	0.201386	2.23997e-05	0.293501	-0.383952	-0.382104	-0.297343	0.0908248	0.0172975	-0.264574	0.0296802	-0.464877	-0.242073	-0.380035
					DBNDD1	3	1.14643	-0.685198	-0.378321	-0.395406	-0.0281298	-0.333731	0.343584	-0.308829	-0.388212	0.0666352	-0.58986	-0.240217	-0.415943	0.815102	-0.0737501	-0.165661	-0.563507	-0.492309	0.0908321	-0.458768	1.1949	-0.0433505	-0.289288	-0.828297	-0.304152	-0.54452	-0.655728	-0.395946	-0.112588	0.33516
					TCF25	3	0.868344	0.948921	-0.214665	0.82145	-0.829337	-0.254882	-0.221454	-0.123432	-1.20989	-0.34479	-0.210008	-0.0826525	-0.591469	-0.0781923	0.0589819	-0.528767	-0.85585	0.298774	-1.13847	-0.206325	1.13599	0.278999	-0.289029	-0.138192	-0.834779	-0.600646	-0.0170532	0.949195	-0.509975	-0.386086
					VPS53	3	0.793853	-0.255954	-0.350634	0.652859	-0.325222	-0.332968	-0.522821	-0.325669	0.46804	-0.333216	0.424315	-0.119884	-0.458469	0.261396	-0.747663	-0.214249	-0.368764	-0.258104	-0.809215	-0.699205	0.29328	-0.0865533	-0.548466	-0.357729	0.116441	-0.173923	-0.338346	0.387649	-0.612068	-0.0773857
					RPL13	3	-0.226352	-0.0279761	-0.0202499	-0.759811	-0.707054	-0.346475	-0.2295	0.588254	-0.555699	-0.857625	-0.25757	-0.445434	-0.457198	-0.30826	-0.328247	-0.577474	-0.5649	0.104859	0.240519	-0.238356	-0.430552	0.300157	0.755749	-0.27843	-0.120185	-0.0798378	0.77581	-0.334462	0.2357	0.243578
					FAM101B	3	0.516392	-0.196408	-0.340766	-0.269562	-0.197209	-0.436977	-0.401287	-0.374762	-0.373732	-0.140226	-0.122831	-0.249935	0.34748	-0.536911	-0.376303	-0.30517	-0.283692	-0.177	-0.483364	-0.212778	-0.204214	-0.341125	-0.375172	0.622802	-0.305994	-0.13017	0.712942	-0.1501	0.0872516	-0.418995
					MNT	3	0.990104	-0.299054	-0.141908	-0.146602	-0.569503	-0.353366	-0.387146	-0.271233	1.16259	-0.656458	0.518913	0.273429	-0.74145	-0.185349	-1.20607	-0.487372	-0.409467	-0.0304394	0.999094	-0.276287	0.386792	-0.240657	-0.291443	0.116003	0.375126	-0.510952	-0.634068	-0.091936	-0.796801	-0.615367
					DPH1	3	0.803483	-0.0740085	-0.486045	0.547489	-0.372749	-0.962281	0.0919916	-0.0812352	-0.747634	0.0152936	-0.0113544	0.337737	0.293729	0.849607	-9.52258e-05	-0.810176	-0.583908	-0.351823	-0.0590922	-1.01714	-0.701176	1.75839	-0.119186	-0.225108	-0.344384	0.271737	-0.8845	0.0763888	-0.928201	-0.561952
					METTL16	3	0.35249	0.248174	-0.607449	0.594292	-0.0453556	-0.464754	-0.52773	-0.771327	-0.313466	-0.324841	0.17528	-0.0166253	-0.134975	0.0894774	-1.23661	-0.495989	-0.55418	-0.141878	-0.924899	-0.881269	-0.0793844	0.181452	-0.818922	0.0655741	-0.507068	1.93483	0.99286	0.830308	-0.39197	-0.38678
					INPP5K	3	0.852168	-0.68557	-0.216574	0.316624	-0.221012	-0.476758	-0.383274	-0.748632	-0.664472	-0.13706	0.203279	-0.128296	0.209142	0.204251	-0.539502	-0.326088	-0.484155	0.266692	-0.918847	-0.481408	0.0961342	0.462858	-0.838574	-0.0206174	-0.775628	-0.339593	0.755756	2.14372	-0.883262	-0.426716
					SERPINF1	3	0.423815	-0.469338	-0.362219	-0.489533	-0.0528115	-0.408948	-0.188951	-0.394685	-0.42321	-0.413524	-0.229497	-0.511458	-0.449535	-0.440584	3	-0.239885	-0.159592	-0.0578334	-0.362441	0.217286	-0.508993	-0.303077	-0.401954	0.562679	-0.33335	-0.35688	0.0934101	-0.445642	-0.0903466	-0.390331
					SGSM2	3	0.604299	-1.02464	-0.241513	2.42168	-0.160727	-0.140887	0.0609732	-1.01875	-0.563637	0.623505	-0.648285	0.0780791	-0.545635	0.699412	-0.927144	-0.341783	-0.68628	-0.355757	-0.781171	-0.449011	1.0677	0.907971	-1.10063	-0.247302	-0.747115	-0.286963	0.134552	0.391774	-0.404735	0.0693196
					ABR	3	0.674961	-0.281298	-0.407966	1.01348	-0.38476	-0.414556	-0.275835	0.203338	-0.0151749	0.120198	-0.158374	-0.341566	-0.462092	-0.0311536	-0.814036	-0.194767	-0.407456	-0.0180361	-0.720076	-0.11017	0.334675	-0.384305	0.0920098	-0.237189	-0.0186856	-0.0662202	-0.486111	-0.209951	-0.515219	-0.47974
					WDR81	3	1.56166	-0.20585	-0.28306	-0.0790309	-0.404118	-0.481013	0.0735373	-0.483652	-0.0154163	-0.446318	0.127215	-0.0429037	0.281187	0.16681	0.482309	-0.196626	-0.284748	-0.0341596	-0.604186	-0.289993	-0.704751	-0.314051	-0.488502	0.205428	-0.275493	-0.447301	-0.0334532	-0.442401	-0.625278	-0.574034
					MRM3	3	0.684292	1.10877	-0.0830783	-0.466777	-0.683597	-0.00730827	0.443022	0.0635348	-1.29785	-0.382804	0.166212	0.42152	-0.206327	1.11438	1.62324	-1.02837	-1.13448	-0.188689	-1.21259	-1.09078	-0.813296	0.0546223	-0.197786	0.106575	-1.18118	0.456315	0.557867	-0.671401	-0.0191796	0.220327
					RTN4RL1	3	-0.221136	-0.441155	-0.477628	-0.350674	1.71107	-0.35022	0.908977	-0.521492	-0.42058	-0.46314	0.171461	-0.42978	-0.261327	-0.407111	0.0510325	-0.296455	-0.241486	-0.299021	-0.468587	-0.165617	-0.335099	0.695793	-0.521088	-0.339566	-0.483452	0.228911	0.150988	-0.425339	-0.246126	-0.462215
					SMYD4	3	0.536195	0.0618598	-0.711	0.404436	-0.437963	0.157923	-0.465138	-0.881325	-0.0953492	0.233961	-0.056634	2.32407	0.946826	0.535195	-1.00887	-0.648195	-0.190677	-0.424068	-1.35533	-1.0516	-0.287546	-0.293721	-1.11079	0.696006	-0.472339	1.47189	0.831718	-0.0554768	-0.809591	-0.999647
					PITPNA-AS1	3	0.445963	0.0555485	0.289533	0.394464	-0.602571	0.196735	-0.120527	-0.89995	-1.43679	0.309316	-0.258431	-0.511753	-0.866487	0.160536	-0.0226147	-0.747909	-0.00352413	-0.725885	-0.692216	-0.998915	0.270159	0.5029	-0.925891	0.272427	-1.42831	1.1386	2.68753	0.201779	0.750197	-0.559599
					OVCA2	3	1.07731	1.0427	0.691292	-1.22899	-1.02749	0.307253	0.64732	-0.116662	-1.20584	-0.0613084	1.1841	-0.881103	-0.579005	0.72667	0.314566	-0.793605	-0.454914	0.0583614	-0.578136	-0.743021	0.069427	-0.2653	-0.297163	-0.225241	-0.787699	-0.178814	0.517431	-0.338288	-0.547366	-0.349596
					CTNS	3	1.36184	-0.0855603	-0.449455	0.150213	-0.444276	-0.467772	-0.148044	-0.798323	-0.549366	0.420587	-0.170037	0.528892	-0.0356633	0.755355	0.380653	-0.234616	-0.616419	-0.0339061	-0.723257	-0.646537	-0.773454	-0.144667	-0.86768	0.165414	-0.481929	0.82156	-0.192893	-0.393922	-0.53147	-0.38112
					KIF1C	3	0.180588	-1.41842	-0.193321	0.306801	-0.690074	-0.249154	0.461851	0.110638	0.0732322	-0.915764	0.9909	0.789856	-0.537605	1.9772	0.803387	-0.577065	-0.834215	0.210607	-0.90033	-0.327084	-1.93559	0.610343	0.00363098	-0.0177226	0.409697	0.115062	-1.20053	0.758213	-0.744823	-0.521114
					MYBBP1A	3	2.0017	-0.645336	0.767509	-0.166453	-0.562297	-0.0182872	-0.509675	0.29836	0.538541	-0.795681	1.21919	-1.23762	-1.24772	-0.544452	-0.704174	-0.613354	-0.125603	0.611568	-0.227094	-0.890679	-0.864493	-0.136619	0.432049	-0.1141	-0.3361	0.512802	-0.509329	-0.60397	0.431974	0.275694
					PELP1	3	0.859021	-0.730371	0.200643	0.577204	-0.5181	0.311135	-0.377346	-0.733569	-0.15144	-0.679561	0.249375	-0.929197	-0.990747	-0.131058	-0.6288	-0.798117	-0.545404	-0.3095	0.0337697	-1.22588	-0.00638524	-0.0899673	-0.660898	0.00471004	-0.557366	3	0.235291	-0.133154	0.654679	0.725854
					CYB5D2	3	-0.193317	0.078164	-0.438417	1.04083	-0.236233	-0.921745	0.203506	-0.9981	-1.05558	0.658085	-0.72081	0.85157	0.436992	1.84385	0.613094	-0.745187	-0.848935	-0.0744324	-0.774957	-0.470724	1.9379	0.323787	-1.02504	-0.289214	-0.917593	-0.985012	0.0427475	0.576585	-0.970648	-0.0696479
					DVL2	3	2.28038	-0.215045	-0.314452	0.539307	-0.857429	0.0357558	-0.968406	-0.702435	-0.276485	-0.0420697	0.410017	-0.911998	-0.989679	0.137248	-1.13655	-0.831153	0.100506	-0.0228204	-0.0642816	-0.981172	-0.916887	0.178826	-0.704946	1.0138	-0.880356	1.72568	1.13647	0.171925	0.557241	-0.493318
					PHF23	3	1.67234	0.964319	-0.184092	-0.166941	-0.375618	-0.360177	-0.476349	-0.659082	-1.12033	-0.171802	0.672275	-0.805958	-0.607628	0.0223014	-0.291098	-0.670059	-0.590742	-0.366127	-0.221532	-0.555896	-0.48254	0.535422	-0.83774	-0.134528	-1.06212	0.576175	0.01384	0.525729	0.553262	0.396453
					GPS2	3	0.624885	0.714201	-0.168635	-0.450627	-1.25754	0.254658	-0.166275	-0.887925	0.261893	-0.28626	0.0841093	-0.367918	-0.610598	1.29892	0.0226414	-1.28064	-1.1771	0.180275	0.469605	-1.34172	-0.28058	-1.03183	-0.812909	0.178069	0.728526	0.336329	0.975294	-0.00760483	-0.147364	0.212235
					ELP5	3	0.848874	0.721052	-0.204218	0.775308	-1.23923	-0.3387	0.571697	-0.836791	-1.1452	1.19923	-0.315692	0.673855	-0.407368	0.468965	0.623373	-1.24707	-0.82743	-0.439396	-0.205758	-1.31204	-0.268886	-0.284624	-0.928233	0.233575	-0.964728	0.074629	1.79351	-0.37419	0.382637	-0.415807
					GABARAP	3	0.316854	1.11149	-0.383664	0.809116	-0.319099	-0.668034	0.032048	-1.18344	-1.42813	0.399134	-0.783904	-0.312473	0.199834	0.763709	0.485094	-0.586184	-1.03235	0.25813	-0.0693507	-0.576626	1.31614	0.782522	-1.30133	0.188596	-0.880241	-1.38204	0.0419944	1.18655	-0.434125	-0.0104569
					CTDNEP1	3	0.814066	-0.954103	0.0618046	0.574385	-1.03102	-0.0127292	-0.273986	-0.548327	-0.0412448	0.591224	1.03317	-1.20479	-0.342182	0.669466	-1.71941	-0.745908	-0.647339	1.19363	0.0682082	-0.649615	-0.371213	-0.742004	-0.853674	1.53412	-0.181907	-0.472366	1.08692	-0.105398	-0.637822	0.509534
					SLC2A4	3	-0.441005	0.182267	-0.45634	-0.162172	-0.420894	-0.45154	-0.475305	-0.161651	-0.312507	-0.439529	-0.428771	3	-0.0910386	-0.165185	0.146273	-0.47016	-0.425535	-0.486294	-0.343783	-0.438981	-0.395469	0.404553	-0.121949	-0.386679	-0.223829	-0.263004	0.40105	-0.222218	-0.150121	-0.407934
					RNASEK	3	0.534069	1.18877	-0.321557	-0.45477	-0.882871	-0.60001	-0.138844	-0.730464	-0.778942	-0.443207	-0.413498	1.69358	-0.174547	0.664845	0.236234	-0.636297	-0.813035	0.138055	0.185554	-0.508134	1.73335	-0.299014	-0.802689	-0.0603147	-0.304603	-0.925857	-0.0154924	0.0250112	-0.849345	-0.134248
					SENP3	3	1.60403	-1.25037	0.254475	0.969077	-0.731009	0.476646	-0.424003	-0.355667	-0.710794	0.844399	1.20727	-0.546799	-0.895746	0.276051	-1.01166	-0.805083	0.0044711	-0.31363	0.169311	-1.05452	-1.05173	-0.459472	-0.338691	0.454323	-1.13289	1.47237	0.507351	-0.271007	0.316912	-0.550791
					EIF4A1	3	1.40041	-0.693926	0.452216	-1.00293	-0.255102	0.552215	-0.276217	0.304089	-0.499082	-0.458245	2.28158	-1.73489	-0.474015	-0.414876	-0.391487	-0.45659	0.233573	0.862014	-0.417098	-0.652706	-1.14639	-0.122381	0.0484391	-0.214718	-0.630072	1.31884	-0.039341	-1.2672	0.248773	0.333333
					PFAS	3	1.71136	-0.599335	-0.421743	0.218763	-0.558255	-0.449172	-0.448635	-0.0157463	-0.0180086	-0.140352	-0.349066	-0.200125	-0.382014	0.481645	-0.54669	-0.573274	-0.561056	-0.167742	-0.408356	-0.863451	-0.707773	-0.398228	-0.0542067	-0.312214	-0.328815	3	-0.326568	-0.610315	0.322481	0.103263
					PEMT	3	0.00255194	0.0331225	-0.426614	-0.164055	-0.628832	-0.523586	-0.342005	-0.488357	-0.518299	-0.196506	-0.365799	-0.521907	-0.747513	0.209501	3	-0.754672	-0.587184	-0.56915	0.773173	-0.825101	-0.303279	0.133383	-0.487565	-0.233677	-0.374987	-0.63651	0.541383	1.03287	-0.253569	0.574123
					MPRIP	3	0.936659	-0.542612	-0.257247	1.9671	-0.676651	-0.631323	-0.323414	-0.754087	-0.0529676	-0.095861	-0.231641	0.373336	0.354544	-0.437798	-1.15786	-0.208345	-0.950715	-0.103688	-1.35279	0.535001	0.92003	-0.732768	-0.864181	1.57473	-0.108578	-0.0673056	-0.320085	0.871668	-0.286997	-0.857446
					LRRC75A-AS1	3	-0.053715	-0.36778	-0.350089	-0.300822	-0.326259	-0.380396	-0.220853	0.139936	-0.686547	-0.47806	-0.265772	-0.402506	-0.0535523	-0.207606	-0.463604	-0.412979	-0.329392	-0.0353803	0.0369891	-0.34215	-0.257122	0.303567	0.0677401	-0.199317	-0.619868	-0.164839	0.438505	0.37927	0.191332	0.192784
					PLD6	3	0.365151	0.635038	-0.738803	-0.0156042	-0.156154	-0.5808	-0.34867	-0.357401	-0.490754	-0.404373	-0.228946	0.101275	-0.396433	-0.353358	-0.177757	-0.275804	-0.0773548	-0.159409	-0.530657	-0.75952	-0.148331	1.91219	-0.303075	-0.328373	-0.565328	-0.354717	1.1246	-0.655619	-0.102389	-0.157025
					NT5M	3	0.626928	-0.397854	-0.962237	1.53564	-0.344075	-0.314458	-0.679419	-0.923649	-0.973818	0.869855	-0.778574	0.845954	-0.377183	1.13619	-0.504802	-0.832491	-0.578402	-0.1702	-0.130498	-0.915185	1.06492	0.0878181	-0.900252	0.766244	-0.988621	0.426368	1.32602	-0.815085	-0.0225072	-0.489187
					DRG2	3	0.251436	-0.0558445	0.248052	-0.784516	-0.784072	0.0529217	-0.237181	-0.480171	-1.1294	-0.251115	0.780276	-0.289399	-0.543834	0.79865	0.618779	-0.861423	-0.627834	0.264049	-1.2712	-1.07402	-0.267926	1.02806	-0.650848	0.271131	-1.2879	0.0910785	1.47908	0.541436	-0.109655	0.397374
					SMCR8	3	1.49977	-0.968913	-1.01374	-0.311632	0.802353	-0.535925	-0.523378	-0.383132	1.34542	-0.961079	0.523175	0.908748	0.725557	0.620668	-1.14472	-0.0161599	-0.276711	-0.461902	-0.43704	-0.568372	-0.115454	0.455854	-0.520654	0.263315	1.1169	-0.203129	-0.545239	-0.195666	-1.3325	-1.21575
					FLII	3	0.698954	-0.164553	0.222855	-1.56779	-0.281302	0.0294278	0.259025	-0.396891	0.26502	-1.17417	1.62242	-0.582537	-0.431777	2.0973	-0.792627	0.0521881	-0.367869	0.876464	-1.06121	-0.0154133	-1.04988	-0.509007	-0.657344	1.33805	-0.0926384	-0.436758	-0.352735	0.206712	-0.658327	-0.319062
					FLJ35934	3	-0.0738587	-0.105801	-0.46307	0.154311	-0.215715	-0.16761	-0.548245	-0.549538	-0.400528	-0.123694	-0.406479	-0.455312	-0.104097	-0.190433	-0.572729	-0.516203	-0.301218	0.758814	-0.361906	-0.404134	-0.310946	-0.216802	-0.539796	0.293885	-0.487409	0.652012	1.90686	-0.261332	-0.152066	-0.50113
					MEIS3P2	3	0.585945	-0.383382	-0.303459	-0.349444	0.11458	-0.515486	-0.462098	-0.425429	-0.350686	-0.174588	-0.454613	0.0449868	-0.186108	0.219305	-0.554096	0.0396481	-0.256311	0.22362	-0.183358	-0.198673	-0.288786	-0.170683	-0.409458	-0.117112	-0.296815	-0.291331	-0.404598	0.893996	-0.155241	-0.302511
					RPS2P46	3	0.12449	-0.107346	-0.360734	-0.803918	0.676918	-0.286524	-0.839002	0.381949	-0.615716	-0.00376573	0.119969	-0.582414	0.23371	-0.540427	-0.690909	-0.337007	0.212962	0.181751	0.154059	-0.655424	-0.758632	0.181462	0.508463	-0.429535	-0.118537	-0.530245	0.0567077	-0.651569	1.18618	-0.423252
					DHRS7B	3	-0.399449	1.04557	-0.100991	-0.647072	-0.329287	0.0836821	0.666367	-0.115961	-1.34911	-0.198745	-0.115797	0.497821	0.146842	1.85076	0.703374	-0.347174	-0.983749	-0.61789	-1.16722	-0.575834	-0.556669	1.28727	-0.405995	-0.0206958	-0.953839	-1.24556	-0.516674	0.931	-0.913321	1.05534
					KCNJ12	3	-0.435311	-0.507687	-0.539973	-0.351459	-0.448097	-0.391329	-0.526045	-0.498086	-0.495579	-0.553358	-0.132602	-0.509052	-0.340521	-0.263773	-0.521239	-0.415054	-0.377147	0.519772	0.205428	-0.366447	2.00393	-0.304875	-0.379134	0.550667	-0.451049	0.398198	0.123569	0.071665	0.677845	-0.295937
					NATD1	3	0.464803	-0.526949	-0.697864	-0.276397	-0.391242	-0.9517	-0.282033	-0.851634	-0.68663	-0.463529	-0.423752	1.08125	0.593602	1.40556	-0.396325	-0.528657	-0.793889	-0.18687	-0.543933	-0.401435	-0.743828	0.539898	-0.848519	0.396084	-0.609044	2.39974	-0.268518	1.46605	-0.383432	-0.376533
					GIT1	3	1.48121	-0.809405	0.275528	1.10991	-0.493098	-0.0136634	-0.566104	0.107827	0.145402	-0.211006	0.474405	-0.903146	-0.508805	-0.0387457	-1.30943	-0.569796	-0.12822	0.809132	-0.404941	-0.700287	0.0848488	-0.736103	0.218433	-0.150097	-0.241809	-0.303193	0.019379	-0.332764	-0.306431	-0.403423
					SUPT6H	3	1.29507	-0.902893	0.109418	-0.0523318	-0.0239866	-0.231424	-0.0167972	-0.74276	0.792874	-0.86524	0.807033	-1.01175	-0.326564	0.052124	0.326275	-0.253962	-0.126856	0.0945785	-1.62473	-0.36649	1.20697	-0.229551	-0.686235	0.147645	-0.0418604	-0.180646	-0.240552	-0.450701	-0.0589505	-0.644844
					SSH2	3	0.971408	-1.0222	-0.218362	0.34837	-0.214481	-0.0785981	-0.585846	-0.197245	0.459952	-0.299689	0.449043	-0.706457	0.693233	2.37087	-0.861684	0.192464	0.0527264	-0.0468411	-0.888605	-0.212113	-1.01662	-1.15083	-0.316758	-0.421388	0.0752745	-0.708633	1.38962	-0.107853	-0.731595	-0.752379
					RPL23A	3	0.0475891	-1.16673	0.500376	-1.04329	-0.250314	-0.296887	-0.459279	0.64731	-0.288525	-0.932396	-0.176735	-1.40385	-0.397014	-0.682685	-0.321452	-0.475214	-0.492737	0.382269	0.490124	-0.426018	-0.501003	0.537026	0.602165	-0.275447	0.435824	0.504076	1.14784	-0.365941	0.329092	-0.00603637
					TMEM98	3	0.753341	-0.493156	-0.638632	-0.513125	-0.472722	-0.845972	-0.314115	0.336305	-0.762018	-0.51467	-0.843437	-1.02754	-0.432425	1.04896	-0.212105	-0.00904389	-0.374511	2.69627	-0.18598	0.114165	-1.18324	0.878839	0.343115	-0.356603	-0.223331	-0.490961	-1.11226	1.47717	0.365911	-0.120851
					NLE1	3	0.494334	-0.853388	0.117174	-0.068317	-0.461055	-0.303127	-0.149725	0.977706	-0.120179	-0.260359	0.146281	-0.964666	-0.466882	-0.334854	-0.43004	-0.585559	-0.0951237	-0.230477	-0.654351	-0.70423	-1.20336	0.201414	1.20991	-0.309896	-0.301616	1.45154	0.0391779	-0.582186	0.284278	-0.216567
					MYO1D	3	0.704776	-0.627381	-0.245915	-1.15324	-0.227622	-0.213286	-0.0875212	2.07905	0.332144	-1.17644	0.364843	-0.015927	-0.463626	0.169417	-0.61232	-0.00261935	-0.330256	0.0379247	-0.690408	0.505779	-0.946139	-0.293642	2.24651	-0.666087	0.491885	-0.892542	-0.787694	0.95613	-0.882978	-0.714123
					AATF	3	1.51967	-0.785443	0.907139	-0.343878	-0.560948	0.484732	0.103491	0.269239	-0.274077	-1.19984	1.43144	-1.73145	-0.601717	-0.460623	0.295292	-0.402821	-0.147597	0.678058	-0.711288	-0.591154	-1.23589	-0.871355	0.366399	0.120708	-0.410918	1.45588	0.93635	-0.779017	-0.0303246	-0.621152
					MRM1	3	0.800888	0.513623	1.15714	-0.818094	-0.919339	-0.192016	0.784513	1.21082	-0.969956	-1.32741	-0.432662	0.350038	-0.836775	1.0469	0.712737	-0.492622	-0.491655	-0.0514464	-1.16556	-0.41002	-0.828207	-0.589012	1.20473	-0.659669	-0.34278	1.19995	-0.431441	-0.321159	-0.467474	-0.614858
					RPL19	3	0.352516	-0.442615	0.270892	-0.872785	-0.500844	-0.298361	-0.0632894	0.256108	-0.908352	-1.0274	-0.0210411	-0.963063	-0.435185	-0.0804197	0.0447974	-0.549959	-0.411389	0.15608	-0.404568	-0.445657	-0.447195	0.310697	0.277009	-0.16913	-0.596674	0.735673	1.09825	-0.215981	0.505732	0.184757
					RPL23	3	0.0371836	-0.191106	0.190371	-0.935138	-0.263449	-0.307968	-0.047936	-0.0955098	-0.756501	-1.13981	-0.162208	-0.94259	-0.283531	-0.188163	-0.0784767	-0.451377	-0.361529	0.426258	-0.48886	-0.482287	-0.683664	0.68547	-0.0342129	-0.16686	-0.572862	0.510233	1.37192	0.108825	0.720782	-0.000824991
					MRPL45	3	-0.00402947	-0.731902	-0.0785022	-0.712281	0.161553	-0.243573	0.880117	1.15608	-0.597058	-0.95628	0.0690966	-0.750525	0.0441853	0.924836	1.39817	-0.509371	-0.384366	0.0287647	-0.789983	-0.915664	-1.25139	-0.0154839	1.12375	-0.618795	-0.380515	-0.672677	0.215076	-0.0719777	0.324139	-0.62577
					EIF1	3	0.232622	0.537635	0.213311	-0.46684	-0.624912	-0.200472	0.291694	-0.681151	-0.585252	-0.178316	0.412899	0.146349	0.347086	0.103783	0.990147	-0.415687	0.224038	0.0787554	-1.50521	-0.458853	1.9069	-0.572887	-0.74273	0.543676	-0.898911	-0.693595	0.466858	-0.563376	-0.79935	-1.06149
					NAGLU	3	0.554139	0.473367	-0.347169	-0.68555	-0.672628	-0.668668	0.519018	-0.35317	-0.785557	-0.53868	-0.532722	1.00326	-0.307143	1.6569	1.9329	-0.370451	-0.531524	0.11004	-1.01316	-0.152057	-0.398324	0.430696	-0.416492	0.309404	-0.719293	-0.812074	-0.31848	0.170438	-0.72587	-0.618933
					VAT1	3	1.94105	0.732776	-0.160758	-0.430217	-0.254559	-0.514369	-0.275976	-0.613863	-0.539565	-0.332394	-0.35638	-0.403681	0.0493423	0.428299	-0.347407	-0.313814	-0.430638	-0.0285278	-0.497513	-0.224121	0.999337	-0.513541	-0.601842	0.216992	-0.530696	-0.140186	-0.301168	-0.2118	-0.429921	-0.455814
					STAT5A	3	1.58981	-0.284503	-0.176744	-0.809971	0.117656	0.17302	-0.501533	-0.145964	-0.462753	-0.664433	-0.120515	-0.386503	-0.23441	-0.0515145	-0.560693	-0.331008	-0.512458	0.700993	-0.490208	0.105412	-0.365977	-0.562668	-0.227983	0.179335	-0.13192	-0.366927	1.06493	-0.0193415	-0.617087	-0.550997
					GHDC	3	0.509667	0.864852	-0.494772	-0.521898	-0.55554	-0.873609	-0.0422558	0.0736098	-0.977194	-0.613042	-0.879794	0.445475	1.21287	1.96755	0.338288	-0.386842	-0.962603	-0.292589	-0.944949	-0.148141	0.691862	0.83509	0.129502	-0.383561	-0.58918	-1.3355	-0.512116	1.37574	-0.98718	-0.245132
					RP11-400F19.6	3	1.04567	-0.731096	0.529223	-0.0853768	-0.368155	-0.197092	0.0625396	-0.109129	-0.581423	-0.620858	0.331224	-0.317452	-1.08799	0.311191	0.522045	-0.378916	-0.451089	-0.225483	-0.549566	-0.20717	-0.139887	0.234223	-0.191421	0.146545	-0.575407	-0.915452	0.0408487	-0.241021	0.0889953	-0.162301
					AARSD1	3	0.4615	-0.261907	0.30811	0.141901	-0.576972	-0.058302	0.344733	-0.676798	-1.70032	-0.642444	-0.0691164	-0.795596	-0.333686	0.891302	1.15905	-0.719218	-0.616579	0.327758	-1.71074	-0.517501	0.612552	0.378553	-0.723481	0.146508	-1.66184	0.507285	1.17248	0.478644	0.478976	0.138738
					TMEM101	3	0.449716	-0.339729	0.053088	-0.594318	-0.329204	-0.190053	-0.0881169	-0.207799	-0.886917	-0.476314	-0.0794494	3	-0.272029	0.0851107	0.218272	-0.172917	-0.234068	-0.174785	-0.732095	-0.290863	-0.0467204	0.112456	-0.138765	-0.0677055	-0.836571	-0.312342	-0.226287	-0.0826307	-1.31179	0.222619
					HDAC5	3	0.106197	-0.263962	-0.460891	0.589468	-0.300088	-0.303311	-0.268606	-0.582692	-0.557434	-0.369718	-0.208499	0.336604	-0.250614	-0.364613	-0.0502929	-0.37932	-0.517186	-0.431104	-0.53662	-0.284665	1.4363	-0.116224	-0.48537	0.483129	-0.631668	0.198518	-0.412727	0.325564	-0.0331204	-0.511982
					DUSP3	3	0.755789	0.0130146	-0.539238	-0.670434	-0.462271	-0.624844	1.26592	-0.441273	-0.381942	-0.578382	-0.276018	0.826493	0.743702	1.59729	1.54608	-0.252138	-0.421797	0.0128933	-0.954409	-0.186043	0.512297	-0.169536	-0.440849	-0.15292	-0.139287	-0.826187	-1.30892	-0.242151	-0.912608	-0.978886
					G6PC3	3	1.06994	0.589172	-0.279663	0.0321401	-0.232503	-0.809771	-0.620785	-0.238046	-0.693964	0.649019	-0.962428	-0.0700484	-0.394224	0.922802	-1.13945	-0.5877	-0.783881	0.0823577	0.328067	-0.672904	0.380457	0.166318	-0.145972	-0.336069	-0.15166	-0.295098	-0.871088	0.432135	-0.287187	0.452209
					HEXIM2	3	0.894219	0.151677	-0.108579	0.303903	-0.518932	-0.398739	0.372973	-0.745779	-1.25532	-0.430357	-0.76041	-0.544664	-0.0308447	1.38514	0.648819	-0.749122	-0.843037	-0.316368	-0.723125	-0.608044	1.07569	-0.588201	-0.783928	-0.148936	-1.03008	0.793854	0.685473	0.147415	-0.101502	0.184339
					DCAKD	3	-0.291774	-0.0633395	-0.116921	2.91001	-0.101982	-0.401983	-0.749039	-0.612864	-0.975713	1.1916	-0.650343	-0.223855	-0.67742	0.253385	-0.325354	-0.878228	-0.301029	-0.323252	-0.374341	-0.984215	0.821847	0.483467	-0.574973	-0.244744	-0.983341	-0.651463	0.719994	1.25848	-0.411642	0.1508
					MRPL10	3	0.688971	0.0248736	-0.0736462	-0.236577	-0.732047	-0.534183	-0.171196	0.274837	-0.683909	-0.645727	-0.331863	-0.106442	-0.0891899	1.80324	0.202948	-0.588459	-0.455718	-0.191588	-0.446931	-0.755672	-0.945967	-0.789968	0.424288	-0.138112	-0.115898	0.507025	0.337697	-0.187096	-0.00204365	-0.560211
					SPATA20	3	0.297887	0.632115	-0.306639	-0.535168	-0.461354	-0.745802	0.963945	-0.474653	-0.694881	-0.407784	-0.715886	0.550319	0.0345487	1.0191	-0.0781033	-0.356747	-0.53089	0.0790887	-0.523133	-0.172438	-0.0684423	0.576841	-0.508456	-0.377341	-0.591579	-0.937802	-0.582175	0.649006	-0.341521	0.0107793
					NME2	3	0.61729	-0.684903	0.691277	-1.36617	-0.441128	0.256791	-0.286016	0.61781	-0.525601	-0.850105	0.5835	-0.659174	-0.811454	0.309604	-0.142311	-0.412207	0.203318	1.52426	0.00381009	-0.367941	-1.06488	-0.346759	0.823789	-0.121185	-0.593792	-0.161632	-0.662996	-0.787498	0.203155	0.285274
					SUPT4H1	3	1.0751	0.817598	-0.220309	-0.556457	-0.0529035	-0.135122	0.0781758	-0.469408	-1.40165	-0.0808378	-0.341947	-0.82182	-0.0411882	0.520976	1.27809	-0.603565	-0.398178	-0.068636	0.478176	-1.28744	0.266016	-0.896439	-0.634696	0.363421	-0.817804	1.04274	0.617969	-0.55545	-0.0842549	-1.01815
					TBX2	3	1.08115	-0.40845	0.566687	-0.371841	-0.494561	-0.578926	-0.300727	-0.485138	-0.34716	-0.173823	-0.487068	1.99498	0.495571	-0.484131	-0.364546	-0.255541	-0.339265	-0.498839	-0.238419	-0.303215	0.679473	-0.364841	-0.462661	0.00602798	-0.302264	-0.526271	-0.589703	-0.388445	-0.0666522	-0.447821
					CD79B	3	0.203802	-0.324576	-0.345459	-0.586695	-0.165677	-0.312643	-0.222426	-0.326074	-0.484727	-0.537118	-0.225424	-0.231701	0.3004	-0.402364	-0.048109	0.101338	0.0120952	-0.186932	-0.442906	-0.0939757	-0.301449	-0.299998	-0.322861	-0.0567184	-0.256628	0.291757	1.01964	-0.204906	-0.328185	-0.342958
					STRADA	3	1.1959	-0.169225	-0.11085	1.49073	-0.470589	-0.210016	-0.263393	-1.33573	-0.932869	1.36856	-0.401402	-0.761328	-0.707682	0.295166	-0.451305	-0.472912	-0.229428	0.540345	-0.195244	-0.650971	0.0923451	-0.852254	-1.38391	0.717658	-1.06385	0.531106	1.08283	-0.33756	0.169412	-0.0863365
					ARSG	3	0.738564	0.00427936	-0.598159	-0.165194	1.53484	-0.470757	-0.523898	-0.642749	-0.552069	-0.216217	-0.531334	0.531569	0.236213	1.21741	-0.452499	-0.456376	-0.312316	-0.596364	-0.272814	-0.455117	0.726746	-0.323799	-0.706666	-0.434207	-0.639742	-0.73389	-0.233319	0.422455	-0.117876	-0.395991
					NAT9	3	0.52542	2.45684	0.549964	-0.0970009	-0.657424	-0.546762	0.0411837	-0.00227071	-1.33895	-0.428823	-0.701436	-0.621568	-1.05023	0.0355837	0.118688	-0.141521	-0.49466	0.117413	-1.03425	-0.697448	-0.299677	0.526178	0.265303	-0.0555677	-1.39206	-0.108478	0.512297	0.108771	0.80674	-0.0725244
					GGA3	3	1.46789	-1.10282	0.463166	0.375122	-0.577171	0.330591	-0.580175	-0.0223164	0.49835	-0.139825	-0.0540367	-1.37255	-1.21626	-0.0456184	-0.838831	0.272509	-0.0696821	1.01655	0.724632	-0.6788	-0.920463	-1.15346	-0.0226769	-0.291308	0.0797605	1.49429	0.0162156	-0.356789	-0.154662	-0.842082
					UNK	3	1.88968	-0.927997	-0.529985	1.27558	-0.510064	-0.253792	-0.466127	-0.814079	-0.097565	0.723547	-0.525243	-0.862713	-0.617355	0.37574	-0.77177	-0.595195	-0.570669	-0.662826	0.847834	-1.08916	0.435698	-0.598859	-0.850097	0.451351	-0.550024	-0.618487	1.17623	0.225557	0.525117	0.420087
					COG1	3	0.686122	1.13087	-0.361573	0.174869	-0.123761	-0.972907	-0.239205	0.0618844	-0.425097	-0.812954	-0.947503	0.0281378	-0.0645426	0.890178	-0.408638	-0.428716	-1.02581	-0.37882	-0.969607	-0.654724	2.28596	0.195128	0.144072	0.400579	-0.393427	-0.699618	-0.246642	-0.125435	-0.544449	-0.0663458
					RPL38	3	-0.226486	-0.432007	0.182276	-1.01891	-0.589301	-0.375206	-0.44799	-0.138238	-0.152342	-0.876921	-0.305811	-1.08339	-0.621771	-0.378675	0.030054	-0.637522	-0.513605	0.664911	1.15475	-0.682226	-0.244212	-0.1797	-0.0167034	-0.249422	0.0585409	2.00676	1.20429	-0.55808	0.680248	-0.254212
					CYGB	3	0.0757008	-0.21907	-0.259704	-0.417095	-0.303545	-0.382979	-0.20044	-0.262737	-0.269565	-0.418246	-0.30501	-0.328441	-0.00311569	-0.327664	-0.202329	-0.280037	-0.26553	-0.31954	-0.393242	0.0304978	3	-0.317528	-0.227215	-0.194477	-0.0993098	-0.30392	-0.312907	-0.204293	-0.286626	-0.342622
					SNHG16	3	0.949783	-0.210105	-0.100566	-0.648339	-0.344003	-0.333724	-0.152594	-0.125441	0.0183013	-0.63057	-0.0556664	-0.621412	-0.423158	-0.383087	-0.108284	-0.240431	-0.168249	0.0139194	0.114333	-0.455209	-0.161953	-0.223088	-0.211882	-0.217335	-0.220526	0.459718	-0.561575	-0.53927	0.364315	0.143057
					MGAT5B	3	0.505811	-0.284193	-0.299663	0.830226	-0.27757	-0.277085	-0.297067	-0.308197	-0.289122	0.331377	-0.2767	-0.300299	-0.286972	-0.308217	-0.306463	-0.281741	-0.273821	-0.234593	-0.271953	-0.274092	-0.198339	-0.274883	-0.306116	-0.221531	-0.294557	0.236689	-0.251511	-0.294366	-0.120184	-0.282609
					EXOC7	3	1.10869	-0.964682	0.836542	1.2849	-0.593061	-0.272403	-0.412261	-1.39583	-0.497955	0.401374	0.0662205	-1.33289	0.0055235	1.63045	-0.318802	-0.777399	-0.617935	0.473872	-0.465368	-0.920813	0.350555	1.35961	-1.41693	0.561512	-1.29448	-0.414937	0.487433	0.00325808	0.44038	-0.321685
					TIMP2	3	2.106	-0.49874	-0.629002	0.324519	-0.0258176	-0.699724	-0.120292	-0.630611	-0.534664	0.323314	-0.607044	-0.627151	-0.361125	-0.0961664	-0.788682	-0.267171	-0.490524	1.54094	-0.40705	0.590596	0.252429	-0.496149	-0.660733	2.64541	-0.30731	-0.707059	-0.568164	-0.53332	-0.11553	-0.674404
					LGALS3BP	3	1.71279	-0.0258293	0.114243	-1.34824	-0.591549	-0.160404	-0.0986528	0.254804	0.0753304	-0.990389	0.190526	-0.760238	-0.741124	0.0638981	-0.657541	0.614372	-0.194903	1.17135	0.97347	-0.148225	0.378058	-1.18441	0.0393207	-0.608879	0.345199	-1.40222	-0.263381	-0.44765	-0.573754	0.436797
					RPTOR	3	1.56025	0.320427	-0.508335	0.601731	-0.651056	-0.89837	-0.759532	-0.429045	0.478372	-0.396116	0.258487	-0.109436	-0.798805	0.421196	-0.149631	-0.512901	-0.476555	-0.0951179	-0.375682	-1.03148	1.12538	-0.554549	-0.427869	0.0790938	-0.0429794	0.00911042	0.988392	-0.865501	-0.220689	-0.750713
					TBC1D16	3	0.624179	-0.32846	-0.318773	-0.171848	-0.0684656	-0.350177	-0.235001	-0.186461	-0.213107	-0.211893	-0.267178	0.0743778	-0.0714865	0.00473778	-0.258652	-0.247887	-0.285794	-0.214748	-0.214353	-0.255361	-0.314959	-0.0514942	-0.170449	-0.144762	-0.20763	-0.297493	-0.373298	-0.316842	-0.0517468	-0.172041
					ACTG1	3	1.08115	-0.867431	0.661915	-1.18956	-0.136985	0.241593	-0.0175503	0.663695	0.348437	-0.493522	1.31493	-1.2029	-1.25119	-0.601138	-1.12873	-0.41079	0.0113859	1.04093	-0.1258	-0.309375	-1.45895	-0.7593	0.515088	-0.172237	0.139786	-0.303063	-0.275871	0.338277	0.606982	0.0077574
					BAHCC1	3	2.06636	-0.931453	-0.454975	0.901666	-0.377345	-0.588693	0.0820411	-0.56129	0.0686068	-0.0914629	-0.228707	0.0506423	-0.192813	-0.745012	-0.569291	0.0134136	-0.330945	0.13005	-1.10931	-0.322673	0.704369	-0.09159	-0.585963	0.322219	-0.0871016	-0.873485	0.222401	0.197575	-0.127252	-0.754891
					ARHGDIA	3	1.2746	-0.550667	0.443574	-0.984486	-0.768232	-0.452804	-0.109505	0.249915	0.103354	-0.593744	0.717322	-0.776747	-0.771749	0.0828172	-0.0859203	-0.634852	-0.371084	0.646443	-0.238412	-0.438977	0.864375	0.0239893	0.0724136	0.172052	0.0427767	-1.02442	-0.228656	-0.850512	-0.0133553	-0.277324
					NARF	3	0.361787	-0.0832978	0.23521	-0.31824	-0.489438	-0.000461392	-0.465636	-0.129971	-0.63062	-0.202866	-0.18755	-0.640351	-0.449368	-0.0665512	-0.122365	-0.0163789	-0.0439804	-0.314383	-0.257357	-0.500133	-0.350815	-0.31089	-0.166695	-0.0820053	-0.623591	0.5341	0.0122283	-0.550772	0.546255	0.20154
					FN3K	3	0.151328	1.69479	-0.550808	0.433687	-0.519732	-0.759574	0.171764	-0.364981	-0.659655	-0.342351	-0.957544	0.848949	-0.126585	0.680651	2.34859	-0.4648	-0.772921	-0.372388	-0.274404	-0.675989	0.436779	-0.0113009	-0.306074	-0.706468	-0.187129	-0.538953	-0.806551	-0.341432	-0.543434	-0.188448
					ASPSCR1	3	0.367655	0.447373	0.217176	-0.542844	-0.777916	-0.263632	-0.00785165	-0.0689503	-0.978123	-0.857286	-0.609705	-0.673231	-1.33805	0.14094	2.79735	-0.437818	-0.435083	-0.385077	-0.171817	-0.948777	-0.213958	-0.0962245	0.000589046	-0.00480219	-0.843992	0.771474	0.219578	-0.191683	0.928675	0.413175
					TSPAN10	3	0.357561	-0.196172	-0.201032	-0.210968	-0.196003	-0.172176	-0.198814	-0.21302	-0.20535	-0.206311	-0.146287	-0.200584	-0.207654	-0.184069	-0.193161	-0.200947	-0.200977	-0.197894	-0.191139	-0.207019	-0.213244	-0.190314	-0.213015	-0.204523	-0.210566	-0.200179	-0.201023	-0.199245	-0.172386	-0.184333
					HGS	3	1.27802	-0.0620382	1.01959	-0.269874	-1.13159	0.121628	-0.307093	-0.147683	0.825375	-0.968825	1.26796	-1.1299	-1.41214	0.281444	-0.188747	-0.645684	-0.193216	0.163516	0.590128	-0.927858	-0.259664	-0.827195	-0.165104	-0.177996	-0.250472	-0.922641	1.02977	-0.691628	0.299075	0.0370211
					PDE6G	3	0.0241326	0.113194	-0.384603	-0.44896	-0.341549	-0.392736	-0.287108	-0.418903	-0.449567	-0.320475	-0.365005	0.117508	-0.22057	0.0891482	-0.14297	-0.168189	-0.252274	-0.33058	-0.133028	-0.290553	-0.457966	-0.453017	-0.420471	-0.276374	-0.362841	1.86902	0.69321	-0.384121	-0.0599628	-0.36306
					MCRIP1	3	0.994687	-0.33461	0.171414	0.948511	-0.534701	-0.92233	-0.409043	-1.04134	-1.50299	0.478353	-0.814416	-0.638801	-0.875782	0.143342	0.324833	-0.603327	-0.717904	0.801512	-0.0983905	-0.395268	0.251215	-0.123921	-0.967169	1.0361	-1.36303	0.0434152	0.535654	0.0997114	1.70257	0.319335
					GAPLINC	3	2.07995	-0.429041	-0.276709	-0.471287	-0.0529192	-0.315127	-0.362247	-0.136413	-0.324062	-0.311245	-0.314572	-0.420134	-0.304373	-0.364305	-0.266344	0.0778236	-0.114351	0.0107105	-0.320137	0.0347242	-0.395884	0.123282	-0.208386	0.107122	-0.25861	-0.3366	-0.37538	-0.325834	-0.260309	-0.308615
					TMEM200C	3	-0.243595	-0.239526	-0.243977	0.314853	-0.195091	-0.25157	-0.202347	-0.237458	-0.221654	0.142837	-0.246315	-0.249421	-0.201113	-0.254567	-0.239968	-0.231405	-0.217977	-0.146874	-0.219354	-0.175653	0.0559354	-0.250694	-0.240047	-0.174118	-0.209255	-0.196628	-0.213154	-0.251997	-0.0941816	-0.210821
					AFG3L2	3	0.806105	-0.324721	-0.125081	-0.638086	-0.330475	-0.164335	0.123303	-0.100292	-0.387517	-0.8275	0.292486	3	0.298211	0.33677	0.366008	-0.697168	-0.230145	0.13288	-0.43004	-0.589102	-0.342458	-0.280077	-0.382353	-0.425228	-0.464594	-0.473579	-0.518684	-0.39591	-0.448568	-0.72945
					CABLES1	3	0.746401	-0.283636	-0.277436	-0.155278	-0.10633	-0.269939	-0.203183	-0.245807	-0.240011	-0.271468	-0.2821	-0.211082	-0.105187	-0.0938802	-0.183104	-0.164206	-0.275215	-0.268677	-0.120372	-0.220351	-0.242163	-0.285686	-0.254527	-0.198091	-0.157903	-0.254583	-0.209581	-0.202736	-0.129454	-0.133019
					SOCS6	3	0.82149	-0.65077	-0.405225	0.260455	0.537655	-0.185328	0.196158	-0.0760841	0.18173	0.197479	-0.179542	-0.243464	0.0138127	-0.348135	0.427993	-0.231484	-0.336765	-0.322671	-0.633223	0.0194476	-0.435742	-0.377298	-0.345315	-0.38628	0.311669	-0.596472	-0.90913	-0.308066	-0.56592	-0.401381
					RTTN	3	0.394511	-0.319868	-0.215483	-0.123162	-0.126199	0.131215	-0.185934	-0.279218	-0.0696553	-0.130265	-0.0496048	-0.284314	-0.167626	-0.25961	-0.263035	-0.29087	-0.129166	-0.242345	-0.365331	-0.337048	-0.266415	-0.366658	-0.329989	-0.0711624	-0.208393	-0.0647143	-0.0220648	-0.333002	-0.0967721	-0.248391
					CTDP1	3	1.04084	-0.756471	0.318204	-0.986451	-0.78798	0.283838	-0.199538	0.233828	-0.274321	-1.275	0.589531	1.84107	-1.09879	-0.460263	-0.0293761	-0.638054	-0.461486	0.379601	-1.1036	-0.846865	-0.626857	-0.368569	-0.169577	-0.0157622	-0.196419	1.21178	1.36654	-0.506867	-0.141398	0.115484
					PQLC1	3	-0.0579058	-0.599616	-0.150468	-0.228263	-0.544726	0.046044	-0.289327	-0.432765	-0.674959	-0.351518	0.178895	-0.215771	-0.412914	-0.0470436	3	-0.368369	-0.362178	0.0884111	-0.607144	-0.39378	-0.198955	-0.318079	-0.526409	0.0751092	-0.625319	-0.135759	0.42231	-0.174446	-0.126212	-0.213443
					NFATC1	3	1.12412	-1.12489	-0.767149	-0.723748	0.278605	-0.152789	-0.226528	-1.13919	0.550804	-0.46687	0.301999	-0.529065	0.254382	0.0607753	-0.913749	-0.100898	0.289381	1.62187	-0.310232	0.0434389	-1.09841	-0.152983	-1.16383	0.473167	0.192566	-0.495607	1.87373	-0.598886	-0.108422	-0.592549
					HSBP1L1	3	-0.194801	-0.0313865	0.25364	-1.22082	-0.213405	0.691085	0.438798	-0.151191	-0.494609	-1.06448	-0.217937	-0.0689691	-0.178712	0.238769	1.16403	0.208713	-0.40864	0.476758	0.552345	-0.348411	-1.275	-0.0691153	-0.372873	-0.990409	-0.159493	-0.971136	0.0827613	0.306622	-0.481896	0.0415171
					RP11-4B16.4	3	2.00458	-1.06477	-0.437396	-0.857015	-0.551321	-0.36857	-0.211012	-0.0998409	0.667875	-0.55523	-0.566829	0.124437	0.0672845	-0.0355585	-0.417265	0.210378	0.0266098	0.397216	-0.120117	0.0165649	-0.854043	-0.234049	-0.245111	0.211875	0.70053	-0.317047	-0.491407	-0.400363	-0.664101	-0.351364
					CIRBP	3	-0.209994	0.670071	-0.426922	0.715728	-0.169071	-0.555783	-0.224826	-0.726857	-0.934479	-0.155959	-0.643636	0.387103	-0.070601	-0.129944	-0.375642	-0.490607	-0.629562	-0.261603	-0.910016	-0.279725	1.81581	0.688773	-0.784743	-0.18165	-0.902664	-0.287345	1.14147	0.856468	-0.604822	-0.413868
					RPS15	3	0.0131904	0.120616	-0.116341	-0.821655	-0.820126	-0.299504	-0.376841	0.354461	-0.152069	-0.610497	-0.29958	-0.302597	-0.716223	-0.693104	-0.429392	-0.886021	-0.652442	0.167144	0.792248	-0.546279	-0.173682	0.424587	0.518758	-0.162978	0.372449	0.294353	0.659237	-0.62498	-0.0686766	0.270163
					TPGS1	3	-0.37744	0.781713	-0.362477	-0.287267	-1.00596	-0.686362	0.0666373	-0.189421	-0.208514	0.263733	-0.650938	0.42678	-0.604118	0.11678	0.241929	-0.842813	-0.926056	0.278314	0.710872	-0.290253	0.999477	-0.40127	-0.397886	0.388565	0.22453	-0.870756	0.294931	-0.458259	-0.419869	-0.418099
					BSG	3	0.487453	1.29927	-0.276114	-0.609447	-0.724587	-0.373081	-0.62133	-0.108426	-0.627922	-0.49016	-0.285183	3	-0.279469	0.72107	-0.521202	-0.642123	-0.643357	0.367891	-0.523999	-0.633543	0.375534	-0.407606	-0.247255	-0.386143	-0.437726	0.371292	-0.629413	-0.262941	-0.540492	0.0561016
					MED16	3	-0.527269	1.49052	-0.0104859	0.00149356	-1.25969	-0.96468	0.515363	-0.00625083	0.28864	0.0383125	-0.503363	0.550014	-1.20293	-0.371214	0.855632	-1.12865	-1.24086	-0.414379	-0.22517	-0.653629	0.036419	0.701652	-0.0567159	0.571474	0.384569	-0.51589	0.0622561	-0.374934	-0.724783	0.696597
					C19orf24	3	1.12494	1.83547	0.129372	-1.29801	-0.875319	-0.380067	0.433402	0.406937	-0.705947	-0.746844	-0.237778	0.239194	-0.967187	-0.314901	1.94834	-0.745165	-0.45905	0.31075	-0.452579	-0.569642	-0.479788	-0.0719558	0.580093	-0.101737	-0.350863	-0.673061	-0.468279	-0.271745	-0.669384	0.216813
					AP3D1	3	2.16392	0.390963	-0.335703	-0.172849	-0.800448	-0.546885	-0.209465	0.182381	0.805889	-0.642838	0.302292	1.5737	-1.06329	-0.336296	0.229582	-0.708841	-0.48047	0.423475	-1.1316	-0.775611	0.892762	-0.00119318	0.155322	-0.137839	0.0871497	-0.417198	-0.916598	-0.336457	-1.19897	-0.541372
					MBD3	3	0.556497	1.71802	-0.00243865	0.684626	-1.22257	0.0169819	-0.0923478	-0.7506	-1.1321	0.360825	-0.0418444	-0.178652	-1.08364	-0.1055	0.372876	-1.12027	-0.642082	0.56461	-1.27886	-0.909651	0.0778281	-0.00359693	-0.742565	1.27253	-1.36364	0.748053	0.906653	-0.483934	0.361844	0.170491
					SF3A2	3	0.244	-0.572073	0.149869	-0.517937	-0.939557	0.419266	-0.141977	0.0122441	1.09874	-0.740737	0.33472	-1.08919	-1.27457	-1.03288	-0.607611	-1.1566	-0.6962	-0.375649	0.668562	-0.861528	-0.687161	-0.588068	0.140813	0.456972	0.896967	1.67455	1.77081	-0.707192	0.299427	0.628157
					SGTA	3	0.505415	1.63082	-0.145084	1.25535	-1.08601	-0.277116	-0.326959	-0.0973393	-1.2791	0.856258	0.059577	1.31819	-1.07354	0.00485677	0.194242	-1.48424	-0.911869	-0.14417	-1.30302	-1.26056	0.255367	-0.164503	0.101318	0.454301	-1.06482	-0.391359	1.18488	-0.375873	0.473114	0.0749265
					DOHH	3	0.429503	0.303986	0.470068	0.0841997	-1.38481	0.444212	-0.308861	0.148088	-0.321721	-0.704285	0.649244	1.11017	-1.05234	0.0589522	0.20687	-1.24076	-0.966856	0.354259	-1.40774	-0.721139	0.577617	-0.325993	0.291131	0.67473	-0.30731	0.0778015	0.617456	-1.01174	-0.671508	-0.0500539
					ABHD17A	3	1.13816	1.06884	-0.0290945	0.250969	-1.60633	-0.641261	-0.674676	-0.373881	-0.0963052	0.549072	-0.306388	0.383254	-0.815984	-0.510747	-0.719865	-1.32115	-1.01742	-0.0527662	0.261652	-0.789562	0.964545	0.215983	-0.485504	1.12157	0.229538	-0.51589	0.840183	-0.653134	-0.567423	0.407957
					BTBD2	3	0.355718	0.103032	0.0953152	0.60615	-1.00459	-0.448501	-0.494309	0.016898	-0.159107	0.168675	-0.032187	-0.016479	-0.640608	0.52501	-0.853633	-1.08341	-0.291383	0.619287	0.820755	-0.865427	-0.82276	0.420343	-0.0106076	0.473374	-0.475712	-1.44534	0.241963	-0.611028	-0.275973	0.716156
					DIRAS1	3	1.4289	-0.399374	-0.539991	1.50952	-0.188389	-0.548359	-0.543788	-0.553033	-0.493345	1.59431	-0.462137	1.00711	-0.555253	-0.484494	-0.560319	-0.468811	-0.505627	0.359826	-0.506861	-0.461915	1.33835	-0.0362563	-0.546925	-0.188339	-0.522684	-0.359258	-0.558847	-0.517056	-0.530863	-0.535909
					GNG7	3	1.27496	0.142497	-0.554779	1.89484	-0.342199	-0.574347	-0.329733	-0.558675	-0.545616	1.12636	-0.558057	0.5983	-0.261084	-0.0636304	-0.279544	-0.412606	-0.52896	-0.451398	-0.450788	-0.33828	0.432604	0.025374	-0.564748	-0.421466	-0.495312	-0.482834	-0.246139	-0.199638	-0.558103	-0.559807
					SCAMP4	3	0.695893	0.207072	-0.0715346	0.206137	-0.0471293	-0.751614	-0.141986	-0.40422	-0.107882	0.627736	-0.485319	1.02077	-1.10431	-0.0248774	-0.79433	-0.313716	-0.77432	0.238491	-0.0739565	-0.42826	-0.21846	1.00922	-0.348711	-0.382321	-0.199159	-0.956805	-1.14593	0.597255	-0.874766	0.688312
					HMG20B	3	2.12628	-0.038463	0.0874635	-0.825954	0.0657231	0.0549309	-0.264016	-0.405816	-0.580594	-0.599434	-0.235548	-0.194582	-0.679816	-0.153539	-0.321826	-0.706584	-0.552303	-0.501786	-0.0273145	-0.563984	-1.22301	2.459	-0.399491	0.486579	-0.564284	-0.556959	1.22524	-0.469986	-0.380467	0.393479
					CCDC94	3	0.0629157	1.12987	-0.0746254	0.919228	-0.891005	-0.152114	-0.0545869	-0.220097	-1.12586	-0.238534	-0.0219778	0.749137	-0.545542	-0.304206	0.535092	-1.15984	-0.725425	-0.385685	-1.05966	-0.809969	-0.195824	-0.112013	-0.140031	0.144945	-1.0053	1.14789	1.06034	0.271695	-0.773021	-0.0775993
					MAP2K2	3	0.568887	0.91956	-0.0983528	-0.500472	-0.986546	-0.246209	-0.373446	0.264676	-0.516012	-0.411811	0.155627	0.356773	-1.05843	-0.628562	0.273378	-0.858758	-0.627926	-0.00315553	-0.373584	-0.624479	-0.11396	0.0233119	0.227144	0.433743	-0.523439	-0.324932	1.09347	-0.502598	-0.254882	0.0921242
					RPL36	3	-0.148224	0.836293	0.0533896	-0.95086	-0.580106	-0.116997	-0.344142	0.547881	-0.819443	-0.792661	-0.15662	-0.450503	-0.608414	-0.66668	-0.345924	-0.787473	-0.517951	0.380424	-0.0378085	-0.349421	-0.351564	0.632568	0.581542	-0.15458	-0.644876	0.377567	1.09084	-0.605927	0.142202	0.213924
					DUS3L	3	1.01952	0.593679	0.0713614	-0.106716	-1.29316	-0.0604769	-0.131689	0.77108	-0.542784	-0.229231	0.257833	-0.195472	-1.0866	-0.765904	0.360063	-1.12529	-0.213069	-0.0123536	-0.594912	-0.726101	-0.349163	-0.636958	1.24159	0.15098	-0.706808	1.11593	0.907279	-0.774945	-0.676694	-0.258113
					SAFB	3	1.14236	-0.0657905	0.38823	0.203369	-0.494729	0.498352	-0.210262	0.0963863	-0.965874	-1.13656	0.632962	-0.719359	-1.02543	-0.741751	-0.196877	-0.860531	-0.312994	0.0523681	-1.45205	-0.622506	0.0966365	-0.348485	0.0820686	0.573076	-1.29516	1.69366	1.78954	-0.495083	0.716807	-0.303557
					EEF2	3	0.236393	-0.159546	-0.511007	-0.279179	-0.355031	-0.661411	-0.179307	0.274923	-0.263972	-0.741643	-0.0698904	0.470735	-0.214327	-0.326285	-0.250332	-0.619526	-0.523739	0.0706287	-0.559181	-0.437385	-0.486098	0.835526	0.291413	-0.0158657	-0.276376	0.238537	-0.00969756	0.0599156	-0.496045	-0.0694131
					RANBP3	3	0.694192	2.45	0.297123	0.576648	-0.726631	0.0784386	-0.562458	-0.3319	-0.794044	-0.127808	0.00634093	0.278812	-1.33486	-0.560292	-0.71834	-1.21698	-0.493881	-0.27077	-1.26331	-0.794439	0.679382	0.135218	-0.238821	1.14744	-0.834468	-0.128784	1.3674	0.41675	-0.539506	-0.31636
					XAB2	3	0.217906	0.8876	-0.10061	-0.0949342	-0.806866	-0.254954	-0.340661	-0.659312	-0.797151	-0.942238	-0.322187	0.284877	-1.00652	-0.433738	0.0847203	-1.21156	-0.899207	-0.436833	-0.233737	-0.801268	0.334335	0.306059	-0.515577	0.7774	-0.999063	1.72328	1.92799	0.407142	0.000817835	0.331943
					MAP2K7	3	0.610657	0.692799	0.27046	-0.780806	-1.00809	0.199058	0.631397	-0.301748	-0.749933	-1.4145	0.359373	1.43573	-0.80328	-0.272749	0.605851	-1.18783	-0.868106	-0.145794	0.266589	-0.951499	-0.0388659	-0.337645	-0.424037	1.02337	-0.788393	0.6093	0.536881	-0.0196455	-0.417023	-0.576721
					MCOLN1	3	1.41957	2.23934	-0.117263	-0.303518	-0.493929	-0.437237	0.00504969	-0.788557	-0.709406	-0.104928	-0.339298	0.174136	-0.490655	-0.303737	0.620176	-0.40646	-0.408425	-0.0191512	-0.4518	-0.388135	1.73525	-0.630887	-0.786208	0.63547	-0.592763	-0.211571	-0.550803	-0.701564	-0.589247	-0.656165
					SNAPC2	3	1.57804	1.30927	-0.0241528	-0.701368	0.062517	-0.779146	-0.777911	-0.573302	-1.04988	0.278407	-0.220725	-0.383961	-1.18376	-0.410466	-0.789288	-0.740979	-0.810051	0.832221	0.141992	0.121868	0.408778	1.18189	-0.792495	1.932	-0.838806	0.164823	-0.492927	-0.125173	-0.408827	-0.24275
					GTF2F1	3	0.516228	0.276823	-0.195279	0.24596	-0.564712	-0.305797	-0.0596071	-0.0351621	-0.907944	-0.403879	0.0686828	-0.11815	-0.35965	-0.117816	-0.762684	-1.06951	-0.704596	0.94723	-1.2547	-0.531826	0.787607	0.0640159	-0.0129577	0.370644	-0.945411	-0.290839	0.62806	0.46964	-0.329574	0.0622841
					ALKBH7	3	-0.295611	0.771969	-0.326334	-0.697084	-0.925925	-0.764268	0.0835637	0.246068	-1.02034	-0.555771	-0.848166	1.84646	-0.73672	0.335539	1.70268	-0.966225	-0.937905	0.411604	0.645223	-0.684534	-0.191886	0.590336	0.196749	-0.105346	-0.494178	-0.146461	0.218688	-0.0224413	-0.643103	-0.424441
					CTD-2550O8.5	3	-0.255906	1.79777	-0.225001	-0.11998	-0.228708	-0.00643724	-0.541388	-0.224306	-1.33901	-1.31779	-0.571158	1.62354	-0.0249088	0.370734	0.638561	-0.505412	-0.762203	0.0696675	0.140917	-0.739798	1.34048	0.361786	0.320249	-0.54815	-1.09366	-1.30543	0.99327	-0.172631	-0.579714	-0.417708
					CD320	3	1.72225	1.9403	-0.959155	-0.4068	-0.975777	-0.723615	-1.08178	1.03571	-1.07878	0.200818	-0.890421	0.164334	-0.663131	-0.221774	-0.606219	-0.715958	-0.743599	-0.275607	-0.146064	-0.922412	-0.0370036	0.710846	1.12974	0.0677326	-0.765482	0.416151	-0.482434	0.59505	0.146051	0.35977
					EIF3G	3	0.320315	-0.0231151	-0.174927	-0.641735	-0.683549	-0.469572	0.128968	0.0247635	-0.920896	-0.641051	-0.103812	-0.312412	-0.696333	-0.461278	0.270812	-0.755312	-0.696412	0.228026	0.0873709	-0.365842	-0.453864	0.000339979	0.168459	0.429035	-0.701108	0.847101	0.668712	-0.114361	0.174581	0.0461312
					ZNF414	3	-0.375827	0.985979	-0.419238	0.236684	-1.00974	-0.652118	-0.456127	-0.614457	-0.131184	0.156206	-0.717548	0.0650508	-1.31324	-0.634489	-0.17669	-1.11472	-0.953745	-0.422727	2.64014	-0.929307	0.182824	0.426676	-0.57421	0.265223	0.242023	1.20515	0.793247	0.0791832	-0.46291	0.426923
					RPS28	3	-0.0202981	-0.118462	-0.0890477	-0.780347	-0.766348	-0.268926	-0.228057	0.199208	-0.786292	-0.870099	-0.267987	-0.389261	-0.638834	-0.454333	0.0891669	-0.774132	-0.546441	0.389152	0.13894	-0.378672	-0.086689	0.539105	0.247684	-0.0172802	-0.635348	0.558049	1.05434	-0.0661363	-0.16542	0.353541
					ACP5	3	1.44709	-0.58515	-0.242909	-0.611844	-0.0954724	-0.0858539	-0.241557	-0.229162	-0.235346	-0.583663	0.314923	-0.512854	-0.066815	0.186897	-0.142806	0.392823	0.228658	-0.428315	-0.303014	-0.0581988	-0.589722	-0.385259	-0.243993	-0.417956	-0.172516	0.0279774	-0.17678	-0.344577	-0.454323	-0.336865
					RAB3D	3	-0.514745	-0.89221	-0.300365	-0.880962	0.807088	0.17035	-0.508102	0.011184	0.666426	-0.712864	1.18067	-0.826582	-0.256048	-0.327025	-0.982876	-0.0506572	0.064923	-0.408383	0.678049	-0.415227	-0.349525	2.48481	-0.0394603	-0.646091	0.124723	-0.485929	-0.697367	-0.399051	-0.46001	0.183427
					ECSIT	3	-0.534429	1.13904	-0.330725	0.38017	-0.999572	-0.311963	0.40405	0.0423777	-0.918661	-0.429463	-0.203144	2.41484	-0.39141	0.394924	1.34251	-1.21163	-0.671173	-0.374829	-0.23457	-0.775009	-0.0320405	0.398795	0.121457	0.23867	-0.712247	-0.815223	-0.0422166	-0.934141	-0.116207	-0.404553
					PRKCSH	3	1.0634	0.463588	0.0934277	-1.2292	-0.944285	-0.328895	0.134501	-0.144188	-0.655518	-1.18659	-0.332801	-0.133821	-0.607572	-0.394341	1.02374	-0.997599	-0.475054	0.401671	0.78183	-0.892621	-0.571279	0.304612	-0.0745004	0.171771	-0.655312	0.230565	-0.46221	-0.143784	0.756034	0.601862
					CTC-510F12.6	3	-0.531236	-0.398242	0.133747	-0.618583	0.11779	0.577833	-0.324839	-0.285964	-0.590737	-0.560747	-0.0889049	-0.629047	-0.426992	-0.00656398	-0.560459	-0.236871	-0.413168	-0.125166	-0.587785	-0.162107	0.0966805	1.83729	-0.338372	-0.391966	-0.670562	-0.21364	-0.0456233	-0.190255	0.0721655	0.939386
					MAN2B1	3	2.17181	-0.936251	-0.105101	-1.11761	-0.34881	-0.380991	0.329344	-0.436589	-0.318139	-0.657454	0.081737	-0.369579	-0.370456	-0.190649	0.17521	0.474161	0.0775893	1.11907	-0.220701	0.039922	-1.06638	-0.197264	-0.497289	0.750614	-0.0725788	0.304097	-0.735039	-0.882746	-0.359404	-0.325847
					TRMT1	3	0.765717	0.851739	0.25033	-0.173339	-1.11508	0.120802	0.255588	0.267473	-1.10794	-0.632683	0.0137024	-0.448558	-1.15222	-0.426067	-0.0180874	-1.18779	-0.602013	0.0525396	0.158365	-0.783217	-0.203781	-0.626051	0.54521	0.196557	-1.29289	2.35226	0.357453	-0.962861	0.632508	0.478783
					FARSA	3	1.30552	0.153729	0.262514	0.0192399	-0.801824	0.410922	-0.645853	1.02449	-0.785201	-0.623493	1.15002	-0.10635	-1.40916	-0.850841	-0.215772	-1.34119	-0.276049	-0.0840148	0.142882	-1.05205	0.0603298	-0.0745741	1.2472	-0.319963	-0.813163	0.35385	0.10753	-0.961892	0.474103	-0.117974
					RAD23A	3	1.14481	2.31718	0.10567	-0.943171	-1.00645	0.749793	0.200184	-0.120873	-0.642623	-0.997042	0.730311	-0.254784	-0.811406	-0.536394	0.672501	-1.08532	-0.00177239	-0.103524	1.1679	-0.743041	-0.201157	-0.654956	-0.0272126	1.26794	-0.60749	-0.360556	-0.299733	-0.790351	-0.254944	-1.04816
					ILVBL	3	0.351423	1.13664	-0.109572	-0.436295	-0.559	-0.297637	-0.111425	0.177099	-0.612601	-0.425884	-0.237961	1.19516	-0.219656	0.014014	0.335342	-0.574598	-0.486368	-0.294193	-0.349837	-0.378044	0.138376	-0.545773	0.130886	-0.215989	-0.603949	-0.471853	-0.549124	0.0419839	-0.32484	-0.528757
					SYDE1	3	1.71111	-0.303748	-0.399278	-0.309432	-0.451172	-0.552202	-0.213248	-0.552181	-0.443735	0.583336	-0.437473	-0.591576	0.719976	0.0401112	-0.575114	-0.516761	-0.463031	1.0599	-0.237491	-0.0290971	-0.551294	-0.473063	-0.525805	2.09246	-0.297033	-0.552248	-0.785618	-0.535426	0.265806	-0.596872
					PKN1	3	1.2536	0.673317	-0.852345	0.556951	-0.592619	-1.17209	0.868716	-1.06106	-1.26068	0.0111476	-1.51119	-0.0834856	0.0387432	0.117022	-0.309476	-0.455901	-0.885491	1.19863	0.751521	-0.069109	1.03433	0.167988	-1.07166	1.68152	-0.88005	-0.68623	-0.00774016	-0.448708	0.121902	-0.249381
					CTB-55O6.12	3	0.654622	-0.538262	-0.560841	2.61168	-0.365312	-0.174431	-0.414664	-0.75757	-0.608698	1.28797	-0.837649	0.00668458	-0.0866258	-0.0490859	-0.914765	-0.768512	-0.45377	-0.231723	0.0488059	-0.327855	-0.154739	-0.430015	-0.667585	1.3534	-0.701258	-0.511381	1.75971	-0.0637517	-0.690946	-0.514477
					USE1	3	0.302173	1.17028	-0.2891	0.412805	-0.836818	-0.508491	-0.0690381	-0.492014	-1.18765	0.219425	-0.455365	-0.383659	-0.151517	-0.438523	1.36954	-0.946236	-0.543597	-0.111917	0.884421	-0.629908	-0.0813542	0.11126	-0.421163	0.133673	-1.11303	-1.47455	1.39859	-0.11685	0.461556	-0.0828438
					MYO9B	3	2.02483	0.652065	0.0270468	-0.143931	-0.399818	-0.172207	-0.535259	-0.468063	0.483268	0.219402	0.0878386	-0.900652	-0.551647	-0.63887	-0.541236	-0.350919	-0.316664	0.0859611	-0.0213151	-0.210812	-0.661964	-0.718591	-0.480089	1.25478	0.00220028	-0.448056	-0.119442	-0.884099	-0.2208	-0.348348
					RPL18A	3	-0.0209691	-0.383612	-0.104045	-0.810521	-0.631373	-0.225459	-0.369281	0.319932	-0.31021	-0.751418	-0.0295085	-0.718957	-0.653369	-0.72981	-0.527766	-0.628081	-0.353094	0.0793867	2.90177	-0.41866	-0.57621	-0.0755157	0.449166	-0.0373935	0.052038	0.0324448	0.486789	-0.559386	0.529547	0.117685
					EPS15L1	3	0.853942	-0.285962	-0.076437	0.687193	0.634879	-0.129101	-1.29879	-0.559496	0.469342	-0.258828	0.783372	2.41547	-0.650017	-0.344126	-1.44861	-1.01672	0.101681	-0.247783	0.483353	-1.00194	0.480373	-0.616339	-0.669751	0.814169	-0.454418	-0.76846	-0.222444	-0.53377	0.127111	-0.630402
					SLC27A1	3	1.02571	1.24854	-0.541314	0.1752	-0.233203	-0.59756	-0.257138	-0.718042	-0.47913	0.117846	-0.607334	0.947339	-0.26147	-0.164583	-0.51222	-0.403046	-0.585659	-0.183746	0.0373604	0.0129787	-0.202489	0.0953325	-0.695227	-0.0950883	-0.482913	-0.660073	-0.316088	0.299123	-0.40326	-0.254085
					PGLS	3	-0.343782	0.971911	0.164238	-1.0225	-0.769859	-0.381826	-0.128977	0.271707	-0.867822	-0.556323	-0.097117	-0.078596	-0.830286	0.139644	0.123019	-0.854787	-0.867014	0.534202	2.34141	-0.463596	-0.992824	0.0615386	0.340615	0.0568969	-0.639269	-0.797625	0.382596	-0.33849	-0.0460036	0.868139
					MVB12A	3	0.568773	1.58208	0.202429	-0.867068	-0.646029	-0.0672827	-0.398963	-0.152622	-1.15131	-0.338943	0.0736529	-0.663602	-0.387293	0.304802	-0.160646	-0.912955	-0.776591	0.119211	1.43033	-0.562884	-1.09843	-0.986673	-0.163825	0.510772	-0.960921	-1.02107	0.636664	0.604044	0.981489	0.67098
					CCDC124	3	0.60023	0.992162	0.270756	0.0981805	-1.33287	0.14297	-0.601859	-0.370255	-1.41576	-0.0226523	0.433946	0.46833	-1.14257	-0.187218	0.261468	-1.1399	-0.620651	-0.165318	0.730381	-0.84063	-0.347935	-0.619658	-0.323221	0.999618	-1.17231	-0.136366	0.511761	-0.70094	1.05164	0.847159
					ATP13A1	3	0.974517	0.809944	-0.122592	-0.935712	-0.708606	-0.813387	-0.154885	0.0351018	0.408248	-0.794223	-0.319872	0.0696731	-1.41732	0.0765196	-0.382989	-0.938108	-0.662127	0.659371	0.797502	-0.828783	-0.292358	-0.356842	-0.0213714	-0.497259	0.127875	0.727327	-0.142407	-0.444107	0.0947963	0.768404
					GATAD2A	3	2.16759	0.183212	-0.146057	-0.785922	-0.637995	-0.215623	-0.543815	0.579582	0.187386	-0.707281	0.839902	0.0459638	-0.880092	-0.503313	-0.746269	-0.749278	-0.14811	-0.434173	0.121842	-0.570336	-0.687735	-1.25966	0.520684	-0.169829	-0.0912778	1.87626	-0.575581	-0.457358	0.570351	-0.350564
					UBA52	3	0.317469	0.0740893	0.0296665	-1.04624	-0.69205	-0.125021	-0.335823	0.0611835	-1.04768	-0.634475	0.0675152	-0.524127	-0.77474	-0.829623	0.211357	-0.927983	-0.399383	0.215959	1.17887	-0.54328	-0.497759	-0.299477	0.209765	0.309262	-0.642073	1.06081	1.02053	-0.652335	0.547684	0.37871
					GRAMD1A	3	0.439273	-0.551904	-0.742932	-0.792931	-0.0540028	-1.15896	0.00140893	-0.129306	-0.869939	-0.618201	-1.05064	-0.772765	-0.609045	-0.843842	-0.978818	0.59355	-0.374673	0.844091	1.31334	0.0739331	-0.26025	0.467081	0.0810588	0.285469	-0.463126	1.10904	-0.558065	-0.282974	1.51255	0.614386
					TMEM147	3	1.34307	2.00184	0.500253	-0.910037	-0.489447	-0.311046	-0.358997	-0.0204426	-1.01393	-0.112018	-0.337663	0.646885	-0.725282	-0.277996	-0.277824	-0.553077	-0.360021	-0.150676	0.233885	-0.626545	0.182498	-0.590217	0.0881477	-0.402261	-0.742772	-0.325949	-1.23958	-0.0157431	0.460086	0.333054
					USF2	3	0.959354	0.659845	-0.133939	0.234842	-0.527164	-0.25961	0.069291	-0.813021	-0.931647	0.0809503	-0.3364	1.31402	-0.655356	-0.553912	0.253852	-0.801795	-0.434308	-0.0498592	0.213174	-0.520175	0.618466	-0.446003	-0.776546	0.154153	-0.893146	-0.528095	0.359885	0.0375217	-0.168679	-0.607029
					PEPD	3	0.906939	0.134029	-0.206929	-0.0811821	-0.842799	-0.570148	-0.346901	-0.450568	-0.816391	0.237571	-0.433557	1.03787	0.0760005	0.910992	3	-0.68942	-0.408282	-0.232907	-0.381949	-0.651899	1.11995	-0.702458	-0.319778	-0.168942	-0.562276	-0.837771	-0.897228	-0.323599	-0.0212987	-0.700005
					WTIP	3	-0.20219	-0.655668	-0.160757	-0.613967	-0.311881	-0.396563	-0.0870685	-0.723292	-0.539646	-0.50042	-0.425854	-0.529509	-0.27804	-0.0516384	-0.761305	-0.182193	-0.454268	1.8463	0.541305	-0.0719542	-0.651279	-0.0789013	-0.683186	0.462965	-0.493046	0.22372	-0.655105	0.877221	1.24556	0.000560921
					THAP8	3	0.357048	0.800512	-0.688985	0.618617	-0.511531	-0.91393	-0.534705	-0.880288	-1.08934	0.483712	-0.826044	-0.724921	-0.628898	-0.0219799	0.372508	-0.683374	-0.614304	0.746404	2.09198	-0.972184	-0.473095	-0.595577	-0.909628	0.597818	-0.757141	1.5259	0.624949	-0.233224	0.862928	-0.250162
					SARS2	3	-0.0985742	0.727762	0.449131	-1.12296	-0.891963	-0.114371	-0.0284152	-0.037075	-0.349375	-0.972266	0.00535535	-0.0622524	-0.942102	-0.0669372	0.177839	-0.783269	-0.122973	-0.386945	0.0121497	-0.739178	-0.787988	-0.290852	-0.063214	-0.790069	-0.567266	1.74247	0.191156	-0.0276614	1.50284	0.342849
					RPS16	3	0.143744	-0.475446	0.127659	-1.18298	-0.828085	-0.11561	-0.261915	0.399948	-0.822431	-0.992168	-0.115559	-0.471277	-0.712231	-0.688717	-0.0475438	-0.502259	-0.251679	0.375345	1.3553	-0.392439	-0.64597	-0.072857	0.638485	-0.152456	-0.39152	0.453551	0.909551	-0.613727	0.762929	0.206735
					TIMM50	3	2.41645	0.653542	0.0577591	-0.3927	-0.885481	-0.145864	-0.616336	0.224198	-0.823414	-0.283436	-0.104481	0.357666	-0.942026	-0.343446	0.318714	-0.733004	-0.19842	-0.593212	0.3299	-0.955983	-0.656367	-0.778659	0.346299	-0.376202	-0.737004	1.20063	-0.650547	-0.408872	1.17443	-0.0771601
					LRFN1	3	0.0720802	0.767482	-0.666191	1.39229	-0.0868	-0.553445	0.05201	-0.980427	-0.346113	1.11127	-0.518716	-0.963887	-0.781126	-0.905929	-0.756809	-0.726616	0.0455554	0.945458	1.09698	-0.798568	0.185572	0.564292	-0.981604	-0.507969	-0.560728	0.264082	0.140572	-0.947993	1.57505	-0.620037
					EIF3K	3	0.122232	-0.147871	-0.0887581	-1.12282	-0.725833	0.0126459	-0.32186	0.167712	-0.971566	-0.792284	-0.0164484	1.48384	-0.50995	-0.0973782	0.106525	-0.864727	-0.352391	-0.0291366	-0.120897	-0.532029	0.221087	-0.535721	0.260184	-0.275015	-0.704778	0.946262	0.718925	-0.449201	0.671114	-0.473032
					PRX	3	-0.0944151	1.67724	-0.548024	0.261868	-0.270335	-0.615455	-0.161549	-0.881158	-0.785191	-0.542558	-0.539403	0.294295	0.23838	-0.350724	-0.362252	0.248233	-0.353918	-0.0922815	-0.722198	0.00687637	-0.644532	0.507124	-0.934583	0.327484	-0.754308	-0.129894	-0.381045	2.13858	0.346038	-0.818171
					ATP5SL	3	-0.160764	0.311015	-0.066551	-1.58403	-0.790625	-0.144267	-0.0758213	0.303598	-0.54395	-0.418745	0.633317	2.90097	-0.359035	0.757619	0.299543	-0.777629	-0.233394	-0.852961	0.499111	-1.03121	-0.63835	-0.767271	0.322151	-0.321362	-0.0247625	0.0417573	-0.0677482	-0.553757	0.126121	-0.279978
					CCDC97	3	0.597439	-1.17125	0.131226	-0.400048	0.480639	0.678589	-0.3087	-0.0416505	-0.349289	-0.206119	0.313181	-1.09612	-1.08896	-1.27992	-1.10686	-0.11916	0.312076	-0.608053	0.545941	-0.706002	-1.00348	-0.125448	0.0579315	0.078457	-0.374114	0.1471	1.8611	-0.165594	0.747402	0.303736
					C19orf54	3	0.754517	0.978132	-0.302561	-0.385083	-0.717131	0.0500488	-0.480986	-0.282093	-0.0537141	-0.135273	-0.726289	0.622155	-0.246603	1.15946	-0.793303	-0.695962	-0.119554	0.796172	0.383694	-1.06258	-1.89626	-0.338948	-0.287957	0.00157974	-0.18114	0.188549	0.0558042	-1.2162	0.362842	0.535765
					XRCC1	3	0.615214	0.788126	0.434594	-0.975436	-0.248275	1.75394	-0.286217	-0.523293	-0.975726	-0.886941	-0.320345	-0.878404	-0.83559	-0.500996	-0.722558	-0.998543	-0.592831	0.117421	-0.0402155	-0.545442	0.874803	-1.01879	-0.501214	0.370607	-0.934788	-0.375477	1.24706	0.679961	1.24343	0.656689
					CIC	3	0.906968	0.132351	-0.655601	-0.0711861	-0.648832	-0.191893	-0.707018	-1.1984	1.47517	-0.340061	0.251621	0.650771	-0.68982	-0.512022	-0.84207	-0.771044	-0.412842	0.565522	1.76332	-0.689501	0.780837	-0.94601	-1.23915	0.568025	0.195971	-0.681665	-0.304339	0.121096	0.31872	-0.455704
					RPS19	3	0.00595734	-0.298915	0.355776	-0.937269	-0.656784	0.186563	-0.170305	0.465806	-0.987614	-0.697902	-0.0558448	-0.707927	-0.611751	-0.577434	-0.244861	-0.615878	-0.125428	0.424897	-0.265988	-0.372981	-0.858415	-0.0722463	0.616098	-0.115233	-0.857468	0.940753	0.79961	-0.606401	1.55086	0.192771
					ZNF526	3	1.71027	-0.226009	-0.0104984	-1.86198	-0.116785	0.020967	-0.210592	0.398957	0.687658	-1.65923	0.617251	-0.445263	-0.944788	-1.31861	-0.486104	-0.396382	-0.154005	-0.0934557	0.511989	-0.467093	-0.543386	-0.0916821	0.679745	0.531397	0.430564	1.11999	-0.345985	-0.75269	-0.0311021	-0.131434
					MARK4	3	0.370524	0.732075	0.169623	0.01238	-0.388358	-0.563987	-0.268136	-1.37052	0.0662433	-0.209249	0.625717	0.533605	-0.556703	-0.60078	0.707362	-0.920612	-0.317165	-0.414014	-0.0404011	-0.630081	1.71273	-0.332125	-1.38707	0.0354096	-0.665081	-0.965441	0.205732	-0.593241	1.76224	-0.381657
					ERCC1	3	1.80404	0.50061	0.0149237	0.299144	-0.168313	-0.133324	-0.398923	-1.0939	-1.04801	0.914462	0.219741	-0.0920543	-0.586562	-0.467832	-0.409419	-0.988353	-0.194213	-0.014966	0.273571	-0.653721	0.27902	0.860684	-1.03505	0.804417	-1.08276	-1.48311	-0.262268	0.0374879	0.728719	-0.380292
					CLPTM1	3	0.926918	1.80299	0.19031	-0.199305	-0.566253	-0.437544	0.405399	-0.625953	-0.0121559	0.325294	0.0196121	0.88715	-0.50555	-0.286678	1.83596	-0.810804	-0.528647	-0.719641	0.253343	-0.921292	0.200402	-0.0626301	-0.660984	-0.491435	0.185544	-0.893955	-1.48717	-0.298681	-0.720605	-0.437952
					CLASRP	3	-0.000105293	0.117439	0.978753	-0.625339	-1.28468	0.908319	0.457215	-0.418397	-0.653962	-0.968678	-0.592226	-0.697035	-1.52329	-0.924161	0.071838	-0.980224	-0.583739	0.151272	-0.0217805	-0.0494651	0.308822	-8.51838e-05	-0.160121	-0.194748	-0.956104	1.31279	1.85308	-0.368527	1.1121	0.364724
					PPP1R37	3	0.977949	1.31858	1.15663	-0.739133	-0.0491506	0.134014	-0.006705	-0.312846	-0.417998	-0.839018	-0.285891	0.447598	-0.201915	0.0143069	-0.551436	-0.664179	-0.574429	-0.500398	-0.463827	-0.274523	-0.00187885	-0.230683	-0.387091	-0.304812	-0.473481	-0.419136	-0.403876	-0.0671247	-0.326311	-0.187837
					ERCC2	3	0.988875	1.35239	0.265974	-0.0840647	-0.683182	-0.427461	-0.500471	-0.251398	-1.01628	-0.0563672	-0.565016	-0.44564	-0.805845	0.420421	0.361546	-0.729087	-0.575351	0.309398	-0.642048	-0.707011	-0.453905	-0.139024	-0.256084	0.0846406	-0.840622	0.873366	-0.115696	-0.633291	0.829777	0.0950055
					GLTSCR2	3	-0.0877069	-0.154815	-0.168827	-0.636183	-0.528587	-0.437965	0.314501	0.00232607	-0.763774	-0.873078	-0.480139	-0.0467912	-0.131862	-0.283911	-0.0708177	-0.51321	-0.660028	-0.21248	-0.469016	-0.0809138	-0.059298	0.564529	0.0666562	-0.118482	-0.531247	-0.0139269	1.21447	0.186371	0.109412	-0.0510605
					MEIS3	3	-0.235695	-0.598159	-0.387591	2.49196	0.557871	-0.589895	-0.553684	-0.494463	-0.520408	1.96511	-0.38182	-0.662533	-0.445271	-0.33564	-0.667279	-0.509965	-0.426777	0.0119022	-0.543129	0.182816	-0.470542	0.227336	-0.476672	1.78526	-0.397542	0.510544	-0.74719	-0.623058	-0.382194	-0.496799
					KPTN	3	0.204243	0.429656	0.57401	-0.0149324	-0.411344	0.657596	0.0561869	-0.819796	-0.883998	0.225163	0.409114	-0.416565	-1.0698	-0.537561	0.371874	-0.785384	-0.214477	-0.557688	-1.03635	-0.689914	-0.150982	-0.25629	-0.905634	-0.262227	-0.99312	1.02849	1.87777	-1.12229	1.91929	-0.00258425
					ZC3H4	3	0.9063	-0.753068	-0.0897016	0.139846	-0.186812	0.325236	-0.634945	0.232035	1.89077	-1.18249	0.261423	-0.415995	-0.989051	-1.15551	-1.31585	-0.865225	-0.471855	-0.421239	0.534337	-1.08556	-0.606878	-0.480983	0.426927	-0.374579	1.22454	0.326114	1.56999	0.0808155	-0.471289	0.295581
					NAPA-AS1	3	-0.0672384	-0.980654	-0.2027	-0.0164772	-0.610375	-0.233278	-0.766625	-0.614932	-0.410786	-0.341964	-0.777923	0.460794	0.785869	0.392553	-0.417166	-0.539227	-0.268376	-0.0267564	1.57727	-0.278745	-1.11635	0.411739	-0.580357	-0.157197	-0.154265	-1.1829	2.51887	0.242042	-0.416536	0.192949
					RPL18	3	-0.11413	0.278679	0.191067	-1.05681	-0.649662	-0.108997	-0.535127	0.689315	-0.751268	-1.01328	-0.132059	-0.569249	-0.708608	-0.794762	-0.356331	-0.762405	-0.501801	-0.202009	0.259673	-0.505373	-0.328736	0.527829	1.01104	-0.427004	-0.381722	0.282661	0.969647	-0.302402	0.908048	0.728741
					HSD17B14	3	0.0753249	0.652803	-0.288988	0.0874158	-0.425975	-0.497187	-0.466515	-0.522303	-0.528705	-0.175834	-0.509036	0.392963	0.377558	-0.3103	0.207419	-0.311284	-0.393266	-0.159711	-0.0964264	-0.357985	0.5203	-0.243757	-0.526507	-0.251509	-0.478202	-0.424275	0.17025	0.124145	-0.302012	-0.41305
					GYS1	3	0.432987	0.594178	0.200943	-0.71774	-0.382864	-0.0592311	-0.762558	-0.251182	0.278455	-0.252641	0.813945	0.279755	0.242643	-0.217675	-1.08429	-0.527224	0.125794	-0.479808	0.0721874	-0.625744	-0.613471	0.192611	-0.300328	-0.355964	-0.0580958	-0.514601	-0.43927	-0.611661	0.30691	-0.12839
					GRWD1	3	1.65861	-0.0113219	0.495493	-1.82762	-0.318373	0.656459	-0.108157	0.469603	-0.14988	-1.08508	1.63758	-0.177406	-0.988576	-0.711336	0.552056	-0.884751	0.03502	0.101231	-0.783969	-0.556123	-1.30202	-0.34941	0.407092	0.0785704	-0.443669	0.866066	-0.473686	-0.677016	0.797567	-0.248058
					RPS11	3	-0.0650796	-0.244128	0.32358	-1.1254	-0.497544	-0.278277	-0.459417	0.435448	-1.14793	-0.818161	-0.2923	-0.673986	-0.374817	-0.730319	-0.32065	-0.591504	-0.389848	0.268846	0.469217	-0.355247	-0.416105	0.536479	0.607496	-0.102776	-0.721996	0.00490875	1.47627	-0.32785	0.92455	0.549504
					RPL13A	3	-0.0823504	-0.161391	0.0904365	-1.0243	-0.465196	-0.3614	-0.091427	0.440926	-1.00665	-0.968466	-0.224838	-0.595605	-0.654728	-0.672416	-0.311317	-0.691408	-0.460535	0.221821	0.101896	-0.292455	-0.51612	1.09506	0.712626	-0.213277	-0.674311	0.278564	1.05295	-0.127176	1.03028	0.163286
					RUVBL2	3	0.622467	0.441414	0.44052	-1.00925	-0.672227	0.612622	-0.65656	0.693319	-0.3823	-0.519261	0.569026	-0.772533	-1.06693	-0.348106	0.0594404	-1.08144	-0.205362	-0.44678	-0.0176483	-1.09175	-1.07175	-0.623711	0.95155	-0.306053	-0.619635	-0.102218	0.601099	-0.699953	1.63272	1.54318
					FUZ	3	0.401683	1.41315	-0.393754	0.574477	-0.413452	-0.565449	-0.0983403	-1.40606	-1.42369	0.656666	-1.21648	1.07412	0.350931	0.960186	-1.05006	-0.708771	-0.804768	0.237482	0.95507	-0.516081	0.211553	-0.163179	-1.37301	-0.135149	-1.37455	-0.674506	0.711869	0.406589	0.787082	0.513693
					SCAF1	3	0.37596	0.850885	0.532191	-0.591589	-1.25151	-0.0608353	-0.510238	-0.792067	1.38326	-0.683548	0.241855	0.258572	-1.73736	-0.856188	-0.10697	-1.18132	-0.768406	0.00765509	1.63853	-0.947331	1.39638	-0.113364	-0.720025	0.12933	0.362207	-0.566848	0.0356757	-0.573801	0.847935	0.213303
					AKT1S1	3	0.566076	1.23592	0.646948	-1.09383	-0.699433	-0.114078	0.235393	-0.19627	0.38515	-0.732292	0.57861	-0.740148	-1.06148	-0.570916	1.29329	-1.339	-0.599877	0.188445	0.938505	-0.972887	0.417435	0.203676	-0.17234	0.271712	0.675404	-1.26283	-1.47535	-0.869954	1.06075	-0.0825188
					TFPT	3	1.62335	0.551674	0.462745	0.052943	-0.498129	0.0244044	-0.795266	-0.665128	-1.29623	-0.0568251	-0.593851	-0.733533	-1.06186	-0.718817	-0.454867	-0.748471	-0.585952	-0.212555	-0.0376085	-0.27967	0.00013534	1.26259	-0.631894	0.326108	-1.02832	0.0266227	0.954654	-0.395135	1.34357	0.445481
					RPS9	3	-0.0640073	-0.306534	-0.124433	-0.760261	-0.5797	-0.239749	-0.161136	0.402648	-0.96477	-0.793047	-0.19057	-0.407557	-0.435761	-0.484692	0.00351035	-0.435623	-0.419829	0.192392	0.0104873	-0.187804	-0.43458	0.386786	0.48824	-0.218594	-0.653007	-0.19955	1.15292	0.0369227	0.310315	0.225931
					PPP1R12C	3	0.282128	0.621167	0.302783	-0.248271	-1.0779	0.0130139	-0.0404667	-0.405648	-0.801857	-0.629442	-0.536271	0.273285	-0.423697	0.306076	0.0328803	-0.773337	-0.831083	0.219796	-1.05118	-0.107777	1.27944	0.00417765	-0.531898	1.1791	-0.546142	0.132705	0.11838	-0.559321	-0.0248238	-0.603652
					ZNF581	3	0.198324	-0.0230323	-0.0502199	-0.940266	-0.445785	-0.413226	-0.128783	0.0105219	-0.709728	-0.623033	-0.225701	-0.568338	-0.36088	-0.437641	-0.56541	-0.575941	-0.392929	-0.0307141	0.901161	-0.405287	-0.807395	-0.319197	0.0778068	-0.27705	-0.602358	0.517999	0.650459	0.261525	1.11689	0.491903
					LENG9	3	-0.161287	0.265091	0.283411	-1.05536	-0.384496	0.335578	-0.128354	0.900834	-0.340017	-0.83712	0.0562751	-0.72879	-0.753493	-0.39964	-0.0613982	-0.407139	-0.422895	0.283636	-0.317272	0.148612	-0.912425	2.98215	0.865397	-0.355586	0.365042	-0.760926	-0.835479	-0.594441	-0.574084	0.0376484
					ZNF749	3	0.565894	-0.356634	-0.11612	-0.427515	0.133356	-0.160398	-0.224043	-0.181579	0.609067	-0.273294	-0.0808522	-0.141926	-0.307366	-0.404261	-0.482838	-0.377273	-0.0931038	-0.366661	-0.0841317	-0.355573	-0.380913	-0.14594	-0.135804	-0.540102	0.229905	0.371103	-0.382028	-0.47643	-0.332785	-0.242911
					AC004076.7	3	0.196012	-0.254252	-0.147287	-0.353409	-0.310595	-0.191256	-0.366158	-0.167138	-0.0450552	-0.0827413	-0.355665	-0.0461987	-0.490137	-0.207942	0.0006249	-0.467496	-0.203766	-0.446708	0.455601	-0.418781	-0.179198	-0.0524225	0.0460299	-0.483325	-0.0463905	-0.263754	-0.223454	-0.209612	-0.1924	0.247872
					RPS5	3	0.0806003	-0.235925	-0.107091	-1.27494	-0.70781	-0.295925	-0.359482	0.951545	-0.643034	-0.579458	-0.00861262	-0.51716	-0.633228	-0.964424	-0.281352	-0.742138	-0.200233	0.048813	1.27776	-0.712912	-1.0803	0.532854	1.23111	-0.366648	-0.141124	0.472189	0.311363	-0.602088	1.42207	0.167992
					ZBTB45	3	0.127813	-0.130946	0.228688	-0.598841	-0.418847	-0.166395	-0.522436	0.153039	0.482996	-0.103898	-0.297277	-0.215861	-1.28468	-0.417721	-1.18061	-0.987589	-0.821722	-0.342752	2.80499	-0.579621	-0.406083	0.40345	0.0266879	-0.432109	0.868254	-0.427198	0.0446132	-0.266624	0.183638	0.592314
					UBE2M	3	0.911612	2.34365	0.505876	-0.842239	-0.982793	0.278912	-0.523456	-0.365867	-0.651659	-0.104136	0.259831	0.529994	-1.05511	-0.847928	-0.118608	-1.13332	-0.471831	-0.335065	0.294172	-0.84425	1.84759	-0.197691	-0.415937	-0.14449	-0.498847	-0.973647	0.122348	-0.502356	0.648056	-0.000832893
					IDH3B	3	0.46117	1.02252	-0.02683	-0.300755	-0.878597	0.08207	-0.13005	0.313723	-0.91913	-0.32613	0.292285	1.66214	-0.163422	1.0095	0.717979	-1.24625	-0.53866	-0.7385	0.538784	-1.11381	-0.672488	-0.747405	0.320646	-0.48811	-0.633669	-1.02596	0.687977	-0.851009	0.496779	-0.53799
					TBC1D20	3	1.95337	1.82629	0.0103659	0.5602	0.137779	-0.708949	-1.03956	-0.745473	-0.323025	0.0922753	-0.227111	1.11639	-0.115203	-0.76207	-0.724062	-0.623081	-0.432084	-0.604169	-0.443763	-0.707258	0.479649	0.127524	-0.664527	0.506234	-0.116483	-0.475334	-0.809287	0.18614	-0.352423	-0.80539
					UBOX5	3	0.643784	2.20503	-0.397537	-0.0845811	-0.0374872	-0.947964	-0.852128	-0.31123	-0.244113	-0.564833	-0.288964	1.42726	-0.810672	-0.384286	-0.545296	-1.27767	-0.512909	-0.7846	0.793598	-1.10011	1.46067	0.194118	-0.0166834	0.229972	-0.253539	-1.3752	0.762735	-0.147067	0.50088	-0.39451
					SIRPA	3	1.90321	0.507314	-0.696095	1.39365	-0.489589	-0.582701	0.250641	-0.6795	-0.410773	0.711168	0.107016	-0.7789	1.05346	0.720858	-0.0321002	-0.453563	-0.256352	0.351437	-0.56945	-0.307205	-0.224045	-0.774234	-0.663201	-0.00312793	-0.364527	-0.660797	-0.862326	-0.749017	-0.628093	-0.688797
					AP5S1	3	1.06206	1.58031	-0.622771	-0.406742	-0.590572	-0.625756	-0.500995	-0.296147	-0.622714	0.0705389	-0.0234273	1.79846	-0.639518	0.216917	0.647496	-0.618862	-0.176707	-0.295911	0.34155	-1.16817	-0.299069	-0.463105	-0.315225	-0.397471	-0.121797	-0.693334	-0.0831944	0.212842	-0.464849	-0.577802
					KAT14	3	0.497174	0.95402	-0.735208	0.947408	0.18233	-0.749832	-0.563319	-0.08105	-0.600093	-0.18654	-0.619821	-0.527467	-0.833599	-0.802436	0.0033337	-1.35514	-0.69168	-1.01213	0.465106	-1.09856	0.270415	-0.0727552	0.183462	-0.419756	-0.211767	2.07103	0.425361	0.154226	0.618181	0.0319031
					SNTA1	3	-0.159523	0.373822	-0.461819	0.93404	-0.530067	-0.492091	-0.514297	-0.7933	-0.728198	0.454039	-0.466453	1.23795	0.0683101	-0.248159	0.0609546	-0.482106	-0.578865	-0.448187	-0.351121	-0.694899	0.566392	0.0719329	-0.714778	0.293248	-0.701618	-0.58145	-0.406583	1.64877	-0.106939	-0.545009
					AHCY	3	0.360239	-0.532685	-0.227997	-0.974886	-0.403479	-0.29122	-0.0786422	1.34421	-0.241468	-0.685069	0.040583	-0.782777	-0.606593	-0.391751	0.947804	-0.680812	0.0922662	-0.411251	0.28027	-0.862419	-0.899927	0.189989	2.15169	-0.800559	-0.256966	-0.102364	-0.554557	-0.32079	0.60642	0.155396
					AAR2	3	1.40134	0.962027	0.0145078	-0.646857	0.209078	-0.303677	-0.168387	0.126597	-0.897225	-0.603242	0.0604119	-0.0908939	-0.48045	-0.585314	0.288151	-0.659714	-0.43384	-0.217298	-0.25301	-0.638983	-0.932051	-0.262235	0.919551	0.52481	-0.600953	-0.319396	-0.280152	-0.577929	0.593099	-0.60643
					RP4-614O4.13	3	0.322611	0.105584	-0.562016	0.107114	-0.47685	-0.276749	-0.298972	0.112689	-0.049058	0.0927035	-1.16256	-0.295351	0.00635946	0.122599	-1.30215	-0.423471	-0.465061	0.0158154	0.11036	-0.0642474	0.251651	0.861581	0.632749	-0.000533316	-0.61443	-0.502217	0.226386	0.132119	-0.742499	-0.631194
					SLC35C2	3	0.856627	1.57442	0.950069	-1.18488	-0.9166	-0.14192	0.236852	0.383327	-1.19108	-1.08468	-0.0185528	0.0715661	-1.44742	0.17545	0.661732	-0.827855	-0.344331	0.25323	0.306186	-0.626591	-0.756461	0.294241	1.31937	-0.0518464	-1.16596	-0.886263	-0.556335	0.541321	0.59043	-0.370147
					PCIF1	3	0.878819	1.12839	-0.575879	0.421784	-0.752361	-0.0457328	-0.844986	-0.150245	0.477838	-0.450922	-0.35122	-0.0611793	-0.916443	-0.0933232	-1.12239	-0.819569	-0.393511	-0.687015	2.11967	-0.632198	-0.796604	-1.04227	0.454799	0.387006	0.282333	-1.32597	1.20513	0.638608	0.104371	-0.403342
					ZFAS1	3	0.0223771	-0.46793	0.0203439	-0.429628	-0.25702	-0.35703	-0.137905	0.40228	-0.508269	-0.433858	-0.250188	-0.639785	-0.213517	-0.697172	-0.75297	-0.322939	-0.240037	0.614405	0.0276266	-0.268508	-0.252178	-0.118094	0.313918	-0.321757	-0.454423	-0.431431	0.345738	0.238449	0.893277	-0.308745
					RTFDC1	3	1.61691	1.47557	-0.0716389	1.36981	-0.296309	-0.0485255	-0.501697	0.24582	-1.56982	0.654675	0.0719927	0.776023	-0.0531715	-0.197022	-0.0687448	-0.984311	-0.514148	0.0927522	-0.525827	-0.729958	-0.275086	-0.591727	0.712817	0.354362	-1.45096	-1.47592	0.037785	-0.464322	0.603005	-1.30626
					FAM210B	3	1.02916	0.928263	-0.202653	-0.536572	0.167071	-0.326277	-0.532573	-0.40119	-0.315062	-0.433091	-0.283781	0.0123396	-0.452956	-0.4121	0.207694	-0.386714	-0.250552	-0.321246	-0.181804	-0.365877	0.165564	0.625114	-0.262768	-0.269929	-0.32247	-0.655107	-0.0369561	-0.412301	-0.444003	-0.265895
					LINC01272	3	2.01539	-0.698484	-0.316346	-0.749094	-0.372369	-0.0203401	-0.251429	-0.055785	-0.239602	-0.431197	-0.105417	-0.627658	-0.310267	-0.103403	-0.4667	1.26914	0.529019	-0.111831	0.0139523	0.659705	-0.699539	-0.670511	-0.0260183	-0.442409	0.0394012	-0.183448	-0.741127	-0.373153	-0.528096	-0.361658
					UBE2V1	3	1.0136	0.662887	0.646633	-0.588726	-0.187975	-0.176433	-0.191056	0.782602	-0.188593	-0.706593	1.35829	0.0504887	-0.637231	-0.616057	0.345471	-0.771214	-0.438917	-0.692615	-0.60959	-0.584029	-1.31874	-0.640732	1.5359	-0.0237032	-0.267816	-0.175277	-0.675741	-1.12576	1.32561	-0.731989
					CTSZ	3	1.38164	-0.624854	-0.207178	-1.04828	-0.213761	-0.38589	0.183384	-0.0249886	-0.787314	-0.773186	-0.306837	-0.234442	0.0767387	0.556506	0.933315	0.494567	-0.00572662	0.305432	-0.607587	0.260546	-0.093617	-0.630645	0.0738603	0.157832	-0.490537	-0.497642	-0.685327	-0.413728	-0.641046	-0.324961
					PRPF6	3	0.825876	-0.0526344	-0.129004	0.213852	-0.306392	-0.307032	-0.0788588	0.0971825	-1.07721	-0.927806	-0.186617	-0.234361	-0.63676	-0.429793	0.149105	-0.686876	-0.797031	-0.39585	-0.406733	-0.652044	0.332426	-0.251203	0.789137	-0.0633179	-1.05127	0.316625	0.87929	-0.0379271	0.766047	-0.248034
					BIRC7	3	2.04122	0.381335	-0.272004	-0.262875	-0.273186	-0.267315	-0.268148	-0.266132	-0.274078	-0.266753	-0.274303	-0.265561	-0.227286	-0.23593	-0.274531	-0.24667	-0.260405	-0.270657	-0.273704	-0.221651	-0.27482	-0.274797	-0.260774	-0.270535	-0.26868	-0.226859	-0.273492	-0.240019	-0.240464	-0.267187
					ARFGAP1	3	1.52058	0.203154	0.204198	0.137984	-0.63005	-0.203925	-0.546035	0.156808	-1.02637	-0.571527	-0.0920624	-0.254423	-1.2677	-0.694732	-0.339118	-0.571682	-0.741468	0.20085	-0.787689	0.110091	-0.00949702	-0.388244	0.605713	0.602089	-0.970244	0.780437	-0.20942	-0.863117	1.73607	-0.0128455
					URB1	3	1.10784	-0.394654	-0.139049	0.268114	-0.118807	0.147916	-0.789445	-0.0036005	0.378569	-0.117437	0.361681	-0.757849	-0.666487	-0.776916	-0.532317	-0.160823	-0.0455474	-0.23478	-0.320348	-0.640195	-0.581215	0.216463	0.0374766	-0.111494	-0.196909	0.956615	-0.70116	-0.459775	-0.243074	-0.267314
					PIGP	3	0.180571	2.14331	-0.377093	-1.0752	-0.0075012	-0.718796	-0.154805	-0.373232	-0.842332	-1.14691	-1.01419	0.771559	0.64024	-0.0472677	1.0321	-0.342771	-0.655819	-0.467644	0.356764	-0.663851	1.34658	1.09034	-0.482774	-0.390525	-0.307408	-0.70744	-0.209977	0.694351	-0.840245	-0.766561
					PFKL	3	0.267143	-0.787378	0.655813	-0.496006	-0.960871	-0.268146	-0.601538	1.11581	-0.647828	-0.170369	0.221486	0.0756939	1.52903	0.542358	0.433791	-0.864724	-0.484443	-0.023605	-0.251275	-0.680888	-1.33318	-0.47233	0.964746	-0.154872	-0.666224	1.21697	-1.26025	-0.969094	-0.312962	0.762289
					NDUFV3	3	0.45127	0.526788	0.144666	-0.521408	-0.413541	-0.571854	0.074202	-0.327731	-1.53856	-0.346488	-0.423149	0.476617	-0.562432	-0.211287	1.60616	-0.759157	-0.98961	0.033106	0.179169	-1.06686	0.200222	1.06047	-0.322773	0.228371	-1.0061	0.177359	-0.168849	-0.29583	-0.143597	0.33464
					RRP1	3	0.914566	-0.424984	0.948047	-0.345675	-0.653304	0.790771	-0.44056	0.161812	-0.678995	-0.678946	0.846714	-0.968052	-0.926115	-0.838818	0.0412506	-0.622783	-0.245326	0.0440005	-0.38251	-0.642035	-0.522974	-0.403343	0.0993289	-0.177652	-0.934442	2.1992	0.090016	-0.780469	0.794806	-0.0196037
					AGPAT3	3	0.370749	-0.833225	-0.180364	1.30593	0.00858216	-0.508942	0.786594	0.175463	-0.25568	0.275073	-0.215928	0.882933	0.765707	0.501899	2.46003	-0.205675	-0.512452	-0.508292	-0.614062	-0.771812	-1.54391	0.0329753	0.160341	-0.965725	-0.214882	-1.67592	-0.647727	0.191659	-0.825581	-0.523054
					C21orf2	3	0.334573	0.710723	-0.639862	0.645148	-0.942705	-0.953317	-0.256538	-0.479472	-1.38986	-0.144143	-1.14209	0.762915	-0.323239	0.607772	0.283569	-0.651589	-1.05917	-0.00165954	-0.782534	-0.438935	1.53823	0.477398	-0.554851	-0.0229996	-1.12224	0.512739	0.502232	1.15476	-0.257488	-0.0604772
					LRRC3	3	0.395283	0.744454	-0.297429	-0.792697	-0.350701	-0.412025	-0.058743	0.0129488	-0.212683	-0.906925	0.247634	-0.697441	-0.729447	-0.577403	3	-0.302144	-0.298327	0.667803	-0.307371	-0.326411	-0.832904	-0.532106	0.0271782	0.0328752	0.0909583	0.68622	-0.57855	-0.766951	0.115249	-0.702689
					AP001046.5	3	0.83703	-0.349845	-0.142211	-0.353987	-0.303971	0.418574	-0.277583	-0.331222	-0.246006	-0.280755	0.242771	-0.233521	-0.160162	-0.351061	-0.320201	-0.211147	-0.127157	-0.309126	-0.339719	-0.277683	0.244422	-0.249987	-0.333611	-0.203416	-0.291168	-0.265048	-0.015075	-0.329335	-0.294563	-0.339774
					FAM207A	3	0.754446	1.04286	0.0141539	-0.820632	-0.827727	0.196187	-0.169312	0.234791	-0.816917	-0.861218	0.260903	-0.581628	-0.697518	-0.599002	0.573501	-0.693826	-0.625846	0.0943015	0.0909443	-0.735262	-0.821802	-0.504178	0.101386	-0.198165	-0.534726	1.41012	0.527766	-0.94874	0.822998	0.151709
					PRMT2	3	2.22842	-0.345253	-0.0871835	1.04228	-0.228826	-0.172892	-0.637326	-0.796322	-1.36096	1.4296	-0.252976	-0.329744	0.208689	0.567907	-1.6354	-0.471771	-0.400023	0.583134	-0.449495	-0.222527	-0.526067	-0.255849	-0.872051	0.362695	-1.26246	0.176834	0.125198	0.112534	0.13603	-0.0869118
					SLC19A1	3	0.869903	-0.694576	0.27013	-0.245603	-0.207645	-0.560291	-0.304473	0.604886	-0.319327	-0.384297	-0.420275	-0.974136	-0.813456	-0.41183	0.490156	0.0432933	-0.202936	-0.245428	-0.409638	-0.670285	-0.790238	1.10682	0.645162	-0.517668	-0.186266	0.0119788	-0.128621	-0.888054	0.496024	0.258701
					YBEY	3	-0.111022	0.739406	-0.656578	0.196676	-0.48246	-0.474384	0.293225	-0.396574	-1.32919	-0.113959	-0.821411	-0.400973	-0.316666	0.0039153	1.65428	-0.534291	-0.985051	0.332008	-0.308538	-0.696169	0.0205726	1.43674	-0.688092	-0.206442	-0.967061	0.352931	0.714014	0.126085	-0.381013	-0.0688825
					LINC01547	3	0.623322	-0.403062	-1.1203	0.925997	0.911516	-0.233181	-0.232902	-1.33282	-0.64551	0.396779	-0.489868	-0.871166	-0.18817	0.0304228	0.651611	-0.170352	-0.60742	0.257638	0.715315	-0.626802	0.274706	1.33281	-1.47802	-0.371318	-0.789666	-0.726772	0.848058	-0.220406	0.0153547	-0.349032
					PTTG1IP	3	1.56927	0.0848091	-0.327822	0.523486	-0.206461	-0.66394	-0.358927	-0.412465	-1.02182	0.461276	-0.704947	0.215825	1.27229	0.673825	-0.557807	0.0873035	-0.702542	1.43561	-0.276428	0.487185	-0.712903	-0.442971	-0.461565	-0.329916	-0.712727	-0.735542	-1.24516	0.246143	-0.623631	-0.437507
					UBE2G2	3	1.65294	0.17466	-0.333683	1.14828	0.00712782	-0.24644	0.082601	-0.451642	-1.92629	-0.157398	-0.350629	0.776433	0.578095	0.243937	0.630509	-0.4183	-0.873518	0.237535	-1.32185	-0.8022	-0.149346	-0.0447961	-0.747432	0.4055	-1.64937	0.608721	1.28915	-0.342892	-0.0211999	-1.15296
					SSR4P1	3	2.04222	0.701978	-0.608264	-0.255536	-0.0192064	-0.590692	-0.340227	-1.06066	-1.02773	-0.241395	-0.380394	-0.941023	-0.0221035	-0.061857	-0.0693435	-0.232072	-0.523891	0.888671	-0.0905267	-0.606197	0.108033	1.04961	-1.07086	0.641939	-1.0657	-0.452047	1.10405	-0.415601	0.33017	-0.517354
					AP001505.10	3	0.574512	-0.0288239	0.260613	0.50684	-0.669457	0.27021	-0.395196	-0.134384	-0.947989	-0.30721	-0.0689342	-0.674188	-0.630337	-0.059973	-0.223068	-0.581757	-0.610626	0.130214	-0.857558	-0.573632	-0.118745	-0.493676	-0.183763	-0.106593	-0.968644	3	0.39958	-0.732126	0.74673	-0.215306
					XXbac-B461K10.4	3	1.85041	-0.1132	-0.452246	1.13549	-0.937873	-0.226799	0.573593	-0.210294	-0.838732	0.0295723	-0.602618	-0.719673	0.288401	0.843178	1.06362	-1.08009	-0.606509	-0.245219	-0.521453	-0.402041	-0.2676	-0.407032	-0.0667644	0.272215	-1.01829	-0.714544	-0.192641	-0.616476	-0.0771159	0.27798
					BCL2L13	3	1.3102	0.391897	-0.466558	0.013757	-0.211316	-0.477849	0.184529	-0.467014	-0.246616	-0.478522	0.484986	2.09723	0.349675	0.242958	0.249981	-0.440709	0.0280263	-0.406882	-0.927247	-0.665361	0.630018	-0.0217536	-0.563812	-0.624047	-0.658787	-0.626096	-0.688435	-0.263745	-0.94873	-0.85565
					TUBA8	3	-0.162313	-0.279016	-0.290487	-0.00386203	-0.236506	-0.258783	0.0808105	-0.292413	-0.296487	-0.116848	-0.274619	-0.302862	-0.0832889	-0.0274639	0.00960735	-0.320713	-0.268267	-0.226814	-0.038795	-0.0700441	-0.226928	-0.262802	-0.279715	-0.177107	-0.294287	-0.315324	-0.170714	-0.0969786	0.114129	-0.177874
					DGCR14	3	1.1856	-0.505389	0.188303	1.4093	-0.881958	0.491061	-0.434768	-0.851119	-1.00722	-0.151805	0.670255	0.00965682	-0.656495	-0.325569	-0.376308	-0.859926	-0.219923	-0.973043	-0.770144	-0.782202	0.11229	-0.61887	-0.778258	1.01955	-1.0219	0.872962	0.894728	-0.242834	0.472265	0.360814
					MED15	3	1.68918	-0.256819	0.076827	-0.624461	-0.639179	0.0719542	-0.0628999	-0.296932	0.237139	-0.786333	0.692603	-0.467681	-0.492738	-0.257225	-0.737478	-0.259716	0.0760771	-0.31125	-0.456801	-0.0435917	-0.385401	-0.60334	-0.305902	0.160452	-0.169461	0.474725	-0.315329	-0.321372	-0.328039	-0.0865676
					SNAP29	3	1.18582	-0.691889	-0.23123	0.282233	0.845978	0.124455	0.76454	-0.704197	-0.0393883	-0.326711	0.426348	-0.358368	-0.193097	-0.726632	2.73293	-0.586207	-0.260659	-0.768339	-0.915225	-0.755564	-0.640372	-0.014707	-0.831145	0.973726	0.17588	-0.55311	-0.141671	-0.605348	-0.704961	-0.831513
					SLC7A4	3	-0.275604	-0.266032	-0.162831	-0.301448	-0.302283	-0.282286	-0.312239	-0.154807	-0.283685	-0.320501	-0.27335	-0.326746	-0.329447	-0.308611	-0.328795	-0.281229	-0.233476	1.36755	-0.170333	-0.13085	0.555257	-0.121947	-0.0650314	-0.318524	-0.256494	-0.0864801	-0.30091	-0.304315	-0.270375	-0.243305
					TOP3B	3	0.690269	-1.16983	0.37685	-0.452709	-0.994684	0.988194	0.280933	-0.223448	0.590486	-1.16176	0.432887	0.499075	-1.25141	-0.705787	0.0112333	-0.793662	0.349957	-0.898214	0.510193	-0.877657	-1.51534	-0.887617	-0.115913	0.209976	-0.230224	1.65047	1.06201	-1.00963	0.6916	0.830903
					THAP7-AS1	3	0.298276	0.0651929	-0.348757	0.977801	-0.579471	-0.296142	-0.454795	-1.17039	-0.971194	-0.0879022	-0.0630694	0.401935	-0.302548	0.107937	0.358852	-0.637613	0.249179	-0.492715	0.154801	-0.536198	0.503353	0.424695	-1.14596	0.680895	-1.05421	0.408671	0.201629	-0.104823	-0.541667	-0.55326
					ZNF280B	3	1.90948	1.42301	-0.930911	0.575114	-0.865791	-0.911006	-0.834414	-0.400386	-0.823314	-0.0134726	-0.920946	-0.708423	-0.73496	-0.276312	-0.955063	-0.37517	-0.183253	-0.82999	0.90352	-0.668105	0.691407	-0.28556	-0.268649	-0.498033	-0.355763	1.79554	-0.167498	0.177832	0.93416	0.498253
					GRK3	3	0.505988	-1.25125	-0.32797	0.775937	0.624169	-0.844325	-0.67518	-0.685532	-0.34301	-0.699177	0.169611	-0.857339	-0.361888	-0.872665	-0.878043	0.767835	0.647422	-0.694916	-0.363526	0.101071	1.87136	1.68027	-0.478314	-0.475535	-0.586102	0.380674	0.129388	-0.0717664	-0.298692	-0.512119
					TFIP11	3	1.53355	-1.08065	-0.112829	0.0221097	-0.22393	0.37543	0.0984245	-0.524931	-0.517921	-0.421867	1.19477	2.41597	-0.306123	-0.827559	1.19501	-0.526512	0.203454	-0.900619	-1.05129	-0.422141	-0.839648	-0.717235	-0.558993	-0.140737	-0.775974	0.780533	0.230692	-0.205821	-0.485753	-0.603425
					PES1	3	1.86684	-0.376208	0.401449	-0.295043	-0.719704	0.224492	0.44998	0.380985	-0.908618	-0.923753	1.42656	-0.623501	-0.407539	-0.736424	0.250148	-0.846389	0.701597	-0.618426	-1.17265	-0.595747	-1.00254	-0.346972	0.555362	0.253169	-1.03701	1.41725	-0.302866	-0.750386	0.517755	-0.170104
					RP3-412A9.16	3	2.25999	-0.601313	-0.318427	-0.185477	-0.361923	-0.398084	-0.0879821	-0.37002	-0.223057	-0.0754616	-0.536861	0.0404653	-0.278337	0.0309405	-0.570533	-0.474819	-0.158414	-0.523279	0.256519	-0.287489	-0.231507	-0.214651	-0.418081	-0.374679	-0.30149	0.348882	0.166325	-0.365765	-0.297842	-0.10071
					GGA1	3	1.99102	-0.13198	0.0540683	0.615631	-0.831598	-0.502086	0.257821	-0.410532	-0.641544	-0.637283	-0.284347	1.28924	-1.09062	0.315845	-0.280278	-0.610458	-0.38565	-1.49843	-1.18058	-0.520495	-0.125231	0.322427	-0.412473	-0.330288	-0.931345	-0.0751041	1.89546	0.416337	0.0726153	0.342694
					TRIOBP	3	1.01209	-0.438987	0.452549	-1.43723	-0.855302	0.141887	0.817862	-0.0618324	-0.246978	-1.44862	-0.513327	1.525	0.1456	1.36202	-0.408882	-0.543955	-0.501593	-0.891748	-0.814025	0.0466773	-0.905356	-0.396069	-0.165735	1.67829	0.0476292	-0.934031	-0.085733	0.588654	-0.39357	-0.103009
					EIF3L	3	0.61266	-0.875707	-0.373809	-0.0592251	-0.339476	-0.538886	0.0350779	0.00165926	-0.733471	-0.899782	-0.212749	0.129925	-0.176119	-0.492372	-0.248977	-0.566113	-0.27555	-0.646583	-0.542706	-0.484651	-0.415319	0.711981	-0.024625	-0.100056	-0.61574	0.682096	0.934126	0.651293	0.12641	0.00684666
					PICK1	3	0.00908497	0.119946	0.347667	-1.46988	-0.735639	0.498623	0.627087	-0.0450322	-0.900457	-0.998203	-0.0890661	1.16414	-0.640618	0.186868	0.55221	-0.394324	-0.331993	-0.717495	-0.851986	-0.2516	0.641319	2.62218	-0.14581	-0.88213	-0.761116	-0.692553	-0.518222	0.0913559	-0.356163	0.584441
					GTPBP1	3	1.6213	-1.23368	-0.493635	1.45158	-0.599314	0.203887	-0.862276	0.155808	1.29645	-0.97809	0.996413	0.83409	-1.05739	-0.913691	-1.13893	-0.387706	0.441513	-1.31509	-0.876156	-0.00815653	-0.452037	0.666904	0.018698	0.208551	0.566319	0.0670829	-0.244503	0.268805	-0.595483	-0.773203
					TXN2	3	0.596489	1.42794	-0.0553802	0.420972	-0.714274	-0.403112	0.00774481	-0.0926584	-1.2606	-0.132056	-0.188619	2.37448	-0.261197	0.15017	1.8187	-0.952428	-0.431815	-0.896393	-0.734042	-0.954111	-0.240833	-0.0577684	-0.259554	-0.224924	-0.90942	-0.890173	0.164004	-0.0757727	-0.149585	-0.35302
					EIF3D	3	0.987624	-0.962668	0.112239	-1.04062	-0.373784	-0.0230282	0.345025	0.637676	-0.534367	-1.09741	0.888393	-0.25553	-0.437785	-0.64135	-0.320811	-0.724663	0.189193	-0.908382	-0.580163	-0.506573	-1.17357	0.269013	0.726347	-0.122108	-0.468408	0.781577	1.23263	0.000840097	-0.0907591	-0.0263647
					NOL12	3	0.879897	0.221343	0.73032	-0.212753	-1.03649	1.05572	-0.228186	0.468789	-1.27457	-0.248565	0.468044	-0.0231541	-1.21956	-0.794497	-0.284153	-0.772225	0.199711	-1.11102	-0.521351	-0.656102	-0.983856	-0.301963	0.633933	-0.348453	-1.10651	0.0113312	1.98046	0.330041	0.365914	0.253223
					SNU13	3	1.53743	-0.27159	0.23207	0.236191	-0.74806	0.248347	-0.539212	-0.0183405	-1.52888	-0.664601	0.344811	0.76252	-0.993452	-0.571499	-0.240371	-0.93649	0.0791519	-1.13007	-0.96433	-0.904751	1.86124	0.143612	0.175663	-0.347604	-1.31395	0.658824	0.66396	0.513484	-0.0360859	0.420094
					RPL3	3	0.0386355	-0.231143	-0.292741	-0.530874	-0.338541	-0.549096	0.209121	0.181056	-0.897836	-1.02524	-0.326782	-0.00940166	-0.175048	-0.406778	0.0119608	-0.581498	-0.479997	-0.337766	-0.518658	-0.292294	-0.225532	0.921933	0.197105	-0.403265	-0.789566	0.14639	0.885576	0.327448	0.248783	0.449819
					TAB1	3	1.03163	-0.488906	-0.0098968	2.11934	-0.481037	-0.122558	0.268856	-0.531645	-0.925303	0.170761	-0.129789	0.221882	-0.277041	0.200196	0.351033	-0.710221	-0.19654	-0.864435	-1.30657	-0.583086	-1.18485	0.574447	-0.438039	0.844476	-0.988718	-0.708395	1.22818	-0.166287	-0.371079	-0.167122
					L3MBTL2	3	1.7303	-0.802333	-0.216851	-0.0148306	-0.0855721	0.322821	-0.0677269	-0.574215	-0.686872	-0.238859	-0.082856	0.117672	-0.248358	0.152039	0.572329	-0.793482	-0.228735	-1.18907	-1.44837	-0.658909	-0.456173	0.473363	-0.673692	0.631171	-0.643864	1.41747	0.473482	-0.463026	-0.578036	0.29759
					ZC3H7B	3	1.16868	-0.73009	-0.739897	0.978176	-0.461051	-0.667033	0.140521	-0.444803	-0.233208	-0.500064	0.0136665	1.26437	-0.0292784	0.0911072	-0.0885877	-0.513204	-0.204112	-0.810208	-0.803879	-0.552441	0.322985	0.388458	-0.520494	-0.168833	-0.401906	-0.411506	0.152145	0.811206	-0.775801	-0.665493
					POLR3H	3	1.46379	-0.198076	-0.0786674	2.51475	-0.0666112	-0.184219	-0.619241	-0.728402	-0.915953	0.209589	0.641637	-0.267548	-0.387172	-0.614862	-0.111908	-0.47144	0.0172688	-0.417546	-1.09466	-0.818521	-0.559986	0.58065	-0.597612	0.300345	-1.02651	-0.493978	0.0210633	-0.0652991	0.200586	0.0373692
					APOBEC3C	3	2.32033	1.17071	1.42845	-1.27574	-0.791139	0.618608	-0.153059	-0.658137	-0.134456	-0.557715	1.03208	-1.37117	0.405666	0.0685683	-1.27053	-0.0645118	0.748912	0.159325	-0.133614	-0.221951	-0.507855	-0.913342	-0.61368	0.276278	-0.203453	-0.454067	-0.116034	-0.0241324	-0.988196	-0.777644
					POLDIP3	3	1.46957	-1.17765	-0.879546	1.63002	-0.0899057	0.136816	-0.22713	-0.361476	-0.689358	-0.0503907	0.575035	0.833046	-0.125833	-0.662959	-0.878074	-0.550583	0.0572657	-1.05616	-1.25542	-0.603974	-0.830511	0.540892	-0.529318	0.146494	-0.790215	1.38669	0.899249	0.673998	-0.334221	-0.597019
					SAMM50	3	1.34658	0.331067	-0.390994	-0.406078	-0.386089	-0.0983818	-0.24656	-0.0431152	-0.680045	-0.624399	0.191306	0.450644	-0.229352	-0.32446	0.603823	-0.859534	-0.187978	-0.791752	-0.382353	-0.735355	-0.627599	-0.310897	-0.236461	-0.241443	-0.578365	-0.104628	0.83994	-0.719064	0.262213	0.567133
					KIAA0930	3	1.70728	-0.319559	-0.0750258	0.446055	-0.0782793	0.0258666	0.159788	-0.365935	-0.126557	-0.410344	1.69186	-0.844445	-0.408107	-0.231774	-0.189737	-0.343569	0.644965	-0.124681	-0.919823	-0.185505	-0.0112969	-0.492414	-0.408232	0.282331	-0.451483	-0.675764	-0.154705	-1.0522	-0.758066	-0.571438
					PRR5	3	-0.0945116	-1.13763	-0.136699	-0.985101	-0.48375	-0.227156	-0.394037	0.583806	0.0278671	-0.8601	0.393356	1.16536	-0.717874	-0.0226297	0.425994	-0.807251	-0.106722	-0.236962	-0.240963	-0.334296	-1.00756	0.133585	0.67926	-0.510226	0.188116	0.944535	-0.318701	-0.745423	0.198842	0.191716
					PARVB	3	1.78233	-0.31092	-0.487749	-0.572097	-0.326626	-0.532251	-0.249266	-0.297601	-0.419913	-0.387958	-0.181564	2.65885	-0.201402	-0.309275	-0.161443	-0.384465	-0.148633	-0.148531	-0.457902	-0.277095	-0.226686	-0.26625	-0.220185	0.0630437	-0.377102	-0.414628	0.0298338	-0.579064	-0.273323	-0.384534
					TBC1D22A	3	0.84068	-0.723101	-0.33437	-1.20128	-0.854447	0.0827394	1.01359	0.148613	-0.097977	-1.48578	1.02127	0.985902	-0.0834369	0.376968	0.527533	-0.202116	0.280263	0.474899	-0.748657	0.0247489	-0.949657	-1.24595	0.0670987	-0.0637899	-0.177675	-0.89304	0.798955	0.180883	-0.952193	-0.631109
					CDPF1	3	0.894767	0.0781572	-0.093834	-0.129019	-0.848914	-0.370705	0.71546	-0.952399	-1.27536	-0.404996	-1.02856	0.355803	-0.201992	0.622452	0.865458	-0.940242	-0.650073	-0.408413	-0.67803	-0.580169	-0.877622	0.39475	-0.912613	1.04499	-0.951989	0.284448	2.5659	-0.0260658	0.16322	0.185708
					MAPK8IP2	3	-0.212753	-0.233791	-0.393494	1.94616	-0.0306971	-0.289257	-0.36367	-0.426106	-0.277587	0.237979	-0.30708	-0.433191	-0.460271	-0.44296	-0.345225	-0.366739	-0.296667	-0.199353	-0.342541	-0.326458	3	-0.0767141	-0.42467	-0.430754	-0.334834	-0.315682	-0.354268	-0.444545	-0.390186	-0.424901
					GYG2	3	1.93859	-0.404839	-0.343452	-0.0558701	-0.204389	-0.360011	-0.230652	-0.13498	-0.346674	0.0335427	-0.381724	-0.415831	-0.406781	-0.36621	0.154404	-0.256986	-0.328404	-0.105891	-0.258524	-0.285701	-0.336273	-0.207163	-0.0669245	-0.294537	-0.280179	0.0343316	-0.390002	-0.378063	0.000698116	-0.215264
					LMF2	3	1.8141	-0.373723	0.0630531	-1.15631	-0.89586	0.660325	0.668264	-0.896141	-0.489318	-0.953394	0.831932	-0.0153079	-0.0987852	0.945548	1.40675	-0.604123	-0.227972	-0.277371	-0.992953	-0.158109	-0.0583295	-0.0109367	-1.03158	1.04867	-0.462772	-0.791434	0.13067	-0.217534	-0.993201	-0.373247
					SLC25A6	3	0.223022	-0.0532099	-0.102604	-0.791982	-0.745623	-0.378049	-0.257686	0.53285	-0.79108	-0.76957	-0.326339	0.80368	-0.274274	-0.373373	-0.84717	-0.572806	-0.486462	0.100654	-0.272025	-0.589805	-0.0194613	0.335129	0.733237	-0.151271	-0.45435	0.365833	0.266974	-0.192375	0.356097	-0.0749094
					RP11-706O15.1	3	-0.495179	-1.02128	0.033538	-0.923894	-0.145521	1.12778	0.451547	0.269712	-0.255746	-1.55742	-0.352149	-1.1215	0.0643986	-0.10266	-0.623234	-0.745999	-0.407373	-0.686958	0.92634	-0.532831	-0.837715	-0.444485	0.778272	-0.908858	0.00996187	0.635204	1.5449	-0.455266	0.542098	2.19668
					PIR	3	1.60065	-0.0506193	0.0834026	-0.334982	-0.318806	-0.0186829	-0.234045	-0.308635	-0.254532	-0.275564	-0.00537362	-0.336791	-0.327166	-0.340144	0.21423	-0.284074	0.20407	-0.341214	-0.336562	-0.378984	-0.235475	-0.294593	-0.284408	-0.213346	-0.318335	-0.34327	-0.419398	-0.350444	-0.282333	-0.227334
					GPR143	3	1.22098	-0.215818	-0.243664	-0.256624	-0.233984	-0.220372	-0.243515	-0.21584	-0.255692	-0.257225	-0.246104	-0.0467196	-0.239133	-0.163605	-0.246042	-0.241147	-0.241844	-0.118553	-0.207533	-0.238049	-0.262706	-0.225007	-0.185383	-0.262974	-0.261225	-0.22728	-0.183026	-0.239586	-0.233469	-0.207648
					CCDC22	3	0.545458	0.916735	0.12205	-0.578178	-0.42793	0.121844	0.00619504	0.429436	-1.25097	-0.872634	0.0308288	-0.0939366	-0.761256	-0.211568	0.151529	-0.602353	-0.487674	-0.569594	-0.812106	-0.548211	-0.735373	1.08668	0.834323	0.598419	-1.16922	-1.2447	1.53115	0.0251773	0.0890288	-0.0239345
					PQBP1	3	0.144819	1.42267	-0.185993	-0.169376	-0.735711	-0.0113761	-0.128875	-0.0730483	-1.31353	-0.836276	-0.249252	-0.795048	-0.8257	-0.793288	0.498535	-0.733683	-0.56681	-0.220987	-0.43143	-0.658191	1.09398	-0.0359281	0.433427	0.216149	-1.06981	1.44598	0.842621	-0.308231	0.0380078	0.0509792
					LINC01278	3	-0.428743	0.582001	-0.513634	0.848328	0.18612	-0.832531	-0.385626	-0.900978	0.10646	-0.100693	-1.19808	0.209473	0.114989	0.0403287	-0.70177	-0.547581	-0.78254	-0.396698	1.23616	-0.49964	0.0348217	1.785	-0.721246	-0.0753466	0.126835	-1.26595	-0.0824013	0.42334	-0.329184	0.0285974
					IGBP1	3	-0.310373	0.223247	-0.304261	-0.645843	-0.41675	-0.602772	0.356902	0.858558	-0.773298	-1.05716	-0.345853	0.230966	0.669765	-0.535298	-0.997712	-0.549559	-0.740291	0.216669	-0.357378	-0.188947	-0.566933	0.438982	0.94534	-0.105574	-0.543885	-0.630553	1.02444	1.94903	-0.650916	-0.538785
					SNX12	3	1.62613	0.895479	0.555653	-0.0389059	-0.123046	0.383496	-0.500007	0.106102	-1.12554	-0.238414	1.0962	1.16957	-0.338486	-0.305566	-0.924922	-0.526047	0.127664	-0.182653	-0.555583	-0.137982	0.891177	-0.216448	0.358546	-0.216652	-0.856182	-1.01561	-1.47671	0.237348	-0.799982	-1.41221
					FOXO4	3	0.35337	3	-0.110105	1.05753	-0.0834662	-0.318691	-0.338345	-0.0546389	-0.78141	-0.676637	-0.516253	0.00153357	-0.193178	-0.219783	-0.261287	-0.457151	-0.654455	-0.664721	-0.307519	-0.220428	-0.462746	0.471882	0.0399992	-0.219018	-0.501762	-0.764845	-0.231216	0.28328	-0.444025	-0.597901
					MED12	3	1.59536	2.10745	-0.26725	0.0668066	0.174426	-0.540083	-0.848408	-0.00299148	1.48577	-0.64663	-0.400531	-0.501609	-0.389073	-0.700171	-1.07577	-0.468187	-0.183658	-0.483904	0.632134	-0.610686	-0.703327	-0.12889	0.228504	-0.195198	0.723962	-1.68346	-0.218009	-0.298078	-0.0461116	-0.0428178
					CITED1	3	-0.123309	-0.209811	-0.214651	-0.181543	-0.210184	-0.21468	-0.214883	-0.212234	-0.214749	-0.134704	-0.215061	-0.213976	-0.215236	-0.215381	-0.215237	-0.214815	-0.214895	-0.214793	-0.214931	-0.21388	-0.196478	-0.189642	-0.21294	-0.213365	-0.213731	-0.209291	-0.214977	0.61411	-0.198722	-0.214314
					RPS4X	3	0.00458752	-0.24918	-0.35322	-1.0141	0.0569779	-0.0208903	-0.262106	0.563049	-0.68302	-1.08014	-0.371422	-0.491797	-0.584137	-0.945513	-0.588054	-0.485205	-0.52565	-0.483143	0.740181	-0.530765	-0.582239	-0.00376362	0.636181	-0.339013	-0.353616	0.750745	0.686034	0.998524	0.647771	0.435478
					TCEAL8	3	0.617357	1.93769	0.248409	-0.12324	-0.140298	-1.02011	-0.251022	-0.979231	-1.54534	-0.283651	-1.03956	-0.0219863	0.449334	-0.387299	-0.833616	-0.421883	-0.668408	0.198349	-0.27255	-0.227938	1.67906	0.609691	-0.915194	0.468229	-1.27775	-0.0417922	1.32717	0.746371	-0.0262559	-0.865307
					RPL36A	3	-0.092931	-0.318692	0.15085	-1.04621	-0.318988	0.157255	-0.233127	0.661121	-0.80952	-1.09964	-0.14422	-0.597874	-0.48886	-0.804954	-0.413221	-0.491326	-0.322367	0.293574	0.0597639	-0.383848	-0.522352	0.149361	0.88668	-0.204109	-0.655253	1.59641	0.969605	-0.581399	0.422583	-0.141953
					EIF4BP7	3	0.223003	0.105295	-0.301223	-0.558823	0.452965	-0.547324	0.994122	0.00772707	-1.47616	-1.55646	-0.0666333	0.344746	0.657816	-0.243112	0.0518278	-0.13962	-0.283937	0.565926	-1.45737	0.0235942	-0.510254	1.08362	-0.120344	-0.354205	-1.43349	1.54309	0.656593	0.16011	-0.0249439	-1.28399
					TMEM185A	3	1.33426	2.01653	0.694251	-0.00763332	0.544224	0.181425	-0.948341	-0.97341	-0.519064	-0.428816	0.888185	-0.293813	-0.096465	0.280877	-1.56636	-1.04634	-0.0948484	0.381223	-0.531284	-0.387158	0.682155	-0.0292016	-0.628636	0.694406	-1.18001	-0.813944	-0.0170976	-1.01386	0.0876885	-0.55567
					ABCD1	3	1.18491	2.1158	-0.359753	-0.601178	-0.411036	-0.36822	-0.28907	-0.375227	-0.0355898	-0.432213	-0.354309	-0.209594	-0.265092	-0.235275	0.145743	-0.368054	-0.453179	-0.267283	0.011467	-0.403355	-0.0989601	-0.461635	-0.349034	-0.0375061	0.0942183	-0.484245	-0.15374	-0.577385	-0.19559	-0.339466
					PNMA3	3	-0.230017	0.0327785	-0.264137	0.17228	-0.265253	-0.252614	-0.257747	-0.269892	-0.266559	-0.181802	-0.265401	-0.20306	-0.157272	-0.124419	-0.245767	-0.256899	-0.2453	-0.250568	-0.0414026	-0.250492	-0.211867	-0.257072	-0.269639	-0.254828	-0.267455	-0.169772	-0.107954	-0.226576	0.510786	-0.239333
					PNMA6A	3	-0.11244	-0.11803	-0.332984	0.02632	-0.320977	-0.31798	-0.122528	-0.334796	-0.333675	-0.19726	-0.321784	-0.0487885	0.158112	0.323552	0.538293	-0.300123	-0.304847	-0.106169	-0.214106	-0.280496	-0.217729	-0.318434	-0.331646	-0.295688	-0.325187	-0.306635	-0.295223	-0.206131	-0.0252827	-0.230548
					IDH3G	3	0.0401084	1.23225	-0.347889	-0.29795	-0.979985	-0.105423	-0.608687	0.569204	-0.356767	-0.423444	-0.207686	0.79311	-0.654861	0.518672	-0.261847	-0.782289	-0.859832	-0.4749	-0.0222614	-0.786813	0.442537	-0.170404	0.920226	0.0968297	-0.146863	-1.02221	0.413146	-0.546508	-0.604799	0.203817
					RENBP	3	1.54367	-0.22238	-0.352528	-0.207701	-0.356701	-0.335198	-0.220669	-0.369801	-0.415274	-0.144491	-0.358056	0.554556	-0.0997784	0.207873	-0.307986	-0.197677	-0.241274	-0.271285	-0.353278	-0.259241	0.0180468	-0.401995	-0.379872	-0.181897	-0.357551	-0.201908	-0.128489	-0.267428	-0.316833	-0.374699
					RPL10	3	-0.0861887	-0.372682	-0.165666	-1.07573	-0.345518	-0.333389	-0.0155979	0.631333	-0.686141	-1.14251	-0.172752	-0.596076	-0.215722	-0.85381	-0.129638	-0.340805	-0.435965	0.287597	0.663634	-0.270867	-0.678538	0.536332	0.826419	0.0634165	-0.285725	-0.210425	1.08788	-0.102244	-0.0259261	-0.18021
					XX-FW83563B9.5	3	-0.389405	-0.487437	-0.384449	-0.743647	-0.40738	-0.316106	-0.387242	0.303819	0.189616	-0.548915	-0.47982	-0.281621	-0.207444	-0.381032	-0.225265	-0.427437	-0.499434	0.424844	1.25118	-0.28821	-0.264938	0.0112322	0.411349	-0.453923	1.11972	-0.206236	0.0463984	-0.393252	-0.672598	-0.0971749
					IFT172	2.99983	0.454315	-0.995507	-0.775683	0.517461	0.138833	-0.366527	-0.607239	-0.363874	-0.661901	0.0694459	-0.994239	-0.89453	0.156536	1.05609	-1.2555	-0.528547	-0.499042	-0.305861	0.785591	-0.0829234	0.334542	-0.306802	-0.372028	-0.532053	-0.670967	2.90905	-1.12219	0.446361	0.662151	0.805203
					C19orf12	2.99595	1.52297	0.932494	-0.385936	-0.16713	-0.604914	-0.844507	-0.0270282	-0.756962	-0.972377	0.388172	-0.595958	0.433416	-0.0239397	-0.661204	2.46644	-0.694027	-0.55051	0.0595721	-0.0357797	-0.568729	1.58994	-0.460529	-0.842835	0.508026	-0.728038	-0.948045	-0.369146	-0.741294	0.713951	-0.632038
					IL11RA	2.98816	-0.023278	-0.255497	-0.592462	0.290704	-0.566459	-0.541614	0.197281	-0.798002	-0.960131	0.130299	-0.733848	-0.320106	-0.620573	-0.469717	0.888111	-0.486119	-0.707394	-0.101224	-0.367806	-0.493663	0.40005	-0.0931018	-0.741608	1.06581	-0.964248	-0.580527	0.712453	1.48635	2.97183	-0.713668
					ATP5J	2.98802	-0.0952127	1.51271	-0.221761	-0.579849	-0.666148	-0.19847	-0.417547	-0.341257	-0.886781	-0.450136	-0.516827	1.32557	-0.557814	-0.115615	2.66179	-1.10488	-0.998052	-0.00549122	1.17279	-1.02323	0.178222	-0.621992	-0.527502	-0.142393	-0.0501832	0.0129832	0.801089	-0.731698	0.336338	-0.736674
					PARVA	2.98317	1.71139	-1.11856	-0.464199	-0.912674	0.571603	-0.719762	-0.323249	-0.00695292	-0.263068	-0.722307	-0.255976	0.0524925	0.476308	-0.313854	-0.807174	-0.225747	-0.402866	2.62711	-0.111509	0.387335	-0.685875	0.501351	-0.0833579	1.28092	0.170522	-1.28219	-1.31598	-0.397305	-0.264275	-0.0853264
					WWP2	2.97699	0.498046	0.809485	-0.225043	0.0391133	-0.644761	-0.629013	-0.048938	0.981562	0.445889	-1.15416	0.0852747	2.61866	-0.154402	0.601914	-0.500647	0.200662	-0.564484	-0.555559	-1.0846	-0.0948065	-0.947494	0.527213	0.863411	-0.831435	0.678576	-0.954571	-0.845379	0.163343	-1.48232	-0.772523
					EI24	2.97698	0.105839	-1.66639	0.814715	-0.844928	0.0352477	-0.10786	0.290654	0.609734	-0.0375281	-0.48696	0.807444	0.0781501	-0.339997	-0.675434	2.85265	-0.177203	0.415375	0.13858	-0.0493852	-0.270307	-0.77091	0.264565	0.535365	-0.621443	0.349373	-1.23133	-1.45863	-1.19689	-0.219545	-0.119928
					TMEM161A	2.9719	0.00331931	2.71481	-0.014489	-0.922579	-0.924694	-0.19278	0.395889	0.331682	-0.889396	-0.65503	-0.189428	0.0843478	-0.770688	-0.0352473	2.07933	-0.908138	-0.246523	-0.327924	0.11451	-0.899097	-0.993451	0.369209	0.537236	-0.244608	-0.741336	-0.83748	-0.465552	-0.463373	0.630485	0.489094
					NOC4L	2.96897	0.36419	0.585835	0.330729	-0.983302	-1.01387	0.34316	-0.250056	0.625884	0.190971	-1.05436	0.458585	-0.556142	-1.41999	-0.391037	0.190035	-0.946733	-0.568196	-0.336752	0.0873532	-0.889326	-0.789507	-0.726158	0.712687	-0.329031	0.290456	3	0.292023	-0.798653	0.276695	0.286612
					CHD3	2.96304	0.33438	-0.664388	0.248255	-0.100269	0.160633	0.27005	-0.109591	-1.15495	-0.0115735	-1.25094	0.342817	-0.511253	-0.987401	-0.492585	-1.7995	-0.272355	-0.161788	0.126902	0.0209115	0.273566	0.898915	1.62064	-1.20525	0.185121	-0.59408	-0.923766	2.36259	-0.362394	-0.0518193	0.84608
					LCMT1	2.96234	0.16825	2.64444	-0.11074	-0.408024	0.158433	-0.326607	-0.496263	0.0229212	-1.36352	-0.621729	-0.165603	0.500649	-0.556685	0.858022	-1.47556	-0.931243	-0.906075	-0.430676	-0.237327	-0.841682	1.55352	-0.309705	0.099448	-0.449908	-1.21055	0.242023	0.701478	0.659465	0.294996	-0.0240807
					GAB2	2.95279	1.02837	-0.769278	-0.79241	1.89905	-0.279913	-0.923532	-0.591513	-0.374781	-0.665775	0.505936	-0.799633	1.51139	-0.240993	-0.513773	-0.688017	-0.221292	-0.740633	-0.0506929	1.57983	-0.292495	2.05162	-0.850862	-0.338089	0.109197	-0.284554	-0.196897	-0.190796	-0.458643	-0.629012	-0.744602
					RNF31	2.95008	1.42417	-0.454378	-0.39869	-0.735776	-0.314047	0.163301	-0.58455	-0.557132	0.0893274	-0.990604	0.847476	2.70763	-1.02663	-0.739838	-0.577004	-0.408411	-0.284939	-0.463117	1.30946	-0.630575	0.313833	-0.3531	-0.717186	-0.0136675	-0.270962	1.51743	-0.213375	-0.375904	-0.586051	-0.626762
					TMEM60	2.94787	1.36696	1.7987	-0.40692	-1.25022	-0.4423	-0.573253	-0.316528	-0.4865	-1.18742	0.328712	-0.843054	1.40153	-0.502991	0.139113	0.0397577	-0.570886	-0.710636	0.525011	0.249217	-0.918481	1.82379	-0.649978	-0.467277	-0.193634	-1.01185	1.22907	-0.406168	0.00780818	-0.387304	-0.532131
					RXRB	2.94533	1.11446	-0.169876	-0.360798	1.52329	-0.491587	0.127197	0.101839	-0.280721	-1.90218	0.228412	-0.0880443	-0.525048	-0.54632	-0.395445	0.503736	-0.454914	-0.522866	0.230876	-0.0962972	-0.675184	1.24892	0.129518	-0.277183	0.39551	-1.72041	-1.78995	0.636538	1.14749	0.956326	-0.992604
					PHLPP1	2.93807	0.988614	0.0688276	-0.22796	3	-0.354855	-0.258323	-0.260827	-0.355542	0.0853154	1.14139	-0.195358	-0.089296	-0.55379	-0.521654	0.224486	-0.47902	-0.280544	-0.470712	-0.639537	-0.551922	-0.68904	-0.282165	-0.412181	-0.360511	-0.174302	-0.542477	-0.33732	-0.319045	-0.53411	-0.412144
					VLDLR	2.9351	0.442918	0.967158	-0.651016	-0.620084	-0.517387	-0.053945	-0.81262	-0.872602	-0.48218	-0.482185	0.00872462	1.88993	1.03413	0.792682	-0.959305	-0.502917	-0.179658	1.21975	-0.460876	-0.496013	2.31534	-0.399308	-0.884606	-0.304915	-0.868648	-0.865706	-0.853299	-0.355299	-0.228519	0.245349
					MLLT1	2.9346	2.08125	-0.335383	-0.130796	0.898251	-0.554879	-0.0626792	-0.527799	-0.662086	0.245262	0.243017	-0.188255	0.128564	-1.63968	-0.705699	-1.12623	-0.925017	-0.606574	0.568072	0.592276	-1.00444	-0.767053	0.840857	-0.431429	1.74991	-0.0366808	-1.152	1.22484	-0.305329	-0.0418225	-0.303063
					LIAS	2.92189	-0.430481	1.28385	-0.683333	0.184487	-0.551995	-0.650337	0.860356	0.370911	-1.32736	-0.404307	-0.529127	2.00119	0.113373	0.26204	1.36612	-0.919633	-0.955201	-0.96253	-0.909916	-0.897659	0.194114	-0.495987	-0.108899	-0.15056	-0.929393	1.30051	1.2231	-0.287985	-0.126967	-0.760274
					FGF14-AS2	2.92185	-0.36439	0.0463859	-0.705418	1.07951	-0.497304	-0.862521	-0.188987	-0.905674	-0.879163	0.757556	-0.794863	-0.156087	0.500142	3	0.149572	-0.596348	-0.373864	-0.414464	-0.331378	-0.293621	0.81394	-0.43242	-0.912173	-0.0898618	-0.860099	-0.300047	0.941625	0.915302	-0.449448	-0.811924
					DDRGK1	2.9187	-0.0598021	2.61375	0.094656	-0.635559	-0.475874	-0.150769	0.809141	-0.0794347	-1.3134	-0.414485	-0.444822	0.803917	-0.524504	0.207896	2.40512	-0.46069	-0.633483	0.167179	-0.333407	-0.41574	-0.135422	0.21155	-0.100902	-0.668695	-0.795845	-1.05818	-0.808035	0.209316	-0.738746	-0.193436
					PHB2	2.91394	0.280742	0.168229	-0.179676	-0.857543	-0.722855	-0.462018	0.259463	0.352241	-0.7338	-0.743886	0.0277551	-0.184783	-0.624753	-0.123729	0.539518	-0.875471	-0.127793	0.00989459	1.57634	-1.04453	-0.893165	-0.176336	0.164419	-0.653672	-0.488022	3	-0.100289	-0.692042	0.390043	-0.350712
					SLC25A11	2.90936	0.578145	-0.131966	-0.421743	-0.0757467	-0.915532	-0.185549	0.035205	-0.388595	-1.26619	0.0982457	0.176763	2.24259	-0.0415113	2.54823	0.773651	-1.02302	-0.58523	-0.331869	-0.266854	-1.2141	-0.171706	-0.159988	-0.617101	-0.0454841	-1.18018	-0.683355	0.872311	-0.132998	-0.129981	-0.265805
					RP11-147L13.15	2.90163	1.12729	-0.390501	-0.175603	3	-0.511157	-0.41779	-0.699042	-0.76744	-0.420469	2.24465	-0.5835	-0.077736	-0.250255	-0.284949	-0.700487	-0.455995	-0.371273	-0.651179	-0.167231	-0.570759	-0.0476362	-0.542251	-0.807848	-0.161155	-0.438259	-0.273743	0.689173	-0.153111	-0.154905	0.0247417
					CUEDC2	2.90094	-0.107855	1.04656	-0.486217	2.00238	-0.658992	-0.470454	-0.178469	-0.752486	-1.51752	0.12435	-0.777228	-0.619298	-0.192076	0.775059	0.219551	-0.806995	-0.897265	0.46048	0.0405274	-0.782003	0.922899	0.42631	-0.745436	0.43402	-1.27444	-1.62003	1.1062	0.0779245	1.19346	0.156105
					NEIL2	2.87824	1.14461	1.51756	-0.808637	1.95853	-0.306358	-0.992906	-0.445058	-0.732479	-1.04974	1.1094	-0.613562	-0.392391	-0.577101	-0.182259	-0.750176	-0.655026	-0.695831	0.108855	-0.655635	-0.45562	1.27157	-0.0112689	-0.887077	-0.250153	-1.09512	1.57389	-0.270514	0.455605	-0.0656323	-0.125746
					PYURF	2.87291	2.2183	1.46877	-0.232393	0.149875	-0.147513	-0.255048	-0.88538	-0.314467	-1.00851	1.27311	0.14954	1.04161	-0.59081	-0.834621	0.393677	-0.681531	-0.246412	-0.738732	-0.405188	-0.68898	1.0884	0.727482	-0.377941	0.200618	-0.895188	-1.76844	-0.0652993	0.056579	-0.722478	-0.781942
					C19orf68	2.87186	0.154653	-0.256422	0.445175	0.825668	-1.04511	1.14179	0.0303626	-0.730659	-1.10209	-0.320774	-0.331319	-0.152707	-0.394424	0.461706	-0.44977	-1.16473	-1.14042	0.65238	-0.901317	-0.452466	1.38528	-0.181628	-0.749183	1.82301	-0.565706	-1.75715	0.9705	0.885335	0.640318	-0.592158
					KLHL22	2.86764	0.505207	-0.38839	-0.426724	1.23092	-0.371734	-0.227758	-0.309634	-1.28061	-1.00013	0.259804	-0.527614	1.99534	-0.333535	-0.155854	-0.137124	-0.581691	-0.527321	-0.136912	-0.669288	-0.592449	0.772672	0.725365	-1.27402	1.79624	-0.975857	-1.53608	-0.5318	0.921109	0.481074	0.429172
					SLC25A3	2.86097	0.187547	2.43439	-0.414898	-0.821114	-0.70513	-0.303117	-0.0819823	0.308567	-0.621092	-0.755974	0.0172039	2.98698	-0.524681	0.498698	0.576207	-0.811467	-0.585778	-0.116678	-0.338634	-0.893922	0.0242033	-0.562558	0.24791	-0.510106	-0.338719	-0.0293359	-0.254142	-0.451271	-0.280169	-0.741902
					ISYNA1	2.85994	0.819987	-0.401481	0.165416	-0.830122	-0.338719	-0.248788	-0.21379	-0.887802	-0.747381	-0.662709	-0.745911	-0.240771	-0.42849	-0.189928	-0.816628	-0.581857	-0.552566	1.86152	2.21298	-0.55368	-0.414894	-0.67387	-0.884839	-0.464773	-0.76543	0.157982	1.07424	-0.184782	1.80805	0.869102
					CTDSP1	2.85652	-0.240841	-0.872167	-0.235782	-1.3651	-0.468388	-0.509577	1.24067	-0.242342	-1.0508	-1.27296	-0.448311	0.0187986	0.911067	0.237833	1.65103	-0.269601	-0.754311	0.188011	0.411917	0.387606	-1.53859	1.74956	-0.164881	0.398781	-0.66233	-1.09398	0.719634	1.18944	-0.457683	-0.313225
					COX7A2L	2.85093	-0.0305469	2.21895	-0.470973	-1.31606	-0.314299	-0.53349	0.34843	0.0759366	-1.63709	-1.16276	-0.466779	1.03393	-0.30797	-0.208312	0.569868	-0.618665	0.0227668	-0.317849	0.488284	-0.813124	1.97686	0.422866	-0.134202	-0.356185	-1.42659	0.205031	0.307454	-0.54219	0.620499	-0.484709
					MYO1C	2.84121	0.718327	-1.63398	-0.00376053	-1.97476	0.232254	-0.325632	0.984691	0.0711995	0.440332	-1.81312	0.750781	0.632327	0.817593	1.11433	-0.448804	-0.0360228	-0.564883	1.24787	-0.720668	0.249273	-0.964217	0.416129	-0.139629	0.498667	0.449951	-1.21288	-0.444901	0.270042	-1.12747	-0.324252
					SRM	2.83362	2.31771	-0.503301	0.157475	-0.613175	-0.735348	-0.215028	-0.907656	-0.122477	0.545599	-0.146398	0.297613	-1.19916	-1.12072	-0.860507	-0.266991	-0.678486	-0.456159	0.287604	0.540736	-0.835401	-0.617846	-0.321842	-0.0434382	0.555406	0.488315	2.33011	-0.555993	-1.10491	0.93287	0.0177785
					ATP5J2-PTCD1	2.82558	1.59463	-0.558007	-0.401889	-0.19589	-0.281037	-0.453879	-0.589574	0.888558	0.48304	-0.144213	0.403247	0.00246612	-0.86725	-0.287439	0.0723445	-0.561176	0.164508	-0.464608	-0.179615	-0.794171	-0.943845	0.188547	1.22684	-0.582552	0.312844	2.92366	-1.12476	-0.771739	-1.01032	-0.874298
					BET1L	2.82556	0.650694	0.193898	-0.525333	-1.83674	0.152958	-1.30618	0.395952	0.0468802	-0.905369	-1.6084	-0.425235	2.33246	0.744528	-0.113357	0.694648	0.0383692	-0.468866	0.833008	-1.00069	0.000170273	0.0976041	1.10244	0.319425	0.206156	-0.695824	-1.06242	-0.395855	0.645583	-0.347406	-0.588666
					CCDC159	2.82405	-0.107984	1.55166	-0.429539	0.132428	-0.200246	-0.725643	-0.0752607	-0.830704	-1.10801	-0.060513	-0.872797	1.08007	-0.1403	-0.000525019	1.09948	-0.346522	-0.821379	-0.0745255	-0.565804	-0.0782407	0.0917202	2.52709	-0.872877	-0.574401	-0.940106	-1.2105	0.592946	1.1775	-1.02584	-0.0152053
					TMEM127	2.82246	0.156742	0.675293	-0.0204208	-1.05415	0.358958	-0.543765	1.06748	-0.511906	0.809976	-0.94097	0.644637	2.17466	0.827389	0.697669	0.35526	-0.337175	-0.00857763	-0.00542991	-0.230837	0.236069	-0.418976	-0.897165	-0.589795	0.26638	0.487833	-1.71788	-1.89712	-0.37738	-1.11487	-0.914393
					TAF15	2.817	0.0471695	-1.08972	1.2989	-0.0490842	-0.700164	1.47487	-0.16392	0.274153	-0.479913	-0.861741	0.524211	-1.44451	-0.867963	-0.308479	0.215853	-0.612885	-0.480895	0.287175	-1.8747	-0.378893	0.0268194	0.100436	0.133118	-0.0529589	-0.204716	0.903748	2.52275	-0.272433	-0.712288	-0.0709495
					SPAG7	2.81561	0.160843	1.4602	-0.35464	-0.0643887	-0.999161	-0.262446	0.487094	-1.0731	-1.66473	-0.431613	-0.144069	0.620539	-0.065465	1.99462	0.347442	-0.747253	-0.799	0.620907	-1.09238	-0.670782	0.0698011	0.0689378	-1.18298	0.0110416	-1.48833	0.33269	1.04358	1.28094	0.121436	-0.395337
					FXR2	2.81127	1.49418	0.525103	-0.285956	2.09283	-0.535814	-0.212788	-0.36064	-0.995146	-0.742024	0.0354314	0.602147	-0.0124246	-0.759883	0.54409	-0.327145	-0.622464	-0.554831	-0.349977	-1.08376	-0.992053	2.27647	0.229117	-1.16961	0.00456944	-1.09075	-0.281395	0.382188	0.119455	0.128124	-0.868301
					CH507-9B2.3	2.80756	-0.286522	1.36907	-0.343983	0.434528	-0.472811	-0.629544	-0.258053	-0.437274	-1.5871	-0.00813701	-0.783076	2.02519	-0.0220884	0.469599	2.48533	-0.796956	-0.75631	-0.035135	-0.782521	-0.684141	0.172208	0.486293	-0.527069	-0.258069	-1.42631	0.0867615	0.379456	-0.116043	-0.00866812	-0.496191
					USP51	2.79804	0.755592	2.51459	-0.872851	0.32604	-0.268575	-0.712085	-0.870591	-1.07044	-0.893175	-0.401543	-0.920771	1.65859	0.48062	-0.343443	-0.920791	-0.548463	-0.453704	-0.576577	0.10137	-0.640025	0.964498	-0.0930095	-1.04443	0.064878	-0.887242	0.460253	0.89391	0.834071	0.237839	-0.572585
					UBA6-AS1	2.79793	1.16962	0.911675	-0.369725	0.123974	-0.00295067	-0.275318	-0.0718814	-1.33685	-0.718419	0.725616	-0.253173	2.84118	0.197193	0.159203	-0.563118	-0.810757	-0.579134	-0.647322	-0.13949	-0.756421	1.23411	0.835165	-1.309	-0.518837	-1.01893	-0.962486	0.101078	-0.161741	-0.258355	-0.342838
					HEIH	2.77938	-0.216315	0.864527	-0.153767	0.0584889	-0.498441	-0.663533	0.0559146	-0.859125	-1.13312	0.0645329	-0.917895	2.45865	0.52248	0.535996	-0.0547913	-0.312721	-0.800377	-0.0323214	-0.612703	-0.249783	0.633945	-0.0896119	-0.910109	0.505581	-0.9723	-1.41779	1.42333	1.54703	-0.900078	-0.655064
					FAM109B	2.77839	1.48326	-1.35722	0.0419414	-1.36361	0.271149	0.829679	-0.792628	0.21383	-0.251701	-0.866315	0.287511	-0.670017	-0.780422	-0.525446	-1.23169	0.36633	0.0685305	0.190418	-0.302786	1.02149	-0.209254	0.308141	0.279339	2.77105	-0.015251	-0.233323	-1.12596	-0.741954	-0.130437	-0.313047
					STAT6	2.76908	0.224958	1.15584	0.167984	-2.15439	-0.636637	0.100559	0.240342	0.402651	0.25054	-2.04891	0.513546	1.56795	0.647034	0.970494	-0.171349	-0.0219508	-0.0765352	0.147159	-0.261146	0.0151105	-1.21865	-0.0667496	0.319538	-0.482016	0.295539	-1.54092	0.709447	0.074025	-1.48755	-0.404978
					ZFAND3	2.74465	0.783474	-0.47417	-0.477969	1.84372	-0.228547	-1.05226	0.201984	-1.08106	-1.18707	1.03071	-0.338038	0.873759	-0.189377	0.586067	0.970403	-0.64085	-0.689585	1.11247	-0.17821	-0.775864	1.7211	-0.32557	-0.971234	0.20013	-0.838212	-1.12822	-1.26028	0.286692	0.171806	-0.690449
					SYNGR1	2.71844	1.7741	-0.0961361	-0.280866	1.86164	-0.0959113	-0.412703	-0.0493384	-0.871719	-0.601005	0.279107	-0.486258	1.06409	-0.422373	0.570085	-0.602703	-0.775291	-0.392484	-0.694215	-0.550867	-0.447169	2.79731	-0.00365048	-0.859851	-0.356608	-0.714077	-0.708432	-0.536537	-0.598049	-0.0620986	-0.446442
					KDM8	2.71766	-0.423844	1.3026	-0.539551	0.0223787	-0.484738	-0.379851	0.0785929	-0.62461	-1.11098	-0.514728	-0.746727	0.570601	-0.179586	-0.162942	3	-0.739743	-0.838529	-0.253897	-0.977492	-0.436192	-0.0219168	0.776258	-0.659765	-0.178967	-0.85924	0.634943	1.28708	0.277	-0.130591	-0.629717
					SUGP1	2.71642	0.152106	2.39032	-0.00744152	0.337349	-0.660459	0.0697375	-0.134764	-0.500606	-1.69582	-0.300451	-0.256479	-0.339983	-0.997451	-0.381285	0.275857	-1.13122	-0.861222	-0.0963876	-0.0494707	-0.899351	1.01862	-0.196156	-0.429908	0.0916468	-1.63048	0.957539	1.86958	-0.232923	0.593593	0.329088
					ZFYVE1	2.71111	1.26537	0.941764	-0.488747	0.413366	0.0308282	-0.502775	-0.646468	-1.01342	-0.42852	0.070752	0.248666	3	0.0094552	-0.101531	-0.0410161	-0.547876	-0.561703	-0.444479	-0.70601	-0.338679	0.154986	-0.389939	-1.08692	0.300921	-0.700832	-0.530863	-0.361772	0.562477	-0.653819	-0.732535
					NAT14	2.70266	0.417134	-0.0749525	-0.263152	0.149658	-0.462145	-0.415293	-0.518124	-0.865696	-0.921184	0.484119	-0.696354	-0.295186	-0.479481	0.217989	-0.880468	-0.472033	-0.584999	0.206609	-0.408721	-0.45896	1.87789	-0.679787	-0.842793	-0.0662926	-0.905865	-0.33778	3	-0.182501	1.18547	0.392737
					PELI3	2.70138	-0.113793	0.801423	-0.154446	0.983494	-0.114557	-0.372527	-0.456136	-1.04843	-0.527086	-0.540726	0.0163244	1.69177	-0.0398286	-0.105575	-0.641295	-0.631832	-0.102679	-0.397268	-0.0404454	-0.432424	3	1.2379	-1.06938	0.249819	-0.658812	-0.975365	-1.02974	-0.138067	-0.527872	-0.589533
					OPA3	2.69122	0.773528	1.18512	-0.211217	-1.17023	-0.605095	0.318252	0.0293675	-0.512015	-0.273576	-0.846796	0.534423	3	0.39617	0.665471	0.253114	-0.738158	-0.379971	0.0656048	-1.13323	-0.511093	0.589728	-0.529226	-0.526054	-0.243103	-0.514476	-0.836319	-0.191039	-0.10905	-0.710453	-0.842934
					ST3GAL1	2.69106	0.0417684	0.398902	-0.130338	-0.785211	-0.0242856	-0.451853	-0.240422	-0.766884	-0.254013	-0.76674	-0.43448	3	-0.192679	-0.45375	1.00173	-0.0985047	-0.0588416	0.203874	-0.0592084	0.133627	-0.71808	-0.782462	-0.704144	-0.0758987	-0.52412	-0.576423	-0.716327	2.17669	-0.526592	-0.597003
					DHX37	2.69002	1.83251	-0.356136	0.385332	-0.678996	-0.646938	0.0807416	-0.217009	0.769167	0.251802	-0.763127	0.791467	-0.442867	-0.949029	-0.278079	-0.496637	-0.743207	-0.255279	0.636668	0.0190231	-0.698242	-1.42118	-1.1867	0.857346	-0.259099	-0.0940635	2.76327	-0.78203	-0.927255	0.215404	-0.0968705
					PPP2R1A	2.68584	-0.105174	3	0.232741	-0.298527	-0.635595	-0.504134	-0.506533	-0.0628744	-0.989098	-0.312933	0.157197	0.574157	-0.53623	0.296881	-0.888152	-1.26777	-0.7873	-0.340469	-0.426315	-0.812662	0.791037	0.182068	-0.0755721	-0.351361	-0.956101	-0.086171	-0.191346	0.0754471	0.810838	0.722291
					CCDC102A	2.68454	0.137898	-0.14425	-0.73277	-1.06125	-0.76717	-0.334331	0.426182	-1.0497	-0.712947	-0.755079	-0.263834	-1.12684	0.0132476	1.16561	-1.08645	-0.484695	-0.385425	1.00518	0.778714	-0.353939	-1.19089	-0.0622393	-0.980167	0.281044	-0.59268	0.200881	1.69037	0.708134	2.31282	0.680044
					RP11-1017G21.5	2.68188	-0.124537	0.90971	-0.316645	0.229636	-0.572295	-0.716858	-0.643758	-0.732991	-0.993879	-0.737006	-0.691357	3	-0.28659	1.18126	-0.352013	-0.677331	-0.615657	-0.672532	-0.348959	-0.401429	1.54555	0.669664	-0.74737	-0.00916687	-0.905144	-0.595793	0.478554	0.800105	-0.430387	0.0407387
					STK19	2.68032	-0.176692	3	0.174266	-0.193512	-0.221478	0.377589	-0.126171	-0.814685	-1.28638	-0.0784075	0.110182	-1.23026	-0.195901	-0.121242	0.288268	-0.469717	-0.520472	0.878604	-0.742445	-0.218922	-0.0698778	-0.130478	-0.755098	0.528084	-1.31322	-0.615748	0.181268	0.0265947	0.500202	-0.123434
					RPUSD2	2.67741	0.589414	0.233957	-0.00152426	-0.313764	-0.701827	0.107654	-0.44173	0.646917	-1.04629	-0.466369	0.412119	0.780995	-1.09954	-0.498259	0.599277	-0.999839	-0.389076	-0.575607	-0.555888	-0.981258	-0.188289	-0.812564	0.622892	-0.0595926	-1.08307	3	0.62972	-0.701897	-0.0475906	0.300868
					STK11IP	2.6689	1.23924	0.856898	0.0729987	-0.730801	-0.50345	-0.0475982	0.00468824	0.19653	-0.572171	-0.6275	0.918307	-1.07878	-1.24202	-0.0277495	-1.45446	-0.696383	-0.206052	-0.176654	-0.766792	-0.0354588	0.00462083	-0.775055	0.0661225	-0.256016	-0.925095	1.05534	2.95347	-0.413847	0.787671	-0.2889
					CS	2.66609	0.324041	2.18908	-0.341063	-0.415824	-0.155979	-0.293214	-0.515529	0.709421	0.516383	-0.715644	0.481825	2.87892	-0.418123	0.241308	-0.977713	-0.48087	-0.0639043	-0.279605	0.21935	-1.05442	-0.74895	-0.504406	0.578106	-0.795055	0.207843	0.0570515	-1.07511	-1.08129	-0.422675	-0.730038
					GPSM3	2.66497	1.48992	-0.728834	-0.327478	-0.420408	-0.295611	-0.363533	-0.343891	-0.396524	-0.673885	0.0116768	-0.335135	-0.617754	0.0615411	-0.36784	-0.429676	0.484445	-0.134238	0.0124837	-0.230959	0.189413	-0.490669	-0.645866	-0.354234	-0.141884	-0.380098	0.223529	3	-0.554957	-0.384227	-0.523556
					NDUFV1	2.65836	0.0480467	0.105822	-0.223039	0.168989	-1.02337	-0.31092	0.49357	0.298577	-1.04346	-0.55303	0.0474604	3	-0.580163	0.76991	1.91123	-0.766007	-0.64022	0.0782724	-0.105956	-0.741031	-0.395329	-0.688432	0.331354	-0.298461	-0.84998	-0.557286	-0.0824729	-0.607831	-0.38043	-0.420182
					TOLLIP	2.6444	0.135198	0.0679429	-0.179445	0.677548	-0.645028	-0.472358	0.13007	-0.370136	-0.472798	-0.153156	0.777586	2.35146	0.0240996	0.350565	2.81502	-0.678914	-0.573002	-0.809504	-0.96407	-0.332802	0.315578	0.566712	-0.370147	-0.613936	-0.586865	-1.16544	-0.634929	0.0317271	-0.983052	-0.882319
					AP2A1	2.62512	0.618056	3	0.208475	-0.00325855	-0.600866	-0.0167861	-0.344969	-0.218038	0.182046	-0.0495565	0.815112	-1.24856	-0.889874	-0.752596	0.764889	-0.855812	-0.441689	0.630777	-0.309447	-0.361522	-0.289592	-0.925549	-0.286907	0.578237	-0.0741607	-0.40338	-0.641054	-0.786704	0.0691574	-0.654009
					SLC38A7	2.6241	0.970078	2.0756	0.0248404	-0.258179	-0.939997	-0.333024	-0.271567	-0.763161	0.298628	-0.249819	0.6082	1.86609	-1.05639	0.539955	1.0981	-0.742768	-0.258745	0.163642	-0.323217	-0.80449	-0.104924	-1.19898	-0.680018	-0.575666	-0.0756906	1.40842	-1.56798	-0.751341	-0.91649	0.194791
					SERINC4	2.58652	0.0611921	0.405735	-0.808837	0.590194	0.0920368	-0.755338	-0.468713	-0.562905	-0.910721	0.478394	-0.828112	2.14115	0.268048	0.190229	-0.660042	-0.428702	-0.610192	-0.588837	-0.99454	-0.286875	1.87818	2.09328	-0.662878	0.400091	-0.671004	-0.669462	-0.347076	0.934894	-1.06456	-0.801159
					NDUFS7	2.58288	0.068574	2.19789	-0.337394	0.15293	-1.07988	-0.343229	0.0563076	-0.110944	-0.830482	-0.181636	-0.383881	2.72282	-0.776631	0.493497	1.37047	-1.01738	-0.903236	-0.295461	-0.548762	-0.722756	0.971296	-0.479723	-0.0834763	-0.134437	-0.554692	-0.676879	0.529651	-0.616047	-0.746807	-0.32258
					PLPP7	2.57799	0.388721	1.51582	-0.598576	1.19216	-0.462453	-0.688263	-0.661914	-0.581175	-0.642219	1.24691	-0.479487	0.0721762	-0.0438075	0.129676	-0.682343	-0.599802	-0.616899	-0.617101	-0.627024	-0.285722	2.72548	-0.411811	-0.586893	1.89388	-0.529026	-0.535793	-0.68174	-0.632781	-0.14847	-0.629522
					PDDC1	2.55678	-0.180426	0.751055	-0.362331	1.29469	-0.691457	-0.691581	0.230641	0.196525	-1.27505	0.720377	-1.0049	2.56433	-0.530309	0.685918	-0.35097	-0.975787	-1.209	-0.119156	-1.16445	-0.313122	0.313644	0.843768	0.597489	-0.38647	-0.947133	-1.50375	0.998149	0.149055	-0.170632	-0.0258853
					MTSS1L	2.54795	0.0571966	-0.0474822	-0.175214	3	-0.411384	-0.242054	-0.299414	-0.475122	-0.278397	1.14371	-0.236527	-0.2826	-0.47365	-0.553981	0.193322	-0.331211	-0.281575	-0.234403	-0.371052	-0.412913	-0.39786	-0.39188	-0.472842	-0.133097	-0.380612	-0.453419	0.0277119	-0.453931	-0.216825	-0.324089
					MARVELD1	2.54645	1.65393	-1.20169	-0.0794882	-1.23665	0.120057	-0.311832	-0.633486	-0.0660276	-0.0716626	-0.808548	0.727461	-1.2173	-0.429081	-0.570938	-1.17121	-0.101542	0.299266	2.74705	-0.118716	0.779074	-0.15724	-0.411759	-3.67651e-05	1.36372	-0.230683	-0.312004	-0.693925	-0.774222	0.926691	-0.56564
					GATB	2.54191	0.761936	1.42787	-0.313773	0.819937	-0.525964	-0.450969	-0.369239	-0.399564	-1.01242	0.128455	0.0935486	2.50284	0.261467	1.94265	1.17223	-0.772974	-0.85123	-0.696066	-0.889214	-0.986803	-0.309884	-0.78065	-0.527444	-0.161845	-1.01363	-0.607397	0.343338	-0.707825	-0.145598	-0.473689
					ELP6	2.52298	0.68674	1.90337	0.131444	0.210716	-0.591542	-0.257448	-1.08112	-0.322999	-1.76494	0.672431	-0.881614	0.571899	-1.10917	0.23191	0.262309	-1.03069	-0.936639	-0.372209	-1.16664	-0.885799	0.489495	0.912268	-0.335879	0.399887	-1.53789	1.08875	1.5869	0.137477	0.242454	0.223555
					NR1H2	2.50447	0.58513	2.93348	0.222206	-1.0107	-1.08521	0.0835147	0.0980396	-0.73259	-0.864565	-1.08755	0.23923	2.32318	-0.187695	0.43946	0.273567	-0.356496	-0.272987	-0.0919153	-0.504789	-0.432706	-0.419771	-0.108074	-0.647445	0.298031	-0.860857	-0.934048	-0.159012	0.753685	-0.843659	-0.153921
					HAGHL	2.46442	0.487801	-0.233803	-0.476229	-0.0637209	-0.245879	-0.44047	-0.252843	-0.246051	-0.479723	-0.131767	-0.46784	3	-0.535869	0.128625	-0.592295	-0.417541	-0.468758	0.155825	-0.0349907	-0.254364	0.985159	-0.44008	-0.314435	-0.516097	-0.390096	-0.497055	-0.0395976	-0.477476	-0.311499	-0.263085
					MED9	2.46193	0.249865	1.14291	-0.828682	1.00977	-0.729024	-0.231004	-0.116084	-0.9203	-1.34613	0.547932	-0.554264	2.71314	-0.149998	0.971674	0.344253	-0.738237	-0.833288	-0.450484	-1.059	-1.07117	0.296358	-0.10703	-1.05442	0.25326	-1.33554	0.937482	0.740742	0.42693	-0.216787	-0.354803
					LMF1	2.46137	-0.120022	2.06869	-0.722652	0.445533	-0.216471	-0.973708	0.375604	-0.69815	-0.860123	0.351786	-0.820664	2.36355	-0.291286	1.50826	0.970874	-0.559593	-0.830769	0.487017	-0.808916	-0.27778	-0.209269	0.712415	-0.73261	-0.395552	-0.675511	-1.21528	-0.407095	0.469964	-1.12528	-0.27433
					C16orf62	2.44343	1.1017	0.945199	-0.469907	1.36387	0.368312	-0.685763	-0.789337	-1.6814	-1.19707	0.494881	-0.509414	0.964421	0.554189	1.48928	-1.13781	-0.195367	-0.655037	0.6653	-0.590547	-0.467448	1.27218	-0.273728	-1.61134	0.570693	-1.28474	-0.328239	-0.120085	0.785626	-0.727354	-0.294505
					CREBL2	2.43735	0.77614	2.18227	-0.830397	-0.397039	-0.0309829	-1.00012	0.2398	-0.727689	-0.818469	-0.470021	-0.857252	1.41777	1.45628	0.525477	0.0474618	-0.207434	-0.634316	-0.187693	-1.02137	-0.294452	1.04028	0.10657	-0.859859	-0.354135	-0.711875	1.07335	-0.6048	1.216	-1.25717	-1.25369
					LRCH4	2.43679	1.32607	3	-0.428667	-0.993396	-0.676058	-0.77933	-0.15565	-0.352581	-0.662571	-0.837475	-0.846626	1.29587	-1.20626	-0.572665	-0.675056	0.104326	-0.675256	-0.0762211	0.765531	0.0939391	0.641567	-0.148414	-0.414101	-0.716667	-0.241364	-0.0829045	0.736478	0.894005	-0.290214	-0.635464
					CDS2	2.43457	0.484838	-0.333549	-0.480552	1.87846	-0.165081	-0.568749	-0.352704	-0.491052	-0.599113	0.364112	-0.461524	0.328991	0.282132	0.358731	-0.183837	-0.363069	-0.312171	-0.41876	-0.688992	-0.493421	3	-0.29776	-0.509008	-0.35555	-0.554447	-0.453394	-0.438061	-0.180391	-0.643719	-0.6612
					ACIN1	2.42221	0.813836	0.228931	0.746977	-0.382033	-0.0625879	1.3132	-0.792972	-0.619907	-0.495759	-1.26476	0.311951	-0.776642	-1.16781	-0.739219	-1.15547	-0.586889	-0.535338	-0.0348991	-0.663726	-0.551824	-0.149479	-0.825918	-0.660168	0.336708	-0.866343	2.66929	1.51171	0.708891	0.837902	0.430128
					MFSD5	2.38759	0.885416	3	0.854285	-0.886608	-0.146803	0.0698374	-0.0839369	-0.284177	-0.969416	-0.356523	0.899271	0.388425	-0.576333	0.352614	-0.356087	-0.426656	-0.150232	0.373554	-0.286192	-0.405495	-0.155425	-0.256088	-0.352264	-0.322705	-0.853275	-0.942171	-0.87447	-0.72201	-0.355334	-0.349673
					DEXI	2.38489	0.22627	2.85914	-0.390184	0.154964	-0.645655	-0.840734	-0.497246	-0.681398	-1.01795	-0.380779	-0.371512	2.24278	-0.476549	0.0787481	1.35796	-0.741714	-0.72835	0.305899	-0.450443	-0.607567	1.13458	-0.0771745	-0.618697	0.417947	-0.854855	-1.01368	-0.155437	0.0663212	-0.210365	-0.469213
					RP11-454E5.4	2.3607	0.132056	0.850705	-0.6926	1.45473	-0.538622	-0.715857	-0.552734	-0.807837	-0.956632	0.234456	-0.951904	1.99011	0.0352289	0.615518	-0.735026	-0.480392	-0.692961	-0.730927	-0.833276	-0.206743	0.842817	0.504515	-0.889772	-0.0402158	-0.941021	2.66026	-0.742462	0.298265	0.00810319	-0.478473
					AAAS	2.34969	0.236744	3	-0.285724	-0.647977	-0.904644	-0.154316	-0.179652	-0.0816357	-0.91629	-0.57589	-0.320657	0.0958464	-1.12141	-0.00845658	0.216824	-1.21915	-0.495302	0.00892219	0.745759	-1.198	-0.373928	-0.3184	0.0704503	-0.12188	-0.756075	1.81223	0.909961	-0.916589	0.835926	0.114822
					CCDC8	2.29363	-0.453005	1.86969	-0.741952	-0.831629	-0.446428	-0.63973	-0.753017	-0.806542	-0.808382	-0.523881	-0.562929	0.478967	-0.33647	0.16235	-0.856709	-0.636725	-0.504977	0.283752	1.2818	-0.091874	-0.812771	-0.576045	-0.81314	-0.238141	-0.762442	0.218699	2.16014	0.82359	2.33748	0.286696
					IL17D	2.25123	-0.0623987	-0.268543	-0.303857	3	-0.320698	-0.354722	-0.364319	-0.29103	-0.331414	1.38162	-0.360282	-0.3143	-0.368653	-0.379398	-0.356438	-0.324518	-0.335433	-0.326334	-0.295515	-0.267541	-0.27964	-0.264646	-0.284544	-0.0719569	-0.298949	-0.345958	-0.292035	-0.261183	-0.138704	-0.294979
					ANKRD9	2.23639	-0.161369	-0.0318417	-0.118656	-0.303419	-0.498936	0.509255	-0.471376	0.367102	0.479939	-0.471569	0.0752071	3	-0.655483	0.0934251	-0.389021	-0.453312	-0.437504	-0.208201	-0.179174	-0.347973	-0.613256	-0.197054	0.558139	-0.182457	0.282361	-0.605426	-0.890719	-0.691907	-0.553269	-0.532078
					TOM1	2.23585	0.132271	0.224592	-0.59014	-0.457033	-0.590824	-0.210895	1.11324	-0.634361	-0.938368	-0.819044	0.522739	3	-0.353253	0.378137	2.06512	-0.0577924	-0.505244	-0.38794	-1.21486	-0.0423123	0.980362	-0.100627	-0.662674	-0.0554827	-1.00242	-0.934022	-0.313592	-0.123589	-0.646443	-0.209901
					SAT2	2.22417	-0.013171	2.49754	-0.367512	0.514735	-0.63795	-0.717864	0.738142	-0.628855	-0.883035	0.123353	-0.654509	-0.220661	-0.156719	0.211755	3	-0.583579	-0.635233	-0.273403	-0.84038	-0.495671	-0.270587	0.346099	-0.694274	-0.144892	-0.803641	-0.550602	-0.164668	0.202707	-0.301778	-0.223361
					PRRT4	2.2066	-0.200404	-0.394967	-0.312726	0.554796	-0.344089	-0.102278	-0.401509	-0.410474	-0.364592	0.161057	-0.046802	-0.420126	-0.421979	-0.427168	-0.361675	-0.397497	-0.314356	-0.361261	-0.379237	-0.393179	3	-0.366396	-0.406468	-0.150971	-0.402893	0.386962	-0.147328	-0.368229	0.349866	-0.397733
					MAL	2.16614	-0.323988	-0.398002	-0.355804	-0.249586	-0.394274	-0.380653	-0.395366	-0.395919	-0.389943	-0.346662	-0.357645	3	-0.253725	1.40508	-0.39572	-0.369335	-0.380734	-0.394663	-0.0427265	-0.391578	-0.390495	-0.39033	-0.396267	-0.39596	-0.391093	-0.387415	1.74239	-0.149422	-0.352961	-0.34583
					ATP6V0C	2.16593	0.2826	0.382555	-0.395909	-0.348827	-0.537918	-0.34362	-0.535076	-0.424645	-0.0110056	-0.213301	-0.214057	3	-0.448721	0.558446	-0.296498	-0.553211	-0.497246	-0.442268	0.621182	-0.49672	0.934501	-0.448601	-0.407903	-0.511358	0.0846014	-0.673234	-0.425865	-0.515908	-0.488578	-0.17829
					MTFR1L	2.15712	0.591778	2.97423	-0.504632	0.194389	-0.525286	-0.829051	-0.719019	-0.867729	-1.11795	0.503829	-0.981884	2.2035	0.178793	1.11104	0.49526	-0.660092	-0.843962	-0.19482	-0.396972	-0.642123	0.374582	0.418286	-0.882556	0.286826	-0.98853	-0.76185	-0.14385	0.212089	-0.200605	-0.440805
					HKR1	2.13293	-0.135138	0.311441	-0.139194	-0.390769	0.263757	-0.86894	-0.0782459	-1.05805	-0.912185	-0.164586	-1.14236	1.12031	-0.0681816	-0.161958	-0.902181	-0.695194	-0.661364	-0.113616	-0.190534	-0.53466	0.482895	1.3584	-0.929758	-0.1116	-0.960582	3	0.161098	0.525609	0.293034	-0.0934788
					UBXN6	2.12757	-0.0224825	3	-0.217787	-0.246059	-0.803842	-0.616589	0.157692	-0.681868	-1.25259	-0.432459	-0.138496	1.24104	0.246458	0.698398	0.431055	-0.779821	-0.617555	0.654724	-0.988847	-0.562743	0.991431	0.325516	-0.703994	0.449248	-1.37498	-0.917467	-0.115914	1.25344	-0.890962	-0.381341
					BIN3	2.12636	3	3	-0.198038	-0.913762	-0.639652	0.153956	-0.261455	-0.0480992	-0.779272	-0.559564	-0.037956	-0.042324	-0.504491	0.0985413	-0.59589	-0.604019	-0.583707	0.371684	-0.800226	0.188231	-0.368078	-0.831021	-0.125292	-0.206906	-0.521464	-0.592276	0.362588	0.0934515	-0.192664	-0.202479
					PWWP2B	2.12177	-0.73679	3	0.953434	-0.952903	-0.358769	0.0368953	0.291645	0.32348	-0.438041	-1.12004	-0.041797	0.0606305	-1.06602	-0.819056	-0.575392	-0.172128	-0.492357	-0.85425	0.0179212	0.156745	1.26191	0.429773	0.10278	-0.75304	-0.373808	-0.995068	-0.396314	0.302048	0.0280477	0.264212
					LINC00689	2.09661	-0.311729	-0.324612	-0.336117	3	-0.273634	-0.309247	-0.330203	-0.335773	-0.336671	-0.0411884	-0.33891	-0.328859	-0.226592	-0.27401	-0.341352	-0.213498	-0.32454	-0.0319713	-0.27342	-0.322271	-0.326442	-0.217856	-0.328868	-0.295079	-0.311457	-0.12284	0.93185	-0.331187	-0.266644	-0.285594
					RP11-726G1.1	2.06271	3	-0.323421	-0.211518	-0.246771	-0.289024	-0.1184	-0.314759	-0.317825	-0.189534	-0.22662	-0.303013	-0.349498	-0.335567	-0.365391	-0.336736	-0.296485	-0.236491	-0.304911	-0.228591	-0.297132	-0.289944	-0.345925	-0.325512	-0.236264	-0.27286	0.632843	-0.0511759	-0.348182	-0.137316	-0.210401
					ATP6V1E1	2.05762	1.09949	1.00376	-0.152888	-0.105591	-0.418726	-0.219343	-0.411402	-0.681587	-0.980314	-0.224936	0.341693	3	0.137725	0.138169	-0.0990442	-0.443194	0.234319	-0.676497	-0.919725	-0.450404	1.26559	-0.33844	-0.656977	0.0524255	-0.893948	-0.329006	-0.180568	-0.249888	-0.91857	-0.852731
					FMN1	2.05111	3	-0.450899	-0.403702	-0.396405	-0.039068	-0.330517	-0.325021	-0.00296033	-0.0511514	-0.41585	-0.322175	0.125966	-0.156734	-0.216019	-0.447498	-0.0739474	-0.3296	-0.423682	-0.322503	0.0233792	-0.424728	-0.268446	-0.0522488	-0.295149	0.0607458	-0.235534	-0.291215	-0.156451	-0.342215	-0.320459
					SGSH	2.0491	0.932816	3	-0.10422	-0.964798	-0.362081	-0.707804	-0.506973	-0.503907	-0.59114	-0.667773	-0.573719	-0.0882073	-0.346345	0.664462	-0.554343	-0.112814	-0.488653	0.236517	-0.530583	-0.646644	0.690882	1.29301	-0.511972	-0.00773082	-0.593683	-0.560166	-0.692894	0.343069	-0.312266	0.21657
					WHRN	2.01736	0.574515	3	-0.509854	-0.209528	-0.0826428	-0.260587	-0.455609	-0.495101	-0.388727	-0.210752	-0.405902	-0.448659	-0.438342	-0.0844947	-0.424216	-0.463355	-0.4162	-0.461556	-0.292685	-0.425714	1.26789	-0.0882544	-0.411035	-0.35906	-0.492512	-0.346493	0.49272	-0.418584	-0.252066	-0.00530914
					TMEM120A	2.00048	0.280555	3	-0.213568	-0.346974	-0.507141	-0.628507	0.566208	-0.244248	-0.830902	-0.0750396	-0.570288	-0.162271	0.0511853	0.553554	2.40786	-0.478312	-0.556802	-0.298658	-0.425994	-0.143763	0.277267	-0.107834	-0.132283	-0.398195	-0.599712	-0.745033	-0.767216	-0.426308	-0.595161	-0.629407
					CYP27A1	1.9548	0.928352	-0.0211782	-0.438252	-0.332123	-0.233402	-0.439462	-0.167135	-0.265915	-0.447771	-0.212788	-0.441001	-0.370941	-0.108492	0.0626981	3	-0.177807	-0.324259	-0.212415	-0.406738	-0.215404	-0.21584	-0.311184	-0.234637	-0.242218	-0.372003	-0.30423	-0.166207	-0.38383	-0.315943	-0.358479
					DIABLO	1.88333	-0.05844	1.01335	0.181883	0.114814	-0.588647	0.0527235	-0.449307	-0.351673	-1.51303	0.159464	-0.156956	0.111072	-0.686544	-0.0200667	0.16897	-0.765504	-0.237393	0.117513	-0.287021	-0.922911	3	-0.630893	-0.268328	-0.321566	-1.28391	1.02827	-0.348988	-0.102046	0.365758	-0.282467
					TANGO2	1.50799	0.422387	0.251874	-0.291228	-0.296286	-0.331429	-0.332566	-0.231788	-0.316133	-0.41397	-0.204545	-0.24127	3	-0.097565	0.102043	-0.260704	-0.24279	-0.157243	-0.284834	-0.467581	-0.277497	0.0295857	-0.361272	-0.312954	-0.00553282	-0.315187	-0.637717	-0.346744	0.282543	-0.631233	-0.492281
					NEURL2	1.414	-0.176564	-0.19798	-0.434958	-0.219871	-0.75086	-0.625939	-0.304159	-0.230329	-0.437826	-0.217455	-0.657049	2.39893	-0.327716	-0.0268578	0.294465	-0.615644	-0.606983	-0.153953	0.1957	-0.469657	-0.240222	-0.4061	-0.0251778	0.180611	-0.342635	-0.315573	3	-0.220971	-0.129417	-0.597789
					TMEM129	1.3893	-0.227479	0.530448	-0.279517	0.157291	-0.687237	-0.673985	0.295889	-0.22291	-0.889729	-0.0635444	-0.654443	3	-0.310965	0.75079	0.348755	-0.528303	-0.790626	-0.364163	-0.568838	-0.353667	1.11583	0.327637	-0.221305	-0.230441	-0.70959	-0.989619	-0.0355584	0.376941	-0.458552	-0.457187
					RP11-43F13.3	1.36539	-0.269142	-0.384626	-0.366652	-0.385115	-0.332468	-0.386771	0.056696	-0.28241	-0.359423	-0.378468	-0.368301	3	0.184055	0.0699702	-0.345088	-0.310449	-0.330764	0.240972	-0.331931	-0.199667	-0.371583	-0.346587	-0.234839	-0.370963	-0.327421	-0.30871	1.19379	-0.3395	-0.304438	-0.363405
					KLHDC8B	1.15377	0.256061	3	-0.157943	-0.244956	-0.254174	-0.236733	-0.403966	-0.534168	-0.522506	-0.26749	-0.219033	-0.189595	-0.250283	-0.169899	-0.229841	-0.212978	-0.288212	-0.352718	-0.288032	-0.323995	0.827196	-0.224951	-0.522096	-0.0556226	-0.51506	-0.327078	-0.292805	0.303839	-0.14057	-0.340033
					CKMT2	0.944295	-0.31789	1.44092	-0.310455	-0.25119	-0.28996	-0.312475	-0.254603	-0.235565	-0.312419	-0.223655	-0.305013	3	-0.271757	-0.306591	-0.309626	-0.293475	-0.307582	-0.272867	-0.136035	-0.236235	-0.291619	-0.198486	-0.163807	-0.283035	-0.302953	-0.292996	-0.28363	-0.164933	-0.233108	-0.224667
					FGF9	0.834941	-0.363131	0.425937	-0.357309	-0.12279	-0.354886	-0.353892	-0.361112	-0.33848	-0.347639	-0.305317	-0.355842	3	-0.358069	-0.301788	-0.363835	-0.290999	-0.348077	2.17613	-0.219728	-0.301626	-0.258359	-0.352341	-0.327752	-0.354272	-0.315433	-0.30793	-0.340541	-0.329641	-0.0331852	-0.03486
					SALL4	0.698511	-0.217237	-0.268887	-0.0513018	-0.282149	-0.21595	-0.159019	-0.211887	-0.166211	-0.143391	-0.267617	-0.252632	-0.233128	-0.28558	-0.291873	-0.252663	-0.214029	-0.190898	-0.219195	-0.149248	-0.0889055	-0.224537	-0.245646	-0.126164	-0.259033	-0.199348	3	-0.245323	-0.206524	-0.0973621	-0.239495
					F7	0.2923	-0.211517	-0.212967	-0.212418	-0.199274	-0.160211	-0.212137	0.0809929	-0.20652	-0.210762	-0.211271	-0.211364	-0.181349	-0.211805	-0.206464	3	-0.210529	-0.211196	-0.201298	-0.210707	-0.207802	-0.203823	-0.209115	-0.194289	-0.211481	-0.209209	-0.206022	-0.19127	-0.209578	-0.199465	-0.209531
[truncated: 20 more columns]
