# Supplementary material for: INPP5A phosphatase is a synthetic lethal target in GNAQ and GNA11-mutant melanomas
Source: Nat Cancer. 2024 Jan 17;5(3):481–99. doi: 10.1038/s43018-023-00710-z (PMC10965444; doi:10.1038/s43018-023-00710-z)
Supplement: Supplementary file 4 — Statistical source data. [file 43018_2023_710_MOESM4_ESM.xlsx]

## Sheet: Fig. 2
	Fig. 2a							Fig. 2d						Fig. 2f
	92.1		sgNT	sgPLK1	sgINPP5A#1	sgINPP5A#2		shCtl			No Dox	+ Dox		Hek293A-Cas9			Day 6			Day 13			Day 20
		Value 1 relative to control (sgNT)	1	0.124	0.214	0.452			Empty vector	Value 1 relative to shCtl - Dox	1	0.918652					DMSO	FR900359		DMSO	FR900359		DMSO	FR900359
		Value 2 relative to control (sgNT)	1	0.624	0.399	0.12				Value 2 relative to shCtl - Dox	1	1.36846			sgNT	Percentage 1 relative to Day 6	100	100		104.33	125.14		115.5	131.3
		Value 3 relative to control (sgNT)	1	0.222	0.677	0.174				Value 3 relative to shCtl - Dox	1	1.31872				Percentage 2 relative to Day 6	100	100		99.1	94.31		111.8	102.1
		Value 4 relative to control (sgNT)	1		0.22											Percentage 3 relative to Day 6	100	100		100.24	97.22		105.9	100.5
									INPP5A WT	Value 1 relative to shCtl - Dox	1.02557	1.05985
	Mel202		sgNT	sgPLK1	sgINPP5A#1	sgINPP5A#2				Value 2 relative to shCtl - Dox	0.95	1.38462			sgPLK1	Percentage 1 relative to Day 6	100	100		65.55	82.95		58.8	73.6
		Value 1 relative to control (sgNT)	1	0.092	0.092	0.092				Value 3 relative to shCtl - Dox	1.5545	1.24645				Percentage 2 relative to Day 6	100	100		43.56	41.9		47.7	50.2
		Value 2 relative to control (sgNT)	1	0.117	0.052	0.19										Percentage 3 relative to Day 6	100	100		42.64	58.65		58.1	58.65
		Value 3 relative to control (sgNT)	1	0.151	0.08	0.206			INPP5A (D384G)	Value 1 relative to shCtl - Dox	0.897734	0.918652
		Value 4 relative to control (sgNT)	1	0.113	0.046	0.109				Value 2 relative to shCtl - Dox	0.736923	1.28154			sgINPP5A#1	Percentage 1 relative to Day 6	100	100		106.88	123.77		100	115.7
		Value 5 relative to control (sgNT)	1	0.147	0.183	0.068				Value 3 relative to shCtl - Dox	0.893365	1.20498				Percentage 2 relative to Day 6	100	100		102.47	116.02		98.7	112.3
		Value 6 relative to control (sgNT)	1	0.089	0.144	0.124
		Value 7 relative to control (sgNT)	1	0.133	0.213	0.117		shINPP5A#1			No Dox	+ Dox			sgINPP5A#2	Percentage 1 relative to Day 6	100	100		87.72	116.84		86.9	96.3
									Empty vector	Value 1 relative to shCtl - Dox	1	0.0443662				Percentage 2 relative to Day 6	100	100		84.95	114.92		90.1	99.8
	OMM2.5		sgNT	sgPLK1	sgINPP5A#1	sgINPP5A#2				Value 2 relative to shCtl - Dox	1	0.0766355				Percentage 3 relative to Day 6	100	100		93.26	84.93		92.4	86.8
		Value 1 relative to control (sgNT)	1	0.193	0.267	0.394				Value 3 relative to shCtl - Dox	1	0.0683031
		Value 2 relative to control (sgNT)	1	0.155	0.239	0.224								Hek293A-Cas9-GNAQ-WT			Day 6			Day 13			Day 20
		Value 3 relative to control (sgNT)	1	0.071	0.322	0.633			INPP5A WT	Value 1 relative to shCtl - Dox	1.16338	1.03732					DMSO	FR900359		DMSO	FR900359		DMSO	FR900359
		Value 4 relative to control (sgNT)	1	0.141	0.699	0.409				Value 2 relative to shCtl - Dox	1.85234	1.73832			sgNT	Percentage 1 relative to Day 6	100	100		105.16	116.16		107.8	129.1
										Value 3 relative to shCtl - Dox	1.06083	1.14088				Percentage 2 relative to Day 6	100	100		103.82	96.38		111.9	107.5
	OMM1		sgNT	sgPLK1	sgINPP5A#1	sgINPP5A#2										Percentage 3 relative to Day 6	100	100		100.05	92.77		101.9	98.7
		Value 1 relative to control (sgNT)	1	0.651	0.073	0.115			INPP5A (D384G)	Value 1 relative to shCtl - Dox	1.00141	0.0316901
		Value 2 relative to control (sgNT)	1	0.108	0.18	0.273				Value 2 relative to shCtl - Dox	0.758879	0.0785047			sgPLK1	Percentage 1 relative to Day 6	100	100		59.32	69.12		71.7	59.7
		Value 3 relative to control (sgNT)	1	0.182	0.19	0.207				Value 3 relative to shCtl - Dox	0.960512	0.10032				Percentage 2 relative to Day 6	100	100		36.55	19.35		34.8	36
		Value 4 relative to control (sgNT)	1	0.168	0.183	0.406										Percentage 3 relative to Day 6	100	100		33.12	31.89		29.7	46.7
								shINPP5A#2			No Dox	+ Dox
	MP46		sgNT	sgPLK1	sgINPP5A#1	sgINPP5A#2			Empty vector	Value 1 relative to shCtl - Dox	1	0.0340705			sgINPP5A#1	Percentage 1 relative to Day 6	100	100		95.58	120.19		88.2	122.7
		Value 1 relative to control (sgNT)	1	0.068	0.406	0.126				Value 2 relative to shCtl - Dox	1	0.108504				Percentage 2 relative to Day 6	100	100		97.27	116.33		92.3	116.8
		Value 2 relative to control (sgNT)	1	0.174	0.486	0.243				Value 3 relative to shCtl - Dox	1	0.288446
		Value 3 relative to control (sgNT)	1	0.17	0.176	0.203									sgINPP5A#2	Percentage 1 relative to Day 6	100	100		93.79	80.2		114.56	87.8
		Value 4 relative to control (sgNT)	1	0.332	0.309	0.319			INPP5A WT	Value 1 relative to shCtl - Dox	0.927675	0.579797				Percentage 2 relative to Day 6	100	100		93.51	85.9		102.07	101.7
										Value 2 relative to shCtl - Dox	0.866569	0.653959				Percentage 3 relative to Day 6	100	100		92.24	84.2		88.94	90.6
	MP41		sgNT	sgPLK1	sgINPP5A#1	sgINPP5A#2				Value 3 relative to shCtl - Dox	0.931006	0.950125
		Value 1 relative to control (sgNT)	1	0.356	0.232	0.191								Hek293A-Cas9-GNAQ-Q209L			Day 6			Day 13			Day 20
		Value 2 relative to control (sgNT)	1	0.264	0.303	0.188			INPP5A (D384G)	Value 1 relative to shCtl - Dox	0.9474	0.0340705					DMSO	FR900359		DMSO	FR900359		DMSO	FR900359
		Value 3 relative to control (sgNT)	1	0.492	0.443	0.443				Value 2 relative to shCtl - Dox	0.791789	0.133431			sgNT	Percentage 1 relative to Day 6	100	100		87.04	116.43		101.8	124.3
										Value 3 relative to shCtl - Dox	0.955943	0.301746				Percentage 2 relative to Day 6	100	100		86.77	81.43		103	97.1
	Mel285		sgNT	sgPLK1	sgINPP5A#1	sgINPP5A#2										Percentage 3 relative to Day 6	100	100		95.78	93.11		100.1	98.6
		Value 1 relative to control (sgNT)	1	0.255	0.928	0.613
		Value 2 relative to control (sgNT)	1	0.245	0.978	0.758									sgPLK1	Percentage 1 relative to Day 6	100	100		59.01			55.9	46.3
		Value 3 relative to control (sgNT)	1	0.329	1.011	0.753										Percentage 2 relative to Day 6	100	100		26.91	89.59		40.5	60.8
		Value 4 relative to control (sgNT)	1	0.272	0.947	0.683										Percentage 3 relative to Day 6	100	100		23.94	27.76		38.8	34.6
		Value 5 relative to control (sgNT)	1	0.549	0.811	1.17
		Value 6 relative to control (sgNT)	1	0.412	0.855	0.898									sgINPP5A#1	Percentage 1 relative to Day 6	100	100		63.29	108.82		46.3	110.6
																Percentage 2 relative to Day 6	100	100		86.5	109.14		60.8	111.8
	Mel290		sgNT	sgPLK1	sgINPP5A#1	sgINPP5A#2
		Value 1 relative to control (sgNT)	1	0.388	1.229	0.919									sgINPP5A#2	Percentage 1 relative to Day 6	100	100		69.51	100.49		52.1	79.7
		Value 2 relative to control (sgNT)	1	0.431	0.765	1.066										Percentage 2 relative to Day 6	100	100		59.39	95.05		40.8	86.3
		Value 3 relative to control (sgNT)	1	0.221	1.026	0.601										Percentage 3 relative to Day 6	100	100		81.12	83.31		68.5	91.6
	A375		sgNT	sgPLK1	sgINPP5A#1	sgINPP5A#2
		Value 1 relative to control (sgNT)	1	0.16	1.33	1.35
		Value 2 relative to control (sgNT)	1	0.07	1.16	1.01
		Value 3 relative to control (sgNT)	1	0.405	1.161	1.328
		Value 4 relative to control (sgNT)	1	0.138	1.63	1.152
	Colo741		sgNT	sgPLK1	sgINPP5A#1	sgINPP5A#2
		Value 1 relative to control (sgNT)	1	0.1	0.78	0.83
		Value 2 relative to control (sgNT)	1	0.15	1.33	1.07
		Value 3 relative to control (sgNT)	1	0.28	0.956	0.8
		Value 4 relative to control (sgNT)	1	0.368	0.874	0.762
	K029ax		sgNT	sgPLK1	sgINPP5A#1	sgINPP5A#2
		Value 1 relative to control (sgNT)	1	0.02	0.91	0.83
		Value 2 relative to control (sgNT)	1	0.01	0.96	1.07
		Value 3 relative to control (sgNT)	1	0.167	0.734	0.921
		Value 4 relative to control (sgNT)	1	0.246	1.133	0.9
	MeWo		sgNT	sgPLK1	sgINPP5A#1	sgINPP5A#2
		Value 1 relative to control (sgNT)	1	0.23	0.842	0.854
		Value 2 relative to control (sgNT)	1	0.443	0.981	0.985
		Value 3 relative to control (sgNT)	1		1.123	1.102
	Uacc62		sgNT	sgPLK1	sgINPP5A#1	sgINPP5A#2
		Value 1 relative to control (sgNT)	1	0.15	0.97	0.53
		Value 2 relative to control (sgNT)	1	0.3	0.81	0.907
		Value 3 relative to control (sgNT)	1	0.218	0.825	0.833
		Value 4 relative to control (sgNT)	1	0.214	0.963	1.029
