# Supplementary material for: INPP5A phosphatase is a synthetic lethal target in GNAQ and GNA11-mutant melanomas
Source: Nat Cancer. 2024 Jan 17;5(3):481–99. doi: 10.1038/s43018-023-00710-z (PMC10965444; doi:10.1038/s43018-023-00710-z)
Supplement: Supplementary file 6 — Statistical source data. [file 43018_2023_710_MOESM6_ESM.xlsx]

## Sheet: Fig. 3
	Fig. 3b							Fig. 3d												Fig. 3h
	Gq/11-mutant Uveal melanoma cell lines			sgNT	sgINPP5A#1	sgINPP5A#2					sgNT			sgINPP5A#1			sgINPP5A#2			OMM1		sgNT	sgINPP5A#1	sgNT + sgITPR1#1	sgINPP5A#1 + sgITPR1#1	sgNT + sgITPR1#2	sgINPP5A#1 + sgITPR1#2
			Value relative to control (sgNT)	1	3.82881	4.52148					DMSO	FR900359		DMSO	FR900359		DMSO	FR900359			Rreplicate 1 confluence %	96.5861	23.3348	99.8271	50.9025	99.7436	52.4676
			Value relative to control (sgNT)	1	18.115	29.0978		Hek293A-Cas9		Biological replicate value 1 relative to control sgNT	1	1		0.75	1.23		0.94	1.16			Rreplicate 2 confluence %	97.8218	15.173	99.8281	70.3338	99.7034	69.3586
			Value relative to control (sgNT)	1	21.2973	19.0449				Biological replicate value 2 relative to control sgNT	1	1		1.012	0.968681		1.07848	1.04706
			Value relative to control (sgNT)	1	3.68653	7.67054				Biological replicate value 3 relative to control sgNT	1	1		1.0298	0.457592		0.793277	0.474405		Fig. 3i
			Value relative to control (sgNT)	1	2.60525	2.95513
			Value relative to control (sgNT)	1	2.235	2.1		Hek293A-Cas9-GNAQ-WT		Biological replicate value 1 relative to control sgNT	1	1		1.46	0.9		1.32	0.92		92.1		sgNT	sgINPP5A#1	sgNT + sgITPR3#1	sgINPP5A#1 + sgITPR3#1	sgNT + sgITPR3#2	sgINPP5A#1 + sgITPR3#2
										Biological replicate value 2 relative to control sgNT	1	1		0.846106			0.864633				Rreplicate 1 confluence %	91.418	31.9825	94.5957	78.6313	98.3513	75.0515
	Gq/11-wild type Uveal and cutaneous melanoma cell lines			sgNT	sgINPP5A#1	sgINPP5A#2				Biological replicate value 3 relative to control sgNT	1	1		0.999317	1.04994		0.778602	1.26076			Rreplicate 2 confluence %	93.505	27.364	99.4382	74.8253	98.2457	73.6503
			Value relative to control (sgNT)	1	1.47	1.02134															Rreplicate 3 confluence %	90.6679	32.304	65.4156	83.1229	67.5953	47.7643
			Value relative to control (sgNT)	1	1.46	1.49		Hek293A-Cas9-GNAQ-Q209L		Biological replicate value 1 relative to control sgNT	1	1		1.81	1.04		2.37	0.97			Rreplicate 4 confluence %	87.5238	37.9954	65.1052	88.5263	76.2259	55.7161
			Value relative to control (sgNT)	1	0.974774	1.06486				Biological replicate value 2 relative to control sgNT	1	1		1.70099			2.23457
			Value relative to control (sgNT)	1	1.17101	0.935072				Biological replicate value 3 relative to control sgNT	1	1		3.04373	0.923103		3.28784	0.665118
			Value relative to control (sgNT)	1	0.720898	0.913371
			Value relative to control (sgNT)	1	0.786057	1.1419		Fig. 3e
			Value relative to control (sgNT)	1	1.01436	0.789508
			Value relative to control (sgNT)	1	0.7992	0.756957					sgNT			sgINPP5A#1			sgINPP5A#2
											DMSO	FR900359		DMSO	FR900359		DMSO	FR900359
	Fig. 3c							Hek293A-Cas9		Biological replicate value 1 relative to control sgNT	1	1		1.57893	1.3938		1.54381	1.3044
										Biological replicate value 2 relative to control sgNT	1	1		1.94	1.32		2.96	1.63
	Gq/11-mutant Uveal melanoma cell lines			sgNT	sgINPP5A#1	sgINPP5A#2				Biological replicate value 3 relative to control sgNT	1	1		1.88111	0.899251		1.73914	0.812178
			Value relative to control (sgNT)	1	5.30433	6.84958
			Value relative to control (sgNT)	1	13.92	19.2761		Hek293A-Cas9-GNAQ-WT		Biological replicate value 1 relative to control sgNT	1	1		3.88245	0.93		4.03535	1.02
			Value relative to control (sgNT)	1	9.48941	10.1292				Biological replicate value 2 relative to control sgNT	1	1		2.14	1.20498		2.22	1.39195
			Value relative to control (sgNT)	1	1.59845	1.91288				Biological replicate value 3 relative to control sgNT	1	1		1.61106			1.34309
			Value relative to control (sgNT)	1	5.78504	6.23733
			Value relative to control (sgNT)	1	1.85953	2.02642		Hek293A-Cas9-GNAQ-Q209L		Biological replicate value 1 relative to control sgNT	1	1		8.76019	1.41562		8.97639	2.16749
										Biological replicate value 2 relative to control sgNT	1	1		2.99	1.51		3.69	0.92
	Gq/11-wild type Uveal and cutaneous melanoma cell lines			sgNT	sgINPP5A#1	sgINPP5A#2				Biological replicate value 3 relative to control sgNT	1	1		7.40684	1.23129		8.13226	0.909427
			Value relative to control (sgNT)	1	1.38279	1.63831
			Value relative to control (sgNT)	1	2.86017	3.25285
			Value relative to control (sgNT)	1	2.07662	2.83935
			Value relative to control (sgNT)	1	6.86208	4.41327
			Value relative to control (sgNT)	1	0.791143	1.00945
			Value relative to control (sgNT)	1	2.05759	2.948
			Value relative to control (sgNT)	1	1.40844	0.75945
			Value relative to control (sgNT)	1	1.04735	0.54298
