# Supplementary material for: INPP5A phosphatase is a synthetic lethal target in GNAQ and GNA11-mutant melanomas
Source: Nat Cancer. 2024 Jan 17;5(3):481–99. doi: 10.1038/s43018-023-00710-z (PMC10965444; doi:10.1038/s43018-023-00710-z)
Supplement: Supplementary file 8 — Statistical source data. [file 43018_2023_710_MOESM8_ESM.xlsx]

## Sheet: Fig. 4
	Fig. 4b
	Representative experiment																				Biological replicate #1																				Biological replicate #2
	92.1 cells					Mel202 cells					OMM1 cells					Colo741 cells					92.1 cells					Mel202 cells					OMM1 cells					Colo741 cells					92.1 cells					OMM1 cells
	# of cells	Fura-2 fluorescence ratio				# of cells	Fura-2 fluorescence ratio				# of cells	Fura-2 fluorescence ratio				# of cells	Fura-2 fluorescence ratio				# of cells	Fura-2 fluorescence ratio				# of cells	Fura-2 fluorescence ratio				# of cells	Fura-2 fluorescence ratio				# of cells	Fura-2 fluorescence ratio				# of cells	Fura-2 fluorescence ratio				# of cells	Fura-2 fluorescence ratio
		sgNT	shINPP5A#1	sgINPP5A#2			sgNT	shINPP5A#1	sgINPP5A#2			sgNT	shINPP5A#1	sgINPP5A#2			sgNT	shINPP5A#1	sgINPP5A#2			sgNT	shINPP5A#1	sgINPP5A#2			sgNT	shINPP5A#1	sgINPP5A#2			sgNT	shINPP5A#1	sgINPP5A#2			sgNT	shINPP5A#1	sgINPP5A#2			sgNT	shINPP5A#1	sgINPP5A#2			sgNT	shINPP5A#1	sgINPP5A#2
	1	0.127	0.185	0.202		1	0.126	0.15	0.207		1	0.131	0.192	0.161		1	0.113	0.121	0.115		1	0.115	0.13	0.154		1	0.333	0.318	0.446		1	0.136	0.12	0.26		1	0.2	0.171	0.27		1	0.155	0.224	0.223		1	0.136	0.194	0.216
	2	0.142	0.158	0.206		2	0.096	0.259	0.125		2	0.132	0.201	0.184		2	0.126	0.139	0.133		2	0.095	0.125	0.156		2	0.284	0.299	0.612		2	0.138	0.139	0.114		2	0.206	0.259	0.243		2	0.167	0.23	0.242		2	0.101	0.14	0.176
	3	0.113	0.14	0.145		3	0.11	0.174	0.28		3	0.131	0.133	0.144		3	0.116	0.132	0.111		3	0.111	0.119	0.152		3	0.336	0.355	1.056		3	0.096	0.125	0.137		3	0.154	0.232	0.162		3	0.134	0.198	0.172		3	0.149	0.156	0.169
	4	0.139	0.171	0.235		4	0.1	0.157	0.203		4	0.13	0.176	0.075		4	0.126	0.127	0.105		4	0.092	0.12	0.142		4	0.32	0.412	0.354		4	0.113	0.144	0.16		4	0.155	0.247	0.268		4	0.141	0.187	0.193		4	0.13	0.156	0.133
	5	0.126	0.172	0.169		5	0.091	0.13	0.214		5	0.115	0.165	0.147		5	0.125	0.134	0.121		5	0.12	0.134	0.127		5	0.379	0.408	0.36		5	0.115	0.125	0.115		5	0.151	0.311	0.227		5	0.147	0.174	0.166		5	0.114	0.149	0.147
	6	0.15	0.151	0.149		6	0.142	0.152	0.136		6	0.147	0.198	0.196		6	0.115	0.152	0.116		6	0.113	0.183	0.142		6	0.482	0.464	0.416		6	0.116	0.143	0.144		6	0.185	0.142	0.301		6	0.148	0.184	0.145		6	0.148	0.137	0.157
	7	0.115	0.16	0.172		7	0.136	0.142	0.204		7	0.113	0.21	0.148		7	0.119	0.132	0.133		7	0.113	0.165	0.145		7	0.381	0.309	0.484		7	0.104	0.144	0.123		7	0.139	0.181	0.258		7	0.155	0.155	0.163		7	0.114	0.15	0.193
	8	0.163	0.24	0.173		8	0.108	0.151	0.322		8	0.131	0.183	0.16		8	0.121	0.119	0.111		8	0.115	0.154	0.151		8	0.473	0.399	0.293		8	0.094	0.163	0.13		8	0.183	0.17	0.228		8	0.154	0.189	0.161		8	0.132	0.151	0.148
	9	0.154	0.19	0.266		9	0.119	0.116	0.189		9	0.117	0.194	0.129		9	0.127	0.117	0.121		9	0.125	0.137	0.166		9	0.474	0.532	0.397		9	0.127	0.145	0.146		9	0.188	0.198	0.161		9	0.144	0.176	0.177		9	0.136	0.15	0.146
	10	0.134	0.174	0.149		10	0.107	0.096	0.17		10	0.11	0.182	0.137		10	0.121	0.132	0.124		10	0.11	0.155	0.122		10	0.351	0.355	0.441		10	0.093	0.126	0.114		10	0.137	0.163	0.212		10	0.127	0.231	0.172		10	0.132	0.168	0.149
	11	0.135	0.163	0.149		11	0.139	0.137	0.149		11	0.13	0.159	0.167		11	0.112	0.109	0.124		11	0.11	0.135	0.167		11	0.457	0.355	0.341		11	0.109	0.134	0.143		11	0.11	0.213	0.216		11	0.145	0.147	0.18		11	0.153	0.148	0.154
	12	0.152	0.176	0.156		12	0.105	0.09	0.12		12	0.127	0.147	0.12		12	0.125	0.122	0.129		12	0.119	0.139	0.138		12	0.465	0.381	0.309		12	0.107	0.126	0.124		12	0.129	0.189	0.256		12	0.142	0.19	0.158		12	0.146	0.151	0.148
	13	0.123	0.184	0.321		13	0.138	0.127	0.108		13	0.155	0.166	0.138		13	0.12	0.129	0.118		13	0.129	0.128	0.121		13	0.437	0.296	0.4		13	0.114	0.143	0.133		13	0.165	0.208	0.277		13	0.155	0.243	0.2		13	0.163	0.216	0.136
	14	0.134	0.206	0.181		14	0.104	0.128	0.118		14	0.124	0.18	0.207		14	0.116	0.102	0.114		14	0.138	0.169	0.129		14	0.36	0.294	0.377		14	0.106	0.116	0.137		14	0.185	0.168	0.189		14	0.16	0.204	0.19		14	0.142	0.167	0.148
	15	0.117	0.184	0.176		15	0.137	0.19	0.109		15	0.125	0.152	0.176		15	0.124	0.116	0.106		15	0.111	0.142	0.16		15	0.395	0.467	0.474		15	0.113	0.123	0.117		15	0.204	0.153	0.214		15	0.15	0.204	0.195		15	0.112	0.149	0.143
	16	0.182	0.209	0.166		16	0.128	0.132	0.174		16	0.121	0.126	0.15		16	0.139	0.107	0.096		16	0.121	0.142	0.141		16	0.507	0.542	0.324		16	0.102	0.145	0.136		16	0.198	0.137	0.188		16	0.137	0.179	0.171		16	0.119	0.202	0.156
	17	0.164	0.127	0.159		17	0.101	0.169	0.292		17	0.13	0.18	0.13		17	0.125	0.102	0.11		17	0.12	0.171	0.151		17	0.379	0.289	0.478		17	0.124	0.118	0.142		17	0.127	0.205	0.167		17	0.156	0.174	0.181		17	0.131	0.253	0.16
	18	0.154	0.174	0.157		18	0.083	0.125	0.113		18	0.107	0.123	0.125		18	0.119	0.129	0.122		18	0.106	0.145	0.128		18	0.433	0.364	0.345		18	0.128	0.123	0.12		18	0.166	0.174	0.138		18	0.142	0.221	0.159		18	0.097	0.152	0.138
	19	0.138	0.182	0.185		19	0.167	0.124	0.097		19	0.145	0.195	0.163		19	0.13	0.126	0.134		19	0.134	0.152	0.129		19	0.453	0.407	0.369		19	0.128	0.144	0.146		19	0.182	0.171	0.144		19	0.131	0.154	0.187		19	0.127	0.167	0.141
	20	0.156	0.16	0.162		20	0.126	0.155	0.129		20	0.15	0.149	0.183		20	0.113	0.111	0.104		20	0.128	0.147	0.119		20	0.276	0.414	0.301		20	0.123	0.131	0.116		20	0.152	0.139	0.166		20	0.167	0.153	0.3		20	0.139	0.145	0.176
	21	0.175	0.207	0.198		21	0.122	0.136	0.144		21	0.136	0.143	0.125		21	0.12	0.113	0.134		21	0.113	0.126	0.11		21	0.332	0.425	0.322		21	0.126	0.136	0.143		21	0.16	0.12	0.161		21	0.164	0.181	0.246		21	0.133	0.163	0.148
	22	0.158	0.172	0.137		22	0.115	0.197	0.14		22	0.158	0.144	0.107		22	0.129	0.12	0.119		22	0.128	0.13	0.115		22	0.265	0.264	0.351		22	0.104	0.15	0.122		22	0.164	0.284	0.234		22	0.15	0.192	0.148		22	0.133	0.177	0.157
	23	0.147	0.141	0.167		23	0.127	0.187	0.153		23	0.127	0.161	0.132		23	0.117	0.113	0.099		23	0.112	0.124	0.134		23	0.294	0.367	0.374		23	0.108	0.154	0.113		23	0.268	0.182	0.155		23	0.137	0.202	0.185		23	0.149	0.195	0.126
	24	0.155	0.176	0.145		24	0.079	0.218	0.126		24	0.153	0.186	0.33		24	0.107	0.111	0.122		24	0.122	0.146	0.146		24	0.306	0.312	0.33		24	0.097	0.137	0.13		24	0.196	0.168	0.171		24	0.134	0.177	0.24		24	0.14	0.147	0.125
	25	0.133	0.136	0.14		25	0.094	0.209	0.116		25	0.159	0.133	0.163		25	0.132	0.11	0.119		25	0.104	0.138	0.151		25	0.468	0.312	0.373		25	0.12	0.144	0.157		25	0.293	0.177	0.229		25	0.138	0.19	0.186		25	0.136	0.145	0.128
	26	0.184	0.174	0.134		26	0.101	0.217	0.185		26	0.151	0.149	0.155		26	0.119	0.116	0.118		26	0.104	0.121	0.135		26	0.336	0.35	0.391		26	0.12	0.113	0.148		26	0.289	0.206	0.181		26	0.141	0.162	0.174		26	0.136	0.148	0.168
	27	0.123	0.156	0.211		27	0.11	0.199	0.17		27	0.101	0.14	0.15		27	0.122	0.11	0.113		27	0.113	0.129	0.132		27	0.176	0.392	0.355		27	0.102	0.13	0.14		27	0.149	0.159	0.188		27	0.144	0.208	0.157		27	0.124	0.164	0.168
	28	0.115	0.176	0.185		28	0.141	0.218	0.12		28	0.137	0.143	0.187		28	0.119	0.113	0.135		28	0.11	0.117	0.162		28	0.54	0.411	0.426		28	0.118	0.133	0.14		28	0.175	0.194	0.224		28	0.116	0.235	0.161		28	0.159	0.148	0.15
	29	0.115	0.22	0.164		29	0.109	0.153	0.108		29	0.138	0.149	0.125		29	0.108	0.133	0.125		29	0.103	0.126	0.146		29	0.318	0.466	0.374		29	0.123	0.116	0.12		29	0.152	0.226	0.216		29	0.117	0.316	0.175		29	0.164	0.173	0.149
	30	0.131	0.148	0.177		30	0.129	0.151	0.114		30	0.118	0.138	0.148		30	0.124	0.128	0.133		30	0.129	0.122	0.162		30	0.325	0.537	0.438		30	0.122	0.136	0.12		30	0.29	0.18	0.151		30	0.135	0.177	0.202		30	0.129	0.146	0.188
	31	0.111	0.263	0.146		31	0.124	0.204	0.108		31	0.117	0.149	0.12		31	0.118	0.124	0.122		31	0.116	0.132	0.166		31	0.55	0.358	0.401		31	0.108	0.135	0.15		31	0.192	0.17	0.162		31	0.146	0.199	0.181		31	0.146	0.16	0.136
	32	0.134	0.14	0.185		32	0.128	0.148	0.112		32	0.143	0.124	0.148		32	0.124	0.117	0.115		32	0.12	0.118	0.187		32	0.172	0.338	0.316		32	0.129	0.147	0.139		32	0.252	0.197	0.15		32	0.156	0.195	0.198		32	0.122	0.146	0.144
	33	0.134	0.122	0.14		33	0.128	0.217	0.107		33	0.127	0.153	0.13		33	0.128	0.115	0.12		33	0.116	0.121	0.13		33	0.296	0.403	0.314		33	0.125	0.113	0.131		33	0.187	0.168	0.116		33	0.164	0.187	0.159		33	0.134	0.158	0.151
	34	0.123	0.161	0.196		34	0.133	0.169	0.11		34	0.145	0.149	0.195		34	0.126	0.121	0.111		34	0.131	0.12	0.157		34	0.17	0.427	0.295		34	0.116	0.111	0.13		34	0.178	0.201	0.125		34	0.155	0.191	0.146		34	0.143	0.159	0.145
	35	0.144	0.151	0.146		35	0.166	0.128	0.129		35	0.109	0.165	0.154		35	0.125	0.11	0.119		35	0.165	0.137	0.137		35	0.169	0.398	0.444		35	0.147	0.112	0.127		35	0.161	0.131	0.173		35	0.158	0.169	0.157		35	0.134	0.153	0.14
	36	0.115	0.176	0.157		36	0.129	0.243	0.12		36	0.116	0.145	0.153		36	0.118	0.122	0.11		36	0.123	0.126	0.146		36	0.255	0.578	0.367		36	0.128	0.113	0.125		36	0.153	0.17	0.143		36	0.148	0.206	0.152		36	0.131	0.196	0.157
	37	0.105	0.208	0.166		37	0.138	0.132	0.143		37	0.112	0.14	0.169		37	0.125	0.124	0.109		37	0.12	0.124	0.149		37	0.279	0.41	0.32		37	0.141	0.153	0.13		37	0.209	0.188	0.204		37	0.144	0.181	0.231		37	0.154	0.13	0.155
	38	0.131	0.158	0.202		38	0.099	0.127	0.155		38	0.118	0.171	0.204		38	0.131	0.121	0.113		38	0.116	0.119	0.128		38	0.341	0.306	0.511		38	0.117	0.125	0.126		38	0.18	0.278	0.212		38	0.132	0.197	0.162		38	0.164	0.198	0.154
	39	0.109	0.277	0.184		39	0.106	0.164	0.212		39	0.117	0.131	0.127		39	0.129	0.12	0.115		39	0.11	0.14	0.126		39	0.296	0.424	0.479		39	0.099	0.13			39	0.221	0.228	0.208		39	0.167	0.19	0.163		39	0.11	0.153	0.146
	40	0.122	0.15	0.187		40	0.123	0.14	0.206		40	0.102	0.143	0.149		40	0.127	0.115	0.109		40	0.113	0.131	0.127		40	0.236	0.33	0.511		40	0.137	0.127			40	0.229	0.142	0.208		40	0.164	0.176	0.182		40	0.164	0.205	0.141
	41	0.134	0.231	0.144		41	0.114	0.144	0.189		41	0.118	0.192	0.163		41	0.135	0.118	0.121		41	0.116	0.137	0.122		41	0.236	0.251	0.436		41	0.102	0.117			41	0.207	0.242	0.225		41	0.133	0.177	0.197		41	0.132	0.147	0.143
	42	0.136	0.182	0.221		42	0.133	0.129	0.28		42	0.157	0.127	0.151		42	0.138	0.122	0.108		42	0.099	0.144	0.132		42	0.168	0.617	0.375		42	0.117	0.145			42	0.24	0.161	0.178		42	0.13	0.16	0.198		42	0.133	0.149	0.146
	43	0.139	0.2	0.202		43	0.106	0.134	0.139		43	0.105	0.171	0.143		43	0.14	0.11	0.124		43	0.13	0.152	0.155		43	0.206	0.49	0.261		43	0.129	0.155			43	0.141	0.209	0.231		43	0.143	0.164	0.167		43	0.125	0.143	0.17
	44	0.163	0.217	0.171		44	0.096	0.118	0.185		44	0.115	0.133	0.111		44	0.142	0.109	0.11		44	0.106	0.129	0.143		44	0.264	0.505	0.443		44	0.116	0.131			44	0.146	0.152	0.19		44	0.127	0.173	0.165		44	0.167	0.116	0.162
	45	0.119	0.161	0.186		45	0.128	0.109	0.193		45	0.113	0.18	0.116		45	0.114	0.127	0.116		45	0.12	0.125	0.167		45	0.154	0.245	0.462		45	0.106	0.182			45	0.139	0.116	0.138		45	0.133	0.176	0.154		45	0.162	0.154	0.173
	46	0.146	0.17	0.163		46	0.122	0.12	0.16		46	0.113	0.178	0.208		46	0.161	0.113	0.104		46	0.108	0.147	0.182		46	0.124	0.296	0.39		46	0.097	0.123			46	0.177	0.114	0.144		46	0.141	0.179	0.219		46	0.117	0.125	0.155
	47	0.124	0.177	0.16		47	0.129	0.096	0.223		47	0.147	0.191	0.129		47	0.145	0.107	0.101		47	0.158	0.136	0.136		47	0.158	0.384	0.442		47	0.121	0.136			47	0.169	0.106	0.203		47	0.142	0.279	0.22		47	0.131	0.171	0.156
	48	0.113	0.165	0.137		48	0.157	0.178	0.276		48	0.143	0.146	0.248		48	0.13	0.11	0.117		48	0.121	0.181	0.134		48	0.162	0.363	0.455		48	0.131	0.161			48	0.136	0.206	0.202		48	0.144	0.262	0.145		48	0.164	0.189	0.176
	49	0.125	0.182	0.214		49	0.119	0.115	0.15		49	0.128	0.122	0.146		49	0.138	0.14	0.117		49	0.135	0.147	0.148		49	0.187	0.303	0.307		49	0.117	0.125			49	0.224	0.17	0.132		49	0.15	0.225	0.157		49	0.15	0.207	0.152
	50	0.112	0.149	0.147		50	0.11	0.163	0.148		50	0.151	0.144	0.143		50	0.126	0.105	0.116		50	0.115	0.169	0.142		50	0.114	0.418	0.338		50	0.126	0.113			50	0.165	0.177	0.202		50	0.146	0.177	0.148		50	0.151	0.133	0.172
	51	0.12	0.188	0.158		51	0.122	0.196	0.187		51	0.117	0.146	0.114		51	0.124	0.113	0.11		51	0.117	0.13	0.128		51	0.153	0.35	0.336		51	0.108	0.116			51	0.222	0.198	0.153		51	0.161	0.192	0.179		51	0.14	0.13	0.169
	52	0.139	0.147	0.131		52	0.113	0.098	0.159		52	0.124	0.141	0.123		52	0.118	0.104	0.11		52	0.098	0.133	0.146		52	0.114	0.365	0.249		52	0.11	0.136			52	0.153	0.133	0.133		52	0.144	0.183	0.154		52	0.151	0.15	0.21
	53	0.174	0.165	0.134		53	0.09	0.145	0.138		53	0.135	0.179	0.131		53	0.142	0.114	0.14		53	0.103	0.119	0.124		53	0.097	0.353	0.377		53	0.118	0.103			53	0.194	0.233	0.124		53	0.144	0.177	0.185		53	0.155	0.139	0.156
	54	0.124	0.154	0.154		54	0.182	0.143	0.13		54	0.148	0.152	0.169		54	0.106	0.112	0.126		54	0.103	0.13	0.13		54	0.102	0.315	0.293		54	0.122	0.132			54	0.241	0.136	0.255		54	0.146	0.212	0.225		54	0.14	0.139	0.134
	55	0.132	0.158	0.154		55	0.14	0.146	0.143		55	0.123	0.153	0.121		55	0.117	0.131	0.126		55	0.109	0.117	0.15		55	0.113	0.255	0.38		55	0.112	0.145			55	0.177	0.147	0.212		55	0.156	0.183	0.165		55	0.141	0.155	0.141
	56	0.133	0.152	0.161		56	0.103	0.117	0.143		56	0.14	0.147	0.101		56	0.118	0.133	0.12		56	0.11	0.129	0.146		56	0.22	0.495	0.474		56	0.111	0.122			56	0.196	0.143	0.132		56	0.152	0.196	0.184		56	0.126	0.191	0.193
	57	0.119	0.165	0.155		57	0.13	0.087	0.217		57	0.128	0.143	0.19		57	0.11	0.132	0.12		57	0.109	0.118	0.165		57	0.097	0.355	0.396		57	0.106	0.128			57	0.193	0.152	0.184		57	0.138	0.175	0.179		57	0.129	0.158	0.205
	58	0.171	0.174	0.17		58	0.113	0.195	0.191		58	0.128	0.159	0.186		58	0.131	0.116	0.12		58	0.128	0.108	0.166		58	0.097	0.375	0.55		Mean value	0.116175	0.132667	0.135474		58	0.203	0.437	0.227		58	0.144	0.231	0.183		58	0.131	0.163	0.17
	59	0.11	0.182	0.136		59	0.117	0.176	0.152		59	0.137	0.141	0.12		59	0.116	0.125	0.111		59	0.112	0.125	0.148		59	0.178	0.362	0.412							59	0.199	0.241	0.129		59	0.126	0.171	0.188		59	0.148	0.214	0.166
	60	0.154	0.148	0.132		60	0.15	0.148	0.168		60	0.161	0.173	0.141		60	0.132	0.115	0.112		60	0.108	0.117	0.132		60	0.109	0.302	0.608							60	0.299	0.161	0.162		60	0.147	0.196	0.187		60	0.137	0.216	0.149
	61	0.124	0.207	0.155		61	0.12	0.116	0.213		61	0.129	0.16	0.135		61	0.141	0.118	0.111		61	0.116	0.12	0.172		61	0.117	0.368	0.398							61	0.32	0.151	0.176		61	0.15	0.169	0.14		61	0.152	0.186	0.169
	62	0.113	0.142	0.173		62	0.119	0.192	0.116		62	0.134	0.146	0.142		62	0.137	0.102	0.106		62	0.118	0.12	0.144		62	0.107	0.409	0.385							62	0.154	0.131	0.166		62	0.165	0.163	0.172		62	0.144		0.156
	63	0.13	0.134	0.189		63	0.094	0.137	0.14		63	0.159	0.188	0.135		63	0.124	0.11	0.111		63	0.107	0.118	0.137		63	0.108	0.376	0.31							63	0.157	0.134	0.155		63	0.157	0.225	0.18		63	0.147		0.137
	64	0.135	0.179	0.174		64	0.105	0.111	0.144		64	0.132	0.119	0.103		64	0.128	0.117	0.117		64	0.114	0.125	0.133		64	0.115	0.306	0.324							64	0.134	0.135	0.207		64	0.15	0.158	0.16		64	0.12		0.161
	65	0.126	0.151	0.191		65	0.098	0.135	0.128		65	0.117	0.143	0.108		65	0.123	0.127	0.127		65	0.127	0.125	0.126		65	0.158	0.326	0.251							65	0.131	0.169	0.154		65	0.159	0.185	0.198		65	0.138		0.136
	66	0.123	0.125	0.144		66	0.114	0.19	0.119		66	0.137	0.148	0.109		66	0.138	0.126	0.12		66	0.123	0.124	0.153		66	0.108	0.447	0.255							66	0.156	0.148	0.153		66	0.15	0.193	0.206		66	0.136		0.155
	67	0.123	0.178	0.161		67	0.122	0.172	0.132		67	0.148	0.153	0.11		67	0.123	0.128	0.131		67	0.125	0.138	0.136		67	0.114	0.372	0.28							67	0.15	0.133	0.173		67	0.162	0.168	0.155		67	0.142		0.148
	68	0.147	0.138	0.138		68	0.125	0.167	0.138		68	0.163	0.157	0.152		68	0.12	0.126	0.127		68	0.14	0.141	0.143		68	0.125	0.458	0.353							68	0.163	0.136	0.174		68	0.151	0.178	0.156		68	0.144		0.176
	69	0.118	0.125	0.17		69	0.116	0.197	0.17		69	0.142	0.151	0.175		69	0.105	0.132	0.121		69	0.125	0.175	0.138		69	0.125	0.445	0.433							69	0.169	0.13	0.202		69	0.165	0.179	0.227		69	0.148		0.15
	70	0.115	0.171	0.196		70	0.114	0.157	0.133		70	0.133	0.14	0.185		70	0.13	0.122	0.123		70	0.112	0.153	0.134		70	0.133	0.745	0.273							70	0.235	0.123	0.226		70	0.152	0.204	0.138		70	0.124		0.176
	71	0.113	0.166	0.141		71	0.091	0.143	0.239		71	0.135	0.15	0.147		71	0.124	0.127	0.131		71	0.109	0.157	0.142		71	0.097	0.39	0.301							71	0.206	0.136	0.143		71	0.128	0.153	0.206		71	0.124		0.154
	72	0.113	0.196	0.169		72	0.133	0.106	0.173		72	0.13	0.14	0.13		72	0.138	0.117	0.127		72	0.103	0.155	0.124		72	0.177	0.361	0.416							72	0.239	0.136	0.213		72	0.143	0.147	0.225		72	0.143		0.146
	73	0.119	0.246	0.148		73	0.131	0.216	0.176		73	0.135	0.144	0.131		73	0.124	0.122	0.118		73	0.1	0.172	0.106		73	0.139	0.493	0.27							73	0.207	0.142	0.211		73	0.142	0.223	0.181		73	0.116		0.151
	74	0.139	0.155	0.181		74	0.142	0.117	0.237		74	0.13	0.126	0.14		74	0.12	0.113	0.1		74	0.104	0.159	0.122		74	0.142	0.542	0.242							74	0.153	0.177	0.158		74	0.164	0.151	0.184		74	0.135		0.156
	75	0.14	0.146	0.241		75	0.15	0.122	0.156		75	0.109	0.172	0.186		75	0.153	0.118	0.099		75	0.106	0.141	0.123		75	0.183	0.411	0.269							75	0.164	0.236	0.2		75	0.158	0.158	0.173		75	0.164		0.14
	76	0.149	0.149	0.199		76	0.109	0.153	0.258		76	0.127	0.155	0.143		76	0.126	0.106	0.106		76	0.136	0.137	0.162		76	0.096	0.552	0.308							76	0.173	0.175	0.187		76	0.128	0.204	0.191		76	0.141		0.193
	77	0.124	0.189	0.229		77	0.143	0.137	0.111		77	0.127	0.175	0.152		77	0.131	0.116	0.103		77	0.135	0.142	0.138		77	0.105	0.344	0.326							77	0.145	0.21	0.23		77	0.126	0.175	0.2		77	0.134		0.154
	78	0.12	0.156	0.172		78	0.117	0.115	0.206		78	0.096	0.147	0.11		78	0.115	0.121	0.099		78	0.155	0.13	0.129		78	0.152	0.399	0.305							78	0.191	0.204	0.152		78	0.151	0.172	0.175		78	0.157
	79	0.123	0.166	0.174		79	0.133	0.113	0.147		79	0.129	0.121	0.179		79	0.127	0.165	0.104		79	0.119	0.121	0.134		79	0.113	0.417	0.368							79	0.226	0.232	0.259		79	0.153	0.14	0.2		79	0.157
	80	0.138	0.151	0.21		80	0.107	0.122	0.156		80	0.13	0.134	0.08		80	0.122	0.134	0.118		80	0.143	0.13	0.137		80	0.107	0.386	0.333							80	0.137	0.207	0.254		80	0.148	0.145	0.16		80	0.134
	81	0.113	0.2	0.151		81	0.096	0.159	0.128		81	0.105	0.126	0.119		81	0.122	0.135	0.121		81	0.141	0.132	0.151		81	0.149	0.281	0.462							81	0.167	0.133	0.316		81	0.155	0.182	0.167		81	0.117
	82	0.199	0.188	0.201		82	0.122	0.173	0.149		82	0.121	0.133	0.139		82	0.115	0.127	0.12		82	0.12	0.123	0.15		82	0.169	0.301	0.535							82	0.127	0.171	0.238		82	0.165	0.184	0.19		82	0.158
	83	0.146	0.187	0.195		83	0.132	0.163	0.172		83	0.14	0.139	0.11		83	0.109	0.135	0.141		83	0.12	0.119	0.145		83	0.096	0.477	0.431							83	0.226	0.154	0.201		83	0.128	0.168	0.157		Mean value	0.138183	0.162951	0.156701
	84	0.136	0.253	0.172		84	0.109	0.191	0.283		84	0.143	0.168	0.138		84	0.1	0.134	0.13		84	0.121	0.14	0.12		84	0.095	0.266	0.302							84	0.23	0.162	0.165		84	0.18	0.167	0.19
	85	0.119	0.152	0.129		85	0.126	0.12	0.251		85	0.142	0.117	0.144		85	0.12	0.139	0.115		85	0.107	0.148	0.118		85	0.098	0.344	0.441							85	0.193	0.167	0.253		85	0.166	0.18	0.153
	86	0.107	0.184	0.143		86	0.128	0.113	0.184		86	0.142	0.144	0.154		86	0.109	0.097	0.128		86	0.144	0.132	0.116		86	0.118	0.251	0.472							86	0.209	0.189	0.221		86	0.144	0.152	0.146
	87	0.151	0.195	0.142		87	0.107	0.152	0.299		87	0.155	0.151	0.161		87	0.147	0.107	0.135		87	0.122	0.182	0.122		87	0.139	0.289	0.402							87	0.167	0.262	0.188		87	0.126	0.166	0.192
	88	0.107	0.146	0.149		88	0.099	0.145	0.161		88	0.137	0.134	0.115		88	0.147	0.103	0.149		88	0.114	0.128	0.143		88	0.118	0.385	0.523							88	0.245	0.152	0.212		88	0.156	0.164	0.254
	89	0.123	0.172	0.172		89	0.103	0.151	0.235		89	0.121	0.101	0.125		89	0.124	0.112	0.135		89	0.097	0.137	0.141		89	0.099	0.37	0.459							89	0.148	0.145	0.154		89	0.13	0.143	0.256
	90	0.111	0.185	0.17		90	0.133	0.183	0.12		90	0.136	0.187	0.159		90	0.118	0.112	0.141		90	0.116	0.125	0.126		90	0.095	0.458	0.414							90	0.163	0.235	0.2		90	0.147	0.183	0.289
	91	0.122	0.145	0.242		91	0.108	0.137	0.107		91	0.145	0.257	0.161		91	0.114	0.107	0.137		91	0.115	0.181	0.139		91	0.113	0.315	0.342							91	0.274	0.308	0.21		91	0.146	0.16	0.222
	92	0.116	0.136	0.213		92	0.106	0.186	0.102		92	0.116	0.238	0.175		92	0.135	0.11	0.123		92	0.13	0.152	0.148		92	0.172	0.681	0.378							92	0.172	0.3	0.188		92	0.134	0.181	0.208
	93	0.17	0.126	0.148		93	0.094	0.136	0.172		93	0.12	0.254	0.121		93	0.135	0.106	0.115		93	0.11	0.132	0.13		93	0.141	0.443	0.267							93	0.221	0.131	0.16		93	0.146	0.202	0.214
	94	0.137	0.151	0.196		94	0.115	0.156	0.15		94	0.128	0.137	0.143		94	0.124	0.127	0.125		94	0.129	0.146	0.134		94	0.165	0.473	0.444							94	0.153	0.185	0.154		94	0.139	0.195	0.168
	95	0.123	0.139	0.144		95	0.12	0.152	0.159		95	0.134	0.174	0.147		95	0.137	0.118	0.13		95	0.129	0.126	0.167		95	0.172	0.373	0.488							95	0.174	0.158	0.131		95	0.149	0.18	0.205
	96	0.137	0.169	0.207		96	0.117	0.114	0.134		96	0.105	0.142	0.138		96	0.127	0.127	0.13		96	0.112	0.145	0.14		96	0.13	0.311	0.538							96	0.116	0.198	0.224		96	0.147	0.159	0.184
	97	0.135	0.16	0.201		97	0.139	0.126	0.235		97	0.14	0.196	0.153		97	0.128	0.124	0.142		97	0.128	0.146	0.132		97	0.126	0.436	0.398							97	0.369	0.15	0.215		97	0.145	0.175	0.217
	98	0.114	0.232	0.24		98	0.114	0.187	0.125		98	0.119	0.133	0.125		98	0.136	0.134	0.136		98	0.125	0.136	0.134		98	0.113	0.315	0.22							98	0.149	0.142	0.22		98	0.153	0.186	0.195
	99	0.127	0.205	0.246		99	0.129	0.138	0.118		99	0.126	0.148	0.186		99	0.125	0.118	0.135		99	0.109	0.128	0.142		99	0.166	0.48	0.246							99	0.117	0.139	0.118		99	0.138	0.253	0.169
	100	0.119	0.155	0.173		100	0.137	0.137	0.134		100	0.122	0.132	0.122		100	0.099	0.12	0.152		100	0.118	0.128	0.138		100	0.111	0.372	0.208							100	0.138	0.147	0.198		100	0.149	0.219	0.167
	101	0.146	0.153			101	0.118	0.155	0.133		101	0.12	0.221	0.151		Mean value	0.12483	0.12009	0.11975		101		0.13	0.12		101	0.105	0.379	0.266							101	0.167	0.147	0.22		101	0.154	0.258	0.158
	102	0.119	0.257			102	0.124	0.166			102	0.147	0.151								102		0.129	0.113		102	0.095	0.516	0.25							102	0.172	0.145	0.178		102	0.161	0.248	0.154
	103	0.133	0.165			103	0.16	0.185			103	0.1	0.149								103		0.126	0.163		103	0.1	0.262	0.244							103	0.172	0.146	0.242		103	0.154	0.207	0.166
	104		0.24			104	0.161	0.147			104	0.125	0.143								104		0.145	0.127		104	0.109	0.363	0.254							104	0.153	0.189			104	0.154	0.21	0.175
	105		0.215			105	0.15				105	0.146	0.195								105		0.144	0.143		105	0.106	0.394	0.25							105	0.173	0.157			105	0.148	0.164	0.162
	106		0.139			106	0.118				106	0.134	0.185								106		0.12	0.125		106	0.117	0.263	0.26							106	0.228	0.124			106	0.158	0.159	0.187
	107		0.148			107	0.113				107		0.205								107		0.145	0.128		107	0.104	0.354	0.348							107	0.143				107	0.16	0.15	0.17
	108		0.253			Mean value	0.120551	0.152	0.164861		108		0.128								108		0.148	0.136		108	0.106	0.458								Mean value	0.18621	0.176485	0.188771		108	0.159	0.163	0.195
	109		0.174								109		0.132								109		0.156	0.165		109		0.322													109	0.154	0.17	0.207
	110		0.222								110		0.168								110		0.139	0.15		110		0.27													110		0.165	0.155
	111		0.143								Mean value	0.130126	0.157159	0.147082							111		0.156	0.13		Mean value	0.196806	0.38765	0.367381												111		0.166	0.203
	112		0.132																		112		0.138	0.136																	112		0.158	0.212
	113		0.14																		113		0.134	0.155																	113		0.18	0.281
	Mean value	0.133117	0.173593	0.17464																	Mean value	0.119023	0.13687	0.13959																	114		0.217	0.201
																																									115		0.188	0.153
																																									116		0.169	0.177
																																									117		0.163	0.199
																																									118		0.181	0.227
																																									119		0.175	0.157
																																									120		0.163	0.16
																																									121			0.224
																																									122			0.151
																																									123			0.175
																																									124			0.143
																																									125			0.177
																																									126			0.15
																																									127			0.209
																																									128			0.201
																																									129			0.22
																																									130			0.214
																																									131			0.168
																																									132			0.139
																																									133			0.206
																																									134			0.196
																																									135			0.203
																																									136			0.253
																																									137			0.151
																																									138			0.249
																																									139			0.236
																																									Mean value	0.147971	0.182802	0.18715
