# Supplementary material for: INPP5A phosphatase is a synthetic lethal target in GNAQ and GNA11-mutant melanomas
Source: Nat Cancer. 2024 Jan 17;5(3):481–99. doi: 10.1038/s43018-023-00710-z (PMC10965444; doi:10.1038/s43018-023-00710-z)
Supplement: Supplementary file 9 — Statistical source data. [file 43018_2023_710_MOESM9_ESM.xlsx]

## Sheet: Fig. 5
	Fig 5a
	Refer to Supplementary table S5
	Fig 5b
	Refer to Supplementary table S5
	Fig. 5e
		Replicate1	Replicate2	Replicate3		Replicate1	Replicate2	Replicate3		Replicate1	Replicate2	Replicate3
	Noxa	0.653828	1.34617	1.39955		8.25945	11.771	8.68468		3.80389	3.67235	4.1379
	Puma	1.60366	0.456258	1.54374		2.79175	5.4781	4.87078		1.33851	2.67778	2.96441
	CDKNA1	0.933219	1.06678	1.10264		1.85768	1.57367	1.23643		1.50779	1.32335	1.14717
	Fig. 5h											Fig. 5i
	Representative example												Parental cells (92.1- Cas9)						p53-KO#1						p53-KO#1
		Parental (92.1-Cas9)			p53-KO#1			p53-KO2					sgNT		sgINPP5A#1		sgINPP5A#2		sgNT		sgINPP5A#1		sgINPP5A#2		sgNT		sgINPP5A#1		sgINPP5A#2
	Time (hr)	sgNT	sgINPP5A#1	sgINPP5A#2	sgNT	sgINPP5A#1	sgINPP5A#2	sgNT	sgINPP5A#1	sgINPP5A#2		Time (hr)	Replicate 1	Replicate 2	Replicate 1	Replicate 2	Replicate 1	Replicate 2	Replicate 1	Replicate 2	Replicate 1	Replicate 2	Replicate 1	Replicate 2	Replicate 1	Replicate 2	Replicate 1	Replicate 2	Replicate 1	Replicate 2
	0	189.05	223.14	236.23	71.23	105.9	84.9	79.22	145.96	250.89		0	7.67396	7.76487	3.61927	3.27391	1.52883	2.29675	3.88675	3.81281	3.94055	4.66003	3.27956	4.47341	2.12213	2.55221	3.67293	3.75326	4.36851	4.4094
	8	345.83	413.84	425.46	147.03	241.21	194.07	195.3	283.95	418.42		4	16.3801	16.3689	5.34101	5.35136	2.52598	3.56961	8.12131	8.48045	7.88533	8.60703	5.33242	7.45993	4.44532	5.28472	6.50445	6.66215	8.13384	7.60716
	16	478.71	595.79	601.66	213.36	370.33	307.4	278.84	404.87	546.3		8	20.8049	20.2139	7.37216	7.10645	3.03805	4.82912	10.2779	10.5662	10.1678	11.7245	7.38802	9.96676	5.62577	6.65445	8.99096	8.74151	11.1045	10.0938
	24	599.39	760.45	778.68	267.98	500.03	413.51	370.01	496.74	668.32		12	23.9934	23.219	8.5063	8.27544	3.80513	5.51239	12.4382	12.6331	12.3767	13.8759	9.38514	13.0981	6.64716	8.13058	11.0934	10.2457	13.3915	12.5356
	32	703.16	904.94	938.02	322.14	610.72	512.83	473.14	613.97	775.57		16	27.1766	26.1393	9.50354	9.14491	4.04462	6.27001	14.3564	14.3655	14.0228	15.8832	10.7485	14.7437	7.81644	9.20782	12.983	12.1433	14.9476	14.5249
	40	767.07	1072.95	1101.4	375.82	726.76	604.24	552.47	722.3	889.66		20	29.0168	28.0445	9.93232	9.65793	4.27442	6.69247	15.344	16.0213	14.9985	16.6572	11.5312	16.4763	8.7927	10.1234	14.0622	13.5479	16.2788	15.7496
	48	831.85	1212.09	1209.27	414.79	826.14	679.92	631.79	829.21	969.09		24	30.5021	29.3751	10.4585	9.97603	4.50685	7.15416	16.6217	17.1763	15.9278	17.9015	12.1069	17.8426	9.12733	11.119	15.2648	14.324	17.1933	16.7967
	64	929.46	1465.23	1399.85	483.77	929.26	780.05	763.51	982.06	1083.82		28	27.1811	25.6199	8.73359	7.58856	4.36397	5.59388	16.9317	17.2095	15.9335	16.8501	12.4324	17.5051	8.63853	11.1729	14.0728	13.7839	16.7729	16.5079
	72	969.76	1603.9	1486.18	508.22	970.65	826.81	827.27	1048.65	1129.02		32	28.6036	27.252	8.93316	7.89175	4.6279	5.81483	18.1721	18.2709	16.9208	17.8053	13.3301	18.4659	9.5508	11.8514	14.984	14.6927	17.436	17.5077
	80	1004.35	1732.06	1564.34	533.92	1006.04	868.42	880.87	1121.68	1174.34		36	30.0454	29.2647	9.14153	8.42048	4.74681	5.93781	19.9798	19.8558	18.2254	19.0745	13.9164	19.3061	10.3071	12.6689	16.0347	15.5177	18.8391	18.5342
	88	1032.87	1867.15	1647.24	555.03	1037.64	908.58	926.03	1192.71	1217.61		40	33.0096	31.864	9.91769	8.9728	5.3159	6.25229	22.1728	21.6771	20.1376	20.741	15.2896	21.4774	12.0832	13.7734	18.0317	17.1639	21.228	20.5683
	96	1063.48	2007.22	1713.44	575.96	1065.41	944.48	975.77	1247.56	1256.48		44	35.1103	33.5029	10.3883	9.22372	5.29877	6.74846	23.7901	23.0216	21.0854	22.4127	15.8954	22.358	12.884	14.9908	18.6547	18.1076	21.8603	21.6563
	108	1093.64	2126.23	1791.01	597.85	1107.6	980.92	1017.14	1304.08	1293.28		48	36.6652	35.6384	11.0971	9.62537	5.52912	6.79532	25.0086	24.3193	21.8316	23.4144	16.8626	23.4078	13.674	16.1175	19.7987	18.9768	23.094	22.7466
	120	1116.59	2250.87	1864.91	616.23	1149.83	1013.22	1054.41	1363.59	1324.33		52	39.5511	38.1482	11.6634	10.3996	6.01001	7.25181	28.093	26.9773	23.9366	24.9714	18.4355	25.441	14.8001	18.2085	21.3859	20.617	25.2093	24.2847
	128	1137.62	2396.24	1936.47	632.6	1196.97	1046.58	1091.65	1419.87	1357.24		56	41.0552	39.2663	11.5334	10.3075	5.92277	7.34851	28.9089	28.0369	24.3585	25.5251	18.7774	25.9218	15.7885	18.953	21.9302	21.6055	26.0877	25.4195
	136	1156.12	2505.38	2007.35	650.96	1239.68	1078.75	1134.25	1484.17	1385.48		60	43.737	41.3863	11.7452	10.5214	5.89864	7.24352	30.666	30.0296	25.7565	26.5812	19.2825	27.3053	16.4146	20.2341	22.5193	22.4815	26.4274	26.8629
	144	1172.32	2623.99	2077.72	670.11	1276.27	1110.3	1172.64	1549.73	1418.75		64	46.2349	44.0406	12.3146	10.9056	6.43281	7.87524	32.7207	32.1768	27.603	28.3696	20.4563	28.7681	18.481	21.5444	23.7349	23.4882	28.1702	27.5899
	152	1188.81	2755.99	2148.23	690.85	1309.92	1136.56	1215.49	1617.63	1449.49		68	48.6912	46.2132	11.9947	11.0855	6.23619	7.51839	34.5976	33.6382	28.3965	28.7861	21.0609	30.146	19.3864	23.2489	24.3439	23.589	28.7042	28.3694
	160	1205.24	2889.99	2219.27	715.74	1340.96	1158.86	1264.01	1677.6	1484.02		72	51.9347	48.459	12.7711	11.2864	6.59772	7.60582	37.7441	36.0647	29.4345	30.3985	22.1112	31.9562	21.126	25.1113	26.4091	25.0557	30.4099	29.6826
	168	1221.4	3026.8	2288.54	741.54	1372.36	1186.5	1301.67	1735.78	1514.41		76	54.4883	50.5705	12.9622	11.3031	6.83394	7.802	40.2839	38.9015	31.4582	31.8707	23.52	33.3341	22.6915	27.201	26.9061	26.7221	31.8145	30.5303
	176	1235.98	3158.24	2360.65	774.93	1396.41	1211.24	1341.29	1789.71	1545.17		80	57.4569	53.2156	13.258	11.5546	6.86426	7.99205	42.6768	41.0431	33.0896	33.8809	24.045	34.5288	24.1986	29.1537	28.7159	27.921	33.3236	31.7089
	184	1252.03	3285.46	2421.01	814.36	1429.83	1234.1	1382.34	1839.51	1581.54		84	59.331	54.7174	13.3985	11.6226	6.67399	7.87312	44.8081	42.5355	33.3078	34.6222	25.1284	35.5892	25.7733	30.6782	28.9745	28.5861	33.8302	32.9954
	192	1266.36	3410.43	2489.68	864.22	1458.69	1260.83	1419.79	1879.75	1616.82		88	63.249	58.1763	13.8553	11.9037	7.13101	8.26896	47.8371	46.0567	35.739	36.2236	26.1612	37.9891	27.545	32.4754	31.0147	30.1328	35.7805	35.7182
	200	1281.11	3531.33	2555.93	918.36	1491.91	1292.5	1458.74	1922.11	1648.72		92	65.2764	60.6032	14.1703	12.1855	6.84106	8.55561	49.3985	48.0822	36.6587	37.445	27.1382	39.8879	29.9311	35.0832	32.6932	31.3457	36.7758	35.9503
	208	1295.25	3657.25	2625.14	982.43	1522.19	1323.02	1499.12	1965.39	1690.51		96	67.0796	61.7395	14.053	12.3613	7.14132	8.34196	51.3203	50.4794	37.5305	37.4451	27.279	40.1645	31.0271	36.3839	33.2186	32.7636	37.7988	37.227
	216	1308.54	3781.53	2686.53	1047.03	1568.95	1349.75	1540.47	2015.12	1725.2		100	69.927	64.2578	14.1926	12.5237	7.28382	8.85174	54.5317	53.1257	39.0656	39.1342	29.1191	42.4632	33.103	39.241	34.9554	33.6664	40.236	39.5193
	224	1321.37	3908.03	2751.95	1126.08	1601.41	1381.53	1590.28	2070.06	1767.5		104	71.8204	66.9555	14.572	12.7066	7.42795	8.17736	58.1282	55.891	40.3396	41.0058	30.0519	42.5378	34.4424	41.1657	35.5342	34.5505	41.2193	40.652
	232	1333.44	4033.84	2814.58	1206.38	1630.73	1409.66	1636.37	2113.57	1813.35		108	74.8615	67.798	14.339	12.4089	7.54096	8.86072	60.3496	57.6974	40.5038	42.082	30.8903	44.6247	36.7165	42.7953	36.3352	35.5903	42.7338	41.5423
	240	1342.18	4159.99	2878.91	1296.45	1657.18	1436.02	1688.17	2156.1	1860.09		112	77.6593	71.2579	14.8739	13.2231	7.29813	8.90827	64.2593	62.3826	44.8978	44.3661	32.4388	47.0534	40.4368	46.4609	37.7231	38.1651	44.6178	44.7224
												116	79.7013	73.5049	15.0179	13.2354	7.32746	9.41582	66.5216	65.0109	46.4475	44.8752	32.8352	48.4226	42.4557	48.2455	39.199	38.5097	45.7252	44.5172
												120	81.9173	74.9258	14.9757	13.0858	7.51649	9.37193	68.8767	67.5434	46.9133	46.6326	34.0068	49.7639	43.896	50.2096	40.7317	39.3742	47.6883	45.9534
	Biological replicate											124	84.4481	76.9406	15.3073	13.1836	7.32956	9.13789	72.0595	70.2823	48.6307	47.994	35.0943	52.0614	47.4844	52.5837	41.659	41.4461	48.6296	48.659
		Parental (92.1-Cas9)			p53-KO#1			p53-KO2				128	86.4349	78.7831	15.4576	13.4123	7.52721	9.45041	73.7199	72.3441	49.6596	48.5324	35.4371	52.9113	49.6717	54.6223	43.2472	42.4188	49.7548	50.581
	Time (hr)	sgNT	sgINPP5A#1	sgINPP5A#2	sgNT	sgINPP5A#1	sgINPP5A#2	sgNT	sgINPP5A#1	sgINPP5A#2		132	88.03	80.5822	15.2434	13.3864	7.82228	9.82171	76.0803	75.6202	50.8629	50.8173	37.3118	54.6477	51.9346	56.3054	44.6965	43.1931	51.7269	50.7188
	0	437.21	982.63	924.25	206.478	490.309	167.334	534.726	436.853	416.984		136	89.9101	83.0394	15.536	13.9442	8.00845	10.1485	79.3715	78.6613	53.8283	52.7364	38.3111	56.7703	55.9167	59.8422	46.4148	45.5697	54.2645	54.0273
	8	602.15	1484.98	1303.8	346.519	814.519	293.309	810.494	848.913	647.56		140	91.1965	84.6802	15.6023	14.3388	8.19945	10.1991	81.4256	81.2036	55.2978	52.5958	39.2521	57.9426	58.2201	62.7392	49.3248	46.2791	56.241	55.1299
	16	759.24	1849.7	1613.73	448.04	1041.23	400.188	1057.78	1216.6	817.214		144	92.1824	86.0414	16.2614	14.5262	7.98393	10.2768	83.0371	83.3233	55.8027	55.4795	39.3631	58.1377	59.7876	63.7075	49.2736	47.052	56.2778	55.3829
	24	893.02	2070.66	1893.23	524.58	1231.61	510.736	1237.02	1553.41	840.216		148	93.6626	86.8139	17.0794	14.7891	8.43817	10.8117	84.9143	85.2654	57.8783	56.1545	42.0568	61.4383	63.6598	66.7232	50.8151	49.2737	58.7708	57.4811
	32	1007.2	2207.5	2149.24	533.524	1390.95	620.604	1384.98	1639.53	848.248		152	94.4401	88.2759	16.8793	15.6393	8.60775	11.3911	87.091	87.5843	60.7711	58.3467	41.8644	62.4691	66.426	69.3458	52.5255	50.5834	60.3975	59.6139
	40	1126.82	2343.55	2249.86	540.048	1393.84	654.624	1441.52	1650.25	852.744		156	95.4447	89.1325	16.7242	15.7075	8.45925	11.0382	88.5129	89.3731	61.176	59.9472	42.8772	63.4466	69.5742	71.0866	53.7005	52.4134	61.483	61.0767
	48	1233.2	2351.6	2257.29	545.803	1396.59	658.04	1446.34	1657.79	857.014		160	96.71	90.4219	17.7623	15.9542	9.27176	12.2236	90.1006	90.9417	63.6446	61.3763	44.3518	65.7281	72.2261	72.6514	55.6573	53.0663	63.8959	63.3032
	56	1238.95	2358.92	2264.42	551.865	1399.34	660.866	1450.8	1665.16	861.399		164	97.2789	91.7079	18.3969	16.4793	8.87021	12.064	91.081	91.9861	65.2382	62.5509	44.4162	67.987	74.6086	74.8445	57.5568	54.6602	65.4962	64.8419
	64	1244.95	2367.56	2272.07	557.854	1402.34	663.872	1455.18	1673.38	865.651		168	97.6736	91.7545	18.4291	16.3519	10.2015	12.1895	91.7385	92.3153	65.6653	64.0884	45.8143	68.3272	76.6156	76.403	57.5276	55.3511	66.3345	65.6413
	72	1251.45	2376.62	2280.09	564.489	1405.09	666.698	1459.27	1681.25	869.854		172	98.2307	92.4218	18.3323	17.1543	9.70368	11.9762	93.2537	94.0132	67.4351	65.3803	46.5575	70.2409	79.2574	79.0845	60.2178	57.8667	68.6868	67.6499
	80	1258.2	2384.91	2288.32	571.239	1408.09	669.525	1463.74	1689.27	874.167		176	98.7236	93.3043	19.3704	17.6927	10.7439	13.7652	94.6979	95.3062	69.6996	67.4314	48.9471	72.7051	81.7912	81.26	61.6723	58.6435	70.8513	68.6739
	88	1265.2	2395.07	2297.68	578.348	1411.09	672.341	1468.34	1698.26	878.349		180	98.851	93.7775	18.9986	17.4821	10.2915	13.2777	95.3669	95.8939	69.9732	66.6149	48.6207	73.6523	83.6498	81.7282	62.6515	59.845	70.5999	69.7999
	96	1272.2	2405.58	2307	585.518	1414.09	675.355	1473.25	1706.32	882.894		184	99.064	94.6787	19.5088	18.3815	10.0131	13.8801	96.341	97.1332	73.6348	70.1771	50.0961	75.0683	86.757	83.8424	66.0042	61.8631	73.3916	71.091
	104	1279.2	2416.51	2316.58	592.941	1416.34	678.39	1477.94	1713.73	887.448		188	99.2744	95.1051	19.746	18.5606	11.0864	14.2961	96.8832	97.6004	75.1251	70.8286	51.2895	76.9065	88.4341	85.7212	66.8243	62.3447	75.2062	73.5348
	112	1286.7	2427.89	2326.02	600.466	1418.84	681.434	1482.87	1721.29	892.236		192	99.2241	95.1766	19.6456	18.8333	9.68651	14.099	97.3708	97.895	75.4727	71.4803	51.8397	77.8457	89.5787	86.8434	67.6287	64.0897	76.3594	74.2602
	120	1293.95	2439.65	2335.56	608.315	1421.59	684.46	1487.9	1728.87	896.761		196	99.3075	95.3945	21.0886	19.1167	11.8854	15.5406	97.7868	98.2728	76.6008	72.2173	52.6721	79.1017	90.1685	87.2408	68.3073	64.8503	77.4706	74.8233
	128	1302.2	2451.18	2344.73	616.354	1424.59	687.486	1492.71	1736.95	901.411		200	99.3347	95.7784	20.32	18.8814	11.6584	15.7653	98.0619	98.4644	77.337	74.0454	53.8194	80.1471	91.5289	88.3198	68.8913	64.7419	79.19	75.6654
	136	1311.2	2462.83	2353.75	625.281	1427.84	690.503	1497.1	1745.05	906.432		204	99.3737	96.2348	22.2629	20.4822	12.4153	16.2735	98.4503	98.8477	80.872	76.2618	55.2416	82.5597	92.6999	90.0907	71.9228	67.5965	81.0413	78.3123
	144	1320.95	2475.34	2363.89	636.431	1434.34	694.758	1502.98	1753.82	912.059		208	99.3906	96.5278	21.9325	20.8558	11.9572	17.6478	98.7538	99.1022	82.4141	76.9583	55.8149	83.5856	94.6212	91.6716	74.0045	68.9284	81.8286	80.4362
	152	1331.95	2486.48	2373.46	647.739	1439.59	698.033	1507.79	1761.68	916.699		212	99.4482	96.6077	21.8285	21.729	12.7236	16.8977	99.0178	99.1984	83.2191	77.7734	55.8133	84.3889	95.1978	92.7704	74.0523	69.5747	83.1015	80.6896
	160	1342.7	2497.11	2382.76	661.162	1444.34	701.044	1512.81	1769.47	921.333		216	99.5228	97.0393	23.0329	22.0759	13.1886	18.3444	99.3082	99.4162	86.1691	80.4132	57.5986	85.71	96.4405	93.9823	76.5436	71.8015	85.6169	83.9249
	168	1354.2	2507.99	2392.04	675.596	1449.59	704.556	1518.47	1777.27	926.593		220	99.5566	97.1916	23.0022	22.9233	13.8383	18.9628	99.3816	99.4601	86.9492	81.4921	58.2908	87.267	97.0012	95.0194	77.4682	72.5656	86.2648	84.2678
	176	1365.95	2518.52	2401.07	692.02	1454.09	707.821	1523.88	1784.84	931.35		224	99.4899	97.3114	22.966	23.2907	11.4904	19.1623	99.4119	99.4206	87.5768	81.9698	58.0888	87.9943	97.3219	95.1808	78.4035	72.2251	86.8898	84.6537
	184	1378.95	2529.28	2410.36	710.946	1460.09	710.843	1529.15	1792.62	936.729		228	99.5486	97.5032	24.5847	24.8687	14.1855	21.3902	99.6362	99.625	89.2146	83.5653	59.2891	89.3875	98.0756	96.3091	80.0835	74.0776	88.3137	86.3508
	192	1394.95	2540.04	2419.63	732.873	1465.09	714.106	1534.19	1800.19	943.112		232	99.525	97.5325	24.9604	25.9259	13.2749	20.7811	99.6593	99.6124	90.3448	84.7821	59.6013	90.6843	98.3776	96.6875	80.9309	75.9419	89.5189	86.8816
	200	1410.95	2549.93	2428.29	757.987	1469.84	717.363	1539.74	1807.99	948.87		236	99.6197	97.7076	27.0927	27.0694	16.3506	22.8039	99.7192	99.6419	91.7462	86.0662	61.9387	92.4781	98.3433	97.1564	81.3586	76.7585	90.4363	87.4812
	208	1427.45	2559.81	2436.8	789.335	1475.09	720.876	1545.16	1816.53	955.633		240	99.5726	97.7349	26.1262	27.2397	15.8623	23.8863	99.6821	99.6391	91.7577	85.7412	61.4918	92.1608	98.3537	97.4662	82.3429	76.1311	91.0746	87.2053
	216	1444.45	2570.33	2445.34	830.334	1480.09	724.387	1550.43	1824.83	962.271
	224	1461.7	2580.73	2453.36	880.153	1485.09	727.643	1555.71	1833.38	970.401
	232	1482.95	2591.13	2461.63	942.789	1489.34	731.397	1560.99	1842.4	980.289
	240	1505.2	2601.38	2470.14	1019.15	1493.59	734.651	1566	1852.19	991.421
