# Supplementary material for: INPP5A phosphatase is a synthetic lethal target in GNAQ and GNA11-mutant melanomas
Source: Nat Cancer. 2024 Jan 17;5(3):481–99. doi: 10.1038/s43018-023-00710-z (PMC10965444; doi:10.1038/s43018-023-00710-z)
Supplement: Supplementary file 11 — Statistical source data. [file 43018_2023_710_MOESM11_ESM.xlsx]

## Sheet: Fig. 6
	Fig. 6a								Fig. 6f																Fig. 6g
		92.1 cells							Days post injection	shCtl (+ Dox)															Day	shCtl (+ Dox)	shINPP5A (No Dox)	shINPP5A (+ Dox at day 0)	shINPP5A (+ Dox at day 21)	shINPP5A (+ Dox at day 31)
		shCtl		shINPP5A#1		shINPP5A#2			10	11350	13880	10860	10820	9741	13920	13130	15800	6552	8725	11960					58.5		1
		No Dox	+ Dox	No Dox	+ Dox	No Dox	+ Dox		21	56300	298000	7790	322000	67000	282000	87600	298000								52		1
	Tumor volume FC at day 30 after Dox treatment	2.37393	2.58911	5.91158	0.512708	1.61274	0.283108		31	2132000	657100	652200	1032000	451700	5152000	2083000	1318000	935800	914600	525600	1345000	573400	2584000		57		1
		2.70148	3.18429	3.12448	1.93229	2.60195	0.084997		41	5970000	7910000	3120000	274000	2440000	47000000	62200000	7440000	11740000	577400						23		1
		3.893	2.02647	5.02451	0.123434	1.89156	0.96539		51	8880000	16500000	4490000	3450000	6290000	43100000	40400000	38500000								52		1
		1.96524	2.82866	3.96308	1.54536	1.68762	0.136098																		58.5		1
		1.51844	3.34004	0.884763	0.172967	3.53185	0.198515		Days post injection	shINPP5A (No Dox)															51		1
		5.05641		1.06495	1.09985	3.83428	0.103558		10	4147	3326	3196	4384												52		1
									21	34300	58900	66700	242000	106000	27400	148000	214000	60800	91500						58.5		1
									31	59900	548700	907500	3960000	1820000	152400	2773000									51		1
	Fig. 6b								41	425000	13200000	7320000	64100000	10200000	5230000	21700000	1600000	4840000	3290000						58.5		1
									51	1630000	77900000	4730000	30900000	23100000	11800000	42900000	5670000	4290000	7590000
		Mel202 cells																							59.5	1
		shCtl		shINPP5A#1		shINPP5A#2			Days post injection	shINPP5A (+ Dox at day 0)															59.5	1
		No Dox	+ Dox	No Dox	+ Dox	No Dox	+ Dox		10	3448	2953	3962	3708	2939	2880	1512	3171	2860							59.5	1
	Tumor volume FC at day 30 after Dox treatment	3.56769	6.406	5.80782	2.27579	4.45023	1.63783		21	6400	5330	6440	9160	5820	4000	5790	6980	9350							57	1
		5.27892	1.94337	4.18665	1.33641	3.69158	0.913396		31	1512	1512	6636	11110	1512	1512	1512	1512	1512							59.5	1
		5.22963	4.84042	4.14742	0.823885	5.53772	1.91671		41	41600	14100	35500	30400	9920	16100	33700	27100	21100							51	1
		4.69591	0.728338	5.16311	1.22333	2.69433	0.954929		51	10100	35100	47500	31000	9530	34900	30500	24900	20400							55	1
																									55	1
									Days post injection	shINPP5A (+ Dox at day 21)															23	1
									21	80340	93850	139200	175500	200600	351200	44700	45500	241200	48860	299700	173200
									31	104100	47880	92170	292500	1033000	1249000	93360	93300	313200	115900	765600	98470				114			1
									41	117400	155600	138100	197300	2461000	219500	558700	233000	452800	37720						121			0
									51	109400	254200	162200	149800	5654000	234900	925300	305000	2960000	109900						121			0
																									121			0
									Days post injection	shINPP5A (+ Dox at day 31)															121			0
									21	59670	54770	51970	60130	54830	87870	85420	164300	178200	260600	70470	73970				121			0
									31	369400	2116000	424700	983000	2661000	733100	3065000	1477000	3659000	898900	433000	254700				121			0
									41	267300	1339000	1879000	1031000	958800	485100	4623000	1561000	3154000	2087000	971500	340400				121			0
									51	164900	516600	608400	1080000	7513000	5523000	1091000	4296000	615600	194000						121			0
																									77				1
																									100				1
																									107				1
																									119				1
																									121				0
																									121				0
																									121				0
																									121				0
																									121				0
																									121				0
																									57					1
																									90					1
																									93					1
																									97					1
																									107					1
																									107					1
																									114					1
																									121					0
																									121					0
																									121					0
																									# at risk
																									Day	shCtl (+ Dox)	shINPP5A (No Dox)	shINPP5A (+ Dox at day 0)	shINPP5A (+ Dox at day 21)	shINPP5A (+ Dox at day 31)
																									0	9	11	9	10	10
																									23	9	11
																									51	8	10
																									52		8
																									55	7
																									57	5	5			10
																									58.5		4
																									59.5	4
																									77				10
																									90					9
																									93					8
																									97					7
																									100				9
																									107				8	6
																									114			9		4
																									119				7
																									121			8	6	3
