# Supplementary material for: INPP5A phosphatase is a synthetic lethal target in GNAQ and GNA11-mutant melanomas
Source: Nat Cancer. 2024 Jan 17;5(3):481–99. doi: 10.1038/s43018-023-00710-z (PMC10965444; doi:10.1038/s43018-023-00710-z)
Supplement: Supplementary file 12 — Statistical source data. [file 43018_2023_710_MOESM12_ESM.xlsx]

## Sheet: Fig. 7
	Fig. 7a
	Melanoma cell lines
	GNAQ/11WT								GNAQ/11Mut
	8.81646	8.85872	2.56049	1.76916	2.46444	2.31342	2.25263	2.19068	94.6838	55.7948	75.4196	75.6436	16.6318	19.9287	46.9522
	Fig. 7b
		Melanoma cell lines
		GNAQ/11WT						GNAQ/11Mut
	DMSO	14.018	11.536	2.196	2.158	3.343	2.308	167.467	102.827	170.776	108.506
	FR900359	2.489	1.655	0.455	0.514	0.449	0.558	14.649	18.737	42.891	33.732
	Fig. 7c
						Fig. 7g
		Vehicle	FR900359
	IP4 (µg/g)	5.724	1.977				CM PDX	UM PDX
		3.175	2.52			IP4 (µg/g)	3.033	12.481
		6.805	4.181				8.418	14.163
		4.83	1.57				5.072	8.551
		3.841	2.423				4.521	9.609
		5.758	1.836					13.997
		6.148	2.072
	Fig. 7d					Fig. 7h
		Cell line	IP4 (µg/106 cells	Viability in the abscence of INPP5A			Biopsy#	IP4 (µg/g)		Biopsy#	IP4 (µg/g)
	GNAQ/11Mut	92.1	94.6838	0.248827		Cutaneous melanoma patient biopsies	1_histology area #1	1.31837	Uveal melanoma patient biopsies	1_histology area #1	4.48899
		OMM1	55.7948	0.12928			1_histology area #2	1.334		2_histology area #1	2.61975
		MP41	75.4196	0.250215			2_histology area #1	4.13717		2_histology area #2	1.65167
		Mel202	75.6436	0.273741			2_histology area #2	2.3929		3_histology area #1	13.0498
		OMM2.5	19.9287	0.415			3_histology area #1	2.42993		3_histology area #2	8.63951
		MP46	46.9522	0.22275			4_histology area #1	4.4073		4_histology area #1	3.22569
	GNAQ/11WT	Uacc62	12.0557	0.824917			4_histology area #2	3.80059		4_histology area #2	2.84297
		A375	2.56049	1.20995			5_histology area #1	5.19735		5_histology area #1	6.00895
		Colo741	1.76916	0.865606			5_histology area #2	1.1844		5_histology area #2	4.38125
		K029ax	2.46444	0.93033			6_histology area #1	1.07864		6_histology area #1	6.57355
		MeWo	2.31342	0.980288			6_histology area #2	1.32103		6_histology area #2	3.13418
		Mel290	8.81646	0.862			7_histology area #1	1.50526		7_histology area #1	5.4285
		Mel285	2.19068	0.8125			8_histology area #1	1.75008		7_histology area #2	9.35325
							8_histology area #2	1.08064
