# Supplementary material for: INPP5A phosphatase is a synthetic lethal target in GNAQ and GNA11-mutant melanomas
Source: Nat Cancer. 2024 Jan 17;5(3):481–99. doi: 10.1038/s43018-023-00710-z (PMC10965444; doi:10.1038/s43018-023-00710-z)
Supplement: Supplementary file 13 — Statistical source data. [file 43018_2023_710_MOESM13_ESM.xlsx]

## Sheet: Extended Data Fig. 1
	Extended Data Fig. 1a											Extended Data Fig. 1c							Extended Data Fig. 1e
	Days	92.1GNAQ-Q209L			MP41GNA11-Q209L			OMM1GNA11-Q209L				Refer to Supplementary table S1								Differentially high expressed genes in uveal melanoma (CCLE)																								Differentially high expressed genes in uveal melanoma (CCLE)
	4	0	0	0	0	0	0	0	0	0									Gene ID	Eye	Skin	Autonomic Ganglia	Biliary Tract	Bone	Breast	Central Nervous System	Endometrium	Kidney	Large Intestine	Liver	Lung	Oesophagus	Ovary	Pancreas	Pleura	Prostate	Soft Tissue	Stomach	Thyroid	Upper Aerodigestive Tract	Urinary Tract		Gene ID	Eye	Skin	Autonomic Ganglia	Biliary Tract	Bone	Breast
	7	1.212	1.167	2.167	1.032	1.052	0.954	1.333	1.129	1.116		Extended Data Fig. 1d							PDK4	3	-0.0887855	-0.305377	-0.277049	-0.29277	-0.272859	-0.253795	-0.205749	-0.214512	-0.169042	-0.166159	-0.183378	-0.309105	-0.139407	0.0536228	-0.297728	-0.185915	-0.304493	-0.075986	-0.21236	-0.303378	-0.254256		PSMD5	-3	-0.338576	-1.14232	0.439069	-0.374419	0.876494
	11	2.908	2.428	3.735	3.549	3.576	3.665	2.398	2.525	2.423									VPS41	3	1.53051	-0.168784	-0.140033	-0.971525	-0.911524	0.72947	-0.093044	0.629923	-0.875273	-0.427538	-0.18225	-0.0701458	-0.287365	-0.0928167	-0.216967	-0.408163	-0.686009	0.109232	-0.0739527	-0.52112	-0.55237		ALOX12	-3	0.0384564	-0.481159	-0.693002	-0.647702	-0.526459
	14	3.425	3.218	5.141	5.885	5.583	5.672	3.498	3.724	3.665		Refer to Supplementary table S1							ADIPOR2	3	0.943528	-1.33956	0.508028	0.058571	-0.418092	-0.815056	-0.733653	-0.0055712	0.275788	0.360174	-0.361514	0.308072	-0.182726	0.469493	-0.606185	-1.46848	-0.296094	0.113053	-0.937587	0.556082	0.0829351		ACKR4	-3	0.175505	-0.324339	0.563065	-0.226543	-0.860403
	18	5.227	4.968	6.953	7.584	7.007	7.405	4.836	5.035	5.035									MAPK8IP2	3	-0.191214	2.84663	-0.32621	-0.418523	-0.273818	-0.363588	-0.363712	-0.401122	-0.419206	-0.32711	-0.148252	-0.407512	-0.375748	-0.424138	-0.316253	0.673324	-0.273229	-0.375189	-0.445479	-0.389458	-0.438531		ERMARD	-3	-1.11164	-1.01683	0.297613	0.0464224	0.523377
	21	6.628	6.327	8.668	8.853	8.016	8.931	6.114	6.205	6.18									RPS20	3	-0.661206	-0.327734	0.211515	0.479513	-0.355853	-0.666811	-0.550522	0.43691	-0.498876	-0.523105	-0.584112	-0.333298	0.118211	0.0666309	-0.805658	-0.383729	-0.534587	-0.135262	0.0995885	0.768	0.130048		PRPF38B	-3	-1.23971	0.486768	0.393732	1.1063	-0.977054
																			RNF14	3	1.6	-0.764991	-0.346067	-0.693673	0.247753	0.207485	-0.167819	1.27353	-0.857071	-0.652008	-0.319346	-0.874714	-0.195284	-0.612299	0.873834	0.201806	-0.571845	-0.684083	0.0680149	-0.454767	-0.581575		TXNL4B	-3	0.169388	1.09512	-0.313716	-0.51515	-1.73026
																			MDH1	3	0.959807	-0.426871	-0.293077	-0.481372	-0.244089	-0.366439	-0.23979	0.162772	-0.404157	-0.160804	-0.281881	-0.31799	0.087411	-0.287068	0.373297	-0.552647	0.0577483	-0.466699	-0.542431	-0.479973	-0.287198		SCCPDH	-3	1.04409	-0.187613	-0.050683	-0.372263	-0.0505181
	Extended Data Fig. 1b																		SNAI2	3	1.04226	-0.287322	-0.546353	-0.426725	-0.610462	0.221643	-0.610077	-0.370491	-0.621318	-0.596513	-0.523032	0.258473	-0.590645	-0.158775	-0.362644	-0.614914	1.39982	-0.61824	-0.423922	0.862426	-0.0543326		SPAG16	-3	-0.55161	-0.00552921	1.5071	-0.380021	-0.448175
																			FAM13B	3	0.515073	0.419481	-0.599841	-0.0717893	-0.0216948	0.792748	-0.0659466	0.864872	-1.08383	-0.716983	-0.298603	-0.196595	-0.704436	0.0857736	0.842746	-0.742557	0.0720767	-0.928376	-0.12265	-0.918223	-0.724167		IMMP1L	-3	-1.68416	0.235274	1.0858	-0.13088	0.0321783
	GENE ID	Day 4_logFC			Lethality		GENE ID	Day 14_logFC			Lethality		GENE ID	Day 21_logFC			Lethality		ATP6V0A1	3	0.846012	1.02551	-0.0298349	-1.05857	-0.519598	-0.166767	-0.0138343	-0.396985	0.057629	0.00406385	0.180846	-0.677404	-0.330826	-0.331344	-0.729891	0.356378	-0.36162	0.12823	-0.615904	-0.529906	-0.706042		RFESD	-3	-0.132219	0.134154	0.712212	-0.390354	0.60374
		92.1	OMM1	MP41				92.1	OMM1	MP41				92.1	OMM1	MP41			ZFYVE16	3	1.46871	-0.212686	-0.40002	-0.241135	-0.222486	-0.230101	0.0357417	-0.236834	-0.495803	-0.126493	-0.367729	-0.259678	-0.206376	-0.289784	-0.32465	-0.455403	0.174533	-0.398857	-0.588095	-0.32264	-0.389762		CDK10	-3	-1.30054	0.695999	-0.241792	1.32996	-0.0494008
	AURKB	-0.0153037	-0.0308525	-0.0227821	Panlethal		AURKB	-2.2	-1.58	-2.41	Panlethal		AURKB	-2.87	-1.9	-2.58	Panlethal		GPM6B	3	1.56517	-0.0138016	-0.310553	-0.281843	-0.292222	-0.299195	-0.269082	-0.30914	-0.300025	-0.313634	-0.300864	-0.303867	-0.286781	-0.305387	-0.317249	-0.285299	-0.247058	-0.303867	-0.312163	-0.308686	-0.310543		CFAP73	-3	0.333469	-0.491664	1.22788	-0.0672598	0.762697
	AURKB	-0.0153037	-0.0308525	-0.0133628	Panlethal		BARD1	-1.46	-0.64	-0.79	Panlethal		AURKB	-2.87	-1.9	-2.58	Panlethal		ATP6V1H	3	0.394885	-0.555649	-0.163463	-0.535147	0.0304287	-0.188265	-0.211261	-0.0861658	-0.460128	-0.364646	-0.322485	-0.410752	-0.310956	-0.192478	0.0183773	-0.216835	-0.298166	-0.356616	-0.089729	-0.000673315	-0.0516023		DCDC2B	-3	-0.355425	-1.41204	-0.922232	-0.490865	0.230864
	AURKB	-0.0153037	-0.0308525	0.0514717	Panlethal		CCDC174	-0.24	-0.4	-0.37	Panlethal		AURKB	-2.87	-1.9	-2.58	Panlethal		CC2D2A	3	1.29523	1.37013	-0.690767	0.5507	-0.789363	0.163265	-0.611921	-0.0797508	-1.19845	-0.55172	-0.2297	-0.660745	-0.23681	-0.84514	-0.570049	-0.0860711	0.668574	-0.820175	1.07497	-0.661851	-0.181508		SRRM5	-3	-0.461841	2.15073	-0.198657	1.37779	-0.199986
	AURKB	-0.0153037	0.121115	-0.0227821	Panlethal		CCND1	-2.36	-1.95	-2.6	Panlethal		BARD1	-2.56	-1.19	-1.38	Panlethal		NEDD4L	3	1.45614	-0.897838	0.0364618	-0.621408	-0.348203	-0.481248	-0.0728988	-0.228792	-0.402704	-0.0246259	-0.263584	-0.492783	-0.519317	-0.0892457	-0.328426	0.636981	-0.51703	-0.217803	-0.28848	-0.179956	-0.100951		DND1	-3	-0.417131	2.08448	-0.366224	0.295567	1.17963
	AURKB	-0.0153037	0.121115	-0.0133628	Panlethal		CUL2	-1.74	-1.08	-1.69	Panlethal		CCDC174	-0.13	-0.62	-0.37	Panlethal		FNIP2	3	0.261553	0.44579	-0.380709	-0.286529	-0.397135	-0.198057	-0.386226	0.0244862	-0.0107123	0.119427	-0.1881	-0.565834	-0.493154	-0.403857	-0.339168	-0.01141	-0.00373606	0.152977	-0.512053	-0.625576	-0.486177		RP4-583P15.15	-3	-0.907918	1.88986	-0.196068	-0.178321	1.07711
	AURKB	-0.0153037	0.121115	0.0514717	Panlethal		DSN1	-1.73	-1.24	-1.5	Panlethal		CCND1	-2.55	-2.08	-3.16	Panlethal		PLEKHH1	3	0.626252	-0.684613	0.0590599	-0.484458	-0.356265	-0.663465	0.0543682	-0.453925	0.716189	-0.38918	-0.20613	-0.0765669	-0.27232	-0.0927352	-0.675735	0.4017	-0.675952	0.343667	-0.716662	-0.227857	-0.286034		CCDC81	-2.97268	-1.31963	0.758847	1.63399	1.50029	0.576525
	AURKB	-0.0153037	-0.0203186	-0.0227821	Panlethal		FEN1	-0.83	-0.4	-0.36	Panlethal		CUL2	-2.7	-1.49	-2.4	Panlethal		GYG2	3	1.81671	0.40574	-0.382155	1.34036	-0.363572	-0.415273	-0.331062	-0.526852	-0.438066	0.667684	-0.523208	-0.568795	-0.293491	-0.553006	-0.0174586	-0.589443	-0.461629	-0.405232	-0.58839	-0.587095	-0.58005		CASS4	-2.97265	-1.23383	-0.617112	-0.73703	0.0595698	0.179488
	AURKB	-0.0153037	-0.0203186	-0.0133628	Panlethal		FGFR1OP	-1.14	0.11	0.12	Panlethal		DSN1	-2.24	-1.34	-1.96	Panlethal		SOAT1	3	0.840082	-0.979223	-0.55683	-0.425647	-0.679276	0.243832	0.23019	1.06881	-1.32329	0.212087	-0.177483	-0.646564	-0.312977	-0.354164	0.167926	-0.167855	0.104249	-0.691023	-0.0506123	-0.360781	0.121348		NUDT21	-2.95705	-0.969594	2.40952	-0.108208	0.236958	-0.68891
	CCND1	-0.379202	-0.346124	-0.354314	Panlethal		GNL3	-1.2	-1.69	-2.57	Panlethal		FEN1	-1.07	-0.54	-0.74	Panlethal		GATB	3	0.630924	0.507104	-0.472993	-0.19304	0.134914	-0.598486	-0.467555	0.570687	-0.0674428	-0.0797829	-0.562721	-1.15881	-0.257355	-0.765182	1.03804	-0.0314682	0.272119	-0.638225	-0.141483	-0.889629	-0.587819		C2CD2	-2.94566	-1.21802	-1.19633	0.488073	-0.348784	0.908228
	CUL2	-0.0546327	-0.00871126	-0.173722	Panlethal		GNL3L	-1.34	-1.99	-1.77	Panlethal		FGFR1OP	-2.17	-0.39	-0.44	Panlethal		CS	3	-0.177097	0.788705	-0.819071	0.266502	-0.797141	-1.23462	-0.52561	-0.459302	0.813232	0.250554	-0.220012	-0.617438	-0.503602	-0.778754	0.661015	1.09413	-0.352629	0.147676	-0.105783	-1.1881	0.348616		DRC3	-2.9265	-0.565726	1.99436	-0.423698	0.637337	-0.343732
	FEN1	-0.169897	-0.0882871	0.0157301	Panlethal		HGS	-0.66	-0.71	-0.98	Panlethal		GNL3	-1.61	-2.13	-3.11	Panlethal		TAF11	3	-0.423709	1.66125	-0.930083	0.0270296	0.952815	-0.242877	0.280845	-0.887001	-0.533612	0.254196	0.138872	0.0614954	0.196049	-1.18544	-0.858355	0.00317736	0.526328	-0.248926	-1.03114	-0.482198	-0.572243		EXO5	-2.91897	-0.570318	-0.130977	-0.717074	1.74142	0.375897
	FGFR1OP	0.0363248	-0.111124	0.0540886	Panlethal		HSPD1	-1.37	-1.59	-1.88	Panlethal		GNL3L	-1.28	-1.8	-2.24	Panlethal		HDAC4	3	0.938444	0.53965	0.111256	0.00733416	-0.357034	-0.317782	-0.148226	-0.795241	0.216303	-0.343843	0.0169863	-0.436825	-0.579355	-0.369904	-0.0903133	-0.516294	-0.231074	0.157425	-0.522086	-0.845754	-0.497634		SGK494	-2.88129	-0.934304	1.57526	0.647224	0.00700669	-0.208349
	GARS	0.0878849	0.0841926	0.0698308	Panlethal		HYPK	-1.31	-1.28	-1.84	Panlethal		HGS	-1.49	-1.05	-1.84	Panlethal		KCNAB2	3	0.116144	-0.378484	-0.358308	-0.23081	-0.345678	-0.25242	-0.341036	-0.268202	-0.0834996	-0.355576	-0.170988	-0.230658	-0.31421	-0.286047	0.300693	-0.235835	-0.199973	-0.240421	-0.0276514	-0.239275	-0.275462		FAM192A	-2.87039	-0.704104	1.7353	-0.525597	-0.227781	-0.210265
	HGS	0.0164094	-0.0618392	0.0801069	Panlethal		ILF2	-2.12	-1.21	-1.11	Panlethal		HSPD1	-2.48	-2.3	-2.54	Panlethal		RAB27A	3	2.02894	-0.781035	-0.169942	-0.827323	-0.468613	0.370793	-0.443519	0.00646666	-0.585896	-0.245225	-0.179957	-0.396843	-0.530118	-0.187317	-0.0325999	-0.656504	0.00394892	-0.558782	0.416666	-0.0983381	-0.282715		MORN1	-2.86851	-0.856687	-0.956906	-0.184991	0.350129	0.372969
	HYPK	-0.0233429	-0.0689175	-0.0369113	Panlethal		IPO7	-1.43	-1.34	-1.49	Panlethal		HYPK	-1.51	-1.62	-2.25	Panlethal		PABPC1	3	-0.734115	-1.18488	0.572097	-0.579108	0.129971	-1.26759	-0.621058	-0.564295	0.412653	-0.773186	-0.559843	-0.0787372	-0.339318	0.257385	0.29752	0.523716	-0.332329	0.758548	-0.224913	0.511996	0.132348		INO80B-WBP1	-2.85357	0.289607	-0.626175	-0.293448	0.632765	0.885179
	ILF2	-0.105869	-0.0314745	0.0212704	Panlethal		KDM8	0.08	-0.41	-0.43	Panlethal		ILF2	-2.66	-1.72	-2.06	Panlethal		ZFYVE26	3	1.26361	-0.560227	0.509853	-0.676663	-0.523302	-0.181379	0.010876	-1.7433	-0.45216	-0.325632	-0.108268	0.101957	-0.650323	-0.208703	-0.412282	-1.10376	0.766357	0.169899	-0.216088	0.809928	0.13839		RP4-614O4.11	-2.84288	-0.963504	-0.44742	0.803635	-0.409758	-0.301246
	MCM3	0.0550381	0.0871447	0.0748005	Panlethal		KIF4A	-1.2	-0.42	-0.46	Panlethal		IPO7	-1.9	-1.27	-1.79	Panlethal		SCARB1	3	2.2425	-0.291436	-0.524928	-0.603623	-0.409368	-0.680855	-0.0413807	0.111224	-0.130701	0.123363	-0.628832	-0.559074	-0.538259	-0.586535	-0.100504	1.07801	-0.173321	-0.270035	-0.648082	-0.474935	-0.246664		XPA	-2.81371	-1.73946	0.0509893	-0.347893	0.916434	-0.683807
	MED14	-0.108839	0.0111062	-0.0552541	Panlethal		MCM3	-0.98	-0.89	-1.11	Panlethal		KDM8	-0.36	-0.78	-0.68	Panlethal		PPP2R3A	3	0.0734032	-0.590459	-0.586103	-0.288794	-0.0873215	0.203181	-0.374647	1.40104	-0.954926	-0.615417	-0.546625	-0.313842	0.440864	-0.39298	-0.298505	-0.381908	-0.094128	-0.912816	0.226504	0.114515	0.122319		SERINC4	-2.80558	-0.55031	0.659163	-0.552965	0.767104	0.395503
	NUP155	0.00331046	0.00532471	-0.100446	Panlethal		MED14	-1.87	-1.26	-1.9	Panlethal		KIF4A	-1.9	-0.72	-1.05	Panlethal		PAG1	3	1.53693	-0.0352494	-0.450739	-0.410235	-0.411909	-0.169122	-0.529197	0.321238	-0.314954	-0.180045	-0.365903	-0.459032	-0.518672	-0.344694	-0.439338	-0.0866773	-0.245825	-0.314396	0.163047	-0.340708	-0.421876		LGALS8	-2.784	-0.161071	-1.68867	0.194712	-0.561427	1.6302
	PGD	-0.0224738	0.279303	0.105215	Panlethal		MRPL2	-0.75	-0.51	-1.1	Panlethal		MCM3	-1.77	-1.43	-1.51	Panlethal		GPR137B	3	2.0536	-0.365453	-0.369057	-0.387077	0.0201465	-0.260998	-0.217183	0.0471563	-0.346513	-0.123991	-0.472474	-0.206156	-0.274572	-0.401453	-0.401904	-0.297567	-0.408426	-0.495312	-0.393619	-0.253654	-0.273201		TSSK3	-2.76086	-0.16033	1.39863	-0.330522	0.624032	-0.273397
	PI4KA	-0.12861	-0.149233	-0.101365	Panlethal		MRPS23	-0.15	-0.13	-0.3	Panlethal		MED14	-2.31	-1.3	-2.21	Panlethal		STX7	3	1.06272	-0.868392	-0.411164	-0.510353	-0.519724	-0.31513	-0.240163	0.356869	-0.0499461	0.239555	-0.4816	-0.492418	-0.105412	-0.169372	0.142999	-0.744815	-0.250364	0.143498	-0.490307	0.0551977	-0.412066		CFAP157	-2.75059	-0.549994	1.40332	1.19073	-0.776914	0.334314
	PLK1	-0.909563	-0.336568	-0.219178	Panlethal		MRTO4	-0.46	-1.99	-2.33	Panlethal		MRPL2	-1.49	-1.22	-1.85	Panlethal		OSTM1	3	2.46545	-0.527215	-0.691654	-0.44362	-0.637264	0.768656	-0.113395	0.261213	-0.77523	0.0446263	-0.513422	-0.584239	-0.283316	-0.598305	0.160235	-0.545202	-0.000965685	-0.622262	0.00537467	-0.167668	-0.416249		VAMP1	-2.73621	-1.00634	-0.0340743	-0.994599	1.86859	0.532804
	PLK1	-0.909563	-0.336568	-0.352371	Panlethal		NCAPG2	-0.7	-1.34	-1.53	Panlethal		MRPS23	-0.16	-0.23	-0.5	Panlethal		MEF2C	3	1.17773	-0.394915	-0.309395	-0.200885	-0.353227	0.217534	-0.374346	-0.231903	-0.255332	-0.340908	-0.275186	-0.289706	-0.275571	-0.227614	-0.322044	-0.320779	-0.277276	-0.388536	-0.0758212	-0.358177	-0.342668		DNAJB7	-2.71811	1.35989	1.68781	-0.884061	1.42716	-0.258697
	PLK1	-0.909563	-0.336568	-0.258434	Panlethal		NELFA	-0.69	-0.95	-1	Panlethal		MRTO4	-0.68	-2.43	-2.94	Panlethal		STRADB	3	0.577547	-0.339584	-0.324535	-0.231065	-0.620788	0.081734	-0.0766518	0.308259	-0.379056	0.119458	-0.355178	-0.715779	-0.233767	-0.360693	0.460562	-0.263501	-0.237171	-0.419798	-0.215154	-0.559073	-0.440817		RBL2	-2.71699	-0.782157	-0.422658	-0.334438	-0.646039	0.25837
	PLK1	-0.909563	-0.329459	-0.219178	Panlethal		NUP155	-1.76	-1.28	-1.65	Panlethal		NCAPG2	-1.12	-1.49	-2.31	Panlethal		C5orf22	3	0.718937	-0.400603	-0.351426	-0.669704	-0.0574067	-0.251878	-0.294825	-0.399596	-0.240866	-0.391541	-0.0633846	0.137663	-0.213462	-0.339942	-0.132634	0.067123	-0.435747	-0.181055	-0.525321	-0.0517434	-0.220258		SPOPL	-2.71399	-1.58541	-0.81745	0.0272093	-0.39685	2.04697
	PLK1	-0.909563	-0.329459	-0.352371	Panlethal		ORC6	-0.9	-0.95	-1.01	Panlethal		NELFA	-0.39	-1.21	-1.17	Panlethal		EPB41L3	3	1.72233	1.19336	-0.463562	-0.430373	-0.456743	-0.451762	-0.468383	-0.179807	-0.462843	-0.46548	-0.410529	-0.466385	-0.463429	-0.466945	0.358056	-0.420704	-0.444197	-0.466146	0.581293	-0.462736	-0.455012		DNHD1	-2.70998	-0.806644	1.62241	-0.955316	1.93558	-0.428465
	PLK1	-0.909563	-0.329459	-0.258434	Panlethal		PGD	-1.98	-0.66	-0.84	Panlethal		NUP155	-1.61	-1.34	-1.82	Panlethal		STARD7	3	0.787493	-0.16243	0.174445	0.0476951	0.0557424	-0.652522	-0.788849	-1.02141	1.21221	0.293069	0.257045	-0.392802	0.202144	-0.418632	0.0168172	0.684586	-0.861911	0.145713	-1.0344	-1.13129	-0.863282		RP11-468E2.4	-2.69217	-1.62736	-0.509721	-0.207137	0.325507	0.239054
	PLK1	-0.909563	-0.212148	-0.219178	Panlethal		PI4KA	-1.46	-1.57	-2.43	Panlethal		ORC6	-1.15	-0.83	-0.88	Panlethal		HADHA	3	1.04832	0.247022	-0.275492	-0.658994	-0.240889	-0.793156	-0.546358	0.482794	0.119908	0.0992554	-0.54198	-0.99091	-0.38891	0.0690119	-0.321902	0.281534	0.558957	0.0464882	-0.724113	-0.655634	-0.658177		ZNF460	-2.66305	-0.979184	1.71979	1.72992	-0.796796	-0.0331614
	PLK1	-0.909563	-0.212148	-0.352371	Panlethal		PLK1	-2.46	-2.04	-2.78	Panlethal		PGD	-2.73	-1.32	-1.26	Panlethal		EPS15	3	0.562052	-1.35747	-0.753226	-0.362552	-0.156064	-0.312177	-0.120294	-0.395611	-0.60481	-0.44555	-0.48202	-0.687546	0.123188	-0.250781	0.468384	0.447482	0.110769	-0.345935	0.361423	-0.158776	0.406027		IL18BP	-2.65783	-1.67919	1.89799	0.983504	-0.105778	-0.82885
	PLK1	-0.909563	-0.212148	-0.258434	Panlethal		PLK4	-1.73	-1.16	-1.95	Panlethal		PI4KA	-2.01	-1.77	-2.38	Panlethal		HSD17B14	3	0.319811	-0.0266034	-0.52825	-0.501287	-0.428552	-0.0725539	-0.369744	0.492602	-0.53813	0.017502	-0.0439836	-0.447896	0.0635716	-0.50212	0.180353	-0.0239249	-0.218084	-0.479383	-0.245464	-0.529143	-0.390339		TAF15	-2.64645	-1.15055	-0.278159	2.13381	-0.480687	-0.662895
	PLK4	-0.0751052	-0.0840066	-0.00119445	Panlethal		POLD2	-2.09	-1.69	-2.18	Panlethal		PLK1	-2.62	-2.36	-3.09	Panlethal		CDIP1	3	-0.0736184	1.5086	-0.860213	0.327703	-0.666471	0.0771334	-0.381849	1.12445	-1.01824	0.378029	-0.131472	-0.613231	-0.334823	-0.767218	0.159204	-0.402479	0.882564	-0.542852	-0.662082	-0.282288	-1.02387		MARCH1	-2.64087	-0.866303	1.41825	0.225985	1.87399	-0.803552
	POLD2	0.00658945	-0.0858803	-0.0305148	Panlethal		POLD3	-1.43	-0.94	-1.68	Panlethal		PLK1	-2.62	-2.36	-3.09	Panlethal		MCOLN1	3	1.51178	0.848109	-0.708091	-0.0477144	-0.102105	0.508887	-0.143249	-0.620736	-0.647108	-0.0474702	-0.165835	-0.845562	-0.495962	-0.39414	0.0150391	-0.0537578	0.186024	-0.560303	-0.562989	-0.885546	-0.47362		SPRN	-2.64028	-0.736926	3	-0.322045	0.740494	0.402188
	POLD3	-0.0332089	0.0385713	0.111916	Panlethal		PRPF40A	-1.53	-1.03	-1.19	Panlethal		PLK1	-2.62	-2.36	-3.09	Panlethal		SLC7A8	3	0.184901	-0.3157	-0.275814	-0.157579	-0.180454	-0.250492	-0.305175	-0.314772	0.328753	-0.313443	-0.309794	-0.178313	-0.296801	-0.307643	-0.291813	-0.210786	-0.292678	-0.242804	-0.306778	-0.0768897	-0.301336		BRD7	-2.63136	-1.22483	0.162337	0.854188	-0.0405163	-0.158319
	PSMC6	-0.846744	0.0690319	-0.0401181	Panlethal		PSMC6	-3.04	-2.09	-2.86	Panlethal		PLK4	-2.41	-1.8	-2.67	Panlethal		SEMA6A	3	0.560482	0.518019	-0.404276	-0.328591	-0.391222	-0.389791	-0.172455	1.05859	-0.315757	-0.338492	-0.380074	-0.392175	-0.25892	-0.416156	-0.412893	-0.0774829	-0.364343	-0.3734	-0.426644	-0.42481	-0.389681		ZNF35	-2.6252	-0.829659	2.26202	0.129935	0.174439	0.270903
	RBBP4	-0.15304	-0.0381782	-0.00593755	Panlethal		RBBP4	-1.98	-1.49	-2.01	Panlethal		POLD2	-3.06	-2.04	-2.54	Panlethal		TYRO3	3	1.92909	0.162112	-0.644092	-0.104396	-0.35415	0.132834	-0.176088	-0.243773	-0.319807	0.286516	-0.57574	-0.347081	-0.550469	-0.644872	-0.329047	-0.269044	-0.0523524	-0.260472	-0.446827	-0.620047	-0.351089		CCDC39	-2.6072	-0.433219	2.18132	-0.399196	1.03675	-0.880753
	SDHC	-0.184232	-0.0876479	-0.152124	Panlethal		RBM14	-1.18	-1.03	-1.64	Panlethal		POLD3	-2.05	-1.18	-1.59	Panlethal		CAPN3	3	1.10478	-0.272803	-0.271514	-0.270746	-0.270791	-0.270858	-0.270764	-0.27221	-0.2656	-0.270135	-0.270593	-0.26886	-0.270108	-0.269138	-0.272443	-0.267477	-0.266745	-0.2686	-0.269381	-0.256296	-0.270926		TUBE1	-2.59758	-1.02368	1.62645	-0.529963	-0.0546779	-0.634265
	SPCS2	-0.047639	0.0802847	-0.0208507	Panlethal		RBM14	-1.18	-1.03	-1.64	Panlethal		PRPF40A	-2.28	-1.27	-1.26	Panlethal		MFSD11	3	-0.0579642	0.647565	-0.360126	0.437536	0.255524	0.0587409	-0.545052	-0.438415	0.0820555	-0.466763	0.126631	-0.163145	-0.648776	-0.0104078	-0.794293	-0.339858	-0.193811	-0.347144	-0.891724	-0.177584	-0.317603		IFT122	-2.59396	-0.911415	0.751718	-0.466716	1.69582	1.66325
	SUPT16H	0.00515445	0.015802	-0.11102	Panlethal		RBM19	-0.48	-0.46	-0.88	Panlethal		PSMC6	-2.87	-2.3	-2.76	Panlethal		SORBS1	3	0.541586	0.00816267	-0.245541	-0.39196	-0.331575	-0.307319	-0.198641	-0.0957519	-0.0285519	-0.140198	-0.257303	-0.352424	-0.179954	-0.286873	-0.390091	-0.23257	-0.294457	-0.221578	-0.350262	-0.346818	-0.285114		EWSR1	-2.58543	-0.0679806	1.06561	-0.794592	0.835	-0.000538999
	SUPT16H	0.00515445	0.015802	-0.161407	Panlethal		RNMT	-0.71	-1	-1.32	Panlethal		RBBP4	-2.72	-1.95	-2.93	Panlethal		CREM	3	0.524402	-0.344714	-0.441511	-0.126742	-0.151462	-0.463764	-0.149399	0.165452	-0.651756	0.0540484	-0.335813	-0.399697	0.338615	-0.536832	-0.127875	-0.525989	0.474517	-0.437021	0.144615	-0.761824	-0.431478		SLC51A	-2.56859	-0.399938	0.267338	-0.831957	-0.573173	0.919644
	SUPT16H	0.00515445	0.015802	-0.0329836	Panlethal		RPN2	-0.59	-0.96	-0.71	Panlethal		RBM14	-1.78	-1.51	-1.89	Panlethal		TIMM13	3	0.260679	0.89155	-0.739342	0.167807	0.188692	-0.809366	-0.0965712	-0.538827	0.241984	0.212084	-0.549639	-0.695578	-0.738103	-0.810529	0.826056	0.283256	0.525329	-0.460784	-0.222274	-1.22905	-0.384613		CCDC109B	-2.56064	-1.02171	-1.64951	-0.28334	0.536211	1.26325
	SUPT16H	0.00515445	0.165821	-0.11102	Panlethal		SDHC	-2.06	-1.22	-1.68	Panlethal		RBM14	-1.78	-1.51	-1.89	Panlethal		BCL2L13	3	1.13477	-0.733457	-0.0287724	-0.785326	-0.431809	-0.0710719	-0.65853	0.666239	-0.559525	-0.38263	-0.413554	0.521801	-0.505407	-0.286145	-0.0647712	-0.223547	-0.464436	-0.545187	-0.0775768	0.328321	-0.349356		KCNJ14	-2.54518	-0.747606	-0.273464	1.94093	-0.223098	-0.244808
	SUPT16H	0.00515445	0.165821	-0.161407	Panlethal		SMG5	-1.45	-1.07	-1.44	Panlethal		RBM19	-0.6	-0.64	-1.07	Panlethal		HPS4	3	1.57555	0.246362	-0.442335	-0.0807706	-0.631975	-0.418636	-0.260959	0.507384	-0.304701	-0.092074	-0.348917	-0.141419	-0.542783	-0.450742	-0.654487	-0.523691	-0.463137	-0.197414	-0.338848	-0.155715	-0.214226		EFCAB10	-2.53274	0.000368705	2.83824	-0.559326	0.568175	0.0247033
	SUPT16H	0.00515445	0.165821	-0.0329836	Panlethal		SNRNP40	-0.91	-1.03	-0.49	Panlethal		RNMT	-0.92	-1.34	-1.62	Panlethal		SRRD	3	1.92881	0.231328	-0.351294	-0.236643	-0.516166	-0.338376	-0.31593	0.823478	-0.545232	0.383443	-0.345319	-0.175926	-0.454803	-0.824594	-0.93101	-0.169305	-0.26684	-0.477733	-0.295906	-0.500341	-0.203862		ISY1	-2.5317	-0.404727	-0.337963	-0.0475224	0.304111	-0.84879
	SUPT16H	0.00515445	-0.0219719	-0.11102	Panlethal		SPCS2	-1.38	-1.11	-1.26	Panlethal		RPN2	-0.9	-1.01	-0.89	Panlethal		SAMM50	3	1.66069	0.133948	-0.286838	-0.321192	-0.269273	-0.394357	-0.375639	0.0657057	-0.204912	0.00937328	-0.656081	-0.552576	-0.104888	-0.309548	-0.942068	-0.65251	-0.00584091	-0.199057	0.227562	-0.519264	-0.185484		LHX4	-2.52666	-0.426277	2.54372	0.675199	0.539901	0.418242
	SUPT16H	0.00515445	-0.0219719	-0.161407	Panlethal		SRP19	-0.92	-1.03	-0.83	Panlethal		SDHC	-2.52	-1.54	-2.57	Panlethal		TXN2	3	1.41496	-0.283498	-0.01561	0.442665	0.307056	-0.00348653	-0.452194	-0.00834059	0.0876386	0.375271	-0.992168	-0.271867	-0.81496	-0.74114	-1.28461	-0.363649	0.298615	0.0643062	-0.70545	-0.64692	-0.0409824		ODF2	-2.51577	-0.611311	-0.398501	-0.779794	1.62898	1.38794
	SUPT16H	0.00515445	-0.0219719	-0.0329836	Panlethal		SUPT16H	-2.18	-1.74	-2.55	Panlethal		SMG5	-2.02	-1.84	-2.02	Panlethal		FOXRED2	3	1.38266	0.774309	-0.741324	0.431314	0.183735	-0.212002	-0.197005	-0.977444	-0.585582	-0.094469	-0.194014	-0.532839	-0.45718	-0.925375	-0.641357	1.36842	0.229106	-0.209391	-0.244019	-0.990419	-0.690393		FAM9C	-2.51534	-0.0296094	1.63112	-0.523534	1.2231	0.152928
	TIMM9	0.0196159	-0.151217	0.067275	Panlethal		TIMM9	-0.28	-0.43	-0.51	Panlethal		SNRNP40	-1.88	-1.58	-1.11	Panlethal		ST13	3	1.01959	0.942931	0.0752929	0.649935	-0.156827	-0.397536	-0.508049	0.528015	-0.565193	0.572216	-0.847139	-0.31652	-0.416417	-1.1593	-0.21953	-1.17485	0.373658	0.104077	-0.753491	-0.655421	-0.56604		SPDYE16	-2.51485	-0.26235	1.98654	1.68279	-0.394191	0.44654
	AURKB	0.0426206	-0.0308525	-0.0227821	Panlethal		TOP3A	-1.3	-1.11	-1.48	Panlethal		SPCS2	-1.51	-1.4	-1.82	Panlethal		RABGGTA	3	0.485575	-0.458183	1.22353	-0.75459	0.741507	-1.0909	-0.506017	-1.30423	0.275351	-0.574947	-0.0352826	-0.103149	-0.108955	-0.227845	-1.38412	-0.0252252	-0.400782	0.192276	0.0771474	1.23105	-0.483286		MT-ND6	-2.50227	-0.52955	-0.507003	0.314698	-0.452864	0.736219
	AURKB	0.0426206	-0.0308525	-0.0133628	Panlethal		USPL1	-1.01	-0.93	-0.96	Panlethal		SRP19	-1.37	-1.02	-1.45	Panlethal		CTSZ	3	1.18584	-1.38752	0.212751	-1.30091	-0.20454	-1.14334	-0.0473035	1.05434	-0.167282	0.0909879	-0.577521	-0.504838	-0.120449	0.640126	-0.156131	-0.569956	-0.856142	-0.307358	0.506011	0.199706	0.148318		RP11-192H23.4	-2.49101	-0.840134	1.30167	0.602201	-0.397106	-0.241447
	AURKB	0.0426206	-0.0308525	0.0514717	Panlethal		ACAP1	0.24	0.09	0.11	nonPanlethal		SUPT16H	-2.25	-2.16	-2.44	Panlethal		TCFL5	3	1.2319	-1.01594	-0.486082	-0.15955	0.0553439	-0.329396	-0.403332	-0.467109	-0.215553	-0.69204	-0.476901	0.0508147	-0.349593	-0.261212	0.210562	-0.441157	0.198504	-0.13268	-0.114563	-0.0629056	-0.18899		ERMAP	-2.49067	-1.73594	-1.90936	-0.170646	0.702354	0.307995
	AURKB	0.0426206	0.121115	-0.0227821	Panlethal		AEN	-0.25	-0.16	-0.42	nonPanlethal		SUPT16H	-2.25	-2.16	-2.44	Panlethal		NDUFAF5	3	0.227667	0.634529	-0.557041	-0.555164	-0.198457	-0.516642	0.106096	-0.370432	0.0877102	0.261687	-0.575676	-0.657724	-0.612073	-1.01881	0.231794	-0.0932703	-0.577302	-0.0237297	0.0958399	-0.396947	0.451797		MVD	-2.48835	-0.645265	-1.21612	0.239872	-0.558945	1.07259
	AURKB	0.0426206	0.121115	-0.0133628	Panlethal		AKAP8	0.17	-0.1	0.03	nonPanlethal		SUPT16H	-2.25	-2.16	-2.44	Panlethal		CDS2	3	0.481828	0.347693	-0.757561	-0.479709	-0.877383	0.0970473	0.133952	0.927407	-0.803928	-0.271055	-0.531637	-1.32864	-0.268689	-0.313638	0.303927	0.0842726	-0.0724548	-0.529862	0.182686	-0.4059	0.261227		PNISR	-2.48258	-1.16626	2.48597	-0.50457	1.72456	-0.572674
	AURKB	0.0426206	0.121115	0.0514717	Panlethal		AMACR	0.27	0.06	0.35	nonPanlethal		TIMM9	-1.15	-0.95	-1.12	Panlethal		LAMA1	3	2.08283	-0.218853	-0.404457	-0.410466	-0.410546	-0.268369	-0.403736	-0.193254	-0.405458	-0.398247	-0.396965	-0.391116	-0.370966	-0.412309	0.700473	-0.359108	-0.110848	-0.409344	-0.245894	-0.340439	-0.348131		RNF32	-2.45166	-0.840631	-0.103698	1.33002	-1.37318	0.021912
	AURKB	0.0426206	-0.0203186	-0.0227821	Panlethal		BIVM	0.21	0.27	0.27	nonPanlethal		TOP3A	-2.86	-2.07	-2.73	Panlethal		GPR143	3	0.422228	-0.258021	-0.254274	-0.256912	-0.231652	-0.257935	-0.171562	-0.253046	-0.255878	-0.256793	-0.251442	-0.252842	-0.181876	-0.249709	-0.248847	-0.215211	-0.257439	-0.257913	-0.242064	-0.252142	-0.247512		MAP3K4	-2.44167	-1.33283	0.316795	-0.656616	0.412436	-0.6611
	AURKB	0.0426206	-0.0203186	-0.0133628	Panlethal		CBS	0.16	0.18	0.09	nonPanlethal		USPL1	-1.12	-1.2	-1.09	Panlethal		RENBP	3	1.29439	-0.105667	-0.290458	-0.22085	-0.293702	-0.289883	-0.269468	-0.283041	-0.284802	-0.292423	-0.283653	-0.29348	-0.291496	-0.292349	-0.300081	-0.276514	-0.293702	-0.285155	-0.274066	-0.291162	-0.297986		SPDYE6	-2.43066	-0.270242	2.25986	2.05491	-0.522266	0.201923
	AURKB	0.0426206	-0.0203186	0.0514717	Panlethal		COMMD4	-0.47	-0.29	-0.4	nonPanlethal		ACAP1	0.26	0	0.24	nonPanlethal		CAB39L	3	0.0808975	-0.460443	-0.440166	-0.438634	0.619804	-0.225504	-0.414212	-0.19919	0.716682	-0.452242	-0.383842	-0.583724	-0.171614	-0.0586055	-0.644644	1.13618	-0.515955	-0.491533	-0.524336	-0.302465	-0.230912		DNAH17	-2.43004	-0.755488	2.54563	0.420055	0.228129	0.256918
	CCDC174	0.0451577	-0.031873	0.0910695	Panlethal		CYP2C8	0.15	-0.03	0.04	nonPanlethal		AEN	-0.48	-0.22	-0.38	nonPanlethal		ACP5	3	2.46106	-0.320277	-0.312576	-0.333091	-0.318665	-0.236123	-0.327312	-0.314265	-0.321656	-0.323763	-0.322384	-0.294958	-0.32539	-0.318324	-0.332472	-0.322198	-0.32866	-0.324646	-0.256282	-0.113044	-0.327312		LIME1	-2.42914	-0.987423	0.212051	0.0903608	-0.798616	0.133368
	GNL3	-0.0328733	-0.00416164	-0.183945	Panlethal		DMTF1	-0.32	-0.13	0.1	nonPanlethal		AKAP8	0.08	-0.18	-0.12	nonPanlethal		HSF4	3	0.119689	1.22716	-0.799453	-0.45753	0.00784276	-0.539578	-0.40171	0.561168	-0.136136	-0.553653	0.115981	0.293877	-0.615378	-0.0391889	-0.709029	-0.143414	-0.41146	-0.332639	-0.406791	-0.305999	-0.448124		PHC3	-2.40796	-0.912342	-0.997934	-0.125875	-0.761639	0.179996
	MRPL2	-0.03341	-0.0590876	-0.123454	Panlethal		DSG3	0.1	0.1	-0.06	nonPanlethal		AMACR	0.37	0.22	0.24	nonPanlethal		LONP2	3	0.990812	-0.674242	-0.682309	-1.03605	0.182309	0.0894088	-0.389452	-0.517209	0.113357	-0.737461	-0.423649	-0.353936	-0.477431	-0.40995	1.01811	-0.10177	-0.412944	0.474304	0.0180718	-0.364185	-0.141346		UCP3	-2.39905	-1.41795	2.07227	0.729878	1.28341	0.0885135
	MRTO4	0.00406084	0.0812987	-0.0155606	Panlethal		DUSP7	0.19	0.19	0.16	nonPanlethal		BIVM	0.19	0.38	0.45	nonPanlethal		NAGPA	3	1.7964	-0.974512	-0.0711957	-0.710569	-0.411148	0.149801	-0.0392325	0.533908	0.176711	0.442632	-0.577883	-0.734075	-0.728143	-0.382809	0.473606	-0.753187	-0.640382	0.0446845	-0.0012282	-0.401702	-0.687503		RP11-296A16.1	-2.37823	-1.28617	-0.693043	0.704303	-0.147886	2.98175
	NELFA	-0.121917	-0.13512	0.0975007	Panlethal		DUSP9	0.44	0.2	0.25	nonPanlethal		CBS	0.32	0.34	0.23	nonPanlethal		CLCN7	3	1.02451	-0.280493	-0.191415	-0.370754	-0.165119	-0.204248	-0.17172	-0.0531223	-0.221256	-0.317902	-0.359057	-0.462473	-0.322523	-0.301401	0.311144	-0.676044	-0.271053	-0.263546	-0.203649	-0.33468	-0.396205		CCDC57	-2.35588	-0.910351	1.58971	0.472369	-0.136069	1.35814
	ORC6	0.0140515	0.107105	-0.107268	Panlethal		ERLEC1	-0.09	-0.13	-0.12	nonPanlethal		COMMD4	-0.49	-0.52	-0.48	nonPanlethal		GGA2	3	0.402484	0.268928	-0.475645	0.325576	-0.401939	-1.05714	0.089669	0.0564838	-0.143501	-0.171097	-0.239098	-0.479371	0.0404151	-0.702586	-0.138844	-0.291787	0.851067	-0.0413254	-0.638893	-0.423014	-0.851395		SHB	-2.34273	-1.3721	-1.24227	0.271795	-1.02292	0.575757
	PLK1	-0.677342	-0.336568	-0.219178	Panlethal		FADS1	-0.6	-0.08	-0.12	nonPanlethal		CYP2C8	0.15	-0.01	0.18	nonPanlethal		BFAR	3	1.87711	-0.0408288	-0.0936153	-0.805623	-0.619669	-0.186003	-0.296311	0.965084	-0.538042	-0.477236	-0.628708	-0.631925	0.0471413	-0.300027	0.331396	-1.23229	-0.0514314	-0.132152	-0.0638691	-0.207186	-0.397444		IFT80	-2.3326	-0.689073	0.25667	-0.394829	-0.146481	-0.570539
	PLK1	-0.677342	-0.336568	-0.352371	Panlethal		GGACT	0.23	0.25	0.07	nonPanlethal		DMTF1	-0.76	-0.37	-0.12	nonPanlethal		ZNF106	3	0.934174	-0.397914	-0.230819	-0.0790968	-0.333757	-0.205968	-0.383196	-0.37171	-0.249991	-0.360224	-0.324018	-0.201121	-0.330657	-0.354328	-0.147337	-0.394682	-0.068637	-0.257591	-0.0540282	-0.186534	-0.30585		AKTIP	-2.32861	-1.51221	-1.28898	0.855037	-1.14301	1.95154
	PLK1	-0.677342	-0.336568	-0.258434	Panlethal		GNB4	0.19	-0.07	-0.16	nonPanlethal		DSG3	0.3	0.16	0.16	nonPanlethal		VPS18	3	1.4271	-0.228448	-0.7049	-0.314839	-0.106844	0.316758	0.121202	-0.429574	-0.382108	0.0261464	-0.488612	-0.798408	-0.221022	-0.389968	0.258957	-0.633299	0.177641	-0.407419	-0.20815	-0.453214	-0.511262		CHD2	-2.32431	-1.68783	1.04135	-0.27896	-0.554394	-0.284935
	PLK1	-0.677342	-0.329459	-0.219178	Panlethal		GTSF1	0.14	0.05	0.14	nonPanlethal		DUSP7	0.27	0.34	0.23	nonPanlethal		INTS9	3	1.66376	1.53227	-0.700688	-0.0901342	-0.766949	-0.0939709	0.315312	-0.72599	-0.0804906	-0.773897	-0.325106	-0.201399	-0.38919	-0.521089	-0.81579	-0.0482416	0.65906	-0.229085	-0.320751	-0.953911	-0.39873		DYNLT3	-2.323	2.92576	-1.23033	-0.666926	-0.091776	-0.194182
	PLK1	-0.677342	-0.329459	-0.352371	Panlethal		IFRD2	-0.08	0.15	0	nonPanlethal		DUSP9	0.57	0.45	0.21	nonPanlethal		LAPTM4B	3	0.196524	-0.104479	-0.166683	-0.629337	0.0107427	-0.469317	0.469251	0.398679	-0.743767	-0.047059	-0.259934	-0.219035	0.513782	-0.693555	-0.243848	-0.813887	-0.14872	-0.328606	-0.533939	-0.1745	-0.173276		DYNLT1	-2.31652	-1.74608	1.2848	-0.329505	-1.04923	0.470759
	PLK1	-0.677342	-0.329459	-0.258434	Panlethal		IPP	0.06	0.15	0.3	nonPanlethal		ERLEC1	-0.28	-0.11	-0.15	nonPanlethal		ARMC1	3	-0.207621	-1.24044	-0.204129	1.21832	0.0714548	0.12108	-0.788573	-0.0356061	-0.836841	-0.644306	0.238765	-0.868663	-0.227413	-0.567078	-0.035315	0.991926	-0.20767	-0.233041	0.215771	-0.163866	-0.298626		PCNX2	-2.31308	-0.837302	2.76745	0.591026	-1.20554	-0.0716339
	PLK1	-0.677342	-0.212148	-0.219178	Panlethal		KCTD20	-0.11	0.01	-0.2	nonPanlethal		FADS1	-0.22	0.16	-0.21	nonPanlethal		UBXN8	3	1.07153	0.404722	0.0969262	0.0986076	-0.632137	-0.0771248	0.00699427	-0.196313	-0.261889	-0.265732	-0.581455	-0.592552	-0.384921	-0.84832	0.207996	0.492492	-0.2849	-0.0841867	-0.323044	-1.094	-0.676431		CXCR5	-2.31275	-1.10781	-1.1377	1.21296	-0.691211	1.16278
	PLK1	-0.677342	-0.212148	-0.352371	Panlethal		KLHL24	0.04	0.03	0	nonPanlethal		GGACT	0.28	0.3	0.17	nonPanlethal		ASAH1	3	1.36951	-0.342718	-0.240064	-0.44982	-0.228679	-0.195566	-0.0659518	-0.273127	-0.219042	-0.272329	-0.345017	-0.290098	-0.248748	-0.336596	-0.503087	-0.033522	-0.388566	-0.11296	-0.330925	-0.346911	-0.309152		TEN1-CDK3	-2.30763	-1.43331	2.96565	-0.111159	0.712631	0.193213
	PLK1	-0.677342	-0.212148	-0.258434	Panlethal		LYL1	0.23	0.05	0.11	nonPanlethal		GNB4	0.23	-0.21	-0.29	nonPanlethal		TUBB4A	3	0.966817	0.136544	-0.377033	0.0616084	-0.366508	-0.31366	-0.0954201	-0.293902	-0.380906	-0.154639	-0.337011	-0.360474	-0.0175093	-0.37316	-0.31439	-0.28638	-0.269204	-0.378548	-0.3662	-0.375686	-0.3717		SLC9A7	-2.27432	-1.13579	-1.64754	0.227328	-0.534359	0.864933
	RBM14	-0.16953	0.116199	0.0485771	Panlethal		MBD5	0.07	0.21	0.39	nonPanlethal		GTSF1	0.05	-0.18	0.16	nonPanlethal		ATP6V0A4	3	0.723213	-0.354438	-0.0746836	-0.351105	-0.0848779	-0.323463	-0.273864	-0.098993	-0.329148	-0.230538	-0.299938	-0.325227	-0.290331	-0.288371	-0.163687	-0.364436	-0.33993	-0.284058	-0.0742916	-0.291116	-0.23936		AVIL	-2.27119	-1.41844	0.6707	0.681386	2.59634	0.864119
	RNMT	-0.0633465	-0.0171899	0.0748723	Panlethal		MGAT4B	-0.26	-0.19	-0.22	nonPanlethal		IFRD2	-0.17	0.12	0.13	nonPanlethal		SNX8	3	0.96647	-0.759639	-0.214554	-0.509792	-0.263712	0.0483185	-0.450443	-0.0477738	-0.326399	0.0330686	-0.40376	-0.455789	-0.454605	-0.26077	0.995966	-0.637461	-0.102817	0.0182493	-0.255388	-0.423531	-0.523643		RSPRY1	-2.25147	-1.53625	2.79268	-0.733297	-0.0647098	-0.521158
	RPN2	-0.0584913	-0.0322475	-0.178588	Panlethal		MINK1	0.19	0.06	0.16	nonPanlethal		IPP	0.15	0.14	0.23	nonPanlethal		WASL	3	1.11843	-0.543852	0.358006	-0.775297	0.0247728	-0.246203	-0.686068	0.358006	0.108021	0.0283611	-0.240223	-0.700421	-0.337645	0.427021	-0.0731278	-1.23101	-0.8726	0.252031	-0.399722	-0.526509	0.16364		TMOD4	-2.24497	-1.46513	1.04021	-0.297831	0.133953	-0.0926106
	SUPT16H	0.0590602	0.015802	-0.11102	Panlethal		MYO5A	-0.07	-0.03	-0.06	nonPanlethal		KCTD20	-0.22	0.04	-0.11	nonPanlethal		TYRP1	3	-0.202155	-0.213738	-0.213896	-0.213895	-0.21385	-0.213392	-0.213808	-0.213935	-0.213857	-0.213825	-0.213814	-0.213729	-0.213824	-0.213877	-0.212886	-0.213827	-0.213863	-0.213828	-0.213729	-0.213678	-0.213797		SLC25A38	-2.23569	-0.0985925	0.132911	0.488542	-0.179818	-0.183192
	SUPT16H	0.0590602	0.015802	-0.161407	Panlethal		NEK9	0.25	0.13	0.16	nonPanlethal		KLHL24	0.18	-0.12	-0.17	nonPanlethal		ENO3	3	-0.369696	0.979834	-0.464339	-0.242263	-0.349834	-0.388722	-0.157656	-0.25439	-0.229962	-0.00826968	-0.113088	-0.150861	-0.174382	-0.345339	-0.461307	-0.201005	-0.028167	-0.265053	-0.298087	-0.377397	-0.381021		HCG27	-2.23527	-1.46563	-1.03717	-0.638864	0.989276	-1.12604
	SUPT16H	0.0590602	0.015802	-0.0329836	Panlethal		PAX6	0.1	0.29	0.23	nonPanlethal		LYL1	0.05	-0.2	0.14	nonPanlethal		SLC25A11	3	1.41945	-0.314393	-1.0384	-0.220883	0.175585	0.136618	-0.0675065	-0.629586	-0.396519	-0.558731	-0.0877547	-0.23728	-0.25311	-1.09544	-0.196529	1.05433	0.112264	-0.430219	0.130105	-0.426764	-0.738445		KMT2A	-2.23247	-1.50432	1.37168	-0.436042	2.26454	-1.07283
	SUPT16H	0.0590602	0.165821	-0.11102	Panlethal		PTPN12	0.35	0.22	0.2	nonPanlethal		MBD5	0.26	0.14	0.41	nonPanlethal		VAT1	3	1.90868	-0.320772	-0.386155	-0.430382	-0.47476	-0.213329	-0.100219	0.189368	-0.688659	-0.0355506	-0.372853	-0.65371	-0.287118	-0.4024	0.760138	-0.631149	-0.14697	-0.292398	-0.0488254	-0.6558	-0.409462		AGAP5	-2.23109	-1.39361	0.94261	0.0215384	-0.0151979	0.69983
	SUPT16H	0.0590602	0.165821	-0.161407	Panlethal		PTPN9	0.24	0.01	0.15	nonPanlethal		MGAT4B	-0.46	-0.13	-0.2	nonPanlethal		DUSP3	3	0.276549	-1.17475	-0.144041	-0.689566	-0.572734	0.0100223	-0.0152135	0.612673	-0.619698	0.420767	-0.410229	-0.450923	0.0339002	-0.360368	1.11909	-0.269338	-0.104388	-0.225882	-0.21701	-0.711543	-0.403099		TMEM216	-2.21761	-1.64865	0.233249	2.05889	-0.856395	-0.00895046
	SUPT16H	0.0590602	0.165821	-0.0329836	Panlethal		RAD23A	0.07	-0.27	-0.21	nonPanlethal		MINK1	0.31	0.05	0.14	nonPanlethal		SLC16A6	3	0.187462	-0.24712	-0.221104	-0.253297	-0.193672	-0.243565	-0.239178	-0.235295	-0.230277	-0.238802	-0.227752	-0.235071	-0.230277	-0.225418	-0.243021	-0.204835	-0.245019	-0.222734	-0.228471	-0.246433	-0.234991		SUSD1	-2.21559	-1.68492	0.662554	0.980191	-0.463289	-1.42629
	SUPT16H	0.0590602	-0.0219719	-0.11102	Panlethal		REEP3	0.25	0.02	0.15	nonPanlethal		MYO5A	-0.17	-0.09	-0.02	nonPanlethal		PRKAR1A	3	2.1795	0.021333	-0.437764	-0.668869	-0.273936	0.104593	-0.317964	-0.264973	-1.00989	-0.110337	-0.0857858	-0.724533	-0.0834463	0.0465969	-0.159079	-0.649274	0.522922	-0.272946	-0.533462	-0.314213	-0.485024		PHOSPHO2	-2.20105	-1.13346	2.33617	0.413067	-0.321878	0.132616
	SUPT16H	0.0590602	-0.0219719	-0.161407	Panlethal		SDF4	0.16	-0.01	0.04	nonPanlethal		NEK9	0.31	0.23	0.4	nonPanlethal		TMEM33	3	0.812647	-0.347833	-0.727552	-1.04886	-0.545174	-0.846096	0.0384225	-0.88511	0.685573	-0.320391	-0.138188	-0.294627	-0.307736	0.830931	-0.242993	1.05963	-0.672353	0.294109	-0.811837	0.336828	-0.426455		SLC16A13	-2.19889	-1.08985	-1.91384	0.0110711	-0.439918	0.281185
	SUPT16H	0.0590602	-0.0219719	-0.0329836	Panlethal		SLC25A13	0.12	0.22	0.16	nonPanlethal		PAX6	0.21	0.23	0.48	nonPanlethal		INPP4B	3	1.49497	-0.784181	0.135597	-0.585544	-0.126465	-0.491629	-0.50147	-0.706023	-0.230676	-0.640721	-0.439325	-0.133376	-0.397999	0.596326	-0.571664	-0.329682	-0.184685	-0.0790526	-0.506817	0.382216	0.274137		KIAA1147	-2.18268	-0.963223	0.450741	1.54092	-0.706452	1.48631
	TOP3A	-0.0287072	0.096961	-0.0131818	Panlethal		ST7	-0.14	-0.01	-0.02	nonPanlethal		PTPN12	0.49	0.38	0.24	nonPanlethal		SNX25	3	0.344605	-0.249348	-0.36803	-0.395615	-0.514904	0.0291263	-0.0788588	0.285398	-0.11075	-0.0771095	-0.452333	-0.561529	-0.281104	-0.581309	1.04298	-0.428179	-0.128983	-0.472181	-0.129454	-0.600283	-0.414454		CIDEB	-2.16996	-0.437622	-0.224335	1.54272	-0.629829	0.622614
	USPL1	0.0509672	0.174895	0.218616	Panlethal		SYTL4	0.04	0.14	0.31	nonPanlethal		PTPN9	0.42	0.09	0.1	nonPanlethal		CRYAB	3	-0.0897362	-0.259902	-0.255161	-0.249789	-0.250403	-0.216721	-0.221705	0.246957	-0.258066	-0.233805	-0.259606	-0.25521	-0.133763	-0.2606	-0.245355	-0.259435	-0.247863	-0.259742	-0.250429	-0.23267	-0.256539		TCTE3	-2.16917	-1.56211	0.893153	0.871401	0.415942	-0.79686
	AURKB	0.0023002	-0.0308525	-0.0227821	Panlethal		TAB1	-0.04	-0.23	-0.23	nonPanlethal		RAD23A	-0.14	-0.24	-0.36	nonPanlethal		ST3GAL4	3	1.78499	-0.307432	-0.361469	-0.265675	-0.072694	-0.206748	-0.387917	-0.39158	-0.331677	-0.395637	-0.270411	-0.265452	-0.398599	-0.118234	-0.28067	-0.28418	-0.337366	-0.368379	-0.313269	-0.294919	-0.129224		AP000769.1	-2.16726	-1.09592	-0.589655	0.598696	-0.238063	0.73748
	AURKB	0.0023002	-0.0308525	-0.0133628	Panlethal		TRAF7	0.06	-0.08	0.03	nonPanlethal		REEP3	0.43	0.03	0.22	nonPanlethal		COMMD9	3	0.47139	0.0196942	-0.476248	0.419652	0.107103	-0.0208294	-0.688573	0.436757	-0.470546	0.248935	-0.349117	-1.18989	-0.493494	-0.444112	1.25778	-0.542028	-0.143908	-0.127369	-0.209264	-0.672363	-0.903347		ITPR3	-2.14171	-0.0991134	-2.19539	1.7931	-0.748355	0.0855213
	AURKB	0.0023002	-0.0308525	0.0514717	Panlethal		TRAP1	0.02	-0.43	-0.23	nonPanlethal		SDF4	0.26	0.07	0.18	nonPanlethal		CD81	3	1.02535	0.125294	-0.624749	-0.673705	-0.423425	0.448906	0.25554	0.791586	-0.1928	-0.367211	-0.947449	-0.887272	-0.0383002	-1.29584	-0.167088	0.0475707	-0.202212	-0.140161	-0.198158	0.105553	-0.406067		BCAR1	-2.13843	-0.512985	-0.680855	0.0902239	-0.00524903	-0.550356
	AURKB	0.0023002	0.121115	-0.0227821	Panlethal		TTC23	0.13	-0.03	0.08	nonPanlethal		SLC25A13	0.02	0.33	0.17	nonPanlethal		SOX6	3	1.12455	-0.347754	-0.345103	0.763721	-0.347925	-0.292505	-0.291564	-0.270696	-0.350405	-0.171146	-0.333728	-0.321669	-0.290367	-0.338432	-0.347497	-0.32184	-0.351773	-0.296183	-0.348524	-0.319445	-0.349037		TUBA3D	-2.1313	-1.34868	1.68121	-0.31723	0.700039	-0.187009
	AURKB	0.0023002	0.121115	-0.0133628	Panlethal		USF1	-0.09	0.2	0.13	nonPanlethal		ST7	-0.08	0.02	-0.19	nonPanlethal		RAB5B	3	0.683236	-1.0497	-0.727616	-0.622184	0.441022	-0.37694	-0.680663	0.188822	-0.427519	-0.298959	-0.571233	-0.764979	0.20482	-0.183219	-0.0360272	1.33987	-0.132863	-0.298686	-0.567084	0.0511449	0.0619762		RFFL	-2.12488	-1.61955	-1.08943	0.955807	-1.66252	-0.318539
	AURKB	0.0023002	0.121115	0.0514717	Panlethal		VWCE	-0.39	-0.11	-0.04	nonPanlethal		SYTL4	0.32	0.3	0.4	nonPanlethal		GNPTAB	3	2.19421	-0.761192	-0.268317	-0.667731	-0.367944	-0.360455	-0.294687	0.567888	-0.293119	-0.332413	-0.374563	-0.275737	-0.337673	-0.743427	0.416288	-0.257065	-0.583187	-0.227944	-0.118911	-0.358713	-0.0979407		PRSS53	-2.11341	-0.841149	0.446752	-0.877076	0.582009	0.319525
	AURKB	0.0023002	-0.0203186	-0.0227821	Panlethal		XRRA1	-0.24	0.22	0.29	nonPanlethal		TAB1	-0.16	-0.15	-0.26	nonPanlethal		NT5DC3	3	0.727324	-0.22523	0.432974	-0.0294019	-0.667417	-0.0812551	0.0246578	-0.0243269	0.205372	-0.175804	-0.170509	-0.595595	-0.556981	-0.477546	-0.198532	-0.205703	-0.408702	-0.220045	-0.425913	-0.735929	-0.388182		MAMDC4	-2.11148	-0.950696	1.79884	-0.885718	0.941689	0.115024
	AURKB	0.0023002	-0.0203186	-0.0133628	Panlethal		ZDHHC17	0.45	0.23	0.43	nonPanlethal		TRAF7	0.01	-0.24	-0.09	nonPanlethal		MAPK14	3	-0.160994	-1.33496	-1.53493	0.028901	0.154039	0.0431763	-0.258848	-0.330109	0.193699	0.679747	-0.334254	-0.519831	-0.0162846	-0.632421	0.377032	-0.887303	0.421412	0.669386	-0.319633	-0.203129	0.280962		LNX1	-2.10798	-0.910501	0.118828	-0.233329	-0.506877	2.47077
	AURKB	0.0023002	-0.0203186	0.0514717	Panlethal		ZFP64	0.18	-0.01	-0.08	nonPanlethal		TRAP1	-0.12	-0.44	-0.25	nonPanlethal		PHACTR1	3	0.693788	-0.0966364	-0.272543	-0.257949	-0.267534	-0.253202	-0.264473	-0.251384	-0.271271	-0.263312	-0.262353	-0.265988	-0.261726	-0.273684	-0.240911	-0.267019	-0.267988	-0.269301	-0.23171	-0.266938	-0.269907		BRICD5	-2.09344	-0.684857	3	-0.693558	0.62398	0.66997
	DSN1	-0.0526016	-0.195138	-0.139692	Panlethal		A1BG	0.24	0.04	0.1	N		TTC23	0.43	0.02	0.23	nonPanlethal		BAG2	3	-0.531214	-0.769648	-0.547917	0.409478	-1.26728	0.0400818	0.0536571	0.265938	-0.140923	0.647047	-0.094607	0.0606444	0.0834697	-0.472721	1.93684	-1.01361	0.179562	-0.22171	-0.155696	-0.837658	-0.919643		KCNMB3	-2.09081	-0.918406	-0.0643165	-0.307346	0.734941	0.306037
	GNL3L	-0.0546941	-0.0524794	-0.0218184	Panlethal		A1CF	-0.12	-0.08	-0.03	N		USF1	-0.54	0.13	-0.06	nonPanlethal		E2F3	3	0.51333	1.62416	-0.807967	0.27387	-0.144452	-0.151424	0.0204007	-0.608906	-0.516706	0.0271773	0.22057	-0.763985	-0.0971463	-0.461907	0.333621	-0.711336	0.329255	-0.279331	-0.746652	-1.30937	-0.302137		TMED6	-2.08674	-0.545692	1.10837	-0.138482	-0.407465	-0.613872
	HSPD1	-0.0633565	0.0253118	0.0887737	Panlethal		A2M	0.23	0.16	0.22	N		VWCE	-0.35	0.16	0.15	nonPanlethal		DUSP22	3	1.03108	-1.3741	-0.198171	-0.459495	0.0242205	-0.461999	-0.105096	0.212499	-0.362727	-0.0676028	0.138765	-0.267148	0.0388671	-0.410047	-0.332369	-0.784601	-0.0729858	-0.214007	-0.359597	0.386882	-0.355967		WDR27	-2.07785	-0.723058	3	0.543802	1.54459	-0.995618
	IPO7	-0.0897109	-0.00315201	-0.0924152	Panlethal		A2ML1	0.17	0.07	-0.06	N		XRRA1	0.16	0.03	0.34	nonPanlethal		EXOC2	3	1.13781	-0.744371	-1.10781	-0.712034	-0.298297	1.1156	-0.236563	0.485736	-0.570384	0.200584	0.0336731	-0.27271	0.145164	-0.725209	-0.165792	-1.69161	-0.2456	-0.0464613	0.511213	-0.194971	-0.0168464		C15orf62	-2.0766	-1.22266	1.78276	-0.169934	-0.222986	0.790751
	KDM8	-0.0037495	-0.100823	0.0669153	Panlethal		A3GALT2	0.18	0.18	0.23	N		ZDHHC17	0.66	0.23	0.54	nonPanlethal		NNT	3	1.27947	0.0563	-0.703535	0.287414	-0.60897	0.337218	-0.719864	-0.189239	-0.146039	-0.12343	0.363728	-0.213085	-0.411446	-0.285613	-0.214627	-1.06817	-0.427356	-0.0895162	-0.386173	-0.498799	-0.171883		PRKCI	-2.06934	-1.5078	-0.939596	-0.364263	-0.783738	-0.231025
	KIF4A	-0.0168082	0.024346	-0.0255802	Panlethal		A4GALT	0.32	0.19	0.41	N		ZFP64	0.14	-0.16	-0.09	nonPanlethal		CCNG1	3	0.318864	-0.889844	-0.0456457	-0.40277	-0.679449	-0.591559	-0.0734429	1.358	0.247007	-0.281241	-0.886102	-0.932431	0.515923	0.0476986	1.16787	-0.211484	0.199275	-0.581437	-0.710959	-0.944404	-0.0916759		PHKA1	-2.06407	-0.798788	0.0566353	-0.0407799	-1.03457	0.592586
	MRPS23	0.0918976	0.109873	0.097859	Panlethal		A4GNT	-0.01	0.11	-0.06	N		A1BG	0.24	0.18	0.08	N		GNPDA1	3	1.00994	-0.132923	-0.226866	-0.908913	-0.952421	-0.511217	0.486488	0.272732	0.362523	0.0155365	-0.889281	-0.916528	0.00163778	-0.260649	1.78616	-1.24287	-0.255237	-0.0813877	-0.342024	-0.552156	0.0912686		MASP2	-2.06115	-0.517315	-0.400126	-0.31096	2.685	-0.603933
	NCAPG2	-0.0168586	-0.0404133	-0.0103533	Panlethal		AAAS	-0.02	-0.14	-0.17	N		A1CF	0.16	0.06	-0.1	N		HMGXB3	3	1.50532	-0.0786178	0.216473	-0.240679	-0.536121	0.483584	-0.228337	0.394243	-0.618449	-0.121886	-0.699936	-0.814452	-0.688645	-0.154564	-0.327355	0.383163	-0.0983934	-0.545728	-0.220904	-0.661997	-0.72455		DCST1	-2.06081	-1.2043	-0.137997	0.501786	-0.970235	1.86718
	PLK1	-0.909577	-0.336568	-0.219178	Panlethal		AACS	-0.12	-0.19	-0.26	N		A2M	0.33	0.13	0.34	N		ATP6V1A	3	0.877607	-1.00717	-0.837872	-0.783968	-0.0214571	-0.118094	-0.514676	-0.816574	-0.141526	-0.520715	0.190435	-0.329668	-0.0242272	-0.0238639	1.33722	0.446785	0.0483864	-0.427757	-0.648096	-0.0462974	-0.352737		BCL2L11	-2.02355	-0.92419	0.835467	1.58547	-1.59214	1.19101
	PLK1	-0.909577	-0.336568	-0.352371	Panlethal		AADAC	0.17	0	0.18	N		A2ML1	0.15	0.14	0.02	N		ADAM23	3	0.635653	0.417266	-0.35711	-0.232593	-0.355871	-0.189444	-0.355917	-0.35032	-0.356835	-0.347269	-0.198482	-0.051897	-0.333803	-0.344814	-0.148863	-0.331509	-0.244958	-0.35812	-0.284575	-0.30912	-0.232364		ARL17B	-2.01873	-1.34397	3	-0.241386	0.31573	-0.832284
	PLK1	-0.909577	-0.336568	-0.258434	Panlethal		AADACL2	0.1	-0.01	0.04	N		A3GALT2	0.25	0.19	0.26	N		CENPA	3	0.0872147	-0.519285	-0.141408	1.10366	0.0224039	-0.2664	-0.274432	-0.616669	-0.723478	-0.118205	0.173611	-0.339243	0.222525	-0.338685	0.355605	-0.80887	0.617916	-0.506457	-0.977869	-0.519397	-0.349617		CRIPAK	-2.00849	-0.527663	1.26561	-0.840106	-0.150205	-0.0777069
	PLK1	-0.909577	-0.329459	-0.219178	Panlethal		AADACL3	-0.08	0.17	0.26	N		A4GALT	0.27	0.15	0.19	N		MPV17	3	1.7166	0.757411	-0.436988	-0.181492	-0.401245	0.376983	-0.867974	0.943833	-1.18712	-0.122538	-0.111857	-0.468512	-0.799025	-0.242773	0.457507	-0.327308	-0.090702	-1.22241	-0.378844	-0.278807	-0.412591		LY6G5C	-2.00541	-1.30238	-0.276244	-0.011885	0.153279	0.721482
	PLK1	-0.909577	-0.329459	-0.352371	Panlethal		AADACL4	0.21	0.15	0.16	N		A4GNT	-0.26	0.01	0.24	N		GTF3C2	3	-0.0543798	1.8927	0.319231	-0.446074	-0.0499373	-1.19386	-0.393139	-0.835015	0.323861	-0.259174	0.241706	-0.550129	0.0524913	-0.259362	-0.672205	0.192775	0.0244595	0.211171	-0.714503	-0.962159	-0.352217		HFE	-1.99617	0.337372	-1.98367	0.358487	-0.695467	0.286904
	PLK1	-0.909577	-0.329459	-0.258434	Panlethal		AADAT	0.31	0.24	0.3	N		AAAS	-0.01	-0.15	-0.25	N		SNX17	3	1.2927	-0.0561637	-0.583465	-0.633609	-0.122882	0.375094	-0.500533	0.515517	-0.922382	-0.137355	-0.536764	-0.770729	-0.124724	-0.216124	1.38724	0.116047	0.440831	-0.939116	-0.744546	-0.61159	-0.652305		FAM160A2	-1.97669	-0.565692	-0.974718	0.0512238	-0.341133	-0.322397
	PLK1	-0.909577	-0.212148	-0.219178	Panlethal		AAGAB	-0.1	-0.31	-0.31	N		AACS	-0.35	-0.13	-0.28	N		AUP1	3	1.27699	0.113431	0.337583	-1.15924	-0.408502	-0.568715	-0.280799	-0.720386	0.374303	-0.123528	-0.346898	0.197357	-0.585489	0.230959	0.0531084	-1.16626	-0.452132	0.13277	-0.69345	0.248638	-0.192676		C9orf3	-1.97665	-1.08452	1.851	0.224698	-1.03043	-0.42671
	PLK1	-0.909577	-0.212148	-0.352371	Panlethal		AAK1	0.02	-0.17	-0.06	N		AADAC	0.12	0.22	-0.01	N		HTRA2	3	0.736478	0.915878	-0.703841	-0.103595	-0.170915	0.119206	-0.334856	-0.481197	-0.127933	-0.423642	-0.343213	-0.509347	-0.345197	-0.551494	0.469859	-0.318561	-0.000602985	-0.332663	-0.00676578	-0.827044	-0.679346		SAMD3	-1.96339	0.179611	1.00245	-0.326753	0.455399	-0.855722
	PLK1	-0.909577	-0.212148	-0.258434	Panlethal		AAMDC	-0.03	0.2	0.01	N		AADACL2	0.13	-0.06	0.05	N		EFHD1	3	-0.274618	-0.29972	-0.305246	-0.257502	1.44323	-0.278785	-0.210603	-0.289406	-0.304517	-0.284874	-0.281652	-0.296473	-0.190538	-0.304815	-0.303117	-0.290417	-0.235382	-0.303225	-0.29769	-0.296382	-0.300689		TSPYL1	-1.96104	-1.25011	-0.237364	0.401559	-1.10161	0.593652
	PRPF40A	-0.143632	-0.0354918	-0.141493	Panlethal		AAMP	-1.88	-1.56	-2.23	N		AADACL3	0.1	0.16	0.2	N		COQ10B	3	1.26776	-2.41226	-0.498477	-0.968271	-0.0452917	0.330592	-0.308784	0.546253	-0.423047	-0.198387	-0.388865	-0.456323	0.226777	0.229555	0.803465	-0.214814	0.0817743	-0.485614	-0.404084	0.393702	-0.22194		NUTM2G	-1.95661	-0.68814	1.8404	0.34817	-0.172083	-0.0336283
	RBM19	-0.0436841	0.00579565	-0.0957491	Panlethal		AANAT	-0.1	-0.28	-0.3	N		AADACL4	0.26	0.13	0.19	N		PLEKHB2	3	1.19238	-1.01967	1.02023	-1.10032	-0.706797	-0.0979628	-0.2967	-0.0101545	0.599937	0.0424421	-0.514079	-0.981588	0.1052	0.230787	0.552864	-0.541749	-1.12734	0.314878	-0.322264	-0.192853	-0.555593		MARC2	-1.9552	-1.4376	-0.955416	0.278141	-1.10934	0.396904
	RTFDC1	-0.0394841	-0.0165723	-0.0657638	Panlethal		AAR2	0.06	-0.07	0.01	N		AADAT	0.53	0.39	0.25	N		SOS1	3	-0.469244	0.300384	-0.519379	0.21894	-0.247901	-0.362632	-0.189191	-0.522474	-0.25191	-0.142811	-0.00828966	-0.182492	-0.174678	-0.339595	-0.237143	-0.523489	0.168552	0.14998	-0.418958	-0.3263	-0.265712		KIAA1217	-1.95344	-1.44635	-1.8241	0.418766	0.936144	1.81522
	SMG5	-0.0178605	-0.0664685	-0.0756577	Panlethal		AARD	-0.11	0.19	0.13	N		AAGAB	0.07	-0.56	-0.46	N		TRAK2	3	0.548441	-0.216246	-0.136174	-0.196197	-0.319677	0.171837	-0.193164	-0.0534695	-0.37178	-0.181786	-0.299502	-0.581372	-0.278976	-0.376467	-0.143717	-0.421378	-0.0953478	-0.15502	-0.109708	-0.484884	-0.455061		PLCE1	-1.93416	-0.952	-1.05477	1.19972	-0.577555	-0.164706
	SNRNP40	0.0244301	0.014771	0.194963	Panlethal		AARS1	-2.94	-2.04	-2.67	N		AAK1	0.03	-0.09	0.1	N		CAPZA1	3	-0.218703	-1.89117	0.278861	-0.0634432	-0.130928	-0.158535	-0.286141	0.167178	-0.292169	-1.06426	-0.654265	-0.235294	-0.126749	0.124238	1.92094	-0.351824	0.100842	-0.529703	-0.425648	0.0708592	0.463963		KLHL36	-1.89329	-0.207311	-2.49367	0.555716	-1.0489	0.555716
	SRP19	-0.0679117	0.0861303	0.0643695	Panlethal		AARS2	-0.28	-0.11	-0.46	N		AAMDC	0.13	0.2	0.01	N		DOCK7	3	2.04495	0.220714	-0.887131	0.527583	-0.8168	0.876277	-0.461564	0.00870902	-0.796394	-0.0237693	-0.492641	-1.07741	-0.107029	-0.737591	0.418309	-0.379317	0.589813	-0.626837	0.113076	-1.04353	-0.37589		CLDN6	-1.8883	-1.23255	-0.0539743	1.22651	2.3785	-0.0362514
	SUPT16H	-0.0195316	0.015802	-0.11102	Panlethal		AARSD1	-0.19	-0.12	-0.16	N		AAMP	-1.75	-1.81	-2.33	N		C1orf21	3	0.915537	2.49743	-0.299148	-0.029268	0.160586	-0.224703	-0.875184	-0.480297	-0.437437	-0.518357	-0.416789	-0.491123	-0.614009	-0.875853	0.100984	0.744992	-0.378394	-0.343459	-0.738792	-0.423151	-0.291224		GK5	-1.87195	-0.409325	-1.37896	-0.109787	-0.60337	0.515438
	SUPT16H	-0.0195316	0.015802	-0.161407	Panlethal		AASDH	0.06	-0.12	0.02	N		AAMP	-1.75	-1.81	-2.33	N		SWT1	3	0.719759	1.50566	-0.633937	0.0357467	-0.134062	-0.584056	-0.185005	0.0909346	-0.254521	0.309033	-0.354814	-0.412124	-0.114959	-0.707168	-1.05846	-0.3113	0.192289	0.0315015	-0.664715	-0.157411	-1.01282		SLC18A2	-1.86669	-1.06542	1.0187	3	-0.652642	-0.915685
	SUPT16H	-0.0195316	0.015802	-0.0329836	Panlethal		AASDHPPT	-0.8	0.03	-0.39	N		AAMP	-1.75	-1.81	-2.33	N		RAB29	3	0.877542	-0.826975	-1.29003	-0.388679	-0.219337	0.279323	0.650722	1.34328	-1.13872	0.19374	-0.729694	-0.518522	-0.0884302	-0.520902	0.733368	0.00626794	-0.231237	-0.533461	0.0943828	-0.535689	-0.54683		PEX11G	-1.84503	-0.952737	-0.853419	0.711785	-1.28621	1.33692
	SUPT16H	-0.0195316	0.165821	-0.11102	Panlethal		AASS	0.31	0.27	0.47	N		AANAT	-0.27	-0.14	-0.34	N		SLC19A2	3	0.97756	-0.0356633	-0.464745	-0.397987	0.126918	-0.674132	-0.141662	-0.513453	0.130147	-0.162366	-0.00633232	-0.347332	-0.256774	-0.365692	-0.7531	1.14855	-0.654356	0.19111	-0.654312	-0.564417	-0.483193		MFSD6	-1.83188	-0.477201	-0.238849	1.01947	-1.30941	1.14597
	SUPT16H	-0.0195316	0.165821	-0.161407	Panlethal		AATF	-1.35	-1.25	-1.26	N		AAR2	-0.03	-0.1	-0.33	N		CA14	3	-0.14839	-0.181243	-0.201762	-0.224786	-0.223063	-0.235437	-0.211277	-0.22882	-0.218286	-0.225295	-0.21809	-0.209358	-0.21206	-0.220283	-0.229094	-0.217229	-0.216602	-0.21762	-0.222554	-0.19765	-0.217542		H1F0	-1.81616	-0.445922	1.19392	1.774	-0.695485	0.23506
	SUPT16H	-0.0195316	0.165821	-0.0329836	Panlethal		AATK	-0.3	-0.63	-0.49	N		AARD	-0.36	0.37	0.31	N		RAB32	3	0.563899	-0.900653	-0.406706	-0.338139	-0.416721	0.119053	-0.305398	0.459429	-0.669332	0.290146	-0.531916	-0.26465	-0.0401454	-0.380867	1.37551	-0.705925	-0.276918	-0.586722	-0.334878	-0.161166	-0.359401		TRIM47	-1.80419	-0.188616	-1.6381	1.76011	-1.60278	0.551968
	SUPT16H	-0.0195316	-0.0219719	-0.11102	Panlethal		ABAT	0.24	-0.14	-0.35	N		AARS1	-2.81	-2.11	-3.03	N		TMEM5	3	1.2631	-1.31153	-0.202382	-0.072234	-0.740249	-0.631951	-0.373053	0.359051	-0.38582	-0.216673	0.411453	-0.0191332	-0.289972	-0.376737	-0.117522	0.687691	-0.196474	-0.782996	0.103075	-0.541375	-0.343962		OPN1SW	-1.76614	2.91873	1.28415	-0.696328	0.209372	-0.63369
	SUPT16H	-0.0195316	-0.0219719	-0.161407	Panlethal		ABCA1	0.24	0.19	0.07	N		AARS2	-0.81	-0.44	-1.18	N		HS1BP3	3	1.33348	-0.562726	-0.292375	-0.617546	-0.184582	-0.360615	-0.133946	0.716117	-0.152636	-0.0381058	-0.455585	-0.593586	-0.176324	-0.419183	0.11326	-0.277597	-0.125361	-0.248367	-0.535017	-0.399407	-0.588913		DCUN1D2	-1.75684	-1.14877	3	-0.685167	0.992928	0.624031
	SUPT16H	-0.0195316	-0.0219719	-0.0329836	Panlethal		ABCA10	0.26	-0.14	-0.05	N		AARSD1	-0.22	-0.09	-0.31	N		ITGB1BP1	3	0.524103	-0.0418732	-0.224861	-0.297176	-0.267268	0.116207	-0.617086	0.935333	-0.700003	-0.0224055	-0.184513	-0.529145	-0.51815	-0.0468038	0.696373	-1.15445	0.380445	-0.47727	-0.479122	-0.630003	-0.363612		LINC00854	-1.75524	1.01867	-0.889685	-0.684314	0.553538	0.865814
	CBS	0.0548426	-0.0121281	-0.0632063	nonPanlethal		ABCA12	0.24	0.17	0.28	N		AASDH	0.05	0.15	0.02	N		C1orf198	3	-0.00208985	0.0917539	0.947016	0.254547	0.418749	-0.213871	-0.135246	-0.545928	0.0752215	0.120846	-0.410722	-0.439077	-0.0299001	-0.93963	1.0266	-0.684339	-0.421679	-0.179845	-1.04427	-0.924443	-0.711188		ZNF780B	-1.75471	-0.622581	3	0.163587	0.272382	-0.534055
	CYP2C8	0.0310414	-0.0779461	0.00438548	nonPanlethal		ABCA13	0.06	0.04	0	N		AASDHPPT	-2.01	-1	-1.89	N		NR4A3	3	0.0478544	-0.219108	-0.217374	-0.206973	-0.224309	-0.222951	-0.227978	-0.238263	-0.23104	-0.234161	-0.221448	-0.229567	-0.227284	-0.227573	-0.236617	-0.236703	-0.216594	-0.22532	-0.212781	-0.229885	-0.231387		GRAMD3	-1.75159	-0.645605	-1.73668	0.753056	-1.36217	0.288055
	DMTF1	-0.183689	0.00689212	-0.0171293	nonPanlethal		ABCA2	-0.57	0.06	-0.13	N		AASS	0.39	0.34	0.47	N		RHOQ	3	0.875436	-0.157378	-0.455825	-0.140602	-0.379594	-0.0669365	-0.182737	0.132214	-0.507081	-0.106666	-0.346942	-0.435152	-0.177006	-0.415621	-0.0337261	-0.462659	0.072048	-0.481973	-0.169866	-0.413585	-0.410016		GLTPD2	-1.74742	-1.06437	-0.267392	-0.182717	-0.53938	0.78053
	DSG3	-0.0207885	-0.0736186	0.0238841	nonPanlethal		ABCA3	0	-0.25	-0.24	N		AATF	-1.67	-1.75	-1.76	N		FAM98A	3	1.35225	-0.841272	-0.741983	-0.101865	-0.608393	0.446997	-0.080698	0.621797	-0.327475	0.224118	-0.539107	-1.00386	0.0317654	-0.654583	0.365501	-0.771224	0.286053	-0.650727	1.08314	-0.865131	-0.618836		CHAD	-1.74394	-0.874639	-1.14717	1.05892	-0.93929	1.228
	GGACT	0.0740045	0.126869	-0.040644	nonPanlethal		ABCA4	-0.23	-0.17	-0.21	N		AATK	-0.11	-0.31	-0.44	N		AVPI1	3	0.759332	-0.812778	0.55147	-0.737436	-0.364012	-0.644631	-0.393089	-0.629817	-0.0377007	-0.384209	-0.463768	0.357849	0.118514	0.171751	-0.302361	-0.767064	-0.351233	-0.117535	-0.553479	0.670893	-0.0336952		RPGRIP1	-1.73698	-0.7857	1.19803	0.217529	0.40259	0.889594
	MINK1	0.0773893	-0.0207771	0.0252017	nonPanlethal		ABCA5	0.05	-0.12	-0.05	N		ABAT	-0.02	-0.16	-0.45	N		MOB3B	3	-0.00854178	-0.52665	0.44811	-0.59843	-0.57488	-0.676824	-0.209527	-0.632466	0.746038	-0.421157	-0.377767	0.313905	0.0695293	-0.407608	-0.571331	-0.688277	-0.629562	0.440528	-0.631498	1.14833	-0.0427382		TSC22D1	-1.70933	0.859649	0.21427	1.19477	-0.645496	0.208957
	NEK9	0.0617767	-0.0198254	0.0125399	nonPanlethal		ABCA6	0.24	-0.01	0.1	N		ABCA1	0.31	0.06	0.07	N		MLANA	3	0.285005	-0.235942	-0.237278	-0.237331	-0.236415	-0.236798	-0.236719	-0.237035	-0.23604	-0.236697	-0.236847	-0.236525	-0.23713	-0.23662	-0.237381	-0.236263	-0.23728	-0.236528	-0.23682	-0.236236	-0.236615		ERRFI1	-1.70578	-0.99066	-1.6282	0.421056	-0.85584	-0.341311
	ST7	0.0726489	0.027647	-0.0620868	nonPanlethal		ABCA7	-0.3	-0.05	-0.06	N		ABCA10	0.39	-0.05	0.06	N		ZNF706	3	0.611715	-0.739336	-0.346974	-0.458242	-0.0819614	-0.46926	-0.627753	-0.0716059	0.036812	-0.407417	-0.1669	-0.29051	-0.408382	-0.0621206	-0.0394671	-0.354775	-0.426532	0.340282	-0.185782	0.14668	-0.255912		RNF39	-1.69473	-1.1128	-0.640991	2.29448	-0.605838	0.794346
	TRAF7	-0.0460312	0.0512591	0.0400016	nonPanlethal		ABCA8	0.3	0.05	0.16	N		ABCA12	0.34	0.27	0.43	N		GJA3	3	1.36014	-0.47882	-0.365975	-0.111805	-0.419485	-0.330374	-0.291968	-0.365328	-0.350224	-0.286574	-0.39273	0.197601	-0.375684	0.00794404	-0.192285	-0.396829	-0.266292	-0.387767	-0.226376	-0.0913074	-0.373095		GP1BA	-1.6762	-0.830527	0.392372	0.478949	-0.297924	-0.249998
	TRAP1	-0.0383001	-0.134435	-0.182671	nonPanlethal		ABCA9	0.06	0.04	0.17	N		ABCA13	0.03	0.06	-0.1	N		FABP3	3	-0.143689	-0.18765	-0.24019	-0.139933	-0.225813	-0.215666	-0.22041	-0.246792	-0.221952	-0.233416	-0.220963	-0.244473	-0.19047	-0.229423	-0.206217	-0.190022	-0.220976	-0.235222	-0.210553	-0.232059	-0.21954		PLAC9	-1.6626	-1.06558	0.152202	1.73148	0.889807	-0.512374
	VWCE	-0.0580317	0.0949294	-0.000394692	nonPanlethal		ABCB1	0.05	-0.24	-0.06	N		ABCA2	-0.63	0.16	0.03	N		ZC3H7A	3	1.29817	0.209512	-0.754403	0.342257	-0.438091	0.154823	-0.23595	1.35885	-1.00671	-0.410311	-0.239327	-0.620568	-0.3718	-0.393153	-0.503838	-0.668448	0.535193	-0.426925	-0.548177	-0.214271	-0.622911		NPEPL1	-1.65981	-0.241777	-1.5298	-0.873341	-0.544028	0.877834
	ZDHHC17	0.0822086	-0.0768566	-0.0134075	nonPanlethal		ABCB10	-0.43	-0.12	0.08	N		ABCA3	-0.18	-0.09	-0.38	N		LDB3	3	0.250621	-0.111656	-0.313025	-0.192109	-0.228337	-0.22128	-0.226455	-0.299851	-0.329492	-0.355369	-0.143649	-0.109774	-0.197285	-0.25092	-0.281973	-0.283855	-0.132357	-0.273504	-0.302674	-0.222691	-0.217045		SLC13A4	-1.65664	-0.850973	3	0.214227	0.739662	-0.761808
	ZFP64	0.0859741	0.0165403	-0.102146	nonPanlethal		ABCB11	0.05	0.09	-0.03	N		ABCA4	-0.12	-0.07	-0.14	N		FAM213A	3	0.14642	0.596974	-0.173388	-0.142046	0.342579	-1.25895	-0.416286	-0.198082	-0.440114	0.647455	0.0622697	-0.171092	0.174712	-0.123581	-1.03509	-0.0140777	-0.842194	-0.786607	-0.461565	0.0804935	0.0959396		LMO7	-1.63855	-0.68064	-1.20934	1.79936	1.17515	-0.680319
	AKAP8	-0.000855242	0.185876	0.17961	nonPanlethal		ABCB4	-0.06	-0.16	-0.1	N		ABCA5	0.14	-0.14	-0.17	N		LRRC39	3	-0.233389	-0.00998367	-0.204426	-0.152339	-0.23723	-0.223863	-0.191289	-0.285015	-0.208805	-0.231161	-0.181532	-0.179535	-0.199586	-0.221712	-0.321199	-0.158869	-0.254208	-0.184989	-0.256282	-0.252595	-0.280713		DCBLD1	-1.61905	-0.630779	-1.73309	0.408753	-0.118597	-0.679413
	AMACR	-0.0330595	-0.0897372	-0.0347942	nonPanlethal		ABCB5	0.08	0.07	-0.04	N		ABCA6	0.26	0.06	0.13	N		IFT81	3	1.51998	0.617648	-0.493826	-0.0112003	-0.558945	0.0229071	-0.240666	0.368653	-0.759087	-0.264698	-0.332519	-0.370735	-0.531535	-0.704999	-0.274492	-0.253498	0.372761	-0.655808	-0.357059	-0.648716	-0.259802		CARD9	-1.57622	-0.86538	3	0.184034	-0.354854	0.683924
	BIVM	0.118858	0.166416	0.188791	nonPanlethal		ABCB6	0.16	0.12	0.04	N		ABCA7	-0.26	-0.02	-0.38	N		ZC3H13	3	1.09524	0.584258	-0.52371	0.350808	-0.513547	-0.355146	-0.420454	-0.507777	0.00636069	-0.478416	-0.374682	-0.189734	-0.243051	-0.159445	-0.494602	-0.453447	-0.0308822	-0.135686	-0.54578	-0.305376	-0.395232		LAT2	-1.56404	-0.51546	-0.608065	2.31802	-0.71648	-0.534094
	COMMD4	-0.09569	0.0489337	0.0249191	nonPanlethal		ABCB7	-1.11	-0.98	-1.42	N		ABCA8	0.25	0.01	0.12	N		NR4A1	3	0.905064	-0.0211218	-0.199943	-0.287222	-0.195027	-0.437472	-0.295016	-0.500538	-0.0392338	-0.342138	-0.220626	0.124698	-0.282294	-0.399163	-0.496605	0.0320887	-0.23593	-0.227094	-0.402669	-0.343726	-0.409895		GIPR	-1.56251	-0.697581	1.01642	-0.21315	-0.0572509	0.308274
	FADS1	-0.0102077	-0.167783	-0.125607	nonPanlethal		ABCB8	-0.17	0.07	-0.11	N		ABCA9	0.2	-0.03	0.06	N		CDK2	3	1.38473	-0.440426	-0.389543	-0.0609201	-0.316534	-0.296079	-0.144992	-0.334753	-0.26958	-0.304075	-0.248239	-0.299382	-0.270966	-0.375623	-0.20239	-0.258336	-0.214164	-0.33093	-0.433976	-0.396208	0.0465895		H2AFJ	-1.56187	0.00567667	-1.24733	0.0178325	-0.881049	2.64918
	IFRD2	-0.0138278	0.0859806	-0.00975253	nonPanlethal		ABCB9	0.02	-0.08	-0.07	N		ABCB1	-0.1	-0.12	-0.16	N		PFKFB2	3	-0.230727	-1.04419	0.562623	-0.805714	-0.226826	-0.798875	0.146316	-0.637661	0.540939	-0.396652	0.0518778	0.180109	-0.18898	0.231533	-0.67267	0.515961	-0.950766	0.460738	-0.664716	0.269531	-0.190601		LYG2	-1.52447	-0.76652	3	0.974222	0.531783	-0.223747
	LYL1	-0.000827346	0.114769	0.0585528	nonPanlethal		ABCC1	0.24	0.06	0.04	N		ABCB10	-0.37	-0.13	-0.14	N		RAB38	3	0.586884	-0.316805	-0.141074	-0.309153	-0.309042	-0.306664	-0.297227	-0.174765	-0.315097	-0.314354	-0.290506	-0.0860524	-0.264959	-0.255734	-0.305839	-0.319372	-0.317519	-0.31228	-0.273035	0.123221	-0.181191		MLKL	-1.49137	-0.640698	-1.47561	1.20213	-0.75251	-0.500013
	MBD5	0.0351977	-0.0753321	-0.0247254	nonPanlethal		ABCC10	0.08	0.08	-0.02	N		ABCB11	0.2	-0.02	0.14	N		FAM210B	3	0.859697	-0.0559906	-0.346938	-0.46181	0.19818	-0.14527	-0.380234	-0.504699	-0.323435	-0.263601	-0.325419	-0.363703	-0.402666	-0.32213	-0.462394	0.153339	-0.170979	-0.125788	-0.255261	-0.266211	-0.309291		CAMK1	-1.49127	-0.734408	0.307411	-0.239513	0.316196	-0.980801
	PAX6	-0.0039022	0.123849	0.0773063	nonPanlethal		ABCC11	0.06	0.25	-0.05	N		ABCB4	-0.28	-0.24	-0.14	N		BTN2A2	3	1.66106	-0.383979	-1.0312	-0.173871	-0.65212	0.356906	0.112467	1.36333	-0.857183	-0.197879	-0.58109	-0.316619	-0.408982	-0.660684	-0.080744	-0.103299	0.032415	-0.722004	-0.0361685	-0.345062	-0.427485		S100A6	-1.48221	0.103465	-1.45381	0.9297	-0.916586	-0.192703
	RAD23A	0.0798077	-0.0648374	-0.122234	nonPanlethal		ABCC12	0.28	0.18	0.21	N		ABCB5	0.14	-0.07	0.01	N		RRP36	3	1.01286	-0.831454	-0.21902	-0.028032	0.372295	0.147295	-0.262523	-0.705086	-0.576794	0.166252	-0.217887	-0.503394	0.105955	-0.354695	0.534044	-0.851623	0.798064	-0.782283	-0.486098	-0.908044	-0.197981		SMIM5	-1.4762	-0.933179	0.166141	1.64385	-0.885382	1.47656
	REEP3	0.0057074	0.0803109	-0.0033501	nonPanlethal		ABCC2	-0.2	0.06	-0.03	N		ABCB6	0.2	-0.03	-0.09	N		MAD2L1BP	3	1.37881	-0.447045	-0.153233	-0.455912	-0.134592	-0.39576	-0.379191	-0.328273	-0.0760362	-0.236643	-0.306115	-0.269394	-0.250472	-0.123092	-0.404606	0.0596939	-0.242835	-0.109154	-0.531167	-0.252371	-0.480335		KIF7	-1.46397	0.219943	1.96345	-1.22415	2.14681	-0.81221
	SDF4	-0.0147177	0.0253535	0.147273	nonPanlethal		ABCC3	0.09	-0.06	-0.07	N		ABCB7	-1.86	-1.9	-1.55	N		EMC3	3	0.812868	-0.967752	0.503948	-0.998107	1.36976	0.624805	-0.516655	-0.700577	-0.813057	0.0321909	-0.715637	-0.681987	-0.253009	-0.447473	1.07873	-0.746039	-0.35523	-0.387797	0.130176	-0.420835	0.132623		CACNB2	-1.4521	-0.76671	3	-0.133147	1.94626	-0.478076
	SLC25A13	0.0368876	0.000823498	-0.00753094	nonPanlethal		ABCC4	0.12	0.18	0.02	N		ABCB8	-0.21	-0.13	-0.11	N		MKKS	3	0.738931	-1.10058	-0.738621	-0.349291	-0.404231	-0.511836	-0.905682	-0.285083	0.00443789	0.47862	-0.251892	0.170696	0.0980898	-0.832139	-0.548908	-0.94222	-0.559013	0.270136	0.793637	0.45028	0.793102		TNFSF13	-1.43922	-0.923039	-1.09418	2.7041	-1.07019	0.416724
	TAB1	0.0141274	0.0857807	0.213669	nonPanlethal		ABCC5	0.18	0.1	0.03	N		ABCB9	0.03	-0.12	0.02	N		CITED1	3	0.0197986	-0.110349	-0.229827	-0.229326	-0.231188	-0.229851	-0.227607	-0.235564	-0.218864	-0.234434	-0.229716	-0.232485	-0.233177	-0.235007	-0.235977	-0.22783	-0.21292	-0.232954	-0.231251	-0.235468	-0.235627		IRF5	-1.43382	-0.762495	-1.16686	0.387965	-1.28654	0.654312
	USF1	-0.019739	0.149951	0.217478	nonPanlethal		ABCC6	-0.36	-0.76	-0.83	N		ABCC1	-0.2	0.03	0	N		MMP24-AS1	3	0.880954	-0.870892	-0.88277	-0.923305	-0.0851503	0.268477	-0.489606	0.538277	-0.144296	-0.374462	-0.388364	-1.04486	-0.180783	-0.0374683	0.260429	-0.0405414	0.725078	-0.217904	0.38428	-0.796381	-0.35395		GSTT2B	-1.42826	1.56124	2.42696	-0.527824	0.300704	-0.410985
	XRRA1	0.125855	0.10971	0.101893	nonPanlethal		ABCC8	0.05	0.03	0.12	N		ABCC10	0.03	0.02	0.16	N		FAM78A	3	0.269866	-0.0310943	-0.265264	-0.134595	-0.164998	-0.202032	-0.156265	-0.338362	-0.291139	-0.266235	-0.263809	-0.29308	-0.339332	-0.326718	-0.147532	-0.36456	-0.0183184	-0.188609	-0.30246	-0.344507	-0.261383		BDH1	-1.41741	0.131269	0.164845	-0.588398	-0.190427	0.789676
	ACAP1	0.0250628	0.0721843	0.128784	nonPanlethal		ABCC9	0.25	0.19	0.15	N		ABCC11	0.18	0.15	-0.08	N		MAP2K2	3	1.02931	-0.232122	-0.578789	-0.223519	-0.295892	0.0594521	-0.277927	-0.194099	-0.204538	-0.0123706	-0.539188	-0.259681	-0.434936	-0.530096	0.237069	-0.680153	0.218761	-0.517075	0.168624	-0.473607	-0.403583		RDH5	-1.39483	-0.0456676	-0.636199	2.34563	0.181225	-0.834784
	AEN	-0.0562842	0.0232365	-0.0880001	nonPanlethal		ABCD1	0.42	0.05	0.28	N		ABCC12	0.21	0.2	0.22	N		GFER	3	-0.117496	-0.144296	0.114899	-1.34279	0.968319	-0.616454	-0.172595	0.032283	0.295325	0.115095	-0.582482	-0.322635	0.0751887	-0.536055	-0.183224	-0.591089	-0.43668	0.169738	0.589405	-0.576352	-0.64521		FHAD1	-1.38948	0.142649	-0.186722	0.0760344	1.50824	-0.50684
	DUSP7	0.0172625	-0.0080445	0.00211891	nonPanlethal		ABCD2	0.05	-0.1	0.13	N		ABCC2	-0.21	-0.11	-0.2	N		METTL16	3	-0.587583	-0.377898	-0.966453	-0.530589	-0.795635	-0.0935818	0.423119	-0.608323	0.184529	-0.502664	-0.016828	0.870088	-0.364017	-1.07244	0.390458	0.543965	0.530248	0.165095	-0.145513	-0.0262997	-0.807556		PHLDB2	-1.38619	-0.663355	-1.24733	0.936153	-0.412157	-0.824014
	DUSP9	0.0549081	-0.00296981	-0.0334748	nonPanlethal		ABCD3	0.15	-0.04	-0.03	N		ABCC3	0.04	-0.1	-0.04	N		POR	3	0.0893555	-1.04164	-0.443065	-0.968683	0.0602735	-0.278434	0.114776	-0.342922	0.579339	1.13997	-0.42609	0.130565	0.202771	-0.0791452	-1.01886	0.103626	-0.617432	0.821356	-0.743163	-0.480135	-0.484462		NRP1	-1.37261	-0.341459	-0.278105	0.435806	-0.957573	-0.572555
	ERLEC1	-0.0794304	-0.0925877	-0.0962769	nonPanlethal		ABCD4	-0.35	-0.08	-0.12	N		ABCC4	0.37	0.29	0.18	N		GNAI1	3	-0.335318	0.774672	-0.0341279	-0.550981	-0.837288	0.339848	-0.31435	0.23562	-0.913635	-0.0184599	-0.0901002	0.167945	-0.0125658	-0.715272	0.0713502	-0.597815	-0.519984	-0.782142	-0.146348	0.677674	-0.369474		ZSCAN12	-1.3685	-0.0602597	3	-0.198417	0.385017	-0.691738
	GBAS	0.0272013	-0.182401	-0.228806	nonPanlethal		ABCE1	-2.4	-2.32	-2.63	N		ABCC5	0.23	0.18	0.02	N		SRD5A3	3	0.308597	-0.405348	-0.0849968	-0.606501	0.641969	-0.421337	-0.302043	0.275087	0.112614	-0.417124	0.0781469	-0.382179	-0.33	0.289832	-0.769358	-0.31717	-0.226886	-0.198068	-0.591757	-0.369637	-0.476676		SLC35G2	-1.34403	-0.82568	1.72109	0.0462247	1.10398	-1.3044
	GNB4	0.0379099	-0.106242	-0.0106318	nonPanlethal		ABCF1	-1.35	-1.62	-1.97	N		ABCC6	-0.67	-0.86	-0.97	N		BAIAP2L2	3	0.961479	-0.449294	0.135419	-0.396278	-0.344806	-0.47371	-0.345903	-0.247142	0.495417	0.00884734	-0.40252	-0.257087	-0.305302	-0.397753	-0.0874446	-0.2802	-0.477756	-0.230819	-0.41003	-0.273136	-0.424226		SLC46A3	-1.3412	0.857935	-1.07442	-0.691642	-0.0166317	2.8377
	GTSF1	0.0342982	0.0411845	0.00929007	nonPanlethal		ABCF2	-0.33	-0.06	-0.09	N		ABCC8	-0.02	0.23	0.21	N		VGF	3	0.662808	2.11187	-0.323478	-0.360938	-0.345439	-0.348035	-0.34988	-0.3496	-0.330874	-0.353289	-0.302698	-0.345491	-0.358097	-0.346837	-0.356174	-0.316747	-0.306273	-0.346435	-0.344197	-0.358692	-0.356017		APOL6	-1.31804	-0.459146	-1.31084	0.238482	-0.923152	-0.155689
	INADL	0.0886467	0.0684792	-0.000517396	nonPanlethal		ABCF3	0.09	0.24	0.13	N		ABCC9	0.41	0.34	0.26	N		HOXD1	3	-0.148721	-0.190103	-0.235844	-0.219063	-0.226917	-0.225672	-0.217887	-0.191798	-0.231934	-0.224495	-0.190103	-0.226917	-0.177612	-0.236986	-0.232245	-0.230066	-0.220862	-0.235463	-0.214703	-0.203009	-0.195673		HOXA10	-1.3123	-0.716755	-1.30845	0.505179	0.128809	-0.969342
	IPP	0.00320277	0.06253	0.180554	nonPanlethal		ABCG1	0.27	0.15	0.24	N		ABCD1	0.23	0.07	0.4	N		APOE	3	1.16849	-0.321722	-0.32696	-0.271338	-0.346412	-0.323823	-0.295347	-0.350964	-0.367062	0.965805	-0.327127	-0.342849	-0.177266	-0.357793	-0.352397	-0.346779	-0.319277	-0.367294	-0.35782	-0.303911	-0.356744		NOX1	-1.31066	-0.242448	0.352004	0.319579	-0.404571	-0.181201
	KCTD20	-0.0781118	-0.0803385	-0.00421812	nonPanlethal		ABCG2	0.22	0.15	0.2	N		ABCD2	0.28	0.04	-0.05	N		HABP4	3	0.372615	-0.181423	-0.506982	0.567764	-1.13712	0.532569	-0.0294532	0.669213	-0.502903	1.41648	-0.545907	-1.21352	-0.435251	-0.410195	0.95241	-1.18275	0.50186	-0.413574	0.401984	-1.17331	-0.696421		ORAOV1	-1.3037	-0.702152	-0.375001	0.0192747	0.542666	0.0274132
	KLHL24	0.0311964	-0.0613188	-0.00143328	nonPanlethal		ABCG4	0.24	0.2	0.09	N		ABCD3	0.42	0.03	-0.14	N		SYNE1	3	0.0116122	0.406373	-0.588913	0.424728	-0.693184	0.705793	-0.557165	0.965924	-0.83208	0.290098	-0.431961	-0.73019	-0.65717	-0.662131	0.398635	-0.191275	-0.0431523	-0.808566	0.713531	-0.689116	-0.692886		SMIM3	-1.29992	-0.413629	-0.942202	-0.530333	-0.0821472	-0.327442
	MGAT4B	0.0135795	-0.0368895	0.0059782	nonPanlethal		ABCG5	0.06	-0.16	-0.17	N		ABCD4	-0.64	-0.31	-0.48	N		ATP6V1E1	3	2.03375	-0.827709	-0.1214	-0.753374	-0.266324	0.0743658	-0.528682	0.541753	-0.820183	0.0299126	-0.569206	-0.0371038	-0.356219	-0.188458	0.292254	-0.600193	-0.476336	-0.560699	-0.261397	0.0125832	-0.180698		THNSL2	-1.28141	0.70471	-1.00267	-1.10318	-0.756709	1.83917
	MYO5A	-0.0697933	0.0524644	0.0510975	nonPanlethal		ABCG8	-0.11	-0.36	-0.41	N		ABCE1	-2.41	-2.47	-3.15	N		NFATC1	3	0.796957	-1.07453	-0.515746	0.942512	0.0803428	-0.144287	0.234506	0.119721	-0.789	-0.92212	-0.373539	-0.176809	-0.177447	-0.457397	0.860886	-0.579197	0.396482	-0.470788	-0.398728	-0.383742	-0.688244		MTMR7	-1.27197	-0.25321	3	-0.271245	-0.153357	-0.437958
	PTPN12	0.139205	0.101207	0.0287197	nonPanlethal		ABHD1	-0.04	-0.03	-0.14	N		ABCF1	-2.46	-1.89	-2.99	N		UBE2D2	3	-0.215417	-0.923299	-0.0533565	-0.633595	-0.0472124	-0.316464	-0.157317	1.33629	0.0102509	-0.452822	-0.396913	-0.0579095	0.848016	-0.25692	0.406864	-0.920141	0.469444	-0.837795	-0.921291	-0.208379	-0.369301		NAAA	-1.26733	-0.487557	-0.987596	-0.460855	-0.039098	0.886347
	PTPN9	0.0864459	0.104972	0.00237739	nonPanlethal		ABHD10	-0.2	-0.06	0.17	N		ABCF2	-0.59	0.05	-0.14	N		ZCCHC9	3	1.59305	-1.08246	0.0545454	-1.21856	-0.859556	-0.0398554	-0.181081	-0.400098	0.163921	0.800872	-0.742361	-0.336487	-0.040518	0.794202	0.0402329	-1.02048	0.165291	-0.290192	-0.703223	0.0305145	-0.0815118		ABCA10	-1.26486	0.0514932	-0.401158	-0.437859	-0.109993	-0.489241
	SYTL4	0.0390258	0.0958846	0.153058	nonPanlethal		ABHD11	-0.17	-0.36	-0.2	N		ABCF3	0.15	0.13	0.12	N		C19orf12	3	0.953015	0.66012	-0.491868	0.203499	-0.461471	0.430836	-0.156229	0.254697	-0.985999	0.0781542	-0.431074	-1.05491	0.0206488	-0.893265	0.447477	-0.815562	0.3789	-0.384506	-0.0524912	-0.91514	-0.471335		PMEPA1	-1.21725	-0.0633072	-0.662962	1.38029	-0.867505	0.451644
	TTC23	0.0628751	0.0273601	-0.0707768	nonPanlethal		ABHD12	0.22	0.04	-0.08	N		ABCG1	0.18	0.11	0.34	N		MRPL35	3	0.971957	-1.10971	0.626258	-0.0558272	-0.430361	-0.648033	-0.456633	-0.77826	0.613485	-0.304448	-0.306755	0.614724	0.0585514	0.0287767	0.134334	-1.30519	-0.568149	0.260396	-0.605635	-0.293918	-0.117705		PODNL1	-1.19594	-0.321748	0.158698	0.285131	-0.560164	-0.29917
	A1BG	0.0187963	0.0638437	0.0333232	N		ABHD12B	-0.14	-0.02	0.07	N		ABCG2	0.23	0.24	0.26	N		ILKAP	3	0.529649	-0.176438	0.289932	0.689343	-0.035197	-0.0833513	0.0604085	-0.68112	-0.0755013	0.0542574	-0.130744	-0.425469	-0.258277	-0.320959	0.517757	-0.930796	0.0394362	-0.320608	-0.884165	-1.16184	-0.633903		LIF	-1.19452	0.250938	-1.12917	1.7268	-0.980944	-0.996422
	A2M	0.0204493	-0.0122196	0.0287533	N		ABHD13	-0.06	0.41	0.33	N		ABCG4	0.54	0.11	0.23	N		SERPINF1	3	-0.206571	0.295579	-0.266522	-0.236719	-0.265664	-0.266425	-0.224672	-0.269845	-0.258746	-0.174031	-0.261438	-0.20661	-0.270222	-0.264799	-0.270176	-0.257296	-0.103592	-0.261796	-0.251328	-0.17037	-0.25307		CST7	-1.18783	2.44043	-0.739337	2.70692	-0.48714	-0.114044
	A2ML1	-0.0107652	-0.170406	-0.011695	N		ABHD14A	0.03	-0.18	-0.09	N		ABCG5	-0.04	-0.29	-0.23	N		TBC1D14	3	0.90657	1.35564	-0.675652	-1.00001	-0.777302	-0.885606	-0.149262	-0.418265	1.02488	-0.217467	-0.0941138	-0.608635	-0.840292	-0.0649076	0.115289	0.578561	-0.323016	0.343047	-0.635382	-0.678365	-0.354426		LPAR1	-1.15518	-0.460017	0.345193	-0.700056	0.826351	-0.979212
	AAAS	-0.103534	0.0285064	-0.0464892	N		ABHD14B	0.3	-0.03	0.23	N		ABCG8	-0.08	-0.45	-0.56	N		BTBD3	3	1.4496	-0.0976555	0.0127482	-0.23947	-0.313428	-0.416929	-0.315362	-0.788521	-0.477516	0.327954	-0.300023	-0.529434	0.0595639	-0.695423	0.159998	-0.881219	0.142092	0.166667	-0.233134	-0.8248	-0.0855514		C12orf75	-1.15397	-0.617696	-0.574912	0.136714	0.0594014	-0.717967
	AADAC	0.0249241	0.00803999	-0.0170809	N		ABHD15	-0.13	0.27	0.04	N		ABHD1	0.18	-0.09	-0.16	N		ZBED3	3	-0.484001	0.950213	0.18294	-0.273483	-0.662323	-0.197574	0.927593	-0.12236	1.11896	0.159071	-0.48858	-0.694935	-0.239206	-0.767929	-1.06796	1.16989	-0.434736	0.302007	-0.320804	-1.42321	-0.821495		GBP1	-1.15256	-0.506561	-1.14914	-0.515039	0.96284	-0.7996
	AADACL3	0.0699223	-0.184067	0.00675118	N		ABHD16A	-0.38	-0.39	-0.1	N		ABHD10	0	0.11	0	N		DSTYK	3	0.912094	-0.0383953	-0.409661	-0.142021	-0.13203	-0.0370249	-0.272437	-0.226902	-0.531589	-0.377565	-0.354975	-0.311208	-0.296398	-0.498432	0.177167	-0.287379	-0.177211	-0.429024	-0.191358	-0.324338	-0.325929		TM4SF1	-1.13355	-0.478555	-1.12481	2.56636	-1.05056	-0.526389
	AADAT	0.102533	0.00983443	0.0995659	N		ABHD16B	0.05	0.08	0.07	N		ABHD11	-0.25	-0.16	-0.35	N		TMCC2	3	0.664369	0.619008	-0.410162	-0.139007	-0.398403	-0.0279609	-0.250865	-0.212244	-0.500479	-0.374329	-0.247114	-0.237941	-0.282998	-0.478026	-0.207886	-0.383046	-0.067443	-0.457956	-0.202006	-0.365307	-0.309759		MAGEA4	-1.12776	0.127068	-0.289592	-0.741782	-0.436554	-0.428479
	AAK1	0.0428826	-0.156246	-0.0940852	N		ABHD17A	-2.31	-1.83	-2.22	N		ABHD12	0.35	0.13	-0.42	N		IMPA1	3	1.40175	-0.0625317	-0.406815	-0.352358	-1.12253	-0.244201	-0.674635	0.125796	-0.645015	-0.432688	0.266284	-0.693133	-0.455212	-0.413592	-0.403745	1.03131	-0.388038	-0.19688	0.868181	-0.389354	-0.40841		LAPTM5	-1.08435	0.517197	-0.586779	-0.478325	-0.675797	-0.496206
	AAMP	-0.16416	-0.0730207	0.0512269	N		ABHD17B	0.11	0.06	0.01	N		ABHD12B	0.02	0.04	-0.05	N		E2F5	3	-0.883179	0.649065	0.464869	-0.628206	-0.243241	-0.66677	0.737687	0.00291033	0.73107	0.472889	0.265436	-0.659218	0.733142	-0.40371	-0.813271	-0.221118	-0.3866	0.516866	-1.13889	-1.37735	-0.551146		TGFB1I1	-1.07283	0.409907	0.203606	-0.860759	0.522896	-0.988836
	AAMP	-0.16416	-0.0730207	0.0647859	N		ABHD17C	0.16	0.03	0	N		ABHD13	0.02	0.53	0.41	N		ELP3	3	0.689152	0.995339	-0.85457	1.11839	-1.30373	0.118069	0.469383	-0.3769	-0.0662	-0.122985	-0.596142	-0.26679	-0.0194935	-0.681207	-0.618405	-0.035288	0.059178	0.178163	-0.426841	-1.10149	-0.666014		DHRS3	-1.05333	-0.443566	-1.0542	0.8061	-0.903142	-0.250369
	AAMP	-0.16416	-0.0730207	-0.00868908	N		ABHD18	0.08	0.03	0.07	N		ABHD14A	-0.05	0.04	0.07	N		SORT1	3	1.45443	-0.21048	0.0441125	-0.522531	0.0879974	0.196474	0.33563	-1.01053	-0.247557	0.475502	-0.0789559	-0.649632	0.145347	-0.52806	-0.527692	-0.562665	-0.301567	-0.32351	-0.678058	-0.646055	-0.276503		PRDM1	-1.03593	-0.503901	-0.986051	2.32769	-0.817195	-0.625997
	AAMP	-0.16416	-0.0648277	0.0512269	N		ABHD2	0.33	0.17	0.01	N		ABHD14B	0.24	0.21	0.33	N		SPIRE1	3	0.503668	0.0329192	-0.358262	-0.527196	-0.207538	-0.622998	-0.0854078	0.811479	-1.69291	-0.647059	-0.0145432	-0.027195	-0.308459	-0.256682	0.95489	-0.42664	-0.0786797	-0.998237	0.330272	0.263138	-0.308606		KIAA0040	-1.01546	-0.489894	-0.988706	0.403875	-0.75341	2.0505
	AAMP	-0.16416	-0.0648277	0.0647859	N		ABHD3	0.12	-0.09	-0.19	N		ABHD15	-0.2	0.37	0.06	N		CABLES1	3	0.957002	-0.308112	-0.135263	-0.399741	-0.0164628	-0.311402	-0.291889	-0.267779	-0.190573	-0.234181	-0.222556	-0.392976	-0.325472	-0.250249	-0.299808	-0.175888	-0.323227	-0.059948	-0.322735	-0.451099	-0.276513		DOCK3	-1.01022	-0.491221	-0.876363	-0.595726	-0.461279	-0.0831823
	AAMP	-0.16416	-0.0648277	-0.00868908	N		ABHD4	0.1	0.09	-0.09	N		ABHD16A	-0.37	-0.47	-0.22	N		RAB33A	3	-0.324979	2.04773	-0.323613	-0.098685	-0.322463	-0.261504	-0.324979	-0.314052	-0.336984	-0.291121	-0.296512	-0.32771	-0.31549	-0.314196	-0.317	-0.298956	-0.321169	-0.332886	-0.192567	-0.306289	-0.298813		TMEM246	-0.990377	-0.422315	3	1.01261	-0.548025	-0.983687
	AAMP	-0.16416	0.0931914	0.0512269	N		ABHD5	0.19	0.19	0.34	N		ABHD16B	0	0.13	-0.07	N		APC	3	0.781161	1.07792	-0.950948	0.549799	-0.331362	0.858764	-0.441662	-0.335294	-0.529613	-0.950741	-0.362817	-0.333224	-0.257483	-0.191676	0.452122	-1.28888	1.03984	-0.573692	-0.487603	-0.610113	-0.466081		KCNN4	-0.984888	1.65638	-0.94734	1.5605	-0.797214	0.416028
	AAMP	-0.16416	0.0931914	0.0647859	N		ABHD6	0.2	0.12	0.18	N		ABHD17A	-2.66	-1.82	-2.44	N		TAOK3	3	0.915921	-0.282887	-0.255705	-0.203562	0.109586	0.000664956	-1.11858	-0.815278	-0.0478571	-0.330975	-0.488659	-0.375055	-0.975183	0.773541	-0.111829	-0.36453	-0.439944	-0.169959	-0.325519	0.387006	0.201995		ANGPTL4	-0.98054	0.415118	-0.458591	-0.765558	0.641037	-0.36361
	AAMP	-0.16416	0.0931914	-0.00868908	N		ABHD8	-0.04	-0.31	-0.14	N		ABHD17B	-0.02	0.32	0.2	N		HRK	3	0.381394	0.516672	0.103156	-0.23824	-0.300972	-0.459721	-0.224584	-0.487459	-0.468682	-0.417046	-0.254456	0.279402	-0.233119	-0.43625	-0.099548	-0.394429	-0.461001	-0.441371	-0.47295	0.25081	-0.39955		TNFSF12	-0.970851	2.07247	-0.773994	0.275295	-0.310298	-0.81951
	AARS	0.0474465	-0.0472509	-0.124171	N		ABI1	0.04	0.08	0.06	N		ABHD17C	0.33	0	0.01	N		P2RX4	3	0.170787	-0.947257	0.367399	-0.590019	0.181416	-0.173153	-0.236927	1.00995	-0.0355484	-0.254277	-0.431823	-0.246126	-0.496026	-0.264095	-0.691208	-0.00747452	-0.510373	-0.0470353	-0.679722	-0.0641942	-0.12854		CRACR2A	-0.951752	0.413706	-0.463047	-0.859959	-0.284608	-0.021525
	AASDHPPT	0.0494274	0.00122564	-0.0449518	N		ABI2	0.08	0.11	-0.09	N		ABHD18	0.23	0.12	0.11	N		TMEM60	3	1.01495	-1.3125	-0.186647	-1.14699	-0.630341	0.981611	-0.510197	1.37763	-0.433913	-0.0091701	-0.433698	-0.241834	-0.93537	-0.157497	0.354105	-0.111974	-0.467412	-0.0192089	-0.507084	0.146029	-0.144935		THBS1	-0.941552	-0.438295	-0.926069	1.36659	-0.140438	-0.251738
	AATK	0.000629415	0.067723	0.061853	N		ABI3	-0.2	-0.18	-0.24	N		ABHD2	0.27	0.27	0.19	N		MRPL44	3	1.28845	-0.0724416	0.359655	-0.382102	-0.703711	-0.904788	-0.502729	0.730962	0.615666	-0.147131	-0.480022	-0.465646	-0.111524	-0.272519	-0.0194114	-0.657821	-0.147607	0.1502	-0.854424	-0.371058	-0.799013		PYCARD	-0.930056	0.249116	-0.912811	0.0334709	-0.891328	0.189016
	ABAT	0.0449607	-0.00833302	-0.0442576	N		ABI3BP	-0.02	-0.07	0.04	N		ABHD3	0.08	-0.08	0.05	N		HTR2B	3	-0.190548	-0.164453	-0.199948	-0.218748	-0.220169	-0.221535	-0.214731	-0.221235	-0.218939	-0.223038	-0.217327	-0.215578	-0.21812	-0.215278	-0.197981	-0.217518	-0.219431	-0.213201	-0.225169	-0.22118	-0.222656		MMP1	-0.917906	1.29274	-0.85722	0.56748	-0.596463	-0.756152
	ABCA1	0.0500605	0.123011	0.026555	N		ABITRAM	0.08	0.27	0.01	N		ABHD4	0.07	-0.17	-0.07	N		CYP27A1	3	2.28142	-0.331084	-0.322956	-0.319121	-0.3285	-0.286151	-0.343547	-0.268102	-0.323352	0.0748779	-0.338587	-0.353488	-0.311243	-0.324457	-0.343234	-0.349924	-0.334835	-0.346673	-0.156853	-0.336961	-0.353676		MX2	-0.861729	1.32677	-0.809367	-0.236062	-0.703751	-0.487757
	ABCA12	0.108545	0.0243059	0.0279366	N		ABL1	0.05	0.05	0.01	N		ABHD5	0.25	0.24	0.32	N		ARMC9	3	1.61591	0.0454043	-0.420503	-0.522925	-0.344528	0.260506	-0.330143	0.0845137	-0.568566	-0.353304	-0.448793	-0.505013	-0.367008	-0.49748	0.535835	-0.518717	-0.126902	-0.507978	0.00060471	-0.531139	-0.383998		PDLIM4	-0.814285	0.462533	1.01733	-0.699961	0.538152	-0.784052
	ABCA13	0.080865	0.0585252	0.0362234	N		ABL2	-0.07	0.05	0.12	N		ABHD6	0.2	0.22	0.34	N		PLXNC1	3	0.283568	-0.0727658	-0.287452	-0.25983	-0.304317	-0.198125	-0.273552	-0.221851	-0.283335	-0.222116	-0.22734	-0.291258	-0.269126	-0.242567	-0.160455	-0.272756	-0.199541	-0.298075	-0.24717	-0.165634	-0.229376		CPQ	-0.807473	3	-0.804959	-0.793417	0.546858	-0.467861
	ABCA2	-0.129838	0.039881	-0.015291	N		ABLIM1	0.05	0.14	0.16	N		ABHD8	-0.06	-0.48	-0.22	N		SETDB2	3	1.71742	-0.0955141	-0.485457	-0.32774	-0.386253	-0.385609	-0.299289	-0.37702	0.697147	-0.633403	-0.39291	-0.363063	-0.362419	-0.150269	-0.535166	-0.0972319	-0.0850998	-0.0809127	-0.524322	-0.267939	-0.437143		CYBRD1	-0.80292	0.719893	-0.656923	-0.748851	0.333974	-0.134907
	ABCA3	0.0432966	-0.0744677	-0.0802104	N		ABLIM2	0.26	0.2	0.24	N		ABI1	0.16	0.02	0	N		GPNMB	3	2.15834	-0.32404	-0.258233	-0.303113	-0.295086	-0.217287	-0.313433	-0.316336	-0.325226	-0.321438	-0.313807	-0.278018	-0.312242	-0.323441	-0.309657	-0.319201	-0.323573	-0.323444	-0.306223	-0.168445	-0.317696		LOXL4	-0.792053	-0.146087	-0.494837	1.00443	-0.61999	-0.678543
	ABCB1	0.0525113	-0.157725	-0.0289105	N		ABLIM3	0.12	0.05	0.18	N		ABI2	0.34	0.05	0.16	N		TTYH3	3	0.6056	0.857491	-0.423154	0.115026	-0.666871	0.996179	-0.399872	0.769101	-0.595799	-0.328673	-0.578248	-0.717794	-0.52722	-0.569953	-0.331774	-0.896971	0.39782	-0.340646	-0.104528	-0.42289	-0.565529		VAMP5	-0.784247	0.520201	-0.54772	-0.557478	0.260871	-0.261023
	ABCB11	0.0587691	0.104607	0.0354544	N		ABO	-0.34	0.04	0.05	N		ABI3	-0.22	-0.37	-0.27	N		HLX	3	0.210387	2.1577	-0.695842	0.121468	-0.538456	0.239285	-0.540382	1.17841	-0.668721	-0.0384371	-0.551793	-0.565576	-0.577135	-0.606775	-0.285482	-0.489402	0.52175	-0.646195	-0.235095	-0.64086	-0.54631		SLFN11	-0.755035	-0.0288646	-0.747153	-0.677291	2.05048	-0.669544
	ABCB4	-0.0475288	-0.0815276	-0.168225	N		ABR	0.18	0.19	0.1	N		ABI3BP	0.05	0.1	0.06	N		GYPC	3	1.73746	-0.363405	-0.363807	-0.345461	-0.362726	-0.142229	-0.363898	0.12614	-0.363842	-0.344028	-0.363767	-0.363692	-0.363868	-0.363868	0.110333	-0.364743	-0.271258	-0.364089	-0.128761	-0.363455	-0.362711		C19orf71	-0.752918	3	0.149348	-0.429466	-0.385222	-0.274612
	ABCB5	0.0202351	-0.0788332	-0.0678855	N		ABRA	-0.31	0.01	0.07	N		ABITRAM	0.42	0.21	0.29	N		STAM	3	0.499333	-0.21697	-0.313001	-0.0196513	-0.309212	-0.566526	-0.649062	0.110568	-0.250258	0.0354671	-0.273272	-0.688317	-0.0299742	-0.411068	2.70094	-0.599247	-0.176625	-0.147977	-0.379815	-0.977121	-0.48901		FLG	-0.750721	0.406064	-0.68451	-0.0905194	-0.0268549	-0.67878
	ABCB7	0.0840706	0.0825461	0.00369925	N		ABRACL	0.37	0.24	0.42	N		ABL1	-0.02	0.22	0.1	N		ABI1	3	-0.981967	-1.72504	0.572076	0.0856431	0.479452	-1.12928	-0.347476	0.766591	0.50962	0.0656971	-0.663703	-0.133804	0.236942	-0.0194474	0.0702266	-1.63748	-0.275795	0.770581	-0.617994	0.956328	0.00548515		TMEM163	-0.747165	0.914403	-0.380706	2.51926	-0.644727	-0.647776
	ABCB9	0.00074006	0.0934155	-0.0998847	N		ABRAXAS1	0.1	0.06	0.11	N		ABL2	0.02	0.04	0.09	N		CNPY3	3	0.92572	0.676973	-0.679553	-0.7504	-0.0421279	0.789767	-0.0643083	-0.0603941	-0.703071	0.308192	-0.461044	-0.318567	-0.649218	-0.0642431	-0.598432	-0.93652	-0.0714843	-0.688947	-0.118194	-0.0619598	-0.289765		CERKL	-0.743671	3	0.0238289	-0.364927	0.704568	-0.573486
	ABCC1	0.0873954	0.0591886	0.0640926	N		ABRAXAS2	0.17	0.3	0.28	N		ABLIM1	0.09	0.1	0.25	N		PPIL1	3	0.0934813	0.304223	-0.335197	0.108295	-0.5234	-0.451519	0.185326	-0.780522	-0.612247	1.07552	0.0619142	0.0611383	0.478988	-0.269594	0.121063	-1.04272	-0.394733	-0.37477	-0.500192	-0.96795	-0.136835		SYTL5	-0.695199	1.1114	-0.612721	-0.363888	3	0.146826
	ABCC11	0.0429327	-0.00931236	0.116283	N		ABT1	-1.54	-1.56	-1.88	N		ABLIM2	0.24	0.19	0.29	N		TFAP2A	3	1.1451	-0.967176	-0.305178	-0.583062	1.19767	-0.481968	-0.221392	-0.70107	-0.782228	-0.603919	-0.512878	0.0220146	0.0882895	-0.231701	0.62861	0.116076	-0.584018	-0.333869	-0.853964	0.434803	-0.0792496		CD74	-0.692727	1.54336	-0.606154	3	-0.643356	-0.602846
	ABCC2	-0.102252	-0.0785826	-0.041359	N		ABTB1	-0.32	-0.1	-0.12	N		ABLIM3	0.35	0.06	-0.15	N		FOXF2	3	0.399473	-0.651778	-0.638712	0.746878	-0.645731	0.391898	-0.480403	-0.485824	-0.64872	-0.612096	-0.639824	0.547358	-0.494719	-0.633709	1.27657	-0.65011	0.0646461	-0.650944	-0.473592	0.40399	0.22233		TM4SF19	-0.657422	-0.132779	-0.633001	-0.330996	-0.605019	-0.609903
	ABCC3	0.041413	0.00931999	0.0453883	N		ABTB2	0.44	0.1	0.15	N		ABO	-0.51	0.14	0.07	N		BPHL	3	0.148687	0.051054	-0.407494	-0.108928	0.370764	-0.154974	0.0358965	-0.117717	-0.105235	0.293957	0.114932	-0.549899	-0.237832	-0.655493	-1.25288	1.13871	-0.214204	-0.0212947	-0.679694	-0.848975	-0.691412		TNC	-0.589512	2.65135	-0.555872	-0.524939	0.447996	-0.436072
	ABCC4	0.0268562	0.0845369	0.0949531	N		ACAA1	0.24	-0.02	-0.08	N		ABR	0.31	0.14	0.06	N		UQCC2	3	-0.165987	-0.359144	-1.1984	-0.237877	0.790542	-0.00218543	-0.531722	-0.85505	-0.68466	-0.120782	0.323865	-0.368964	0.108576	-0.729331	-0.323759	2.47388	-0.419307	-0.753345	0.174055	0.12796	-0.303942		CCL20	-0.465101	0.131235	-0.441698	-0.13902	-0.413226	-0.382817
	ABCC5	0.0762951	0.00895942	-0.0464894	N		ACAA2	0.07	0.07	0.2	N		ABRA	-0.48	0.01	-0.13	N		CPEB2	3	0.633472	-0.483093	-0.496627	0.970517	-0.269959	-0.109561	-0.427641	0.654496	-0.51187	0.0282793	-0.283537	-0.478581	-0.367109	-0.463645	-0.1432	-0.624919	-0.659127	-0.370175	0.193802	-0.332769	-0.483005		NRXN3	-0.458769	0.397573	-0.400251	-0.428686	-0.424153	-0.306499
	ABCC6	0.0266888	-0.0457976	0.0460274	N		ACACA	-1	0.04	-0.36	N		ABRACL	0.39	0.35	0.26	N		NARS2	3	0.0536505	0.158461	-0.163667	-0.381623	-0.750412	-0.681496	-0.199042	-0.555509	0.128549	-0.147196	-0.0298227	-0.248177	-0.0836237	-0.256393	-0.196011	0.542286	-0.539197	0.100392	0.0281259	-0.728916	-0.292925		HLA-DRA	-0.392195	3	-0.284827	-0.179454	-0.288282	-0.253352
	ABCC8	0.0590728	0.0449321	-0.0238419	N		ACACB	0.15	0.02	0.08	N		ABRAXAS1	0.05	0.2	0.11	N		TGS1	3	0.00778041	-0.35631	-0.548187	1.46462	-0.900118	-0.982663	-0.284309	-0.7678	0.41851	-0.675756	-0.457663	0.413191	-0.460607	-0.159684	-0.774164	0.0808265	0.508179	0.804828	-0.585422	-0.19407	-0.131947
	ABCC9	0.17495	-0.00525572	-0.0465006	N		ACAD10	0.31	0.12	0.04	N		ABRAXAS2	0.26	0.43	0.48	N		SDCBP	3	2.04976	-0.917225	-0.163163	-0.307202	-0.67595	-0.120472	-0.418193	0.130682	-0.521297	-0.5214	-0.414871	-0.506962	-0.414191	0.251355	0.315136	-0.300032	-0.188504	-0.257202	-0.0921888	-0.172178	-0.424177
	ABCG1	0.00570977	0.0663897	0.159703	N		ACAD11	-0.06	-0.11	-0.12	N		ABT1	-2.18	-1.73	-2.02	N		MAP2K5	3	0.361956	-0.0124677	-0.354551	-0.12654	-0.519909	0.433675	-0.747378	-0.551979	-0.0502213	-0.740883	-0.459287	-0.0755257	-0.621533	-0.426946	0.0147312	-0.157664	1.0104	-0.332494	-0.162806	-0.284592	-0.285403
	ABCG2	0.0750404	0.173224	0.213827	N		ACAD8	0.42	0.26	0.29	N		ABTB1	-0.22	-0.05	-0.11	N		HADHB	3	1.16014	-0.96863	-0.0984084	-0.658151	0.0115651	-0.421021	-0.736943	0.536669	-0.503065	0.188402	-0.71798	-0.291316	-0.118175	-0.0300044	-0.128255	-0.440018	0.263224	0.377887	-0.468427	-0.0320923	-0.807007
	ABCG5	0.0382386	0.0899526	-0.129144	N		ACAD9	-0.13	-0.09	-0.58	N		ABTB2	0.53	0.26	0.19	N		PREB	3	1.18906	-0.915265	-0.41939	-0.261738	0.294592	-0.476171	-0.215061	-0.939272	1.23094	0.821447	-0.121247	-0.896853	-0.142414	-0.218401	-0.0410013	-0.136319	0.0620817	0.353754	-0.724088	-1.12414	-0.740872
	ABCG8	-0.0599175	-0.143183	-0.137781	N		ACADL	0.2	0.09	0.19	N		ACAA1	0.31	-0.06	-0.08	N		ENTPD1	3	-0.189341	-0.0636967	-0.225785	-0.198007	-0.208741	-0.233665	-0.182455	-0.241782	-0.21437	-0.192273	-0.211097	-0.237069	-0.21293	-0.24351	-0.259925	-0.201672	-0.227094	-0.215024	-0.221098	-0.261103	-0.233089
	ABHD1	-0.0313972	0.146095	0.0749865	N		ACADM	0.06	0.01	-0.06	N		ACAA2	0.22	0.23	0.37	N		TMEM117	3	1.34023	0.0278744	-1.0995	0.266084	-1.04399	-0.186171	-0.295398	-0.261438	0.608458	-0.305684	-0.576383	0.485843	-0.211151	-0.799898	-0.873369	-0.496871	-0.0245348	0.196694	-0.207233	0.293676	-0.509933
	ABHD10	0.0789953	-0.100132	-0.0458657	N		ACADS	0.03	-0.01	-0.09	N		ACACA	-2.46	-0.1	-0.6	N		C14orf37	3	0.0838951	-0.360123	-0.530121	0.544104	-0.614716	0.304488	0.754577	0.335249	-0.575049	-0.466979	-0.296172	-0.286458	-0.229792	-0.605406	-0.246387	-0.26622	-0.184459	-0.550359	-0.258125	-0.196602	-0.49936
	ABHD12	0.0311217	-0.0653696	-0.0556199	N		ACADSB	0.19	0.23	0.31	N		ACACB	0.29	0.25	0.13	N		DNAJA4	3	-0.508729	-0.681084	0.681824	-0.638555	0.151373	-0.686899	-0.684815	-0.686965	0.670961	-0.690696	-0.409823	0.831356	-0.519701	0.366871	-0.68668	0.232613	-0.688962	-0.0268196	-0.56482	0.574996	0.211897
	ABHD15	0.0400403	-0.0850789	-0.0659214	N		ACADVL	0.39	0.22	0.1	N		ACAD10	0.35	0.15	0.12	N		VPS53	3	0.510978	-0.265262	-0.771216	-0.716435	-0.831001	0.088029	-0.131092	-0.15306	-0.0184729	-0.354385	-0.332139	-0.333251	-0.916092	-1.16441	0.985648	-0.172247	0.0833017	-0.201723	0.562421	0.526272	-0.215626
	ABHD17A	-0.41793	0.00818166	0.00996551	N		ACAN	0.23	0.01	-0.1	N		ACAD11	-0.21	0.06	-0.04	N		ARSG	3	1.28835	-0.41182	-0.311131	-0.850619	0.590739	-0.599739	-0.254179	-0.28638	0.0582197	-0.570422	-0.140754	-0.374092	-0.0753907	-0.241202	-0.667986	0.906021	-0.468772	-0.407494	0.171164	-0.735272	-0.431525
	ABHD17C	-0.112911	-0.0522669	-0.0289718	N		ACAP2	0.4	0.07	0.13	N		ACAD8	0.59	0.33	0.35	N		BCAS3	3	0.362055	-0.00135341	-0.250091	-0.357921	-0.270142	-0.296588	-0.175627	-0.286026	-0.329692	-0.279237	-0.151802	-0.168576	-0.259868	-0.282042	-0.384682	-0.272868	-0.164016	-0.210539	-0.254206	-0.161526	-0.230407
	ABHD4	-0.0839424	-0.0135619	0.0841055	N		ACAP3	-0.09	0.07	-0.01	N		ACAD9	-0.52	-0.19	-1.7	N		PTRH2	3	0.920727	0.282171	1.13704	-0.416933	-0.571423	-0.769646	-0.66624	-0.149601	-0.456463	0.376323	-0.362372	-0.670746	-0.51048	0.342661	-0.0261121	0.497271	-0.468833	-0.29913	-0.730177	-0.507516	-0.701687
	ABHD6	0.004324	0.0553944	0.0127337	N		ACAT1	0.28	0.15	0.12	N		ACADL	0.48	0.14	0.2	N		AFG3L2	3	0.68057	-1.14389	-0.501381	-0.23193	0.173747	-0.896507	0.132906	-0.893839	-0.0147808	0.0630801	-0.479399	0.22526	0.274924	-0.430009	-0.275075	0.632817	0.257096	0.331015	-0.802577	-0.815675	-0.126933
	ABL1	0.0326932	-0.0295888	0.123853	N		ACAT2	-0.44	0.32	0.29	N		ACADM	0.17	0.1	-0.01	N		C18orf21	3	0.0990966	0.413451	-0.826573	0.151951	-0.0753325	-0.44799	-0.31485	0.110279	-0.574821	-0.107351	-0.101234	-0.634653	0.192858	-1.31211	0.335556	0.424156	0.309559	-0.343332	-0.75164	-0.623375	0.0999568
	ABL2	0.045943	0.0301404	0.0656299	N		ACBD3	-0.16	0.26	0.11	N		ACADS	0.08	0.13	-0.12	N		ESCO1	3	0.350046	-1.04342	-0.969028	-0.723214	0.0830318	-0.798258	-0.0874775	-0.272944	0.170563	-0.313783	0.0185218	0.532261	0.259784	0.141429	-0.50003	0.520946	0.180057	0.419238	-0.713069	-0.41471	-0.732838
	ABO	0.00666672	-0.028905	0.0281951	N		ACBD4	-0.45	-0.2	-0.14	N		ACADSB	0.17	0.39	0.35	N		OSBPL1A	3	1.89018	0.127191	-1.0268	-0.405002	-0.27487	-0.282648	-0.230811	-0.490255	-0.7039	-0.696275	-0.623201	-0.116185	-0.358537	-0.546135	-0.118846	0.0896308	0.620903	0.166082	-0.470912	-0.0349228	-0.155076
	ABR	0.0715174	0.0106256	0.0186679	N		ACBD5	0.23	0.08	0.31	N		ACADVL	0.57	0.25	0.11	N		TMC6	3	0.736172	-0.782393	0.511185	-0.837959	0.189188	-0.957076	-0.0259848	-0.857977	0.487216	-0.507135	-0.487166	-0.0341311	-0.371822	0.586235	-0.791268	0.15725	-0.686904	0.440606	-0.887517	0.417479	0.000640456
	ACAA1	-0.00881122	-0.014411	0.0556701	N		ACBD6	-0.26	0.19	0.02	N		ACAN	0.19	0.14	0.05	N		NARF	3	0.187892	2.30272	-0.403241	0.183562	-0.133579	-0.0459829	-0.275553	-0.490079	-0.41102	-0.10332	-0.0985503	-0.828868	-0.269388	-0.579509	-0.891294	-0.0566725	0.110765	-0.360874	-0.264936	-0.56586	-0.507251
	ACAA2	-0.0355281	0.187623	0.107179	N		ACBD7	0.31	0.23	0.21	N		ACAP2	0.39	0.13	-0.01	N		TXNL4A	3	0.377491	-0.231175	-0.452084	0.489485	-0.0475249	-0.314445	0.0398389	0.251997	-0.538505	-0.154753	-0.0304704	-1.10183	-0.554788	-0.972946	0.614315	1.05146	0.0953558	-0.621929	0.0812005	-1.20968	-0.488904
	ACACA	-0.0658991	-0.000525847	-0.0300014	N		ACCS	-0.17	-0.08	-0.06	N		ACAP3	0.14	-0.01	0.18	N		GPR161	3	0.175092	0.664955	-0.547437	0.0554142	-0.528794	-0.0414583	-0.13729	-0.0890619	-0.443785	-0.260655	-0.372335	-0.268475	-0.216976	-0.499328	-0.286642	-0.5136	-0.0844235	-0.485829	-0.0659886	-0.233092	-0.11939
	ACACB	0.0762217	0.0010244	0.0436136	N		ACCSL	-0.33	-0.16	-0.12	N		ACAT1	0.53	0.18	0.21	N		TIPRL	3	1.11646	0.765509	-0.830809	-0.168674	-0.0192878	-0.0773119	-0.442669	-0.329338	-0.899523	-0.242914	0.130053	-0.46817	0.0166318	-0.579372	0.887944	-0.803043	-0.0591029	-0.865914	-0.594138	-0.15821	-0.135109
	ACAD8	0.182975	0.0150098	-0.0294685	N		ACD	-1.06	-0.82	-0.6	N		ACAT2	-0.91	0.39	0.33	N		PI4KB	3	0.748944	-0.519767	-0.398835	0.141346	0.473141	0.262614	-0.791915	-0.35767	-0.69186	-0.307055	-0.130635	-0.58311	-0.114295	-0.682367	0.190786	0.682535	0.0288573	-0.613983	-0.363887	-0.498554	-0.479568
	ACADM	0.0275747	-0.0301011	-0.144587	N		ACE	-0.02	-0.06	-0.09	N		ACBD3	-0.06	0.42	0.44	N		HAX1	3	0.630509	-0.212912	-0.198188	-0.39136	0.999708	-0.670952	-0.59062	-0.166049	-0.490537	-0.246636	0.0873936	0.0843213	-0.0616479	-0.512071	0.226765	1.07688	-0.705979	-0.573913	-0.743866	-0.590988	-0.751256
	ACAN	0.0642697	-0.15812	0.132986	N		ACE2	0.47	0.34	0.43	N		ACBD4	-0.4	-0.08	0	N		ITPKB	3	0.754449	-0.357912	-0.260747	-0.185284	-0.174369	-0.205876	-0.256249	-0.354821	-0.194535	-0.405044	-0.276543	-0.234314	-0.255226	-0.275392	-0.319839	-0.0681448	-0.182342	-0.274923	-0.311504	-0.266865	-0.254885
	ACAP3	0.0345826	-0.0438278	0.181746	N		ACER1	0.01	0.06	0.04	N		ACBD5	0.27	0.28	0.03	N		GALM	3	-0.311932	-0.45007	0.310325	-0.265839	-0.503303	-0.551376	0.642379	-0.76035	0.694199	1.28867	-0.0511382	-1.15652	0.0454312	0.501838	-0.684777	-0.448302	-0.470501	0.522622	-0.567211	-1.04709	-0.284573
	ACAT1	0.0968878	0.108307	0.185922	N		ACER2	-0.02	-0.02	-0.07	N		ACBD6	-0.33	0.25	0.08	N		KIAA1715	3	0.900843	0.897923	-0.931636	0.384809	0.191114	0.670485	-0.425985	0.192088	-0.857337	-0.275603	0.270279	-0.602159	-0.773792	-0.577177	-0.0457323	-0.412033	-0.299775	-0.564848	0.0846955	-0.768925	-0.761787
	ACAT2	-0.0608239	0.0433699	0.0876402	N		ACER3	-0.09	0.19	0.15	N		ACBD7	0.4	0.21	0.15	N		FAM134A	3	0.685098	-0.498477	0.170077	-0.37513	-0.0545866	0.566112	-0.531211	0.793664	-0.348795	0.0381218	-0.278797	-1.3781	-0.338432	-0.541405	1.09552	-0.499496	-0.292672	-0.553071	0.296765	-0.798066	-0.787872
	ACBD6	-0.0632499	0.00792775	0.22793	N		ACHE	-0.16	0.12	0.07	N		ACCS	-0.26	0.23	0.08	N		PYURF	3	1.68125	-0.672333	-0.870869	-0.0536719	-0.0641858	0.00237751	-0.489265	-1.14567	-0.168739	-1.25828	-0.313553	-0.524021	-0.329361	-0.809034	0.909001	1.03473	-0.420035	0.12187	0.606875	-0.470355	0.0752757
	ACBD7	0.0171179	-0.0184669	0.0592147	N		ACIN1	-0.93	-1.29	-1.28	N		ACCSL	-0.4	-0.06	0.08	N		CISD2	3	0.42818	-0.197461	0.314854	-0.700949	-0.984069	-0.590861	-0.121872	1.30225	-0.332295	0.12382	0.37356	-0.577177	-0.513191	0.0316953	-0.533351	-0.0408483	0.0907478	-0.209526	-0.258633	-0.849004	-0.603697
	ACE	0.0182811	-0.0241294	-0.0111721	N		ACKR1	-0.02	0.03	-0.04	N		ACD	-1.5	-1.05	-1.32	N		MYO10	3	1.21109	-0.933391	0.248935	0.826535	-0.507585	-0.295411	-0.452034	-0.210191	-0.168431	-0.609673	-0.232596	0.103508	-0.185258	-0.384939	-0.317148	-0.729992	-0.362868	-0.202326	-0.274237	-0.151389	-0.33023
	ACE2	0.0962531	-0.0317889	0.103077	N		ACKR2	0.13	-0.12	-0.16	N		ACE	-0.18	-0.09	-0.01	N		LHFPL2	3	1.5013	-0.29113	-0.433029	-0.702492	-0.597224	0.48883	-0.682897	0.239173	-0.412768	-0.0215266	-0.649069	-0.844077	-0.595261	-0.117821	1.44939	-0.896167	-0.0308861	-0.415292	0.568894	-0.477829	-0.450066
	ACHE	0.145032	0.105287	0.180228	N		ACKR3	0.2	0.34	0.2	N		ACE2	0.52	0.45	0.69	N		TBC1D7	3	0.61523	-0.204045	-0.326703	-0.198437	-0.187039	-0.213141	-0.273943	-0.187456	-0.27618	-0.219655	-0.228534	-0.274935	-0.214654	-0.309458	-0.276344	-0.273707	-0.266029	-0.255823	-0.285204	-0.26394	-0.277014
	ACKR2	0.0287282	0.028121	0.0586112	N		ACKR4	-0.19	-0.07	-0.05	N		ACER1	0.01	-0.08	-0.11	N		HIGD2A	3	-0.154947	-0.231805	-0.0288621	-0.812117	0.430823	-0.385704	-0.464615	-0.0107019	0.20218	-0.01246	-0.581635	-0.129988	0.424959	0.0715727	-0.515295	0.816943	-0.1758	0.520892	-0.880297	-1.01342	-0.963771
	ACKR4	-0.0156093	0.0735114	-0.0505843	N		ACLY	-1.04	-0.43	-0.44	N		ACER2	-0.03	0.09	-0.08	N		ATP6V1B2	3	2.41353	0.310347	-0.29598	0.255341	-0.691337	0.16305	-0.20773	-0.00980626	-0.356204	-0.517417	-0.466912	-0.596028	-0.389591	-0.687234	-0.151507	-0.216734	-0.281461	-0.275301	-0.164429	-0.653899	-0.606812
	ACLY	-0.086992	0.113491	-0.0620082	N		ACMSD	0.1	0.23	0.11	N		ACER3	-0.03	0.25	0.28	N		RGS20	3	0.2641	-0.529386	-0.463787	-0.473175	-0.493073	-0.350428	-0.281194	0.499571	-0.555462	-0.425778	-0.188157	0.00688311	-0.180949	-0.261448	0.00276426	-0.492286	-0.160415	-0.548072	-0.150905	0.396115	0.127662
	ACMSD	0.0134917	-0.166305	0.0129255	N		ACO1	-0.14	0.15	0.14	N		ACHE	-0.29	0.14	0.13	N		MRPS28	3	0.293585	-1.09259	-0.842289	-0.226473	-0.352038	-0.690682	-0.513919	-0.539835	-0.0978219	0.382241	-0.0297971	0.119422	-0.125429	-0.189522	-1.29432	2.01183	-0.0649933	0.107352	-0.0914802	0.0442311	-0.23886
	ACO1	-0.0899491	-0.0217089	0.00122209	N		ACO2	-2.54	-1.48	-1.63	N		ACIN1	-1.27	-1.53	-1.58	N		MTDH	3	0.214896	-0.83058	-0.429085	-0.400562	-0.0625092	-0.14132	-0.213554	-0.232592	-0.422861	-0.432118	-0.416727	-0.236772	-0.5106	-0.191426	0.198391	0.593161	-0.180907	-0.125928	-0.118136	-0.0212409	-0.322626
	ACO2	-0.0416118	0.116086	-0.0341414	N		ACOD1	-0.03	0.34	0.36	N		ACKR1	-0.07	0.16	-0.08	N		NDUFB9	3	0.32423	-0.343947	-0.379049	-0.263012	0.47375	-0.938121	-0.51597	-0.803926	-0.24266	-0.0225342	-0.234299	1.13387	-0.0975718	-0.0922958	-0.126015	-0.447691	-1.20118	0.347352	-0.188441	-0.136962	-0.153355
	ACOX1	0.02568	0.00840396	-0.0747777	N		ACOT1	0.23	0.13	0.23	N		ACKR2	0.24	-0.07	-0.34	N		VLDLR	3	0.36227	0.423038	-0.294126	-0.707605	-0.59639	0.227095	0.248341	2.08813	-0.816452	-0.103675	-0.382011	-0.467119	-0.107811	-0.770173	0.0133791	-0.174735	-0.714329	-0.881987	0.356619	-0.519775	-0.58411
	ACOX3	-0.0319853	-0.0420426	-0.0292484	N		ACOT11	0.05	-0.02	0.01	N		ACKR3	0.18	0.36	0.19	N		SIGMAR1	3	0.578229	-0.112239	-0.873237	-0.395755	-0.444616	-0.240501	-0.20206	-1.12561	1.36655	-0.17022	-0.337124	-0.624673	-0.582778	-0.176607	-0.761203	0.857889	-0.0040844	-0.418039	-0.118011	-0.45092	0.580571
	ACP5	-0.000118041	-0.0395769	-0.13257	N		ACOT12	0.01	-0.25	-0.18	N		ACKR4	-0.25	0.01	-0.1	N		STOM	3	1.1674	-0.885801	-0.470212	-0.126764	0.0256862	-0.063785	-0.41278	0.53673	-0.846112	-0.0689121	-0.392175	-0.339362	-0.398985	-0.377694	-0.25774	-0.891873	-0.290517	-0.341944	-0.251573	1.49294	-0.453414
	ACP6	-0.110777	-0.00267631	0.206864	N		ACOT13	-0.13	0.03	0.03	N		ACLY	-2.34	-1.22	-1.04	N		SLC25A25	3	-0.205276	1.463	0.894108	0.188524	-0.242956	-0.344216	0.209028	-1.80251	0.319461	-0.739095	-0.414451	-0.209592	-0.706451	0.10525	-0.58082	0.596263	-0.145563	0.0876237	-1.00681	-0.487743	-0.305187
	ACPP	-0.0223263	0.0404118	0.052851	N		ACOT2	0.06	0.04	0.13	N		ACMSD	0.23	0.26	0	N		NRBF2	3	0.322578	-1.00877	-0.323247	0.0479603	-0.510163	-0.329935	-0.537083	0.790968	-0.10484	0.171809	-0.70546	0.413919	0.0250191	-0.363204	0.270516	-1.69887	-0.00664149	-0.0936658	-0.155294	0.860215	-0.724846
	ACSF3	0.0758174	0.0286993	0.0204345	N		ACOT4	0.09	0.01	0.12	N		ACO1	-0.17	0.16	0.2	N		C10orf11	3	1.80715	-0.5177	-0.407835	-0.513976	-0.450741	-0.401085	-0.349334	0.423444	-0.473009	0.0875653	-0.281677	-0.528717	-0.052171	-0.343902	-0.175846	-0.360817	-0.45594	-0.441353	0.154213	-0.455629	-0.116259
	ACSL1	-0.0544202	0.0933632	0.128281	N		ACOT6	0.11	0.3	0.17	N		ACO2	-3.07	-2.02	-2.76	N		GSTO1	3	1.3544	-0.658043	-0.0598143	-0.32676	-0.679719	-0.425531	-0.471595	0.343503	-0.140535	0.263005	-0.480152	-0.537132	-0.403806	0.279656	0.21213	-0.889868	-0.400444	-0.325315	-0.206941	-0.32206	-0.0664853
	ACSL3	0.0293083	-0.0649149	-0.0859131	N		ACOT7	0.22	0.23	0.19	N		ACOD1	0.01	0.13	0.33	N		CNNM2	3	-0.126984	1.96928	-0.392685	-0.931965	-1.0458	-0.486142	1.21157	-0.483154	-0.14084	0.259341	-0.216366	-0.674686	-0.526622	-0.613015	-0.547813	0.132467	0.808944	0.18789	-0.185938	-0.791236	-0.544009
	ACSL6	-0.0363816	0.0265273	0.0275721	N		ACOT8	0.23	0.11	0.21	N		ACOT1	0.34	0.18	0.12	N		ZC3H12C	3	0.919028	-0.459399	-0.0691944	-0.532863	-1.23914	-0.143328	-0.607532	0.576195	-1.15979	-0.72395	0.295585	-0.65236	-0.406274	0.625438	0.315389	0.317932	-0.535941	-0.369341	-0.0481855	0.328905	-0.133559
	ACSM2A	0.0138792	-0.0952562	-0.148526	N		ACOT9	0.42	0.33	0.51	N		ACOT11	0.17	0.18	-0.15	N		PDCD4	3	-0.351557	-0.188864	0.102883	-0.39326	0.538831	-0.734906	-0.45449	-0.258807	0.344699	-0.380782	-0.32744	-0.311049	-0.282633	-0.248365	-0.407323	-0.409263	-0.363551	-0.0363231	-0.165733	0.23391	-0.192695
	ACSM4	0.136824	0.0295932	0.0519108	N		ACOX1	-0.18	-0.32	-0.37	N		ACOT12	0.02	-0.23	-0.03	N		PIP4K2A	3	0.203916	-0.192567	-0.246672	-0.339127	-0.30279	-0.157774	-0.173353	0.662147	-0.457032	0.081926	-0.272043	-0.487701	-0.336762	-0.364245	-0.0895758	-0.499351	-0.116198	-0.366747	0.0610502	-0.555058	-0.358029
	ACSM5	0.00844564	0.0506136	0.0581534	N		ACOX2	0.21	0.07	0.1	N		ACOT13	-0.04	-0.01	0.03	N		NOCT	3	0.516568	-0.104137	-0.688905	0.140843	-0.211069	-0.524854	0.223234	0.804642	-0.639529	-0.618201	-0.00830678	-0.954483	-0.225239	-0.601256	1.97243	-0.870047	-0.223632	-0.344735	-0.491401	-0.360219	-0.234589
	ACSS3	0.0694234	-0.0293374	-0.100832	N		ACOX3	0.14	0.15	0.3	N		ACOT2	0.2	0.2	0.13	N		QDPR	3	2.0539	1.61174	-0.426305	-0.351386	-0.659695	-0.378897	-0.410076	-0.194993	-0.0618248	0.16722	-0.33386	-0.682597	-0.413964	-0.36227	-0.0557865	-0.767222	-0.31978	-0.0389674	-0.0935188	-0.861567	-0.634584
	ACTA1	-0.0928197	-0.0272531	-0.181969	N		ACOXL	0	-0.1	-0.11	N		ACOT4	0.23	0.09	-0.03	N		GEMIN6	3	1.04836	0.837	-0.212506	-0.0283995	-0.390438	-0.23265	-0.108166	-0.513175	-0.446817	0.275388	-0.18469	-0.765698	0.0576041	-0.17203	-0.0837811	-0.322458	0.126207	-0.692292	-0.593878	-0.902093	-0.640278
	ACTA2	0.0391849	-0.00945143	0.0530328	N		ACP1	0.21	0.15	0.23	N		ACOT6	0.15	0.37	0.25	N		RASGRP3	3	-0.18672	-0.226567	-0.184729	-0.216748	-0.22152	-0.182126	-0.222111	-0.211267	-0.217359	-0.196243	-0.220849	-0.222072	-0.217734	-0.203657	-0.211878	-0.22708	-0.22497	-0.223255	-0.223649	-0.215723	-0.220534
	ACTB	-0.0274702	-0.0526172	-0.0491988	N		ACP2	-0.17	-0.19	-0.2	N		ACOT7	0.28	0.22	0.38	N		CDYL	3	0.17952	-1.10586	-0.273603	-0.471685	0.204852	-0.443032	0.188241	-0.914565	-0.467186	0.137163	-0.294228	0.161041	-0.0642403	-0.720083	0.153774	-0.267859	0.358015	-0.105213	-0.519925	0.00704693	0.142008
	ACTC1	-0.059958	-0.215541	0.0424983	N		ACP3	0	0.03	0.13	N		ACOT8	0.4	0.15	0.23	N		RASSF3	3	0.89693	-0.690721	-0.0733289	-0.310655	-0.56717	-0.60152	-0.0641546	-0.343562	0.690163	-0.0993013	-0.321337	-0.817396	-0.24721	-0.0350811	-0.0797682	0.93408	-0.250699	-0.168044	-0.464508	-0.817008	-0.49328
	ACTG1	-0.0334418	-0.0720529	-0.0910121	N		ACP4	-0.21	-0.19	-0.18	N		ACOT9	0.64	0.44	0.58	N		MERTK	3	-0.237541	-0.392691	0.194474	-0.169268	-0.442448	-0.399799	0.213078	-0.369699	-0.296951	0.112116	-0.124206	-0.386987	-0.155227	0.112687	-0.445651	0.02502	-0.201123	-0.312396	-0.347936	-0.386285	-0.364346
	ACTG2	-0.0357148	0.082199	-0.0790465	N		ACP5	0.04	0.17	-0.04	N		ACOX1	-0.14	-0.13	-0.38	N		ASAP1	3	0.158426	0.0901436	-0.697415	1.14935	-0.744828	0.320349	-0.674122	0.046476	-1.44736	-0.163988	-0.41878	-0.394468	-0.588329	-0.241081	1.93151	-0.840313	0.171201	-0.754299	0.469496	-0.411566	-0.0839211
	ACTL6A	0.022703	-0.0923507	-0.118411	N		ACP6	-0.54	0.11	0.12	N		ACOX2	0.19	0.18	0.26	N		TMEM251	3	0.411833	-0.442782	0.210793	-0.51054	-0.108042	-0.621258	0.0703294	-0.548719	-0.10562	-0.424392	-0.121819	0.27018	-0.161	-0.345738	-0.740763	0.396428	-0.626935	-0.0352947	-0.158244	-0.385148	-0.249966
	ACTL6A	0.022703	-0.0923507	-0.0173295	N		ACP7	0.04	-0.18	-0.07	N		ACOX3	0.12	0.25	0.29	N		NEIL2	3	1.25684	1.00949	-0.303229	0.210936	-0.602491	0.492931	0.437385	-0.567436	-0.0303877	-0.695067	-0.496808	-0.791181	-0.652732	-0.567852	0.447578	-1.06465	0.606207	-0.0594089	-0.139503	-1.13475	-0.743436
	ACTL6A	0.022703	-0.0923507	-0.0415761	N		ACR	-0.12	-0.05	-0.4	N		ACOXL	0.05	-0.06	-0.22	N		LONRF1	3	0.892027	-0.14985	-0.274309	0.394804	-0.351337	-0.271536	-0.115058	-0.225389	-0.236802	-0.336393	-0.249266	-0.363538	-0.309277	-0.394565	-0.354168	-0.302447	-0.396783	-0.276644	-0.292406	-0.41488	-0.250433
	ACTL6A	0.022703	0.155149	-0.118411	N		ACRBP	0.15	0.09	0.24	N		ACP1	0.33	0.1	0.07	N		PDLIM3	3	0.62801	-0.142455	-0.453068	-0.362704	-0.352933	0.190376	-0.429046	-0.413238	-0.451388	0.0620479	-0.305634	-0.204379	-0.417594	-0.43166	-0.359716	-0.338059	-0.104616	-0.452072	1.08624	-0.429046	-0.44336
	ACTL6A	0.022703	0.155149	-0.0173295	N		ACRV1	0.5	0.33	0.42	N		ACP2	0	-0.04	0.02	N		TCEB1	3	0.0925752	-0.607667	-0.0756377	0.198461	0.0732037	-0.268631	-0.559393	-0.000543703	-0.985951	-0.390638	-0.121001	-0.569158	0.102716	-0.172007	-0.144315	0.0386207	-0.6117	-0.575206	0.292053	0.0763708	-0.0187793
	ACTL6A	0.022703	0.155149	-0.0415761	N		ACSBG1	0.17	0.11	-0.17	N		ACP3	0.1	0.15	0.14	N		BTG3	3	0.874316	-0.12603	-0.157951	-0.00732729	-0.516154	0.0736922	-0.0700084	-0.0417881	-0.484928	-0.634976	-0.114639	-0.62349	0.214614	-0.577158	0.364663	-0.809029	-0.00774652	-0.488162	-0.186028	-0.501817	-0.313594
	ACTL6A	0.022703	0.0282511	-0.118411	N		ACSBG2	0.02	-0.09	-0.06	N		ACP4	-0.43	0	-0.13	N		ATP5J	3	1.04799	0.153101	-0.544583	-0.444203	0.115963	0.078779	-0.730879	0.0272265	-0.202459	-0.169656	-0.437316	-0.740105	0.213333	-0.521344	0.132071	0.266898	-0.0617004	-0.804536	-0.158939	-1.01922	-0.18365
	ACTL6A	0.022703	0.0282511	-0.0173295	N		ACSF2	-0.25	-0.15	-0.13	N		ACP5	0.15	0.3	0.18	N		CYP2U1	3	1.78248	0.787391	-0.704438	0.317595	-0.789136	0.739798	0.027199	-0.0815382	-0.904165	-0.674591	-0.474218	-0.858993	-0.510034	-0.69137	0.288071	0.594116	0.144003	-1.11857	0.235316	-0.5181	-0.734606
	ACTL6A	0.022703	0.0282511	-0.0415761	N		ACSF3	0.19	0.14	0.2	N		ACP6	-0.34	-0.15	-0.05	N		ATP6V1C1	3	0.38969	-0.730152	-0.131576	-0.397024	-0.0924312	-0.410874	-0.290577	-0.206669	-0.445333	-0.138371	-0.177479	-0.334596	-0.184481	-0.174786	-0.0639502	-0.0340421	-0.40074	-0.105994	-0.0397508	-0.106999	-0.297794
	ACTL6B	0.0761851	-0.0298339	0.0568476	N		ACSL1	0.18	0.26	0.39	N		ACP7	0.05	-0.09	-0.2	N		TMEM55A	3	1.83558	0.146719	-0.656631	0.31757	-0.652915	0.368969	-0.448753	0.0423098	-0.779173	-0.235637	-0.403085	-0.715148	-0.599277	-0.20152	-0.437157	-0.383923	0.292363	-0.596054	0.681211	-0.628111	-0.508121
	ACTL7A	0.0400573	0.00437506	0.0168214	N		ACSL3	0.35	0.22	0.2	N		ACR	-0.38	-0.22	-0.26	N		FMN2	3	0.642565	0.0134817	-0.314706	-0.254347	-0.311621	-0.113854	-0.312886	-0.307454	-0.314363	-0.295746	-0.283511	-0.314495	-0.31141	-0.314574	0.16389	-0.285621	-0.311462	-0.312833	-0.199447	-0.311831	-0.311199
	ACTN1	0.0682191	-0.02142	0.082639	N		ACSL4	0.19	0.17	0.36	N		ACRBP	0.24	0.17	0.28	N		PPARGC1B	3	0.357636	-0.388869	-0.446701	-0.511098	-0.165667	-1.10255	0.259478	-0.955937	1.1329	-0.605505	-0.367924	0.508938	-0.0281204	-0.204431	-0.424193	0.155067	-0.057818	0.155692	-0.80401	-0.15879	-0.220686
	ACTR2	-0.127208	0.028392	-0.0933522	N		ACSL5	0.1	0.03	0.2	N		ACRV1	0.73	0.34	0.52	N		NDUFAF6	3	-0.0566068	-0.651324	-0.129181	0.216057	0.76343	-0.660676	-0.571639	-0.696329	-0.40993	-0.229518	0.0768514	-0.280661	-0.548064	-0.581185	-0.884827	1.96017	-0.535498	0.497586	0.0483089	-0.450455	-0.373692
	ACTR3	-0.120114	0.137848	0.0238441	N		ACSL6	0.17	0.1	0.04	N		ACSBG1	0.18	0.2	-0.15	N		ANKRD9	3	0.106768	-0.626355	0.0872514	0.287187	0.418595	-0.281658	-0.240643	-0.90289	0.151818	-0.542198	-0.430527	-0.150764	-0.439332	-0.269405	-0.312547	-0.0900862	0.00786403	-0.31871	-0.569345	-0.260307	0.13619
	ACTR8	0.0127391	0.161854	0.00889011	N		ACSM1	0.1	-0.18	-0.07	N		ACSBG2	-0.17	-0.05	-0.03	N		PTDSS1	3	0.832642	-0.909975	-0.137304	-0.483734	-0.418965	-0.4423	-0.195577	-0.845142	-0.368749	-0.459694	-0.334623	-0.449928	-0.380117	-0.36003	-0.561601	1.73799	-0.578076	0.239575	0.408217	-0.136086	0.208932
	ACTRT1	0.0382214	0.114576	0.00668933	N		ACSM2A	0.21	-0.14	0.26	N		ACSF2	-0.47	-0.3	-0.34	N		BAG4	3	-0.135573	-0.186303	-1.48092	0.976102	-0.363718	-0.531213	0.772331	-1.23818	0.0499188	-0.492953	-0.218754	-0.0118646	0.138626	0.144011	-0.555728	0.264744	1.35502	0.297619	-0.607876	-0.865495	-0.640184
	ACVR1	-0.193338	-0.0137267	-0.00835671	N		ACSM2B	0.1	-0.1	-0.18	N		ACSF3	0.23	0.09	0.43	N		RPUSD3	3	2.00451	-0.59102	0.0575912	-0.797397	0.356921	-0.377064	-0.303533	-1.21574	-0.00787075	0.20647	-0.666682	-0.537086	-0.15647	-0.646702	-0.232237	0.325936	0.131053	-0.0111543	0.127105	-0.861741	-0.259169
	ACVR1B	-0.108644	0.0484951	-0.0874563	N		ACSM3	0.02	-0.13	-0.05	N		ACSL1	0.4	0.5	0.48	N		NTAN1	3	0.769603	-0.256909	-0.278693	0.168323	0.293697	0.523973	0.287733	1.58462	-1.16308	-0.714795	-0.563449	-1.14988	-0.651727	-0.4827	0.163078	-0.656549	1.12132	-1.11676	0.0577958	-0.736579	-0.286095
	ACVR1C	-0.0512872	-0.0147395	-0.0542628	N		ACSM4	0.19	0.07	0.04	N		ACSL3	0.4	0.26	0.24	N		DSCR3	3	1.39221	-0.25949	-0.000580343	-0.402193	-0.38355	0.231269	-0.396657	1.07093	-0.0483174	-0.215143	-0.302821	-1.37496	-0.179834	-0.252485	0.449221	-0.466257	-0.367901	-0.316323	-0.407729	-1.02068	-0.380951
	ACVR2A	-0.0266958	0.175017	0.090506	N		ACSM5	-0.19	-0.36	-0.43	N		ACSL4	0.24	0.27	0.34	N		SLC35B2	3	1.9575	-0.880881	-0.0755524	-0.67169	-0.130748	0.196048	-0.6412	0.356127	-0.485442	0.191992	-0.404031	-1.0017	-0.509122	-0.283614	0.0942409	0.270418	-0.267366	-0.561921	-0.0113456	-0.371167	-0.352661
	ACVR2B	0.155736	0.044873	0.114551	N		ACSM6	0.13	-0.04	0.17	N		ACSL5	0.28	0.11	0.09	N		C9orf91	3	1.04262	0.012268	-0.137873	0.118333	0.827492	-0.0379039	-0.23756	-0.772103	-0.534747	-0.5038	-0.32937	-0.38123	-0.647001	-0.883325	-0.526307	0.103609	-0.120055	-0.290077	0.138495	-0.443875	-0.373353
	ACVRL1	-0.110297	-0.0311787	-0.156241	N		ACSS1	0.36	0.26	0.21	N		ACSL6	0.03	0.01	0.15	N		TNFRSF14	3	1.19805	-0.370667	-0.167713	-0.353094	-0.33385	-0.305448	-0.36702	-0.237215	-0.145792	-0.286701	-0.322338	-0.345122	-0.340762	-0.11594	-0.320182	-0.146882	-0.348375	-0.184184	-0.231573	-0.243001	-0.269858
	ADA	0.0511848	0.133207	0.0443542	N		ACSS2	0.04	-0.12	-0.21	N		ACSM1	0.01	-0.16	0.05	N		GPAT4	3	1.67967	0.477295	-0.695994	0.213826	-0.254586	0.0197005	-0.0168453	-0.242301	-0.263703	-0.374809	-0.160208	-1.20087	-0.362215	-0.0789654	-0.517669	-0.556688	0.0681449	-0.00819172	0.225918	-1.05713	-0.557615
	ADAD2	0.0691366	0.0595669	0.0113754	N		ACSS3	0.28	0.18	0.18	N		ACSM2A	0.27	-0.07	-0.07	N		ALG8	3	0.20202	-0.772919	0.780428	-0.511835	-0.100515	-0.356417	-0.404107	-0.619966	-0.143073	0.729494	-0.0703574	-0.405339	0.12948	0.412446	-0.635711	0.46255	-0.697587	0.0404396	-0.662625	-0.811528	-0.49526
	ADAM10	0.0566162	-0.0415472	-0.0647405	N		ACTA1	-0.19	-0.1	0.03	N		ACSM2B	0.09	-0.04	-0.09	N		ABR	3	1.07418	-0.65592	0.369432	-0.339631	-1.07703	0.458787	-0.333562	0.316345	0.646673	-0.743739	-0.112624	-0.917989	-0.797447	0.0612961	-0.246949	-0.753574	0.214889	-0.00721913	0.430489	-0.509493	-0.74341
	ADAM12	-0.0369273	-0.0316481	-0.160181	N		ACTA2	0.01	0	0.05	N		ACSM3	-0.13	-0.23	-0.17	N		SSU72	3	0.0438098	-1.28268	0.291833	-0.0696798	-0.0401375	-0.206341	-0.449772	-0.797734	-0.128969	-0.254135	-0.208382	-0.06855	0.0346986	-0.225708	-0.267547	0.111904	-0.197507	-0.0767647	0.125213	-0.349198	-0.213565
	ADAM17	-0.0766629	-0.0753298	-0.119077	N		ACTB	-0.65	-0.78	-1.02	N		ACSM4	0.01	-0.16	0.22	N		S100A1	3	1.77311	-0.323198	-0.283675	-0.318889	-0.27499	-0.311387	-0.117009	-0.272993	-0.292458	-0.310746	-0.312769	-0.296563	-0.243504	-0.297914	-0.311512	-0.298657	-0.297854	-0.307083	-0.308519	-0.304768	-0.306283
	ADAM19	0.109427	0.175855	0.0687722	N		ACTBL2	-0.16	-0.09	0.12	N		ACSM5	-0.23	-0.43	-0.56	N		UBE2Q1	3	0.797941	0.940942	0.269636	-0.116819	0.312094	-0.525101	-0.372803	-0.662258	-0.274961	0.108927	0.204201	0.284689	-0.160029	-0.510668	-0.481316	0.415072	-0.513369	-0.602755	-1.14811	-0.790294	-0.930638
	ADAM2	0.0495975	0.0426537	0.0194057	N		ACTC1	0.17	0.09	0.04	N		ACSM6	-0.02	-0.03	0.17	N		SLC25A44	3	1.39626	0.807737	-0.332758	-0.853799	0.703546	0.0365859	-0.331823	-1.15447	-0.473492	0.209105	0.168057	-0.594255	-0.280492	-0.571989	0.147236	0.333607	-0.249558	-0.698277	-0.6257	-0.810966	-0.385873
	ADAM28	0.0171796	-0.00661513	0.00657131	N		ACTG1	-0.56	-0.43	-0.79	N		ACSS1	0.48	0.38	0.26	N		RPL8	3	-0.391054	-0.274369	-0.474403	-0.46585	0.448232	-1.20643	-1.03138	-0.353301	0.195041	-0.338208	-0.667173	0.184482	0.470076	0.533314	0.697379	-0.534219	-0.611753	0.226018	-0.116321	-0.125855	-0.0525001
	ADAM30	0.0372461	0.0350363	0.0221343	N		ACTG2	0.1	-0.18	-0.05	N		ACSS2	0.1	-0.01	0.04	N		AMDHD2	3	1.42062	-0.210479	-0.779399	-0.191479	-0.177984	-0.460691	-0.489483	0.767131	-0.395068	0.231046	-0.601922	-0.780861	-0.484319	-0.0803547	0.533045	-0.637096	-0.0448398	-0.182076	-0.476816	-0.797181	0.0691099
	ADAM7	-0.00216726	0.00831585	0.0191676	N		ACTL10	0.1	0.03	-0.12	N		ACSS3	0.36	0.17	-0.07	N		WDR26	3	0.668788	0.0215441	-0.719486	-0.708096	1.249	0.123085	-0.261122	-0.0690914	-1.03797	0.208631	-0.312886	-0.275033	0.0527576	-0.352824	0.0320132	-0.552222	-0.0866853	-0.864551	-0.466433	-0.00831229	-0.505014
	ADAM9	-0.1159	0.0495033	-0.0677284	N		ACTL6A	-1.27	-1.62	-1.81	N		ACTA1	-0.37	-0.07	-0.18	N		LYSMD1	3	0.149639	2.01579	-0.619609	-0.261287	0.0541384	-0.312531	-0.480822	0.215636	-0.696282	-0.17355	0.21486	-0.252164	0.0673377	-1.03908	-0.393086	0.608898	0.044433	-0.318548	-0.84691	-1.00453	-0.414438
	ADAMDEC1	0.025653	0.106201	-0.00315179	N		ACTL6B	-0.04	0.2	0.14	N		ACTA2	-0.12	-0.04	0.11	N		BOLA3	3	0.949767	-0.994429	0.196463	-0.591363	-0.347279	-0.624521	-0.0566291	-0.317108	-0.244176	0.403552	-0.145521	-0.0299421	0.041512	-0.455295	0.4374	0.28831	-0.716769	-0.345689	-0.184315	-0.697212	-0.556198
	ADAMTS1	-0.0303434	-0.172073	-0.0658293	N		ACTL7A	0.3	0.19	0.12	N		ACTB	-1.06	-1.32	-1.7	N		PPM1K	3	0.567966	-0.0171246	-0.778287	-0.205252	0.0954602	-0.0353054	-0.373449	-0.15664	-0.350407	-0.55584	-0.21128	-0.660452	-0.171807	-0.343504	-0.00409664	0.268032	-0.0284997	-0.401644	-0.0333609	-0.32892	-0.537368
	ADAMTS16	0.0507709	0.153898	0.0822086	N		ACTL7B	-0.05	0.17	0.1	N		ACTBL2	-0.19	0.01	0.12	N		KLF15	3	1.16295	1.5718	-0.408021	-0.129245	-0.400154	-0.486108	-0.318613	-0.568034	-0.426056	-0.424905	-0.450806	-0.306334	-0.415311	-0.446777	-0.467882	1.84713	-0.450422	-0.512394	-0.559975	-0.494359	-0.513928
	ADAMTS3	0.013906	0.0665258	0.094773	N		ACTL8	-0.05	0.02	0.08	N		ACTC1	0.23	0.19	0.2	N		H2AFZ	3	1.24065	-0.26612	0.240335	0.940778	-0.160614	-0.482355	-0.0236953	-0.232741	-0.276229	-0.525496	-0.249015	-0.543796	-0.443432	-0.146799	-0.348385	-0.0320093	-0.213637	-0.660193	-0.100397	-1.13965	-0.460589
	ADAMTS4	0.0273225	0.320253	0.0491244	N		ACTL9	-0.14	-0.12	-0.29	N		ACTG1	-1.21	-0.5	-0.51	N		BDH2	3	0.540259	1.6074	-0.174958	0.518139	-0.607458	-0.00633898	0.305756	0.970814	-1.05037	-0.0391729	-0.615191	-0.741256	0.363647	-0.707256	-1.33702	-1.11794	0.201681	-0.347293	-0.00227795	-0.525201	-0.415294
	ADAMTS5	0.0607044	0.127997	0.118481	N		ACTN1	0.04	0.14	0.13	N		ACTG2	0.37	-0.08	-0.24	N		ANXA5	3	1.82129	-1.06625	-0.342309	0.264398	-0.557616	0.598139	-0.439434	0.326339	-0.886758	0.0560517	-0.622777	-0.584182	-0.0612481	-0.549993	1.43937	-0.819954	-0.339642	-0.685662	0.179728	-0.583751	-0.274298
	ADAMTS7	-0.0455064	0.0638908	-0.0647268	N		ACTN2	-0.04	0.01	0.23	N		ACTL10	0.33	-0.14	0	N		CFAP97	3	0.98233	0.0804174	-0.894263	0.0615836	-0.751354	-0.344714	-0.129266	0.465883	0.0558193	-0.395451	-0.213333	-0.631388	-0.554226	-0.824749	0.829548	0.0932016	0.686696	0.408583	-0.458345	-1.29194	-0.768361
	ADAMTSL5	0.124979	0.0397698	0.0352307	N		ACTN3	-0.53	-0.01	0.1	N		ACTL6A	-1.65	-1.94	-2.26	N		UQCRQ	3	0.468528	-0.0703485	-0.153512	-0.702661	0.545784	0.0262855	-0.275456	0.0712794	0.532239	-0.308148	-0.60589	-0.362872	-0.138627	-0.271726	0.081422	-0.224534	-0.426803	-0.748074	-0.590715	-0.761962	-0.223113
	ADAP1	0.0880801	0.177689	-0.000536761	N		ACTN4	0.16	-0.06	0.16	N		ACTL6A	-1.65	-1.94	-2.26	N		BRI3	3	1.45832	-0.937351	0.031181	-0.85608	-0.593526	0.21182	-0.480105	1.07205	-0.309994	0.192086	-0.29974	-0.953656	-0.318718	0.259054	0.256362	-0.569975	-0.4386	-0.163071	-0.399251	-0.421212	-0.359949
	ADAR	-0.00752711	0.0670374	0.00404491	N		ACTR10	-1.49	-1.48	-1.09	N		ACTL6A	-1.65	-1.94	-2.26	N		YWHAZ	3	0.830027	-1.39029	0.165597	-0.584062	-0.118887	-0.366381	-0.592168	-0.0466563	-0.322014	-0.45167	-0.177553	-0.193628	-0.182044	0.281108	-0.519067	0.130366	-0.7571	0.0584219	0.143414	0.258951	-0.171297
	ADAT1	0.0362943	-0.0348027	0.063289	N		ACTR1A	-2.43	-1.33	-1.52	N		ACTL6B	-0.03	0.19	0.13	N		SLC25A32	3	1.11398	-0.57143	-0.347061	-0.146619	-0.331266	-0.289786	-0.437254	-0.398237	-0.442689	-0.424744	-0.289903	-0.35101	-0.574479	-0.577842	0.326476	-0.223637	-0.283414	0.127675	1.16902	-0.598093	-0.371887
	ADCK3	0.0653565	-0.0219636	0.0981602	N		ACTR1B	0.15	-0.08	-0.1	N		ACTL7A	0.24	0.3	0.28	N		TMEM67	3	0.58415	-0.97574	-0.117041	-0.253558	-0.803345	0.0809598	0.402227	0.78096	-0.941648	-0.848007	-0.287501	0.121007	-0.217679	-0.2942	-0.733524	-0.391265	0.198123	-0.487437	0.148548	0.0887011	0.0258768
	ADCK4	0.128994	0.0301959	0.0875343	N		ACTR2	-1.4	-1.08	-0.9	N		ACTL7B	0.02	0.2	0.01	N		KIAA0196	3	0.075631	-1.39569	0.0612593	0.176687	0.627029	-0.312267	-0.739096	-0.676606	-0.43579	0.0180989	-0.455438	-0.473175	-0.574731	-0.162138	0.416503	0.344053	-0.222808	0.268102	0.0227834	-0.346604	-0.210801
	ADCK5	-0.0819983	-0.0734995	0.0230728	N		ACTR3	-0.87	-0.46	-0.2	N		ACTL8	-0.04	-0.12	0	N		PIGA	3	0.673201	-0.133279	-0.199464	-0.708469	-0.49182	-0.581575	-0.276957	-0.333381	-0.152325	0.178481	0.0167086	-0.0275735	-0.492177	0.00182885	-0.594312	-0.433849	-0.865242	-0.0750695	-0.544792	0.467266	0.462267
	ADCY1	0.0207142	0.0618277	-0.166926	N		ACTR3B	-0.19	-0.13	0.03	N		ACTL9	-0.3	-0.21	-0.06	N		ZFYVE1	3	1.66688	0.0724203	-0.508045	-0.347074	0.225421	0.936707	0.0997975	-0.99321	-1.25745	-0.199099	-0.345861	-0.616861	-0.300464	-0.447053	-0.168603	-0.523293	0.261981	-0.489678	-0.509085	0.377728	-0.441508
	ADCY10	-0.0654795	0.0429456	0.0908237	N		ACTR3C	-0.01	0.09	-0.12	N		ACTN1	0.14	0.24	0.15	N		TTC7B	3	0.414854	0.48995	-0.553203	0.273204	-0.584523	-0.235382	0.0916937	-0.464227	-1.26893	-0.415469	-0.280937	-0.393047	-0.0136537	-1.00662	0.0849315	0.915254	0.183517	-0.620113	-0.0207718	-0.278446	-0.21296
	ADCY2	-0.00264401	0.0203588	0.0586323	N		ACTR5	-0.53	-0.2	-0.2	N		ACTN2	0.13	0.06	0.28	N		R3HCC1L	3	0.348568	-0.475084	-0.0974261	-0.106958	-0.636995	-0.540601	-0.217047	0.439458	-0.504755	0.0262224	-0.482468	-0.264707	-0.386745	0.184643	-0.136494	-0.577655	-0.160123	-0.415744	-0.717548	0.571028	-0.0398309
	ADCY3	-0.104923	0.0258935	0.0279611	N		ACTR6	-0.89	-0.92	-0.97	N		ACTN3	-0.37	0	0.16	N		RBPMS2	3	-0.118114	0.514675	-0.629533	0.0502571	-0.409639	-0.334259	0.846241	-0.538208	-0.632448	0.375457	-0.377274	-0.44968	0.121116	-0.495015	0.445899	-0.548203	0.346483	-0.57569	-0.566409	-0.597465	-0.437186
	ADCY4	0.00620935	-0.0207051	0.00552029	N		ACTR8	-0.65	-0.44	-1.13	N		ACTN4	0.13	0.02	0.14	N		GPRC5B	3	0.7721	-0.549241	0.0385069	-0.548254	-0.48611	-0.233902	-0.423012	0.410919	-0.59023	-0.380684	-0.456519	-0.430928	-0.120108	-0.252262	2.75359	-0.511382	-0.475448	-0.414677	-0.471013	-0.395563	-0.314256
	ADCY5	0.119025	0.0601724	0.0472486	N		ACTRT1	0.23	0.56	0.58	N		ACTR10	-1.77	-1.97	-2.01	N		TBC1D16	3	0.88741	0.0688989	-0.177886	-0.201934	-0.218556	-0.234804	-0.314603	-0.294707	-0.25375	-0.253501	-0.286167	-0.360086	-0.297379	-0.350727	-0.278924	-0.295781	-0.269081	-0.2365	-0.261687	-0.349692	-0.343995
	ADCY6	-0.075377	-0.0756865	-0.0832729	N		ACTRT2	0.2	0.17	0.27	N		ACTR1A	-3.26	-2.02	-2.95	N		WDR81	3	1.94741	0.0226188	-0.701776	-0.657844	-0.650364	-0.295825	-0.434506	-0.23907	-0.154651	0.0107454	-0.473451	-0.407553	-1.10939	-0.548728	0.568913	-0.398648	0.497197	-0.182553	-0.000415568	-0.0436346	-0.314348
	ADCY7	0.0412756	0.0605654	0.0744363	N		ACTRT3	0.09	-0.17	-0.01	N		ACTR1B	0.12	0.02	-0.08	N		RAB3IL1	3	0.902776	0.201589	-0.232466	0.460976	-0.494952	-0.256478	-0.109308	-0.33045	-0.334033	0.128488	-0.603005	-0.293851	-0.297143	-0.704572	0.243513	-0.258221	-0.0436625	-0.538618	-0.730714	-0.534939	-0.293077
	ADCY8	0.210463	0.113518	0.0648058	N		ACVR1	0.04	0.37	0.55	N		ACTR2	-2.54	-1.49	-1.24	N		CTNNB1	3	1.10569	-0.354421	0.286469	-0.525444	-0.454004	-0.134144	-0.313027	-0.669635	0.0519129	-0.0997632	-0.488738	-0.463829	-0.171145	-0.27316	-0.391768	-0.19203	-0.0427518	0.0605216	-0.443354	-0.497454	-0.148143
	ADCY9	-0.0889388	-0.0536011	-0.0660534	N		ACVR1B	-0.04	-0.2	-0.25	N		ACTR3	-1.5	-0.8	-0.39	N		SMIM4	3	1.26661	-0.519065	-0.0571888	-0.671315	-0.109261	0.279865	0.590672	-0.556119	-0.136088	0.183876	-0.577665	-0.953021	-0.126039	-0.402197	-0.913494	0.629263	-0.639229	0.0280607	0.150788	-1.08932	-0.0667253
	ADCYAP1	-0.0253806	-0.100067	0.0214283	N		ACVR1C	0	0.13	0.09	N		ACTR3B	-0.43	-0.46	-0.22	N		STXBP6	3	0.464879	-0.491276	0.0862125	-0.374665	-0.475217	-0.375091	-0.270372	-0.319827	0.361194	-0.0822254	-0.397993	-0.422842	-0.333331	-0.479688	1.15153	-0.4674	-0.373601	0.0562842	-0.4146	-0.48863	-0.444954
	ADD1	-0.0671548	-0.0774477	-0.137289	N		ACVR2A	0.21	0.32	0.47	N		ACTR3C	-0.22	-0.13	0.11	N		E2F6	3	0.674364	1.07759	0.029308	-0.0199165	-0.54803	-0.522997	-0.250908	0.175581	-0.202897	0.680809	0.200987	-0.43613	-0.546255	-0.224567	-0.10669	-0.314236	0.131774	-0.32806	-1.10519	-1.19187	-0.905491
	ADD3	-0.0501464	0.161245	-0.0158647	N		ACVR2B	0.24	0.06	0.11	N		ACTR5	-0.87	-0.86	-0.93	N		C8orf46	3	1.21695	-0.492063	-0.288878	-0.258158	-0.242528	0.0953944	-0.244414	0.723003	-0.471852	-0.268937	-0.341426	-0.441132	-0.326874	-0.296154	-0.196178	-0.369451	-0.424963	-0.489098	-0.271362	-0.332263	-0.373224
	ADH1B	0.0390935	0.165315	0.047547	N		ACVRL1	-0.06	-0.02	-0.21	N		ACTR6	-1.95	-1.46	-1.81	N		CRADD	3	0.192446	0.636469	0.101497	-0.321378	0.10388	0.130489	-0.626396	0.174276	-0.0980756	0.32609	-0.496922	-0.518766	-0.601574	-0.849004	-0.323563	0.218956	-0.935187	-0.160926	-0.191904	-0.649431	-0.20084
	ADH1C	-0.100506	-0.00571366	0.0454238	N		ACY1	0.13	-0.18	0.03	N		ACTR8	-1.07	-1.21	-2.09	N		SPNS1	3	1.36978	0.265332	-1.10446	-0.634251	0.237558	-0.33543	0.100378	0.914518	-0.727283	0.604256	-0.568146	0.0395121	-0.128755	-0.54249	0.27165	-1.2104	-0.0371482	-0.442639	-1.03358	-0.234308	-0.262198
	ADH4	0.0332093	0.122695	0.0553157	N		ACY3	-0.51	0.08	0.19	N		ACTRT1	0.17	0.82	0.67	N		TMEM192	3	1.53691	-0.0653535	0.0150074	-0.692783	0.133121	-0.470031	0.35508	0.555437	0.113006	-0.150867	-0.31902	-0.836263	-0.0289879	-0.361926	-0.824571	-0.618962	-0.661372	-0.184557	0.0907112	-0.813175	-0.518288
	ADH5	-0.0505103	-0.00580727	-0.0622567	N		ACYP1	0.19	0.06	0.09	N		ACTRT2	0.25	0.47	0.29	N		CRTAP	3	1.82618	-0.505935	-0.193917	-0.273813	-0.612959	0.591595	-0.19347	0.145698	-0.675509	0.0492739	-0.736549	-0.587199	-0.283257	-0.537881	0.329734	-0.703274	0.237288	-0.526546	0.122319	-0.600735	-0.507799
	ADH6	0.00822795	0.0518153	0.0247164	N		ACYP2	0.18	-0.04	0.15	N		ACTRT3	0.15	-0.08	0.19	N		COMMD5	3	0.101715	-0.429578	-0.167303	-0.0762557	0.529312	-0.0880684	-1.05247	-0.215779	-0.658532	-0.76546	-0.315407	-0.750471	-0.157496	-0.518452	1.6747	0.00866197	-0.484128	-0.161619	0.194545	-0.405562	-0.0154092
	ADHFE1	0.0210312	-0.0152165	0.0850932	N		ADA	0.08	0.09	0.11	N		ACVR1	0	0.34	0.61	N		SOCS6	3	0.604965	-0.555932	0.244364	-0.414426	0.158435	-0.236757	-0.485179	-0.250156	0.283124	-0.192801	-0.288301	-0.833475	-0.794442	-0.146658	0.117418	-0.855966	0.289208	0.160417	-0.124509	-0.702839	-0.0747428
	ADIPOQ	0.0372856	0.0981925	0.0184805	N		ADA2	0.14	-0.06	-0.07	N		ACVR1B	0.18	-0.29	-0.18	N		USP32	3	0.86096	1.03714	-0.344137	0.0852126	-0.557482	0.188579	-0.252632	-0.568911	-1.03363	-0.214606	-0.322573	-0.763567	-0.0369864	-0.593207	0.975396	-0.824667	0.627489	-0.410197	-0.0982297	-0.573512	-0.788151
	ADIPOR2	0.00392651	-0.0415175	-0.0090996	N		ADAD1	-0.02	0.02	0.15	N		ACVR1C	-0.02	0.05	0.27	N		ESCO2	3	0.454831	0.230807	-0.429789	0.662459	-0.826699	-0.206891	0.69474	-0.957261	-0.246449	-0.39392	-0.195311	-0.496504	-0.602265	-0.227183	0.122177	-0.229847	0.943463	0.246691	-0.619072	-1.25179	-0.406115
	ADK	-0.0693233	-0.00206602	0.159956	N		ADAD2	0.23	0.28	0.15	N		ACVR2A	0.31	0.51	0.6	N		MCC	3	1.42032	1.74339	-0.566784	-0.504748	-0.411301	0.0283515	-0.642724	-0.358441	-0.71174	-0.539369	-0.575115	0.21823	-0.552091	-0.374992	-0.579393	-0.713654	-0.133774	-0.659837	-0.357428	1.22588	-0.131016
	ADO	0.220323	-0.0681265	-0.0579927	N		ADAL	0.13	0.06	0.05	N		ACVR2B	0.39	0.07	-0.08	N		BCL2	3	0.216994	1.76434	-0.43252	0.158299	-0.449332	-0.261791	-0.226381	0.53777	-0.515318	-0.437504	-0.317808	-0.368915	-0.458185	-0.495381	-0.439513	-0.443009	-0.214403	-0.272206	-0.329041	-0.511598	-0.359244
	ADORA1	0.0791735	0.0722487	-0.0158039	N		ADAM10	0.18	0.16	0.03	N		ACVRL1	-0.13	-0.09	-0.25	N		IL17D	3	0.589799	1.22095	-0.261191	0.364557	-0.556337	0.0751524	-0.498253	-0.715053	0.351387	-0.513787	-0.492512	-0.227422	-0.392217	-0.645488	0.0677231	-0.477991	0.157888	-0.159208	-0.491499	-0.721132	-0.580651
	ADORA2A	0.0931023	-0.0103672	0.0168896	N		ADAM11	-0.37	-0.12	0.05	N		ACY1	0.1	-0.17	0.01	N		VEGFB	3	0.688618	0.00625574	-0.555843	-0.1896	0.0791006	0.0676718	-0.38503	-0.000598788	-0.876784	-0.330894	-0.223543	-0.389645	-0.24956	-0.294588	0.0194703	-0.556819	0.157852	-0.561929	0.0355833	-0.271401	-0.399947
	ADORA2B	0.131108	-0.0748114	0.0723335	N		ADAM12	0.07	0.33	0.02	N		ACY3	-0.54	-0.01	0.2	N		UBXN2A	3	1.57613	-0.35931	-0.101244	0.188379	-0.344466	-0.416047	0.149895	-0.139289	-0.281022	-0.222855	-0.16172	-0.191408	-0.00998097	-0.55778	0.435119	-1.42445	0.400263	-0.502362	-0.90458	-0.438148	-0.397245
	ADORA3	0.0418271	0.0362276	0.0921774	N		ADAM15	-0.16	0.04	0.02	N		ACYP1	0.25	0.07	0	N		SH3PXD2B	3	0.967737	0.495272	-0.557367	0.96352	-0.293133	0.938526	-0.238146	-0.77708	-0.606027	-0.499568	-0.465904	-0.630787	-0.210184	-1.04342	0.0326484	-0.914234	0.960864	-0.7977	-0.0244473	-0.407481	-0.34359
	ADPRH	0.0677215	0.107458	0.118297	N		ADAM17	0.04	-0.16	-0.25	N		ACYP2	0.32	-0.02	0.29	N		VCPIP1	3	-0.113406	-1.1528	-0.802994	-0.442926	0.0463458	-0.709597	-0.0515586	0.381124	-0.0182561	-0.690567	-0.358042	-0.511785	-0.214816	0.883416	-0.270654	-0.0285223	-0.250372	0.0836547	0.00603224	0.859378	-0.552849
	ADRA1A	0.028086	-0.032249	0.0559098	N		ADAM18	0.05	0.14	0.19	N		ADA	0.22	0.11	0.02	N		MBLAC2	3	1.20504	0.887679	-0.309386	0.0704087	-0.51851	-0.259265	-0.133747	-0.656126	0.0369228	-0.917964	-0.435984	-0.679674	-0.704951	-0.211089	0.210401	0.2966	0.00926998	-0.634955	0.127659	-0.907594	-0.268122
	ADRA1B	0.0163682	-0.421853	-0.174276	N		ADAM19	0.19	0.07	-0.01	N		ADA2	0.15	-0.08	-0.1	N		RTTN	3	0.0742696	0.121997	-0.307469	0.114397	-0.446402	0.0420699	-0.307714	-0.304772	-0.452694	-0.287446	-0.00933525	-0.505244	-0.528862	-0.450406	-0.161262	-0.323732	0.124776	-0.236286	-0.0993147	-0.331741	-0.0981705
	ADRA1D	0.0103052	0.00996516	-0.109147	N		ADAM2	-0.19	0.23	0.27	N		ADAD1	0.21	0.27	-0.04	N		RMDN1	3	0.230332	-1.44582	0.0712875	0.062135	0.372757	-0.379994	-0.588654	-0.469672	-0.760263	-0.513267	-0.494721	-0.347438	-0.453535	0.122349	-0.433624	0.870845	0.222946	0.257548	0.180475	0.223989	-0.607762
	ADRA2A	-0.100989	-0.142776	-0.0792498	N		ADAM20	0.16	0.2	0.18	N		ADAD2	0.26	0.08	0.24	N		CDK5R1	3	0.458909	0.793571	-0.173939	-0.221839	-0.372846	-0.290384	-0.309231	-0.340894	-0.224333	-0.29195	-0.222825	-0.286093	-0.414657	-0.33927	-0.299315	-0.101625	-0.316944	-0.280584	-0.313638	-0.355623	-0.390069
	ADRA2B	-0.036256	-0.0678858	-0.156815	N		ADAM21	-0.05	-0.21	-0.09	N		ADAL	0.31	0.02	0.06	N		WSB2	3	0.726018	-0.169302	-0.318518	-0.592772	-0.17373	0.609442	-0.95664	0.761618	-0.39202	-0.430272	0.000322837	-1.01335	-0.661846	-0.262576	0.239131	1.65223	0.112427	-0.699857	-0.797493	-0.937612	-0.0733537
	ADRA2C	-0.0554897	0.0512496	-0.0257913	N		ADAM22	0.11	-0.01	0.12	N		ADAM10	0.23	0.11	0.25	N		GBA	3	0.637885	-0.504499	-0.412556	-0.354853	-0.00716662	0.122889	-0.283079	-0.0128616	-0.429137	-0.149791	-0.238474	-0.359094	-0.235269	-0.314415	-0.160278	-0.159159	-0.249392	-0.316336	-0.159371	-0.38579	-0.373594
	ADRB1	0.22039	-0.130496	0.0555159	N		ADAM23	0.36	0.09	0.17	N		ADAM11	-0.38	-0.2	-0.28	N		NDUFAF3	3	1.19281	-0.684638	-0.0820072	-0.639785	-0.024314	0.379442	0.264133	-0.443817	-0.515659	0.00656348	-0.566345	-0.9655	-0.0545755	-0.378866	0.837696	0.755054	-0.144898	-0.567288	0.627887	-1.55556	-0.830979
	ADRB2	-0.0642261	-0.0672073	-0.0255493	N		ADAM28	0.26	0.19	0.32	N		ADAM12	0.35	0.19	0.01	N		GRINA	3	0.480595	-0.789944	-0.745406	-0.305454	1.20531	-0.115239	-0.33398	0.356705	-0.831952	-0.122556	-0.630537	-0.903831	-0.245021	-0.612795	0.353056	0.442294	-0.243896	-0.49457	-0.0831042	0.161111	-0.367266
	ADRB3	0.042324	-0.0672109	-0.167488	N		ADAM29	0.14	0.26	0.27	N		ADAM15	-0.3	0.03	0.04	N		EXOSC4	3	1.30203	-0.0546779	-0.182632	-0.00971054	0.354691	-0.636987	-0.368362	-1.1083	-0.0649061	0.0605233	-0.310642	-0.325606	-0.290922	-0.221628	-0.436256	-0.0617732	-0.314696	-0.110906	-0.157274	-0.630574	-0.444291
	ADRBK1	0.0560952	-0.0868383	-0.0270431	N		ADAM30	-0.06	-0.27	-0.06	N		ADAM17	0.01	-0.25	-0.34	N		SEPW1	3	0.602423	-0.454544	0.443477	-0.674677	1.11594	-0.246215	-0.497813	-0.26452	0.0397948	-1.0666	-0.272962	-0.459144	-0.686498	-0.585996	-1.00062	-0.551233	0.807159	0.217286	0.163202	0.160745	-0.480838
	ADRBK2	0.0334503	0.0493609	0.00887423	N		ADAM32	0.16	0.27	0.41	N		ADAM18	-0.03	0.05	0.01	N		MAF1	3	-0.522201	-1.071	-0.559106	-0.305877	1.01053	-0.747758	-1.03375	0.0667655	-0.534294	-0.527726	-0.299905	-0.0335551	0.281913	-0.285429	1.06171	0.564526	-0.616788	-0.228299	-0.0176491	0.298891	-0.201789
	ADRM1	-0.0667821	-0.148558	-0.0761574	N		ADAM33	0.17	0.12	0.02	N		ADAM19	0.14	0.2	0.08	N		PUF60	3	0.401416	-0.684878	-0.0392279	0.67712	1.07735	-0.697041	-0.777623	-1.47896	-0.880404	0.0352737	-0.312805	-0.704395	-0.0262568	-0.380701	0.382079	0.589018	-0.296344	0.203689	-0.153062	-0.733078	0.232596
	ADSL	0.0149108	0.0231856	0.0513222	N		ADAM7	0	0.33	0.31	N		ADAM2	-0.25	0.2	0.19	N		CCDC43	3	0.571191	0.460072	0.12004	-1.17128	-0.821851	-0.194399	0.392364	-0.694598	-0.260098	0.0128731	-0.210467	-0.482467	0.45288	0.0268035	-0.100449	0.238805	-0.0703206	0.0465005	-0.600389	-0.934201	-0.702114
	ADSSL1	0.0559701	-0.0551016	0.0996912	N		ADAM8	-0.08	0.14	0.25	N		ADAM20	0.24	0.21	0.35	N		TMEM64	3	1.86757	-0.197637	-0.08619	-0.622528	-0.679111	-0.0652937	-0.394568	0.59398	-0.349384	0.33852	-0.504885	-0.812585	-0.185063	-0.65247	-0.0632131	0.063431	-0.638449	0.114089	-0.054348	-0.874731	-0.419264
	ADTRP	-0.0723258	-0.214357	-0.135155	N		ADAM9	-0.29	-0.01	-0.01	N		ADAM21	-0.11	-0.3	-0.27	N		TCEAL8	3	0.990232	0.301324	-1.78049	-0.0426843	-0.890802	0.643391	-0.446711	0.662392	-0.779171	-0.356636	-0.135623	-0.780095	0.314596	-0.0724936	-0.00548426	-0.247469	0.18612	-0.874203	0.509403	-0.647369	0.0011674
	AEBP1	0.0112595	-0.339884	-0.181772	N		ADAMDEC1	0.13	0.29	0.32	N		ADAM22	0.02	-0.13	0.1	N		METTL23	3	1.22684	-0.527362	0.0640093	-0.868485	-0.246149	-0.25292	-0.328866	0.0984581	-0.365967	0.300281	0.381493	0.0391824	-0.187586	-0.0654708	-0.680363	0.382206	-0.655258	-0.451614	-0.747162	-0.372105	-0.669711
	AFF2	0.19146	-0.0219497	-0.0222495	N		ADAMTS1	0.26	0.13	0.17	N		ADAM23	0.42	0	0.25	N		DEXI	3	0.696439	-0.272447	-0.510348	0.289676	-0.124241	0.0788596	0.145568	-0.120624	-0.0908059	-1.01934	-0.67479	-0.586139	-0.563796	-0.868567	0.384836	-0.611376	0.745868	-0.88014	0.0499257	0.132066	-0.104067
	AFF4	-0.165776	-0.148364	0.0335896	N		ADAMTS10	-0.03	-0.03	-0.1	N		ADAM28	0.33	0.24	0.36	N		NOP10	3	0.325023	-0.0455197	-0.603024	-0.856862	-0.661392	-0.4131	-0.450208	-0.0593969	-0.3867	0.367027	-0.571365	-0.359048	0.0357793	0.460935	0.0907812	0.267098	0.288698	-0.530541	-0.444252	-0.786176	0.244825
	AFG3L2	0.0789922	0.226991	0.0554979	N		ADAMTS12	0.08	0.02	0.08	N		ADAM29	0.25	0.41	0.37	N		FAM89A	3	2.03011	0.323776	0.109101	-0.174374	-0.480391	-0.547917	-0.226905	-0.461296	0.293202	0.13909	-0.332932	-0.221734	-0.548434	-0.435926	-0.347616	-0.553535	-0.30415	-0.397734	-0.733947	-0.333001	-0.485493
	AFP	-0.0561975	-0.0621001	0.0293384	N		ADAMTS13	-0.47	0.01	-0.01	N		ADAM30	-0.07	-0.12	-0.04	N		TSPAN10	3	-0.120368	-0.254884	-0.222645	-0.244456	-0.212851	-0.191446	-0.206537	-0.160738	-0.248414	-0.219201	-0.233383	-0.181413	-0.213138	-0.231338	-0.23037	-0.235141	-0.187428	-0.23086	-0.224355	-0.189031	-0.237006
	AGAP5	0.0390264	-0.0832439	-0.0541812	N		ADAMTS14	0.05	0.06	-0.07	N		ADAM32	0.16	0.26	0.43	N		GPR19	3	0.666314	0.958945	-0.117952	-0.258499	-0.244165	-0.371216	-0.428694	-0.28465	-0.330101	-0.296887	-0.146691	-0.233186	-0.23948	-0.186617	-0.47743	-0.387718	-0.34017	-0.372754	-0.46841	-0.338492	-0.305488
	AGAP6	-0.0635196	-0.151349	-0.0256595	N		ADAMTS15	0.43	0.33	0.4	N		ADAM33	0.05	0.21	0.16	N		BOLA2	3	0.367028	-0.171863	-0.18001	-0.867394	0.487658	-0.657784	-0.486854	-0.269985	0.215116	0.0652794	-0.0151695	0.149985	-0.141225	0.0498212	-0.344869	-0.821002	-0.941963	-0.249188	-0.31137	-0.245839	0.244671
	AGBL3	-0.0248882	-0.0741182	-0.0616333	N		ADAMTS16	0.26	0.29	0.15	N		ADAM7	0.05	0.35	0.39	N		SFXN4	3	-0.302646	-0.692935	1.11449	-0.913442	-0.521901	-1.38504	0.0611231	-0.204381	1.3394	0.178775	-0.23314	0.222748	-0.448715	0.353337	-0.366575	-0.0844148	-0.420905	0.750721	-1.03147	-0.216901	-0.591673
	AGER	-0.00353042	0.139848	0.12844	N		ADAMTS17	0.11	0.03	0.06	N		ADAM8	-0.14	0.12	0.37	N		FAM167B	3	2.38991	-0.371884	-0.325835	-0.295902	-0.296394	-0.251904	-0.286102	-0.369424	-0.332888	-0.364544	-0.256742	-0.2093	-0.352366	-0.290366	-0.3146	-0.230171	-0.346133	-0.324892	-0.240176	-0.259039	-0.333421
	AGO3	-0.124488	-0.0403665	-0.117864	N		ADAMTS18	0.24	0.24	0.15	N		ADAM9	-0.31	-0.24	0.15	N		FAM101B	3	0.401505	-0.272581	-0.703886	-0.0833746	-0.673102	0.620307	0.15842	0.0813717	-0.722199	-0.366071	-0.439427	-0.474941	-0.347581	-0.700648	1.14295	-0.645404	0.582111	-0.688506	-0.0982733	-0.310498	-0.327648
	AGPAT2	-0.0810311	0.0458681	0.0711468	N		ADAMTS19	-0.09	0.03	-0.02	N		ADAMDEC1	0	0.23	0.24	N		BTBD9	3	0.578299	0.232553	-0.990954	-0.65342	0.178963	0.819889	-0.432575	-1.0722	0.0652988	-0.608041	0.161243	-0.394111	-0.512096	-0.357375	-0.718247	1.28405	0.137905	0.374741	-0.225992	-0.737695	-0.707443
	AGPAT4	0.12013	0.108882	0.0747501	N		ADAMTS2	0.03	0.12	0.03	N		ADAMTS1	0.2	0.33	0.1	N		SS18L1	3	-0.00447249	2.00674	-1.10784	-0.183793	0.1866	-0.641656	-0.162895	-1.20045	-0.183666	-0.104646	0.020555	-0.0348357	-0.442262	-0.213712	-0.992104	0.0128053	0.093414	0.158651	-0.397162	-0.275074	-0.0352169
	AGRN	0.111905	-0.0126952	-0.0881092	N		ADAMTS20	-0.18	-0.26	-0.18	N		ADAMTS10	-0.21	-0.15	-0.17	N		PTP4A3	3	-0.401356	0.514907	-0.223672	-0.415622	-0.0375604	-0.542298	-0.11532	-0.3894	-0.256356	-0.516576	0.0619574	-0.185932	0.0301479	-0.278457	-0.316479	0.0160381	-0.207783	-0.0837919	-0.427359	-0.0530749	-0.512767
	AGRP	0.0364927	0.0552132	-0.0139964	N		ADAMTS3	0.27	0.19	0.17	N		ADAMTS12	0.04	0.07	0.16	N		PROS1	3	0.436184	-0.234171	-0.384634	-0.296739	-0.420862	0.00511245	-0.27302	0.1584	-0.301326	0.116823	-0.300741	-0.390957	-0.23646	-0.359259	-0.238733	-0.30036	-0.261729	-0.335832	-0.0361399	-0.352765	-0.365607
	AGT	-0.0506198	-0.119761	-0.0952468	N		ADAMTS4	-0.15	0.01	-0.15	N		ADAMTS13	-0.75	0.03	0.2	N		HSF1	3	-0.0336619	-0.618193	-0.115791	-0.0954504	0.632178	-0.842599	-0.964563	-0.677362	-0.416983	-0.382016	-0.404816	-0.0082165	-0.0812729	-0.0423377	1.02251	-0.796443	-0.783006	0.103828	-0.0549811	0.769006	-0.0442951
	AGTPBP1	0.0314766	0.0432307	0.0948191	N		ADAMTS5	0.13	0.18	0.29	N		ADAMTS14	-0.06	-0.05	0.02	N		MRPL40	3	1.30312	-0.683564	-0.334433	-0.37814	-0.183186	-0.228765	-0.634137	0.352496	-0.448079	0.0897212	-0.447479	0.126403	-0.452316	-0.139726	-0.29249	-0.155542	0.084496	-0.629123	-0.302764	-0.434311	-0.268448
	AGTR1	0.0401219	0.12844	0.14651	N		ADAMTS6	0.09	0.18	0.35	N		ADAMTS15	0.52	0.35	0.42	N		PMEL	3	0.264567	-0.23536	-0.235132	-0.236631	-0.235818	-0.236782	-0.235311	-0.235483	-0.235061	-0.236164	-0.236408	-0.2352	-0.236021	-0.235564	-0.236941	-0.235067	-0.236405	-0.235946	-0.236649	-0.234957	-0.23539
	AGTR2	0.018839	0.00135933	0.0512978	N		ADAMTS7	0.05	0.03	-0.14	N		ADAMTS16	0.38	0.28	0.11	N		PRAME	3	2.29529	0.964212	-0.529876	-0.14357	-0.50681	-0.529016	0.00566322	-0.205292	-0.525523	-0.509783	-0.33214	-0.422822	0.321637	-0.524669	-0.527953	-0.240043	0.142393	-0.508715	-0.528705	-0.524585	-0.526795
	AGXT2	0.0418651	0.032091	-0.0381836	N		ADAMTS8	0.35	0.23	0.16	N		ADAMTS17	0.11	0	0.11	N		YTHDF3	3	0.253681	-0.650627	-0.352138	0.211352	-0.425914	-0.494626	-0.444239	0.141996	-0.53413	-0.267339	-0.506517	-0.754395	-0.174147	-0.141078	0.645195	-0.357957	-0.101714	-0.00964071	0.255584	-0.153108	-0.347718
	AHCTF1	-0.089919	-0.211079	-0.0397187	N		ADAMTS9	0.33	0.22	0.33	N		ADAMTS18	0.42	0.29	0.2	N		ATP6V0C	3	1.31015	-0.0668374	-0.480243	-0.410886	0.616197	-0.378875	-0.382491	0.174226	-0.115722	-0.336092	-0.517464	-0.512827	-0.215467	-0.213639	0.0745837	-0.525041	-0.291946	-0.600755	-0.625535	-0.208281	-0.314212
	AHCY	-0.09442	0.0635009	0.0391724	N		ADAMTSL1	0.19	0.23	0.16	N		ADAMTS19	0.06	0.14	-0.04	N		C6orf1	3	1.75025	-0.350776	-0.549208	-0.710495	0.0336894	0.570775	-0.494986	-0.143677	-0.511884	-0.0239586	-0.440456	-0.801735	-0.480823	-0.272421	0.603574	-0.138871	-0.54113	-0.530162	0.131397	-0.557516	-0.238522
	AHCYL1	-0.0590031	-0.115595	-0.0940641	N		ADAMTSL2	-0.06	0.07	-0.07	N		ADAMTS2	0.09	0.14	0	N		MITF	3	2.12334	-0.361605	-0.275095	-0.35025	-0.331459	-0.272797	-0.260021	-0.0876465	-0.361816	-0.271469	-0.335036	-0.311319	-0.270351	-0.312163	-0.154973	-0.34623	-0.352885	-0.350545	-0.322422	-0.318656	-0.301608
	AHDC1	0.163491	0.1135	0.0103018	N		ADAMTSL3	0.26	0.11	0.13	N		ADAMTS20	-0.23	-0.26	-0.09	N		ZKSCAN4	3	0.312954	1.66362	-1.79593	0.25097	-0.21703	0.166884	0.359562	-0.739806	-0.710016	-0.222796	-0.101231	-0.361658	0.00784077	-0.615839	-0.578361	-0.216069	0.477282	-0.531272	0.227907	-0.15841	-0.632176
	AHNAK	0.0363769	-0.0115564	0.008423	N		ADAMTSL4	-0.61	-0.18	-0.26	N		ADAMTS3	0.32	0.2	0.25	N		PERM1	3	-0.905717	-1.54364	0.840315	-1.40016	0.699527	-0.704977	-0.321012	0.278513	-0.110168	-0.743374	-0.578336	0.460391	-0.626837	0.840315	0.221928	0.391681	-0.877425	0.0885509	0.151871	0.367431	0.220581
	AHR	0.119699	0.0558516	0.0145134	N		ADAMTSL5	0.05	-0.03	0.05	N		ADAMTS4	-0.5	-0.05	-0.16	N		BLOC1S5	3	-0.17931	-0.32439	-1.20662	0.0292585	-0.544702	-0.206711	0.334466	1.73781	-0.268854	0.551475	0.0374545	-0.44733	0.471228	-0.966121	0.0803915	-0.589107	-0.361089	0.335934	-0.448675	-0.793394	-0.738592
	AHSA1	0.0747531	0.272886	0.0885869	N		ADAP1	0.27	-0.08	0.13	N		ADAMTS5	0.22	0.29	0.21	N		NANOS1	3	-0.121668	0.104423	-0.216033	-0.166309	0.293702	-0.398993	-0.288283	-0.213835	-0.469183	-0.131558	-0.14392	-0.241444	-0.190759	-0.094883	-0.283475	-0.434431	-0.443085	-0.32015	-0.14131	-0.14131	-0.364654
	AHSG	0.0526729	-0.0250044	0.0800136	N		ADAP2	-0.43	-0.05	0.02	N		ADAMTS6	0.07	0.25	0.39	N		PARVB	3	1.87476	-0.784277	-0.315693	-0.372795	-0.56007	-0.411377	-0.225734	0.0956272	-0.381606	-0.216636	-0.382934	-0.489007	-0.190598	-0.575485	0.0245465	-0.0670993	-0.0422274	-0.44829	0.269731	-0.398905	-0.229503
	AICDA	0.0036015	-0.150675	-0.0459477	N		ADAR	-0.31	-0.25	-0.41	N		ADAMTS7	0.11	-0.02	-0.03	N		FZD9	3	0.915709	-0.192561	-0.306325	0.209176	-0.21252	-0.584319	0.630586	-0.593728	-0.487092	-0.122706	-0.0904874	-0.214516	-0.147227	-0.605133	-0.59772	0.695594	-0.188284	-0.596009	-0.609125	-0.438622	-0.48082
	AIFM3	-0.0390199	0.0828623	0.155049	N		ADARB1	0.1	0.22	-0.01	N		ADAMTS8	0.38	0.34	0.23	N		TMEM120A	3	1.32649	-0.935828	-0.446173	-0.934627	0.255606	0.441244	-0.525864	0.998803	0.0834666	1.26335	-0.892609	-0.674244	-0.431381	-0.368054	-0.144651	0.244513	-0.528083	0.0311406	-0.784166	-0.729067	-0.534554
	AIP	-0.12182	-0.0217664	-0.0900465	N		ADARB2	0.21	0.17	0.12	N		ADAMTS9	0.36	0.29	0.3	N		FHIT	3	0.346132	-0.088731	0.467276	-0.742488	-0.00956996	-0.623016	-0.0375583	0.178829	0.98882	-0.314726	-0.16643	-0.847758	0.284099	-0.250186	-0.742488	0.309581	-0.734969	-0.0876866	-0.143663	-0.893082	-0.777787
	AJAP1	0.166551	0.092858	0.0260199	N		ADAT1	0.23	0.16	-0.03	N		ADAMTSL1	0.31	0.33	0.21	N		FAM53B	3	0.062452	0.339716	-0.217907	-0.356261	-0.16035	-0.381573	-0.360809	-0.374116	0.152161	-0.325749	-0.278373	-0.159514	-0.454386	-0.317796	-0.232358	-0.214998	-0.320334	0.0687028	-0.388288	-0.302076	-0.165425
	AJUBA	0.0144244	-0.0218392	0.0132277	N		ADAT2	0.09	-0.06	-0.07	N		ADAMTSL2	-0.35	0.32	0.22	N		TDRD7	3	1.55324	-1.45889	-0.533882	-0.870191	-0.421184	-0.193384	-0.311899	0.360565	-0.000331402	0.160998	-0.405283	-0.192996	-0.241782	0.0338735	0.34195	-0.759122	-0.675277	-0.236508	-0.28863	0.626448	-0.0930182
	AK1	-0.01067	0.0248946	-0.110005	N		ADAT3	0.3	-0.06	-0.01	N		ADAMTSL3	0.34	-0.13	0.07	N		GREB1	3	1.2649	1.10894	-0.349034	-0.354433	-0.328717	-0.32271	-0.28157	-0.316804	-0.365132	-0.356155	-0.329763	-0.362601	-0.341845	-0.364187	-0.295778	-0.272458	-0.292774	-0.360947	-0.353792	-0.357639	-0.369249
	AK2	-0.118317	-0.102948	-0.120059	N		ADCK1	0.1	0.02	0.07	N		ADAMTSL4	-0.6	-0.22	-0.28	N		TOMM7	3	1.79417	-0.953453	0.2981	-0.539403	-0.352982	0.117617	-0.861321	0.297637	-0.069449	-0.802887	-0.247115	-0.111648	-0.488307	-0.27496	-0.18911	-0.404589	-0.63565	0.11574	-0.0964447	0.0717378	-0.371319
	AK3	-0.0898289	0.00530064	-0.0709292	N		ADCK2	0.15	0.23	0.15	N		ADAMTSL5	-0.01	0.04	-0.01	N		C6orf106	3	-0.0567105	-0.901233	-0.617934	-0.677372	-0.0701657	-0.191246	-0.444384	-0.689378	-0.528173	-0.130939	-0.274585	0.309863	-0.404952	-0.212105	0.593951	-0.0385718	-0.361014	-0.0308785	-0.378782	0.419066	0.586161
	AK4	-0.0811554	-0.0261525	0.0209656	N		ADCK5	-0.37	-0.1	-0.4	N		ADAP1	0.22	0.01	-0.05	N		PPTC7	3	0.293217	-0.391457	0.099452	-0.173644	-1.00696	-1.0867	-0.407212	-0.28877	0.123293	-0.513493	0.108643	0.76996	-0.247584	-0.182627	-0.27412	-0.152913	-0.656606	0.033804	-0.516948	0.495966	-0.0565829
	AK5	0.0253945	0.0357437	-0.0168474	N		ADCY1	0.11	0.05	-0.05	N		ADAP2	-0.36	-0.12	0.22	N		METTL9	3	0.52959	0.276243	-0.282395	-0.0936017	-0.296162	-0.235068	-0.353274	0.224093	-0.345738	-0.458048	-0.237489	-0.558393	-0.113669	-0.27328	-0.0449012	-0.594236	-0.0443863	-0.317466	-0.241059	-0.443294	-0.407142
	AK6	-0.0698125	-0.0263735	-0.014621	N		ADCY10	-0.45	0.06	-0.06	N		ADAR	-0.36	-0.58	-0.43	N		ABCB8	3	1.37651	-0.95906	-0.345379	-0.43632	-0.00550285	0.606562	-0.603835	-0.0233334	0.38648	0.0300427	-0.329106	-1.26247	-0.116121	-0.179365	0.0787448	-0.360093	-0.0855959	0.289653	-0.646651	-0.851038	-0.278615
	AK7	-0.0187867	-0.127663	-0.0296428	N		ADCY2	-0.02	0.18	0.22	N		ADARB1	0.19	0.38	0	N		UAP1L1	3	1.54589	-0.0571901	-0.585684	-0.0895103	0.0915408	0.791332	-0.227275	-0.38703	-0.370293	-0.0118263	-0.739205	-0.652864	-0.828432	-0.873565	0.349295	0.320091	0.334578	-0.0413185	-0.634395	-0.639128	-0.889494
	AK8	-0.0426312	0.00599541	-0.0155343	N		ADCY3	-0.06	-0.1	0.12	N		ADARB2	0.21	0.08	-0.1	N		GPAA1	3	0.728861	-1.06104	-0.935035	-0.54204	0.948831	0.146353	-0.679136	-0.120922	-0.798606	-0.109324	-0.295132	-0.639983	-0.350798	-0.282324	-0.0998389	0.63009	-0.42877	0.0875127	0.445221	-0.311621	-0.142042
	AK9	0.0559317	0.0260949	0.0798859	N		ADCY4	-0.02	0.16	0.07	N		ADAT1	0.29	0.09	0.12	N		SGTB	3	0.37687	0.49269	-0.940966	0.446332	-1.01043	0.466306	0.146722	-0.0363231	-0.981809	0.557084	-0.227269	-0.573385	-0.261105	-0.65343	1.42521	-0.643592	0.538898	-0.870163	-0.260211	-0.714545	-0.680559
	AKAP1	0.11068	0.0690418	-0.058735	N		ADCY5	-0.36	0.19	-0.04	N		ADAT2	-0.99	-1.46	-1.18	N		CHSY3	3	1.00692	-0.474171	-0.505306	-0.220421	-0.440234	-0.0737757	-0.463585	0.153509	-0.484757	-0.240659	-0.384502	-0.430271	-0.337177	-0.300438	0.169077	0.200835	-0.433384	-0.50157	0.377058	-0.380144	-0.389484
	AKAP13	0.0321073	-0.0213943	0.0212051	N		ADCY6	-0.14	0.15	0.26	N		ADAT3	0.11	-0.56	-0.79	N		TMEM229B	3	2.03349	-0.401237	-0.297113	-0.384926	-0.171123	-0.275318	-0.350476	-0.36046	-0.269764	-0.361303	-0.349843	-0.359053	-0.381411	-0.267373	-0.350617	-0.136322	-0.332267	-0.226877	-0.327275	-0.0442198	-0.254437
	AKAP14	0.0787059	0.085885	0.0052964	N		ADCY7	0.21	0.04	-0.24	N		ADCK1	0.1	0.15	0.03	N		C6orf89	3	0.769086	-0.241028	-0.773127	-0.245011	-0.0262787	1.81461	-0.848279	-0.30085	-0.589509	-0.253061	-0.173156	-0.829737	-0.527546	-0.329968	-0.107297	-0.645305	-0.0168152	-0.301449	0.934891	-0.391203	-0.431712
	AKAP3	0.157118	0.0858771	0.0724113	N		ADCY8	-0.13	0.15	0.15	N		ADCK2	0.13	0.16	0.08	N		GLMP	3	0.702544	-0.527984	-0.239344	-0.342159	-0.226943	-0.210819	-0.25582	-0.160652	-0.295539	-0.019732	-0.310146	-0.354057	-0.202786	-0.261782	-0.202145	-0.176684	-0.213506	-0.216126	-0.236057	-0.314187	-0.299413
	AKAP4	0.120017	0.0811752	0.0281014	N		ADCY9	-0.08	-0.53	-0.55	N		ADCK5	-0.27	-0.04	-0.37	N		CCDC167	3	0.476315	0.447177	-0.677596	-0.262857	0.0954408	-0.0405871	0.0791605	-0.0252901	-0.648005	0.341478	-0.132955	-0.675592	0.0121109	-0.707245	-0.321568	0.305231	-0.302243	-0.577911	-0.469224	-0.594777	-0.457615
	AKAP9	0.19893	0.00608107	0.0639354	N		ADCYAP1	0.27	0.16	0.18	N		ADCY1	0.16	0.09	0.02	N		RNF5	3	-0.149713	0.146538	-1.14375	0.0311964	-0.0150588	-0.0415036	-0.327912	0.456338	-0.726235	0.898207	-0.402916	-0.63279	0.353113	-0.542211	0.229611	-0.366722	0.258672	-0.336758	0.150837	-1.06089	-0.659204
	AKR1A1	0.0971754	0.176421	0.0174298	N		ADCYAP1R1	0.27	0.21	0.16	N		ADCY10	-0.45	0.11	0.13	N		AGPAT1	3	1.53425	0.579273	-0.611703	-0.261577	-0.375673	0.262088	-0.424302	-0.448691	-0.736257	0.0382759	-0.0684755	-0.705283	-0.245877	-0.34233	-0.439623	-0.206638	0.171129	-0.389844	0.212344	-0.800161	-0.565924
	AKR1B1	0.0300331	0.0317137	-0.0813875	N		ADD1	-0.04	0.12	-0.12	N		ADCY2	0.08	0.16	0.29	N		FKBPL	3	0.122976	-0.721977	-0.882309	-0.0493581	0.577248	-0.287854	-0.283853	-0.88088	-0.446042	-0.136526	-0.0940851	0.0733909	-0.138383	-0.387025	0.389195	0.866187	-0.123665	-0.27185	-0.477337	-0.233267	-0.653101
	AKR1B10	-0.0114535	0.0602258	0.0435034	N		ADD2	0.13	0.15	0.17	N		ADCY3	-0.06	-0.25	-0.08	N		NEU1	3	0.890819	-0.792245	-0.143664	-0.570575	-0.0668318	0.174496	0.160317	0.174272	-0.284083	0.377256	-0.409262	-0.412571	-0.0284012	-0.485111	-0.0277783	-0.483593	-0.39556	-0.818871	-0.423373	-0.115306	-0.431431
	AKR1C1	0.105282	-0.0302325	0.0493547	N		ADD3	0.16	0.09	0.01	N		ADCY4	0.13	0.06	0.14	N		LSM2	3	-0.198651	-0.266112	-0.454381	0.0644902	-0.33446	-0.632708	0.0325795	-0.422514	-0.0613774	0.439607	-0.298	-0.806086	0.606617	-0.45873	0.784611	-0.210279	-0.243521	-0.381638	0.184233	-1.33732	0.0205075
	AKR1C2	-0.00880458	-0.0521042	-0.0295812	N		ADGB	0.17	0.37	0.19	N		ADCY5	-0.35	0.2	-0.08	N		VARS	3	0.658933	0.963534	-0.106583	-0.158011	-0.115284	-0.374936	0.229654	-0.697839	-0.184762	0.344626	0.162419	-0.880884	-0.439927	-0.619849	0.27085	0.125793	-0.297365	-0.662576	-0.263024	-1.14884	-0.668781
	AKR1C3	0.0544781	-0.0942423	-0.0749263	N		ADGRA1	-0.11	0.25	0.18	N		ADCY6	-0.07	0.4	0.41	N		CSNK2B	3	0.23964	-0.364498	-0.629058	-0.416315	0.306581	0.0146718	-0.134507	-0.367809	-0.495232	0.26778	-0.269482	-1.00112	0.257753	-0.365473	0.0725789	-0.516372	0.0258025	-0.477055	0.657647	-0.362768	-0.567665
	AKR1C4	-0.0216961	0.0344129	0.0594886	N		ADGRA2	-0.01	0	0.07	N		ADCY7	0.14	0.01	-0.02	N		GPANK1	3	1.11421	1.53529	-1.38036	0.322286	-0.275729	-0.0331461	-0.601441	-0.163483	-0.414594	0.0957261	-0.106972	-0.717478	-0.030131	-0.351967	-0.375915	-0.377466	0.107959	-0.347832	-0.0809563	-0.822833	-0.642274
	AKR1D1	-0.0207625	0.0693755	0.0548349	N		ADGRA3	0.22	0.25	0.26	N		ADCY8	-0.15	0.02	0.2	N		C6orf47	3	0.285692	-1.53913	-0.505992	-0.828966	0.815959	0.154928	-0.463957	-0.261877	0.311757	-0.0200901	-0.300141	0.18798	-0.597051	-0.00899894	-0.549137	-0.29271	-0.52884	0.548885	-0.221283	0.101912	-0.161835
	AKT1	0.0207103	0.175861	-0.0618371	N		ADGRB1	-0.58	0.02	-0.09	N		ADCY9	-0.16	-0.62	-0.57	N		BAG6	3	0.487308	0.45925	-0.6427	-0.107099	-0.0795464	-0.0876606	-0.410671	-0.46857	-0.589898	0.111882	0.0301448	-0.738659	-0.349175	-0.378243	-0.163186	-0.419706	0.00835812	-0.294039	0.620286	-0.563385	-0.575601
	AKT1S1	0.0676165	0.0244757	-0.0505999	N		ADGRB2	-0.05	0.11	0.07	N		ADCYAP1	0.37	0.18	0.44	N		NFKBIL1	3	-0.173112	0.394582	-0.793196	-0.845586	0.748328	-0.218462	-0.052606	0.380045	-0.869906	-0.693445	-0.222302	-0.523018	0.100449	-0.116242	0.343564	0.430149	-0.358899	-0.0796695	-0.221753	-0.579796	-0.636849
	AKT2	-0.0420862	-0.130325	-0.0572668	N		ADGRB3	0.17	0.04	0.14	N		ADCYAP1R1	0.36	0.14	0	N		ABCF1	3	0.714311	0.456034	-0.796868	0.257676	-0.000919667	0.190068	-0.407593	-1.10479	-0.723272	0.870715	0.0967003	-0.524878	-0.226101	-0.962556	0.0660501	-0.44416	0.0371362	0.0587862	-0.522115	-0.883822	0.0614792
	AKT3	-0.0862613	-0.0241502	-0.0527368	N		ADGRD1	0.11	0.11	0.14	N		ADD1	0.02	0.27	0	N		PPP1R11	3	0.941187	-1.39531	-0.0566597	-0.722225	-0.00708484	0.184532	-1.13419	-0.29188	0.264345	0.240623	-0.534909	-0.0735328	-0.138101	-0.277679	-0.156018	-0.961788	-0.572038	0.538156	0.608738	0.0672149	-0.22848
	AKTIP	-0.0538242	0.0644049	0.108445	N		ADGRE1	-0.12	-0.05	-0.14	N		ADD2	0.16	0.08	0.03	N		ZBTB10	3	-0.0251923	1.05327	-0.645933	-0.295462	-0.377006	-0.585329	0.370179	-0.320294	-0.609893	-0.300965	0.0705799	-0.578953	0.0380966	-0.773585	-0.586067	2.5467	-0.0931792	-0.680833	-0.0796221	-0.637477	-0.532242
	ALAD	0.0100001	0.0305458	-0.219792	N		ADGRE2	-0.05	-0.29	-0.17	N		ADD3	0.24	0.22	0.18	N		SACM1L	3	1.52322	0.127785	-0.20364	-0.31694	-0.462754	0.0448035	0.0592405	-1.2165	0.214345	-0.241741	-0.774344	-0.860025	-0.445053	0.0151761	0.18114	1.32694	0.0866082	0.653421	-0.961775	-1.3399	-0.55942
	ALB	0.0146501	-0.0265136	0.0137631	N		ADGRE3	0.07	-0.25	-0.08	N		ADGB	0.34	0.26	0.31	N		ANKRD39	3	1.65309	-0.461071	-0.0847747	0.0785661	-0.156657	-0.507697	0.108828	-0.00908204	0.363628	0.317151	-0.00938092	-1.1178	-0.0504776	-0.63166	-0.144029	0.0223009	-0.57547	-0.285999	-0.68785	-1.14201	-0.357134
	ALDH16A1	0.0752987	0.03344	-0.0342128	N		ADGRE5	0.04	-0.17	-0.21	N		ADGRA1	-0.1	0.26	0.1	N		C8orf82	3	-0.353032	-0.14406	-0.1003	-0.154765	0.984417	-0.802349	-0.884282	-0.712607	0.137487	-0.509694	-0.0794295	-0.661509	-0.427829	-0.253999	0.197607	1.81054	-0.0839402	0.110086	-0.443717	-0.54955	-0.642725
	ALDH18A1	0.0239413	0.000636174	-0.065477	N		ADGRF1	0.01	0.17	0.15	N		ADGRA2	-0.05	-0.24	-0.12	N		ZBTB9	3	0.75338	0.708823	-1.31013	-0.396604	0.447699	-0.360751	0.252891	-0.955328	-0.172576	0.461584	-0.205735	-1.06537	0.0982891	-0.655656	-0.645916	0.0647159	0.511736	0.00129997	-0.142526	-0.907662	-0.135065
	ALDH1A1	-0.0359988	-0.0945321	0.02988	N		ADGRF2	0.05	0.23	0.34	N		ADGRA3	0.4	0.52	0.38	N		HEXA	3	2.31607	-1.13946	-0.359185	-0.515755	-0.378114	0.310863	-0.532281	0.745877	-0.531245	-0.0941982	-0.542064	-0.419132	-0.269809	-0.200214	-0.394661	-0.987055	-0.115559	-0.424336	0.0626898	0.215739	-0.00635161
	ALDH1A2	0.0477333	-0.0432035	0.0634643	N		ADGRF3	-0.03	-0.09	-0.17	N		ADGRB1	-0.73	0.04	-0.15	N		NDUFS3	3	1.06915	-0.0574742	-0.618974	-0.294934	0.392775	-0.537393	-0.524101	-1.46772	0.882878	-0.248927	-0.273041	-0.202777	-0.150907	0.118095	-0.343759	-0.155474	0.0807916	0.575853	-0.669321	-0.748577	-0.533483
	ALDH1A3	0.0421701	0.0501527	-0.0139823	N		ADGRF4	-0.17	0.1	0.18	N		ADGRB2	0.11	-0.04	-0.04	N		SLC35F6	3	0.632704	-0.810344	-0.34251	-0.746696	0.17323	-0.316599	1.34481	1.14295	-0.614126	-0.417833	-0.524943	-0.21913	-0.0227614	-0.560421	0.385643	-0.921823	-0.434856	-0.0236653	-0.657739	-0.100194	-0.556353
	ALDH1B1	-0.0923111	0.142288	-0.0178963	N		ADGRF5	-0.29	-0.11	-0.14	N		ADGRB3	0.33	0.18	0.19	N		GALT	3	-0.0502913	0.714843	-1.61938	-0.191527	-0.0159511	-0.774172	-0.00797382	-0.673506	0.0897288	0.533569	-0.45265	-0.350161	-0.440418	-0.13485	-1.22439	1.60966	-0.152932	0.010108	-0.736565	0.463521	0.0769651
	ALDH1L1	-0.0991335	-0.0911305	-0.112256	N		ADGRG1	0.18	0.09	0.19	N		ADGRD1	0.01	0.19	0.12	N		GANC	3	1.42902	-0.29119	-0.430268	0.306557	-0.759296	0.243172	-1.06002	-0.0183684	0.166043	-0.828424	-0.723193	-0.293652	-0.6395	-0.443807	-0.689552	-0.632526	0.165222	-0.475807	0.00173428	1.65385	-0.00277857
	ALDH1L2	-0.0673304	-0.0520797	-0.0400255	N		ADGRG2	0.31	0.29	0.38	N		ADGRE1	-0.22	0	-0.21	N		LINC00998	3	1.3931	-0.60983	-0.502211	-0.52834	-0.258046	0.0638974	-0.607556	1.13856	-0.649792	-0.555449	-0.187406	-0.640541	-0.54905	-0.403875	0.520439	-0.0898863	-0.29311	-0.492656	-0.156206	-0.129369	-0.215538
	ALDH2	-0.0209752	0.19685	-0.0379969	N		ADGRG3	0.28	0.15	0.14	N		ADGRE2	-0.17	-0.31	-0.34	N		FIS1	3	0.873741	-0.114599	0.274924	-1.01327	0.281727	0.288608	-0.697648	0.672346	0.230191	-0.314017	-0.409608	-0.85714	-0.416653	-0.104743	-0.117981	0.639688	-0.78724	-0.414967	-0.426402	-0.659428	-0.725326
	ALDH3A2	0.0675751	-0.0471745	-0.0276759	N		ADGRG4	0.33	0.31	0.18	N		ADGRE3	-0.05	-0.4	-0.21	N		CPEB1	3	1.54971	-0.179118	-0.530859	0.221145	-0.478816	0.63568	-0.46759	0.26805	-0.532762	-0.448276	-0.45132	-0.505551	-0.263985	-0.533999	0.345972	-0.399277	-0.404415	-0.533238	-0.0929194	-0.511736	-0.525817
	ALDH3B2	-0.0402524	0.0611211	0.0259213	N		ADGRG5	-0.09	-0.09	-0.03	N		ADGRE5	-0.19	-0.21	-0.45	N		RNASEK	3	1.23229	-0.615132	-0.741461	-0.591011	-0.359784	0.221982	-0.19454	0.356443	-0.558682	-0.212191	-0.489912	-0.530406	-0.397523	-0.58879	0.695125	0.113811	-0.31745	-0.872438	0.0230812	0.190203	-0.239812
	ALDH5A1	0.0649392	-0.0868451	0.0480691	N		ADGRG6	0.25	0.21	0.28	N		ADGRF1	-0.16	0.19	0.21	N		PPP2R2A	3	0.144369	-0.334336	-0.52102	0.542905	-0.970323	-0.264171	0.190858	-0.930963	0.118159	-0.889656	-0.45468	-0.0955949	-0.423287	-0.13457	0.468983	0.487406	-0.156276	0.39162	-0.340311	-0.57611	-0.25548
	ALDH7A1	-0.034453	0.00826601	-0.00339027	N		ADGRG7	-0.18	-0.09	-0.02	N		ADGRF2	0.16	0.33	0.43	N		PPT2	3	2.25856	0.344704	-0.835673	-0.0537801	-0.666034	-0.311573	-0.179985	-0.785116	-0.671711	-0.282117	-0.338833	-0.0975891	-0.152082	-0.445088	-0.454139	-0.278903	0.215607	-0.0741582	-0.278421	-0.370056	-0.0730871
	ALDH8A1	-0.019774	0.0576899	-0.0487843	N		ADGRL1	0.21	-0.02	-0.23	N		ADGRF3	0.18	-0.05	-0.02	N		VPS52	3	0.200849	-0.665313	-0.580542	-0.399432	1.11219	-0.119778	-0.621309	-0.824318	-0.0995324	-0.223624	0.194651	-0.470086	-0.21598	-0.00925272	-0.529583	1.65008	-0.549209	-0.106625	-0.235951	-0.420366	-0.728185
	ALDH9A1	0.0329105	0.121507	0.0968589	N		ADGRL2	-0.1	-0.18	-0.25	N		ADGRF4	-0.16	0.06	0.26	N		CERS1	3	0.920585	1.09313	-0.684162	0.0899567	-0.32817	-0.555542	0.575539	-0.480621	-0.676593	-0.474075	-0.366168	-0.355429	-0.029048	-0.643453	-0.208808	0.436129	0.264193	-0.670967	-0.410456	-0.670865	-0.618599
	ALDOC	0.0389717	0.0138132	-0.0641864	N		ADGRL3	0.37	0.23	0.27	N		ADGRF5	-0.52	-0.21	-0.17	N		SMIM13	3	1.12161	0.228041	-0.956486	0.112606	-0.571643	-0.184477	0.0579072	-0.787003	-0.818671	0.539797	-0.0976461	-0.301491	-0.12337	-1.05799	0.193587	-0.258214	0.178728	-0.320064	-0.439678	-0.313749	-0.0806513
	ALG5	-0.0678679	-0.0206369	-0.0973442	N		ADGRL4	0.06	0.03	0.3	N		ADGRG1	0.19	0.25	0.27	N		C17orf89	3	0.484021	0.511708	-0.228649	-0.25769	-0.254834	-0.453338	-0.312577	0.193084	-0.39406	-0.41413	-0.377726	-0.567153	-0.284774	-0.405148	0.503191	0.184281	-0.155058	-0.500491	-0.616019	-0.494841	-0.358471
	ALK	0.0493187	0.191853	0.0390618	N		ADGRV1	0.34	0.2	0.15	N		ADGRG2	0.45	0.47	0.53	N		NOL7	3	0.248164	-0.785337	-0.731765	0.0441671	-0.333585	-0.359775	-0.206707	-0.26303	-0.0449745	0.980771	-0.220247	-0.206188	0.0156808	-0.597284	1.87479	-0.579434	-0.464861	-0.304102	-0.29808	-0.88518	-0.457734
	ALKBH3	-0.0401892	-0.0719721	-0.0801643	N		ADH1A	0.31	0.24	0.25	N		ADGRG3	0.35	0.18	0.11	N		ELFN1	3	-0.226316	-0.220332	-0.316727	-0.247532	-0.313464	-0.241439	-0.240133	-0.28931	-0.185408	-0.309438	-0.301387	-0.274078	-0.28213	-0.270379	-0.113057	-0.22686	0.799437	-0.192262	-0.303236	-0.292357	-0.309982
	ALKBH7	-0.115118	0.0828706	0.126093	N		ADH1B	0.12	0.05	0.04	N		ADGRG4	0.49	0.48	0.16	N		C19orf24	3	0.864678	-1.02783	-0.46086	-0.650658	-0.102567	-0.195483	0.0166933	0.369448	0.187856	-0.0132073	-0.396751	-0.310076	-0.602892	-0.230956	1.09634	0.509599	-0.40453	-0.652025	-0.829104	-0.653256	-0.310212
	ALOX12	0.0682737	0.0382832	-0.074849	N		ADH1C	0.09	-0.09	0	N		ADGRG5	-0.12	0.02	0.04	N		OST4	3	0.395833	0.657303	-0.0199034	-0.186385	0.107346	0.0386874	-0.356941	0.0465573	-0.418517	0.0863756	-0.303403	-0.654835	0.0972172	-0.257046	0.0298659	-1.08014	0.0614628	-0.764845	-0.446702	-0.750268	-0.37944
	ALOX12B	0.157288	0.083054	0.102776	N		ADH4	0.07	0.19	0.27	N		ADGRG6	0.33	0.27	0.26	N		FNDC10	3	-0.153338	-0.207213	-0.276225	-0.127749	0.170317	-0.396489	-0.162655	-0.363759	-0.303078	-0.367162	-0.182237	-0.111849	-0.0896821	-0.246972	-0.226609	-0.041145	-0.127563	-0.172549	-0.324409	-0.36454	-0.362011
	ALOX15	0.0084387	-0.114725	-0.0966827	N		ADH5	-0.74	-0.57	-0.65	N		ADGRG7	-0.2	-0.07	0.01	N		HGH1	3	0.134445	-0.92243	0.169346	-0.229895	0.628124	-0.739187	-0.115164	-0.993665	-0.171742	-0.0456005	-0.219248	-0.425934	-0.378046	-0.603305	1.15704	0.746912	-0.277544	0.0632095	-0.228224	-0.958812	-0.36611
	ALOX15B	0.0730189	-0.0110553	0.133406	N		ADH6	0.12	0	0.02	N		ADGRL1	-0.05	-0.19	0.08	N		PNMA6A	3	-0.00346682	0.360017	-0.45859	0.66529	-0.480683	-0.477225	-0.220558	0.200176	-0.553303	-0.27339	-0.187514	-0.232661	0.049173	-0.532939	0.667595	-0.33967	-0.251297	-0.463777	-0.519107	-0.543698	-0.552151
	ALOX5	-0.0146582	-0.0242161	0.00733341	N		ADH7	-0.19	-0.11	-0.19	N		ADGRL2	0.18	-0.27	-0.28	N		EGFL8	3	1.54672	0.119064	-0.481676	-0.314344	-0.463142	-0.511833	0.0501624	-0.800946	-0.364188	-0.240835	-0.398848	0.219065	-0.434241	-0.291412	-0.821365	0.385454	0.172258	-0.557383	-0.692044	-0.392984	0.4709
	ALOX5AP	-0.00920132	0.0031674	0.0243967	N		ADHFE1	-0.18	0.17	0.19	N		ADGRL3	0.5	0.34	0.44	N		C4orf48	3	0.335019	-0.112278	-0.242979	-0.178361	0.00127349	-0.280493	0.262427	-0.36894	-0.117398	-0.106264	-0.443645	-0.419282	-0.283405	-0.435936	1.01208	-0.730265	0.0450306	-0.778495	-0.533767	-0.581882	-0.167417
	ALOXE3	0.151169	0.0644746	-0.057844	N		ADI1	-0.03	-0.14	-0.37	N		ADGRL4	0.13	0.1	0.2	N		ETV5	3	2.22948	-0.245983	-0.32899	-0.445981	-0.666647	-0.0752319	0.157913	-0.420134	-0.400926	-0.270833	-0.285128	-0.473929	-0.0786319	-0.190104	-0.366712	-0.817888	0.306269	-0.250807	0.139435	-0.627733	-0.469835
	ALPI	0.0180917	0.0405843	-0.00933008	N		ADIG	0.1	0.14	0.07	N		ADGRV1	0.36	-0.02	0.07	N		UBAP1L	3	0.45189	0.144209	-0.35882	-0.00440675	-0.261582	-0.214849	-0.169568	-0.429645	-0.216881	-0.350983	-0.251132	-0.290028	-0.42442	-0.334438	-0.364335	0.0968957	-0.202367	-0.303089	-0.274063	-0.342565	-0.277546
	ALPK2	0.0415097	-0.0488292	0.0746121	N		ADIPOQ	0.38	0.34	0.26	N		ADH1A	0.53	0.25	0.2	N		CHCHD10	3	0.31523	-0.480197	0.114597	-0.375242	-0.0624042	-0.569862	-0.0533046	-0.658948	0.172811	-0.224182	-0.259962	0.235255	-0.0992776	-0.19066	-0.605157	-0.205966	-0.296394	-0.11031	-0.288492	-0.296068	-0.382923
	ALPL	0.129102	0.0876247	0.0688731	N		ADIPOR1	-0.17	-0.35	-0.2	N		ADH1B	0.33	0.11	0.33	N		PINX1	3	1.2551	0.215987	-0.572176	0.402724	-0.839148	-0.344976	0.0123493	-0.791899	0.08159	-0.375009	-0.282081	0.112315	-0.122111	-0.296281	-0.297412	-0.552007	-0.0348374	-0.0468383	-0.468943	-0.73246	-0.305077
	ALPP	0.0831578	-0.0713098	-0.0939573	N		ADIPOR2	0.26	0.11	0.1	N		ADH1C	0.13	0.21	0.02	N		AP5B1	3	1.27053	-2.02401	-0.549847	0.139981	-0.682547	-0.330332	-0.374783	-0.694669	-0.301394	-0.59508	-0.147838	0.150931	-0.243648	-0.36644	0.281806	0.274115	0.0742835	0.420892	-0.609418	0.881039	0.0204477
	ALPPL2	0.0654336	0.0498977	0.086437	N		ADIRF	0.01	0.06	0	N		ADH4	0.06	0.18	0.29	N		CTC-479C5.12	3	0.536628	0.324173	-0.693489	-0.555649	-0.172887	-0.356484	0.434483	-0.504576	-0.144028	0.213103	-0.0849806	0.012039	-0.67925	0.229811	-0.818798	0.136019	0.0756429	-0.757473	-0.543308	-0.269147	-0.476477
	AMD1	-0.203349	-0.0230595	-0.0040521	N		ADK	-0.3	-0.17	0.01	N		ADH5	-0.79	-0.53	-0.57	N		OVCA2	3	1.16039	-1.0837	-0.528026	-1.3632	0.116532	0.628608	-0.174909	0.0212015	-0.0886167	-0.53443	-0.466077	-0.160012	-0.361845	0.0685259	0.883715	-0.229137	-0.387778	-0.402811	-0.512448	-0.0645458	-0.231408
	AMELX	0.125339	-0.00606654	0.0302432	N		ADM	-0.17	-0.11	0.05	N		ADH6	0.05	0.16	0.14	N		ORAI1	3	0.49095	-0.806541	-0.184541	-0.352245	0.0135866	-0.341023	-0.0996602	-0.318423	-0.315805	-0.250718	-0.203088	-0.41437	-0.173911	0.0494029	-0.0381273	-0.323972	0.0960046	-0.336441	-0.342675	-0.449157	-0.0311448
	AMER1	0.00669825	0.144741	-0.0216472	N		ADM2	0.19	-0.11	-0.09	N		ADH7	-0.17	-0.15	-0.15	N		SLC6A15	2.991	1.47205	2.49393	-0.517032	-0.3793	-0.507861	-0.490887	-0.513597	-0.42809	-0.515265	-0.497656	-0.255841	-0.0297672	-0.458905	-0.516665	-0.383502	-0.517332	-0.425822	-0.515865	0.214015	0.292119	-0.509729
	AMH	0.0890646	-0.169304	0.0671377	N		ADM5	-0.45	-0.32	-0.45	N		ADHFE1	-0.17	0.44	0.3	N		KCTD20	2.97172	0.75122	0.66345	-0.904317	0.334802	-0.198719	0.291552	-0.529157	-0.263825	-0.7036	0.392084	-0.265182	-0.959577	-0.568596	-0.849864	2.32698	-0.237956	0.0571425	-0.228082	-0.633153	-0.947624	-0.499303
	AMICA1	0.112202	0.0348341	-0.0798404	N		ADNP	0.04	-0.04	-0.29	N		ADI1	-0.14	-0.38	-0.52	N		ABL2	2.9467	1.39593	0.159155	-0.158373	0.500893	-0.639148	0.390708	-0.39673	0.526527	-1.03574	-0.514089	-0.312021	-0.482389	-0.398523	-0.515302	2.07608	-1.07103	-0.509025	-0.847704	-0.154417	-0.652124	-0.309384
	AMIGO2	-0.0266669	0.0642047	-0.0793192	N		ADNP2	0.05	0.29	0.27	N		ADIG	0.06	0.17	-0.04	N		HPS1	2.89834	1.24013	-2.43405	0.76278	-0.341931	-0.291706	-0.378769	-0.377645	0.352556	0.424921	0.284685	-0.670053	-0.272983	-0.486895	0.314642	1.00276	-0.920896	-0.0980155	0.297604	-0.827562	-0.050646	-0.427261
	AMMECR1	0.145093	0.122073	0.150911	N		ADO	0.2	0.09	0.26	N		ADIPOQ	0.59	0.3	0.28	N		RNF122	2.85637	0.00080402	3	-0.574569	-0.105576	-0.443899	0.137952	0.0189907	-0.0313341	-0.41338	-0.302516	-0.372646	-0.558998	-0.0896313	-0.69926	-0.298405	-0.459345	0.322435	-0.444895	-0.492479	-0.581669	-0.561988
	AMOTL1	-0.0535628	0.0343303	0.0527911	N		ADORA1	-0.36	0.01	0.29	N		ADIPOR1	-0.03	-0.63	-0.13	N		GAREM2	2.84057	-0.174983	2.95145	-0.416109	0.282239	-0.737513	-0.76763	-0.40946	0.0927403	-0.711504	-0.231402	-0.14516	-0.321751	-0.170289	-0.521712	0.174876	-0.345121	0.650089	-0.572949	-0.362134	-0.56454	-0.539704
	AMT	0.0219348	0.207189	0.0201619	N		ADORA2A	0.11	0.07	0.1	N		ADIPOR2	0.43	0.11	0.04	N		PIK3CB	2.77394	0.477518	-2.3196	0.281806	-1.48501	-0.0367947	-0.544232	-0.588955	1.39674	0.16299	-0.195527	-0.323355	0.0928348	-0.0877921	0.532187	0.148972	0.646197	-1.08872	0.607081	-0.466535	0.269323	-0.253066
	AMY1A	-0.180487	0.0672153	-0.0706752	N		ADORA2B	0.26	0.1	0.27	N		ADIRF	0.16	-0.05	0.01	N		TRIP6	2.75972	0.207702	-1.83759	0.814662	0.525312	-0.142128	0.79413	-0.224519	1.30937	-0.789002	-0.563627	-1.215	-0.0827549	-0.321276	0.144139	0.735652	-1.84481	0.211294	-0.152403	-0.198138	-0.0397858	-0.0909483
	AMY2B	-0.149722	-0.0829726	-0.00239259	N		ADORA3	0.21	0.04	0.17	N		ADK	-0.96	-0.17	-0.07	N		SCARF2	2.75601	1.12837	1.82391	-0.748808	0.668226	-0.672039	0.613205	-0.424476	-0.53712	-0.744316	-0.446534	-0.661785	-0.682479	-0.363755	-0.728392	0.968733	-0.671698	1.12515	-0.688675	-0.35347	-0.655031	-0.705033
	AMZ1	0.0142086	0.384532	0.021111	N		ADPGK	0.07	-0.2	-0.05	N		ADM	-0.17	0.07	0.1	N		HNRNPLL	2.67245	0.432515	0.682758	0.463167	1.22338	-0.146612	0.203251	-0.361743	-2.88302	0.177121	-0.491136	0.0877398	-0.0216159	-0.160493	-0.511361	0.207774	-0.731078	0.822578	0.125678	-0.383099	-0.780573	-0.627689
	AMZ2	-0.0389151	0.0170272	0.0125391	N		ADPRH	0.05	0.17	0.17	N		ADM2	0.12	-0.07	0.08	N		HSBP1L1	2.6531	-0.671784	-1.03511	0.00785141	-1.02017	0.121676	-1.28835	0.309897	0.0826733	0.509323	-0.379075	-0.358406	-0.222598	-0.377122	0.243097	0.760356	2.50014	-1.10866	0.319998	-0.782086	-0.00899729	-0.255744
	ANAPC1	-0.235514	-0.0933512	-0.046364	N		ADPRHL1	-0.18	0.11	-0.04	N		ADM5	-0.71	-0.29	-0.24	N		ATP8B2	2.54473	1.04031	1.53662	-1.03895	0.226842	-0.766333	0.667436	-0.248913	-0.661932	-1.06723	0.215717	-0.202628	-0.64892	-0.0945193	-0.950156	0.236752	-0.573139	0.998202	-0.981911	1.44598	-0.755175	-0.922783
	ANAPC1	-0.235514	-0.0933512	-0.0734835	N		ADPRHL2	-0.08	0.08	0.13	N		ADNP	0.14	-0.19	-0.48	N		TEX264	2.51632	1.09524	-1.24186	0.194346	-0.761941	0.17727	0.215919	0.0759275	-0.415126	0.404	-0.624115	-0.796564	-0.831076	-0.480763	-0.23432	0.255679	2.71395	-0.425788	-0.273635	-0.198614	-1.02157	-0.34327
	ANAPC1	-0.235514	-0.0933512	-0.0964716	N		ADPRM	0.34	0.23	0.15	N		ADNP2	-0.04	0.27	0.33	N		PIGH	2.47175	1.06192	-0.414882	0.160583	-0.297149	-0.744311	-0.503048	0.0475259	-1.2886	-0.258522	-0.372017	-0.185505	0.0956031	-0.415126	-0.410937	-0.849525	2.98087	-0.544014	0.216941	-0.60646	0.137445	-0.282536
	ANAPC1	-0.235514	-0.0210455	-0.046364	N		ADRA1A	-0.23	0	0.04	N		ADO	0.19	0.32	0.08	N		CHST10	2.39983	1.81433	1.67663	-0.875234	0.559676	-0.551473	0.216314	0.126151	-0.216861	-1.37876	-0.46929	-0.0415051	-0.936836	-0.0221144	-0.659697	-0.0872867	-0.0197343	0.721451	-1.37568	0.68043	-1.01167	-0.548673
	ANAPC1	-0.235514	-0.0210455	-0.0734835	N		ADRA1B	0.04	0.05	0.04	N		ADORA1	-0.26	-0.04	0.18	N		CHPT1	2.09868	1.43534	-0.722654	-0.0469643	-0.425352	-0.17276	0.00960701	-0.481882	0.0528029	-0.15244	0.398217	-0.423102	-0.676027	-0.473437	-0.822615	-0.0983272	3	-0.510341	-0.219067	-0.427824	-0.99026	-0.527494
	ANAPC1	-0.235514	-0.0210455	-0.0964716	N		ADRA1D	0.08	0.28	0.05	N		ADORA2A	0.13	0.16	0.25	N		GRK3	1.16434	-0.308158	3	-0.233567	-0.300172	-0.361622	-0.267912	-0.292146	-0.393567	-0.219129	-0.236164	-0.125616	-0.260398	-0.307017	-0.342188	-0.357295	-0.161455	-0.182227	-0.415991	-0.193794	-0.238642	-0.217162
	ANAPC1	-0.235514	0.0120001	-0.046364	N		ADRA2A	0.06	0.08	0.08	N		ADORA2B	0.43	0.09	0.13	N
	ANAPC1	-0.235514	0.0120001	-0.0734835	N		ADRA2B	-0.05	0.12	0.08	N		ADORA3	0.27	0.11	0.14	N
	ANAPC1	-0.235514	0.0120001	-0.0964716	N		ADRA2C	0.18	0.31	0.05	N		ADPGK	0.09	-0.2	-0.09	N
	ANAPC11	-0.0428411	-0.11114	-0.0770288	N		ADRB1	0.31	0.2	-0.02	N		ADPRH	0.26	0.01	0.19	N
	ANAPC16	0.0311669	-0.151503	-0.156555	N		ADRB2	0.13	0.05	0.13	N		ADPRHL1	-0.54	0.16	0.12	N
	ANAPC2	-0.116442	-0.117252	0.093743	N		ADRB3	0.22	0.12	0.31	N		ADPRHL2	0.02	0.04	-0.03	N
	ANAPC4	0.0499522	-0.0737341	-0.0560789	N		ADRM1	-0.81	-1.04	-1.15	N		ADPRM	0.29	0.35	0.32	N
	ANAPC4	0.0499522	-0.0737341	0.112453	N		ADSL	-1.77	-0.82	-1.05	N		ADRA1A	-0.28	0.13	0.26	N
	ANAPC4	0.0499522	-0.0737341	-0.0174067	N		ADSS1	-0.15	-0.1	-0.14	N		ADRA1B	0.15	-0.04	0.03	N
	ANAPC4	0.0499522	0.000390456	-0.0560789	N		ADSS2	-0.99	-0.17	-0.01	N		ADRA1D	0.24	0.09	0.3	N
	ANAPC4	0.0499522	0.000390456	0.112453	N		ADTRP	-0.41	-0.07	-0.14	N		ADRA2A	0.18	-0.03	0.04	N
	ANAPC4	0.0499522	0.000390456	-0.0174067	N		AEBP1	0.07	-0.17	-0.43	N		ADRA2B	0.52	0.05	0.3	N
	ANAPC4	0.0499522	0.000146751	-0.0560789	N		AEBP2	-0.21	0.53	0.23	N		ADRA2C	0.03	0.16	0.24	N
	ANAPC4	0.0499522	0.000146751	0.112453	N		AFAP1	0.45	0.17	0.3	N		ADRB1	0.05	0.17	0.18	N
	ANAPC4	0.0499522	0.000146751	-0.0174067	N		AFAP1L1	-0.03	-0.01	-0.09	N		ADRB2	0.24	0.24	0.27	N
	ANAPC7	-0.0525849	0.0113788	0.15358	N		AFAP1L2	-0.16	0.07	-0.04	N		ADRB3	0.34	0	0.15	N
	ANG	-0.0287855	0.0721365	-0.0244099	N		AFDN	0.21	0.13	0.11	N		ADRM1	-1.25	-1.6	-1.52	N
	ANGPT1	0.0265667	0.0711022	0.14007	N		AFF1	-0.05	-0.15	0.03	N		ADSL	-2.91	-1.67	-2.24	N
	ANGPT2	-0.02583	-0.0303407	-0.149541	N		AFF2	0.47	0.46	0.5	N		ADSS1	-0.33	-0.07	-0.11	N
	ANGPTL3	-0.166248	-0.056155	-0.0244738	N		AFF3	-0.06	-0.3	0.16	N		ADSS2	-2.09	-0.49	-0.44	N
	ANGPTL4	-0.0232057	-0.0537484	0.0391007	N		AFF4	-0.4	-0.31	-0.14	N		ADTRP	-0.43	-0.09	-0.25	N
	ANK1	0.00871488	0.0159051	-0.0647675	N		AFG1L	0.24	0.13	0.15	N		AEBP1	-0.14	-0.12	-0.37	N
	ANK2	0.154813	0.0127083	0.0611359	N		AFG3L2	-2.02	-1.58	-1.74	N		AEBP2	-0.24	0.94	0.33	N
	ANK3	0.000203136	-0.0234726	0.101433	N		AFM	0.15	0.04	0.12	N		AFAP1	0.56	0.22	0.23	N
	ANKIB1	0.0390923	-0.0294904	0.127897	N		AFMID	-0.06	-0.12	-0.11	N		AFAP1L1	-0.13	-0.12	-0.11	N
	ANKK1	0.131292	0.0118431	0.165288	N		AFP	0.13	0.09	0.14	N		AFAP1L2	-0.08	0.14	0.09	N
	ANKRD2	-0.0213327	0.0206395	0.118588	N		AFTPH	0.34	-0.08	-0.03	N		AFDN	0.39	0.11	0.08	N
	ANKRD26	0.00829343	0.0584789	0.128662	N		AGA	0.1	0.24	0.15	N		AFF1	-0.06	0.07	-0.07	N
	ANKRD33B	0.0809239	-0.0360187	0.0195363	N		AGAP1	0.09	0.1	0.23	N		AFF2	0.58	0.57	0.56	N
	ANKRD36	-0.059212	0.108849	-0.023257	N		AGAP11	0.07	-0.15	-0.08	N		AFF3	-0.01	-0.13	0.11	N
	ANKRD39	-0.0376442	-0.168028	-0.16784	N		AGAP2	-0.21	-0.37	-0.21	N		AFF4	-0.37	-0.61	-0.32	N
	ANKRD46	0.0365233	-0.063502	0.0203704	N		AGAP3	-0.16	-0.06	-0.06	N		AFG1L	0.35	0.2	0.13	N
	ANKRD49	0.0399732	0.00194937	0.0256307	N		AGAP4	-0.94	-1.16	-1.44	N		AFG3L2	-1.9	-1.62	-2.74	N
	ANKRD55	0.044652	0.0488228	0.0336801	N		AGAP5	-0.65	-0.38	-0.74	N		AFM	0.11	0.14	0.16	N
	ANKRD61	-0.0335844	-0.03612	-0.0351917	N		AGAP6	-0.96	-0.83	-0.82	N		AFMID	-0.1	-0.22	-0.27	N
	ANKRD63	-0.0254662	-0.174384	-0.0626046	N		AGAP7P	0.09	-0.53	-0.3	N		AFP	0.06	0.2	0.15	N
	ANKS4B	-0.0987717	0.0652653	0.0103755	N		AGAP9	-0.48	-0.22	-0.44	N		AFTPH	0.33	-0.05	-0.07	N
	ANKUB1	-0.161504	0.0318851	-0.118315	N		AGBL1	0.3	0.21	0.16	N		AGA	-0.02	0.4	0.29	N
	ANKZF1	0.0380682	0.00539261	-0.0433543	N		AGBL2	-0.11	0.06	-0.1	N		AGAP1	0.18	0.05	0.15	N
	ANLN	0.127535	0.0462093	0.029962	N		AGBL3	-0.15	0.13	0	N		AGAP11	0.17	-0.08	0.12	N
	ANO1	0.0506718	0.041832	0.166841	N		AGBL4	0.11	-0.07	0.11	N		AGAP2	-0.25	-0.3	-0.24	N
	ANPEP	-0.0615241	-0.031367	0.0902976	N		AGBL5	-0.07	-0.23	-0.25	N		AGAP3	-0.18	-0.08	-0.13	N
	ANTXR1	-0.0411933	-0.237162	-0.074332	N		AGER	-0.02	-0.08	-0.09	N		AGAP4	-1.07	-1.42	-1.32	N
	ANTXR2	-0.0470134	-0.104438	-0.05152	N		AGFG1	0.18	0.11	0.01	N		AGAP5	-0.66	-0.55	-1.09	N
	ANXA1	-0.0801145	-0.16528	-0.0408683	N		AGFG2	0.11	0.15	0.14	N		AGAP6	-0.63	-1.13	-1	N
	ANXA11	-0.0446577	0.0347567	-0.0565367	N		AGGF1	-0.02	-0.17	-0.21	N		AGAP7P	-0.05	-0.82	-0.25	N
	ANXA5	0.00580504	0.000522758	0.0477366	N		AGK	0.18	0.07	0.14	N		AGAP9	-0.55	-0.28	-0.53	N
	AOC1	-0.0133596	-0.00264842	0.0299294	N		AGL	0.21	-0.18	-0.13	N		AGBL1	0.44	0.21	0.05	N
	AOC2	-0.0137337	-0.0383122	0.0196958	N		AGMAT	-0.07	0.05	-0.04	N		AGBL2	-0.2	0.07	0.01	N
	AOC3	0.0501186	-0.0582586	-0.172453	N		AGMO	0.19	-0.13	-0.07	N		AGBL3	-0.08	0.18	0.01	N
	AOX1	0.107253	0.0127576	0.190636	N		AGO1	0.01	-0.1	0.02	N		AGBL4	-0.12	0.05	-0.04	N
	AP1B1	-0.0335684	-0.0353709	0.11981	N		AGO2	-0.77	0.09	-0.2	N		AGBL5	-0.26	-0.15	-0.19	N
	AP2M1	0.0528872	0.041233	0.0612586	N		AGO3	0.04	-0.07	0	N		AGER	-0.29	-0.06	-0.23	N
	AP3S1	-0.0494117	-0.204409	-0.113035	N		AGO4	-0.06	0.03	-0.03	N		AGFG1	0.13	0.16	0.1	N
	AP4S1	-0.0137731	-0.0474531	0.0307996	N		AGPAT1	-0.69	-0.42	-0.38	N		AGFG2	0.18	0.14	0.29	N
	AP5B1	-0.0806611	-0.0814905	0.0130894	N		AGPAT2	-0.58	-0.17	-0.17	N		AGGF1	-0.09	-0.25	-0.53	N
	APAF1	0.0565986	-0.0407621	-0.0155188	N		AGPAT3	0.31	0.15	0.18	N		AGK	-0.1	-0.06	0	N
	APBA1	-0.0074683	0.256971	-0.0543938	N		AGPAT4	0.18	0.43	0.37	N		AGL	0.31	-0.13	0.05	N
	APBA2	-0.116232	-0.0595231	-0.155167	N		AGPAT5	0.04	0.13	0.14	N		AGMAT	-0.15	0.12	-0.1	N
	APBB3	-0.011223	-0.140174	0.0798507	N		AGPS	0.18	0.16	0.12	N		AGMO	0.15	0.03	-0.19	N
	APC	0.0507736	-0.178972	-0.216137	N		AGR2	-0.06	-0.04	-0.08	N		AGO1	0.01	0.12	0.12	N
	APCDD1	0.0317281	0.0960414	0.0952155	N		AGR3	0.04	-0.02	0.06	N		AGO2	-1.11	0.41	0.16	N
	APCS	-0.0272227	0.161134	-0.000829929	N		AGRN	0.38	0.19	-0.16	N		AGO3	0.29	0.06	0.08	N
	APEH	0.0854449	0.180343	-0.0459277	N		AGRP	0.12	0.05	0.03	N		AGO4	-0.03	0	-0.17	N
	APELA	0.0247867	-0.126296	0.162862	N		AGT	-0.06	0.31	0.03	N		AGPAT1	-0.45	-0.44	-0.41	N
	APEX1	-0.00683779	0.060453	0.0839996	N		AGTPBP1	0.02	0.12	0.19	N		AGPAT2	-0.98	-0.17	-0.07	N
	APH1A	-0.129176	-0.157259	-0.14216	N		AGTR1	0.12	0.23	0.15	N		AGPAT3	0.15	0	0.15	N
	APH1B	0.0127981	0.127313	0.0719385	N		AGTR2	0.33	0.32	0.38	N		AGPAT4	0.13	0.43	0.59	N
	API5	-0.0766907	0.101601	0.0752538	N		AGTRAP	0.12	-0.05	0.05	N		AGPAT5	-0.06	0.24	0.17	N
	APITD1-CORT	-0.0788143	-0.0256597	-0.0136992	N		AGXT	0.15	0.05	0.09	N		AGPS	0.32	0.37	0.16	N
	APLNR	-0.159716	0.0738399	0.0695713	N		AGXT2	0.26	0.1	-0.08	N		AGR2	-0.05	0.01	-0.05	N
	APOA1	-0.00635622	0.0354934	-0.0867373	N		AHCTF1	-1.76	-1.28	-1.32	N		AGR3	0.11	0.03	0.09	N
	APOA2	0.000856655	0.0133443	-0.0376251	N		AHCY	-0.49	-0.26	-0.68	N		AGRN	0.43	0.16	-0.11	N
	APOA4	0.156747	0.168193	0.0709218	N		AHCYL1	-0.6	-0.78	-0.66	N		AGRP	0.2	0.11	0.16	N
	APOB	0.022997	-0.18499	0.150534	N		AHCYL2	-0.32	0.04	-0.08	N		AGT	-0.3	0.16	0.01	N
	APOBEC2	-0.0347722	-0.0751571	-0.0255358	N		AHDC1	0.05	0.09	0.08	N		AGTPBP1	0.09	0.25	0.22	N
	APOBEC3F	0.0331333	-0.0232487	-0.0512778	N		AHI1	-0.01	0.15	0.07	N		AGTR1	0.24	0.33	0.22	N
	APOE	0.0547224	-0.00842238	-0.0549096	N		AHNAK	-0.04	0.02	0.14	N		AGTR2	0.41	0.39	0.41	N
	APOF	-0.118174	-0.0203866	-0.160292	N		AHNAK2	-0.2	0.12	-0.05	N		AGTRAP	0.13	-0.03	0.01	N
	APP	-0.0336601	0.0749982	-0.00727861	N		AHR	0.32	-0.53	-0.13	N		AGXT	0.16	0	0.06	N
	AQP1	-0.00395508	-0.0662094	-0.0782098	N		AHRR	0.15	0.24	0.27	N		AGXT2	0.32	0.19	0.04	N
	AQP10	-0.0594393	0.040724	-0.111218	N		AHSA1	0.15	0.14	0.23	N		AHCTF1	-1.85	-1.52	-1.19	N
	AQP11	-0.037459	-0.212597	-0.048852	N		AHSA2P	0.14	-0.13	0.01	N		AHCY	-2.43	-1.35	-1.66	N
	AQP12A	0.177045	0.205422	0.107046	N		AHSG	0.24	0.11	0.05	N		AHCYL1	-0.88	-1.31	-1.57	N
	AQP12B	0.0763335	-0.344951	-0.112501	N		AHSP	0.17	-0.26	-0.12	N		AHCYL2	-0.3	0.17	-0.18	N
	AQP2	0.0378239	-0.0275884	-0.0430935	N		AICDA	0.2	0.11	0.01	N		AHDC1	0.03	-0.01	0.13	N
	AQP3	0.00676218	0.107371	0.154874	N		AIDA	-0.31	-0.31	-0.15	N		AHI1	-0.05	0.02	0.18	N
	AQP4	-0.0683333	0.00529719	-0.0128278	N		AIF1	-0.28	-0.08	-0.38	N		AHNAK	0.04	0.17	0.16	N
	AQP5	-0.0288982	-0.0508607	-0.111917	N		AIF1L	0.02	0.02	-0.08	N		AHNAK2	-0.08	0.08	-0.13	N
	AQP6	-0.187008	0.0660003	0.0942666	N		AIFM1	0.1	0.07	0.12	N		AHR	0.23	-0.92	-0.4	N
	AQP7	-0.287005	0.0828639	-0.0391263	N		AIFM2	-0.11	-0.05	-0.06	N		AHRR	0.12	0.26	0.17	N
	AQP8	0.0857782	0.0351443	0.0131244	N		AIFM3	-0.05	0.04	-0.05	N		AHSA1	-0.05	-0.06	0.32	N
	AQP9	0.0303845	0.0777451	0.117978	N		AIG1	-0.01	0.08	0.17	N		AHSA2P	0.14	-0.03	-0.16	N
	AQPEP	0.104162	0.0613025	0.0412208	N		AIM2	-0.08	0.16	0.03	N		AHSG	0.29	0.11	0.16	N
	AQR	-0.138044	0.0316053	-0.153565	N		AIMP1	-0.03	-0.1	0	N		AHSP	0.35	-0.34	-0.03	N
	AR	0.0786015	0.0540583	0.041633	N		AIMP2	-0.23	-0.18	-0.25	N		AICDA	0.14	0.07	0.31	N
	ARAF	-0.00264401	0.186453	0.0145818	N		AIP	-0.47	-1.07	-1.19	N		AIDA	-0.51	-0.05	-0.35	N
	ARAP3	0.0427955	0.058522	0.00902083	N		AIPL1	0.1	0.13	0.15	N		AIF1	-0.62	-0.18	-0.43	N
	ARCN1	-1.49594	-0.377783	-0.218597	N		AIRE	0.28	0.14	0.1	N		AIF1L	-0.13	0.16	-0.03	N
	AREG	-0.0208101	-0.0113333	0.0985634	N		AJAP1	0.49	0.32	0.42	N		AIFM1	-1.32	-0.45	-0.23	N
	ARF1	-0.110947	-0.259774	-0.341375	N		AJM1	-0.57	-0.29	-0.33	N		AIFM2	0.05	0	-0.1	N
	ARF4	-0.109453	0.016064	0.0638673	N		AJUBA	-0.28	-0.15	-0.3	N		AIFM3	-0.08	0.06	-0.1	N
	ARF5	0.0617623	0.00209063	0.115362	N		AK1	0.08	0.27	0.18	N		AIG1	0.12	0.22	0.16	N
	ARFGAP1	-0.0217358	0.0418746	-0.014263	N		AK2	-0.42	-0.66	-0.56	N		AIM2	-0.23	0.12	0	N
	ARFGAP3	0.0056791	-0.050185	-0.162453	N		AK3	-0.2	-0.04	-0.01	N		AIMP1	0.07	-0.02	0.1	N
	ARFGEF1	-0.0644316	-0.0583286	0.0361291	N		AK4	-0.39	-0.44	-0.65	N		AIMP2	-0.27	-0.27	-0.33	N
	ARFGEF2	0.0239986	-0.248837	-0.103031	N		AK5	0.13	0.02	-0.02	N		AIP	-0.46	-1.77	-1.86	N
	ARFRP1	0.00146203	0.0206883	0.107054	N		AK6	-1.38	-1.58	-1.7	N		AIPL1	0.24	0.03	0.08	N
	ARG1	0.0500555	0.0107954	0.00190065	N		AK7	-0.09	0.12	0.05	N		AIRE	0.32	0.01	0.1	N
	ARG2	0.0222167	0.046757	-0.0591034	N		AK8	-0.52	0.09	-0.1	N		AJAP1	0.47	0.33	0.42	N
	ARHGAP26	-0.0773737	0.0268829	0.00060497	N		AK9	0.31	0.17	0.26	N		AJM1	-0.79	-0.34	-0.25	N
	ARHGAP29	-0.00327357	-0.0785998	0.0812731	N		AKAIN1	0.23	0.29	0.27	N		AJUBA	-0.36	-0.16	-0.26	N
	ARHGAP35	-0.0148287	-0.0416934	-0.00623604	N		AKAP1	0.03	-0.18	-0.42	N		AK1	0.04	0.19	0.33	N
	ARHGAP4	0.0810878	-0.0537328	-0.00234581	N		AKAP10	0.34	-0.07	0.15	N		AK2	-0.64	-0.65	-0.63	N
	ARHGDIG	-0.0870744	-0.0762275	-0.0697746	N		AKAP11	0.16	0.17	0.33	N		AK3	-0.57	-0.14	-0.21	N
	ARHGEF2	-0.0700326	-0.120974	-0.125428	N		AKAP12	0.04	0.14	0.09	N		AK4	-0.91	-0.35	-0.65	N
	ARHGEF26	-0.084206	-0.00604087	0.0647647	N		AKAP13	0.25	0.22	-0.08	N		AK5	0.05	0.08	0.17	N
	ARHGEF28	0.0692332	-0.0702136	0.0322235	N		AKAP14	0.38	0.24	0.3	N		AK6	-2.33	-2.23	-2.72	N
	ARHGEF38	0.069391	-0.0158923	0.025724	N		AKAP17A	0.32	0.33	0.26	N		AK7	0.06	0.07	0	N
	ARHGEF39	-0.0203596	0.0594358	0.0963854	N		AKAP2	0.14	0.15	0.2	N		AK8	-0.77	0.14	0.05	N
	ARHGEF6	0.0816015	0.0479629	-0.0149832	N		AKAP3	0.51	0.42	0.22	N		AK9	0.41	0.21	0.41	N
	ARHGEF9	0.0539452	0.0888463	-0.0436272	N		AKAP4	0.27	0.27	0.38	N		AKAIN1	0.32	0.3	0.33	N
	ARID1A	-0.447319	0.117388	-0.038143	N		AKAP5	0.01	0.08	0.12	N		AKAP1	0.04	-0.31	-0.36	N
	ARID1B	-0.224398	-0.0236264	-0.0493095	N		AKAP6	-0.07	0	0.04	N		AKAP10	0.41	-0.22	0.1	N
	ARID2	-0.157863	-0.0795772	-0.10385	N		AKAP7	0.31	0.27	0.17	N		AKAP11	-0.09	0.2	0.41	N
	ARID4A	-0.0162368	0.0422574	-0.010995	N		AKAP8L	-0.03	-0.36	-0.34	N		AKAP12	0.04	0.25	0.17	N
	ARID4B	-0.109374	0.00128627	-0.0176563	N		AKAP9	0.28	0.04	0.07	N		AKAP13	0.36	0.19	0.02	N
	ARID5A	-0.163791	0.0517621	0.0562943	N		AKIP1	-0.42	-0.1	-0.15	N		AKAP14	0.5	0.33	0.41	N
	ARID5B	-0.0562878	-0.0459945	0.116795	N		AKIRIN1	-0.17	-0.12	-0.52	N		AKAP17A	0.3	0.42	0.15	N
	ARIH1	0.0460609	-0.116636	0.0609676	N		AKIRIN2	-1.44	-1.17	-1.58	N		AKAP2	0.16	0.43	0.35	N
	ARIH2	-0.00615566	0.0164248	-0.0709054	N		AKNA	0	0.08	-0.11	N		AKAP3	0.6	0.35	0.22	N
	ARL1	0.117041	0.00689589	0.0495064	N		AKNAD1	0.13	-0.15	0.08	N		AKAP4	0.33	0.41	0.49	N
	ARL17A	-0.193131	-0.107461	-0.16909	N		AKR1A1	0.24	-0.01	0.31	N		AKAP5	0.17	0.21	-0.02	N
	ARL5C	-0.0766791	-0.0591199	-0.116432	N		AKR1B1	-0.52	-0.09	-0.15	N		AKAP6	-0.06	0.09	0	N
	ARL6IP4	-0.0589868	-0.0228116	-0.0701844	N		AKR1B10	-0.35	0.09	0.02	N		AKAP7	0.42	0.4	0.27	N
	ARL8B	-0.119836	-0.15708	-0.215997	N		AKR1B15	-0.21	0.12	0.03	N		AKAP8L	-0.13	-0.42	-0.54	N
	ARL9	-0.0208847	0.0644322	0.0729541	N		AKR1C1	0.48	0.25	0.28	N		AKAP9	0.34	0.17	0.12	N
	ARMC5	0.0554302	0.151608	0.0378176	N		AKR1C2	0.39	0.17	0.23	N		AKIP1	-0.36	-0.02	-0.12	N
	ARMC6	0.0711463	0.11397	0.0957025	N		AKR1C3	0.3	0.23	0.33	N		AKIRIN1	-0.14	-0.3	-0.48	N
	ARMCX5	0.155704	0.0535025	0.154289	N		AKR1C4	0.41	0.35	0.36	N		AKIRIN2	-1.47	-1.4	-1.63	N
	ARNT	0.0559005	0.0427921	0.0523191	N		AKR1D1	-0.2	-0.04	0.14	N		AKNA	0.01	0.07	0.18	N
	ARNTL	0.00710146	0.0494142	-0.0860002	N		AKR1E2	0.26	0.33	0.15	N		AKNAD1	0.27	-0.11	-0.08	N
	ARPC1A	-0.146468	0.0750243	-0.0941798	N		AKR7A2	0	0.08	-0.17	N		AKR1A1	0.39	0.25	0.33	N
	ARPC5	-0.0947637	-0.328649	-0.097826	N		AKR7A3	0.11	0.13	-0.14	N		AKR1B1	-0.53	-0.09	-0.07	N
	ARR3	0.0308683	-0.0384297	-0.0542081	N		AKT1	0.12	0.04	0.09	N		AKR1B10	-0.43	-0.05	-0.17	N
	ARRB1	-0.131475	0.00471534	0.0346409	N		AKT1S1	0.12	0.01	-0.14	N		AKR1B15	0	0.15	-0.02	N
	ARRDC3	0.0717458	-0.0961479	0.0501036	N		AKT2	-0.06	-0.06	-0.06	N		AKR1C1	0.68	0.29	0.27	N
	ARSA	-0.0387982	-0.000483636	0.0290709	N		AKT3	-0.19	0.01	0.1	N		AKR1C2	0.48	0.16	0.2	N
	ARSB	0.0202368	-0.0246643	-0.00633324	N		AKTIP	-0.34	-0.14	-0.11	N		AKR1C3	0.26	0.17	0.2	N
	ARSI	0.0857885	-0.115034	-0.110362	N		ALAD	0.03	0.12	0.14	N		AKR1C4	0.57	0.41	0.42	N
	ARSJ	-0.00911345	-0.0656107	-0.118253	N		ALAS1	0.19	0.06	0.15	N		AKR1D1	-0.05	-0.13	0.16	N
	ART4	-0.044279	-0.17947	-0.0903846	N		ALAS2	0.15	0.2	0.29	N		AKR1E2	0.32	0.25	0.33	N
	ARTN	-0.110689	0.0841471	-0.0303511	N		ALB	0.15	0.03	0.19	N		AKR7A2	-0.16	-0.03	-0.06	N
	ARVCF	-0.0233612	-0.124501	-0.108445	N		ALCAM	-0.17	0.14	0.18	N		AKR7A3	0.02	0.18	-0.06	N
	AS3MT	-0.0158017	-0.0422686	-0.0664518	N		ALDH16A1	-0.3	-0.16	-0.2	N		AKT1	-0.06	0.08	-0.19	N
	ASAH1	-0.0207186	-0.193647	-0.122249	N		ALDH18A1	0.26	0.17	0.16	N		AKT1S1	-0.12	0.1	0.16	N
	ASAH2	0.0357923	-0.00820605	0.0657187	N		ALDH1A1	0.13	0.23	0.16	N		AKT2	-0.11	0.11	0.12	N
	ASAP2	-0.0272984	-0.264466	-0.139114	N		ALDH1A2	-0.02	-0.01	-0.03	N		AKT3	-0.36	-0.08	-0.04	N
	ASB14	0.0193749	-0.0111218	0.0270548	N		ALDH1A3	0.1	0.2	0.15	N		AKTIP	-0.13	-0.09	-0.16	N
	ASB16	0.0263295	-0.0299674	0.023628	N		ALDH1B1	-0.33	0.09	0.04	N		ALAD	0.07	0.12	0.18	N
	ASB6	0.0188348	0.159867	0.0379442	N		ALDH1L1	-0.37	-0.22	-0.21	N		ALAS1	0.41	0.04	0.26	N
	ASCC3	0.0157412	-0.0880421	-0.100542	N		ALDH1L2	0.1	0.05	0.03	N		ALAS2	0.28	0.4	0.31	N
	ASCL1	0.0457495	0.0024655	0.0226501	N		ALDH2	0	0.03	0.02	N		ALB	0.06	0.07	0.16	N
	ASF1A	-0.0655075	-0.166987	0.0771342	N		ALDH3A1	0.36	0.1	0.04	N		ALCAM	-0.09	0.11	0.02	N
	ASGR1	0.000532676	-0.0676311	-0.0620301	N		ALDH3A2	0.37	0.12	0.12	N		ALDH16A1	-0.39	-0.08	-0.08	N
	ASH1L	-0.156113	0.0769763	-0.0588798	N		ALDH3B1	-0.66	0.21	0.04	N		ALDH18A1	0.53	0.18	0.1	N
	ASIC1	-0.107808	-0.0212287	-0.0453774	N		ALDH3B2	-0.32	-0.04	0.04	N		ALDH1A1	0.1	0.17	0.21	N
	ASIC2	0.0195977	0.218242	0.0271664	N		ALDH4A1	-0.05	0.16	0.23	N		ALDH1A2	0.18	0.02	0.02	N
	ASIC3	0.025896	0.0833859	-0.0529783	N		ALDH5A1	-0.3	0.03	0.05	N		ALDH1A3	0.31	0.11	0.1	N
	ASIC4	0.0417865	-0.0397345	-0.0726444	N		ALDH6A1	-0.08	-0.09	0.03	N		ALDH1B1	-0.24	-0.03	-0.14	N
	ASIC5	-0.0298789	0.0633964	-0.000370875	N		ALDH7A1	-0.04	-0.1	-0.22	N		ALDH1L1	-0.4	-0.35	-0.31	N
	ASNA1	0.0863858	0.0145408	0.00699163	N		ALDH8A1	0.14	-0.02	0.15	N		ALDH1L2	0.14	0.14	-0.14	N
	ASNS	-0.0447267	0.02237	0.0335739	N		ALDH9A1	-0.04	0.04	0.02	N		ALDH2	0.22	0.04	-0.06	N
	ASPM	-0.00150014	-0.0172392	-0.0942575	N		ALDOA	-0.85	-1.02	-1.49	N		ALDH3A1	0.47	0.17	0.31	N
	ASPSCR1	-0.012534	-0.229992	0.0190821	N		ALDOB	0.08	0.09	0.23	N		ALDH3A2	0.41	0.22	0.24	N
	ASS1	-0.0332554	0.0391035	0.0179436	N		ALDOC	-0.08	-0.02	-0.17	N		ALDH3B1	-0.5	0.12	-0.08	N
	ASXL1	-0.100831	-0.0472868	-0.0263073	N		ALG1	-1.07	-1.82	-1.42	N		ALDH3B2	-0.3	0.14	0.14	N
	ATAD2	0.0639066	-0.0747974	-0.042498	N		ALG10	-0.24	-0.21	-0.08	N		ALDH4A1	0.11	0.31	0.22	N
	ATAT1	-0.106574	0.0222123	0.11729	N		ALG10B	-0.35	-0.16	0	N		ALDH5A1	-0.12	0.05	0	N
	ATF1	-0.02559	0.00490779	0.0244004	N		ALG11	-2.04	-1.93	-2.73	N		ALDH6A1	-0.27	-0.02	0.08	N
	ATF2	0.0644048	0.101368	0.0681832	N		ALG12	0.04	-0.01	-0.16	N		ALDH7A1	0.02	-0.1	-0.18	N
	ATF4	-0.273537	-0.235584	-0.105842	N		ALG13	-0.39	-1.14	-1.36	N		ALDH8A1	0.14	0	0.13	N
	ATF7IP2	0.0392256	0.0161277	-0.0368194	N		ALG14	-0.89	-1.42	-1.58	N		ALDH9A1	-0.06	0.05	0.11	N
	ATG13	0.0178152	-0.017305	0.00797319	N		ALG1L	-0.62	-1	-0.71	N		ALDOA	-2.1	-1.75	-2.07	N
	ATG16L1	0.0210336	0.184688	-0.0843317	N		ALG1L2	-1.17	-0.82	-1.31	N		ALDOB	0.2	0.37	0.28	N
	ATG4A	0.0399564	-0.116325	-0.0427247	N		ALG2	-1.06	-2.26	-2.79	N		ALDOC	0.08	0.08	-0.2	N
	ATIC	-0.0351393	0.00784847	-0.237987	N		ALG3	0.29	0.4	0.26	N		ALG1	-2.33	-2.06	-2.84	N
	ATM	0.196432	-0.0414405	-0.0473306	N		ALG5	-0.26	-0.26	-0.2	N		ALG10	0.04	-0.21	0.03	N
	ATMIN	0.0472425	0.0997998	0.0567708	N		ALG6	0.33	0.07	0.06	N		ALG10B	-0.54	-0.05	0.05	N
	ATOH1	0.0507735	-0.0526706	0.156729	N		ALG8	-0.5	-0.06	-0.09	N		ALG11	-2.37	-2.08	-3.03	N
	ATOX1	0.017269	0.0132791	0.178044	N		ALG9	0.28	0.3	0.22	N		ALG12	-0.27	0.13	-0.09	N
	ATP11A	0.0134077	-0.0673055	-0.0210957	N		ALK	0.02	-0.12	-0.11	N		ALG13	-1.54	-1.68	-1.9	N
	ATP11B	0.0159256	0.154935	0.0734808	N		ALKAL1	-0.03	0.09	0.21	N		ALG14	-2.44	-1.55	-2.41	N
	ATP11C	0.120772	0.0767776	0.0621697	N		ALKAL2	0.25	-0.11	0.11	N		ALG1L	-0.76	-1.16	-0.55	N
	ATP12A	0.0325777	0.0778387	0.0352008	N		ALKBH1	-0.03	0.08	-0.01	N		ALG1L2	-1.76	-1.27	-1.99	N
	ATP13A1	0.041736	0.212778	0.0189977	N		ALKBH2	0.12	-0.07	-0.02	N		ALG2	-2.28	-2.69	-2.94	N
	ATP13A3	0.0539922	0.0306506	0.152587	N		ALKBH3	0.12	0.15	0.1	N		ALG3	0.53	0.79	0.35	N
	ATP13A4	0.0419798	-0.126784	-0.051498	N		ALKBH4	-0.4	-0.3	-0.23	N		ALG5	-0.16	-0.58	-0.59	N
	ATP13A5	0.119827	0.142861	0.0426142	N		ALKBH5	-0.12	-0.15	-0.1	N		ALG6	0.37	-0.34	-0.28	N
	ATP1A1	-0.291483	-0.116473	-0.082043	N		ALKBH6	-0.03	-0.11	0.1	N		ALG8	-0.54	-0.67	-0.74	N
	ATP1A2	-0.0339064	-0.10024	0.0115141	N		ALKBH7	-0.11	-0.08	-0.17	N		ALG9	0.44	0.33	0.39	N
	ATP1A3	-0.0975813	-0.138789	0.000610179	N		ALKBH8	0.17	0.25	0.1	N		ALK	-0.09	-0.01	-0.14	N
	ATP1A4	0.101024	0.132946	0.139738	N		ALLC	-0.08	-0.15	-0.15	N		ALKAL1	-0.28	0.16	0.18	N
	ATP1B1	-0.0743996	-0.0788439	-0.0148627	N		ALMS1	-0.07	-0.22	-0.12	N		ALKAL2	0.2	0.02	0.07	N
	ATP1B2	0.0606526	0.0659954	0.183728	N		ALOX12	0.19	0.13	0.28	N		ALKBH1	0.01	0.16	-0.08	N
	ATP1B3	0.0267888	-0.124618	-0.0208234	N		ALOX12B	0.42	0.17	0.11	N		ALKBH2	0.22	-0.07	-0.19	N
	ATP1B4	-0.0810566	0.0129818	-0.035574	N		ALOX15	-0.06	-0.12	0.01	N		ALKBH3	0.22	0.2	0.2	N
	ATP2A1	0.0149651	0.124795	-0.0335329	N		ALOX15B	0.33	0.27	0.23	N		ALKBH4	-0.46	-0.21	-0.42	N
	ATP2A2	-0.0549305	-0.12383	-0.00513542	N		ALOX5	0.25	-0.05	0.07	N		ALKBH5	-0.27	-0.35	-0.11	N
	ATP2A3	0.0484272	-0.0774098	-0.0327539	N		ALOX5AP	0.01	0.19	0.26	N		ALKBH6	-0.02	-0.03	0.06	N
	ATP2B4	-0.0669593	-0.0328256	0.0562183	N		ALOXE3	0.25	0.26	0.17	N		ALKBH7	-0.14	0.08	-0.42	N
	ATP4A	0.000343662	0.120602	0.0652237	N		ALPG	0.29	0.3	0.09	N		ALKBH8	0.15	0.32	0.16	N
	ATP4B	-0.0672931	0.13699	0.0862823	N		ALPI	0.14	-0.01	-0.11	N		ALLC	-0.12	-0.14	-0.08	N
	ATP5A1	-0.0521831	0.056327	-0.0413607	N		ALPK1	0.06	-0.17	0.15	N		ALMS1	0.02	-0.29	-0.18	N
	ATP5B	0.0141303	-0.0295299	0.0158718	N		ALPK2	0.03	0.15	0.15	N		ALOX12	0.18	0.15	0.23	N
	ATP5F1	-0.245991	0.0076898	0.115278	N		ALPK3	0.05	-0.14	-0.17	N		ALOX12B	0.15	0.27	0.09	N
	ATP5G1	-0.0673699	0.00474536	-0.0172468	N		ALPL	-0.07	0.02	0.15	N		ALOX15	0.1	-0.15	-0.06	N
	ATP5G2	-0.15597	0.128691	0.0773615	N		ALPP	0.17	-0.02	0.16	N		ALOX15B	0.4	0.17	0.29	N
	ATP5G3	-0.10141	-0.119516	0.0148169	N		ALS2	0.12	-0.01	-0.03	N		ALOX5	0.06	-0.29	0.08	N
	ATP5I	-0.0440311	0.0833688	0.0227468	N		ALS2CL	0.15	0.21	0.13	N		ALOX5AP	0.02	0.27	0.29	N
	ATP5J	0.000438301	0.0495693	-0.0714224	N		ALX1	0.22	0.09	0.16	N		ALOXE3	0.28	0.21	0.26	N
	ATP5J2	-0.145702	-0.131971	-0.0743049	N		ALX3	0.01	-0.25	-0.32	N		ALPG	0.36	0.3	0.06	N
	ATP5O	-0.0638768	-0.108983	0.0454696	N		ALX4	0.09	0.08	0.01	N		ALPI	-0.07	0.01	-0.06	N
	ATP6AP1L	0.0344747	-0.104065	-0.0709243	N		ALYREF	-1.72	-1.05	-1.35	N		ALPK1	0.16	0.05	0.05	N
	ATP6AP2	0.0129263	0.0918056	0.0398325	N		AMBN	-0.02	0.08	0.09	N		ALPK2	0.06	0.17	0.25	N
	ATP6V0B	-0.0212513	0.107754	0.0202998	N		AMBP	-0.14	0.1	0.06	N		ALPK3	0.06	-0.05	-0.26	N
	ATP6V0D1	0.0138645	0.00824669	0.11485	N		AMBRA1	0.54	0.51	0.62	N		ALPL	-0.1	-0.01	0.39	N
	ATP6V1A	-0.0619845	0.102699	-0.0562484	N		AMD1	-1.55	-0.27	-0.13	N		ALPP	0.19	0.15	0.1	N
	ATP6V1B2	-0.069501	0.196487	0.222645	N		AMDHD1	-0.2	0.06	0.13	N		ALS2	0.12	0.15	-0.04	N
	ATP6V1C2	0.106743	-0.0102079	-0.00166369	N		AMDHD2	0.1	-0.35	-0.48	N		ALS2CL	0.27	0.17	0.3	N
	ATP6V1E1	0.0181277	-0.057621	0.0104165	N		AMELX	0.44	0.42	0.38	N		ALX1	0.27	0.26	0.27	N
	ATP6V1G2	-0.0557307	-0.0722519	-0.132576	N		AMELY	0.53	0.66	0.47	N		ALX3	-0.15	-0.26	-0.44	N
	ATP6V1H	-0.0361512	0.102804	0.0657061	N		AMER1	0.33	0.19	0.39	N		ALX4	0.04	0.15	0.11	N
	ATP7A	0.0765827	0.106696	0.0937564	N		AMER2	-0.39	0.02	-0.15	N		ALYREF	-2.49	-1.33	-1.52	N
	ATP8A2	-0.0185606	0.0369405	0.088463	N		AMER3	-0.3	0.36	0.39	N		AMBN	0.14	0.19	0.2	N
	ATP9A	0.087771	0.111541	0.083195	N		AMFR	0.36	0.06	0.15	N		AMBP	-0.08	0.16	0.26	N
	ATP9B	-0.0144405	0.171652	0.101743	N		AMH	0.3	0.07	0.03	N		AMBRA1	0.36	0.56	0.62	N
	ATPAF2	0.0647334	-0.0991106	-0.0408626	N		AMHR2	-0.24	-0.25	-0.29	N		AMD1	-2.7	-0.36	-0.11	N
	ATR	-0.0459197	0.00922973	-0.0707186	N		AMIGO1	-0.41	-0.14	-0.08	N		AMDHD1	0.06	0.07	0.15	N
	ATRIP	0.0711352	0.0150399	0.0544142	N		AMIGO2	-0.06	0.05	0.19	N		AMDHD2	-0.18	-0.42	-0.65	N
	ATRX	-0.0394354	0.0435779	-0.0325947	N		AMIGO3	0.23	0.05	0.01	N		AMELX	0.48	0.61	0.5	N
	AUH	-0.0351355	0.00556129	0.0734178	N		AMMECR1	0.43	0.42	0.43	N		AMELY	0.77	0.58	0.57	N
	AURKA	-0.415212	-0.1853	-0.0702727	N		AMMECR1L	-0.13	-0.2	0.01	N		AMER1	0.48	0.34	0.47	N
	AURKC	0.0831477	0.142196	0.155821	N		AMN	0.04	0.17	0.14	N		AMER2	-0.35	0.01	-0.12	N
	AVP	0.156386	0.0170285	0.106892	N		AMN1	0.1	-0.08	0.08	N		AMER3	-0.44	0.09	0.42	N
	AVPI1	0.0348983	-0.0251328	-0.076002	N		AMOT	0.29	0.36	0.33	N		AMFR	0.27	0.05	0.2	N
	AVPR1A	0.00464903	0.0824899	-0.00794056	N		AMOTL1	-0.2	0.05	0.05	N		AMH	0.31	0.14	-0.2	N
	AVPR1B	-0.0217866	0.206577	0.0797463	N		AMOTL2	0	0.19	0.26	N		AMHR2	-0.36	-0.2	-0.41	N
	AVPR2	0.151012	0.0369222	0.000930579	N		AMPD1	-0.08	-0.04	-0.02	N		AMIGO1	-0.18	-0.03	-0.08	N
	AWAT1	0.0461236	0.0254712	0.0379529	N		AMPD2	-0.19	-0.14	0.08	N		AMIGO2	0.11	-0.08	0.19	N
	AXIN1	-0.0215958	0.0800625	-0.0138771	N		AMPD3	0.11	0.06	0.06	N		AMIGO3	0.47	-0.03	0.02	N
	AXIN2	-0.0730065	-0.0578465	-0.113672	N		AMPH	0.22	0	0.18	N		AMMECR1	0.47	0.67	0.54	N
	AXL	0.123781	0.111458	0.0797088	N		AMT	0.18	0.32	0.14	N		AMMECR1L	-0.02	-0.02	0.13	N
	AZIN2	0.0341544	0.0671504	0.0359919	N		AMTN	-0.03	-0.01	0.13	N		AMN	-0.14	0.21	0.15	N
	B2M	-0.0356088	-0.12079	-0.146448	N		AMY1A	-1.12	-0.85	-0.62	N		AMN1	0.06	0.06	0.25	N
	B3GAT1	0.0455581	0.0264083	-0.0455717	N		AMY1B	-0.42	-0.78	-0.88	N		AMOT	0.4	0.43	0.44	N
	B4GALT1	0.0894393	0.0342444	0.0870531	N		AMY1C	-1.07	-0.89	-1.35	N		AMOTL1	-0.04	-0.01	-0.2	N
	B4GALT7	0.00837706	-0.00861231	0.0233668	N		AMY2A	-0.4	-0.7	-0.9	N		AMOTL2	0.13	0.34	0.56	N
	BAAT	0.148757	0.116395	-0.0334218	N		AMY2B	-0.75	-0.82	-1.26	N		AMPD1	0.12	-0.13	-0.01	N
	BABAM1	0.0102766	0.0483709	0.105628	N		AMZ1	0.2	0.04	0	N		AMPD2	0.03	-0.18	0	N
	BACE1	0.070216	-0.00369123	-0.022758	N		AMZ2	0.02	-0.14	-0.31	N		AMPD3	-0.03	0.26	0.2	N
	BACE2	0.0595782	0.0413491	-0.130152	N		ANAPC1	-2.12	-1.77	-2.26	N		AMPH	0.17	0.15	-0.11	N
	BACH1	-0.00089826	-0.000780491	-0.00808544	N		ANAPC10	-0.86	-1.31	-1.68	N		AMT	0.33	0.24	-0.04	N
	BACH2	0.0713884	0.130206	0.00891359	N		ANAPC11	-0.43	-1.09	-1.03	N		AMTN	-0.01	-0.02	0.14	N
	BAD	-0.0783667	-0.00699264	-0.146869	N		ANAPC13	-0.47	-0.53	-0.38	N		AMY1A	-1.15	-1.05	-0.76	N
	BAG2	-0.0890399	-0.125426	-0.033228	N		ANAPC15	-0.45	-0.16	-0.28	N		AMY1B	-0.52	-0.87	-1.44	N
	BAGE	-0.195068	0.0259088	-0.0900843	N		ANAPC16	0.06	0.25	0.11	N		AMY1C	-1.71	-0.95	-0.67	N
	BAGE3	0.144515	-0.23066	-0.0469959	N		ANAPC2	-2.63	-1.49	-2.34	N		AMY2A	-0.67	-0.81	-1.09	N
	BAHCC1	0.0335815	0.0423103	-0.20703	N		ANAPC4	-1.53	-1.23	-1.79	N		AMY2B	-0.94	-1.11	-1.28	N
	BAK1	-0.236997	-0.194615	-0.104996	N		ANAPC5	-0.77	-0.96	-1.4	N		AMZ1	0.26	0.06	-0.23	N
	BAP1	0.0539999	0.176783	0.114421	N		ANAPC7	-0.01	-0.17	-0.29	N		AMZ2	0.12	-0.28	-0.2	N
	BARHL2	0.0965274	0.0102242	0.0133793	N		ANG	-0.2	0.02	-0.12	N		ANAPC1	-2.13	-2.03	-2.52	N
	BATF3	-0.103832	-0.0511032	0.0208929	N		ANGEL1	0.16	0.14	-0.07	N		ANAPC1	-2.13	-2.03	-2.52	N
	BAX	0.217017	0.0579238	-0.016347	N		ANGEL2	-0.28	0.06	0.09	N		ANAPC1	-2.13	-2.03	-2.52	N
	BAZ1B	0.0529961	0.0351553	0.0808157	N		ANGPT1	-0.13	0.11	0.07	N		ANAPC10	-1.37	-1.89	-2.29	N
	BAZ2A	-0.147998	-0.0646709	-0.00306216	N		ANGPT2	-0.14	0.12	0.35	N		ANAPC11	-0.92	-1.24	-1	N
	BAZ2B	-0.00855245	-0.00150134	0.0277218	N		ANGPT4	0.17	0.08	0.19	N		ANAPC13	-0.48	-0.82	-0.48	N
	BBC3	0.174401	-0.0196597	0.0699174	N		ANGPTL1	-0.08	-0.16	0.1	N		ANAPC15	-0.27	-0.41	-0.38	N
	BBOX1	0.00146789	0.0369722	0.0856142	N		ANGPTL2	-0.12	-0.17	-0.12	N		ANAPC16	0.17	0.36	0.12	N
	BBS9	-0.011584	-0.125764	-0.0754477	N		ANGPTL3	-0.24	-0.27	-0.36	N		ANAPC2	-2.66	-1.89	-2.46	N
	BCAM	-0.092023	0.130487	0.174261	N		ANGPTL4	-0.11	-0.03	0.06	N		ANAPC4	-1.77	-1.4	-2.02	N
	BCAN	0.101488	0.0857855	0.00209743	N		ANGPTL5	-0.15	0.12	0.06	N		ANAPC4	-1.77	-1.4	-2.02	N
	BCAT1	0.0782203	0.0809642	-0.0119082	N		ANGPTL6	0	-0.11	-0.16	N		ANAPC4	-1.77	-1.4	-2.02	N
	BCCIP	0.0869447	-0.145374	-0.0666554	N		ANGPTL7	0.25	0.01	0.13	N		ANAPC5	-1.26	-0.88	-1.79	N
	BCHE	0.0501554	0.0154551	-0.0610503	N		ANGPTL8	-0.15	-0.15	-0.02	N		ANAPC7	-0.14	-0.24	-0.24	N
	BCKDHA	0.120835	0.103587	0.0805621	N		ANHX	-0.19	-0.01	-0.22	N		ANG	-0.34	-0.03	-0.12	N
	BCL10	-0.163868	-0.158131	-0.172638	N		ANK1	-0.06	0.1	0.18	N		ANGEL1	0.25	0.27	0.08	N
	BCL11A	0.0120522	0.165785	-0.0329936	N		ANK2	-0.12	-0.03	-0.02	N		ANGEL2	-0.21	0.06	0.21	N
	BCL11B	-0.100889	-0.0560354	0.0106271	N		ANK3	0.11	0.16	0.17	N		ANGPT1	0.01	0.23	0.17	N
	BCL2	-1.07875	0.0745312	-0.00407957	N		ANKAR	0.07	-0.03	0.08	N		ANGPT2	0.05	0.27	0.36	N
	BCL2A1	-0.0253125	-0.0676483	0.0159738	N		ANKDD1A	0.17	0.01	-0.07	N		ANGPT4	0.1	0.19	0.24	N
	BCL2L1	-0.826391	-0.389554	-0.183993	N		ANKDD1B	-0.09	0.01	-0.18	N		ANGPTL1	0.06	0.05	0.09	N
	BCL2L11	-0.0405279	-0.00404305	-0.0392509	N		ANKEF1	0.36	0.13	0.08	N		ANGPTL2	-0.13	0.11	0.07	N
	BCL2L13	-0.0671166	-0.0362098	-0.083686	N		ANKFN1	0.03	-0.06	0.18	N		ANGPTL3	0.04	-0.21	-0.23	N
	BCL2L2	-0.117636	0.054368	-0.070111	N		ANKFY1	0.2	-0.04	-0.03	N		ANGPTL4	-0.14	-0.05	0.12	N
	BCL2L2-PABPN1	0.0344749	-0.00320228	-0.0370785	N		ANKH	0.16	0.05	0.07	N		ANGPTL5	-0.02	0.13	0.13	N
	BCL3	0.00959937	0.0724985	-0.00170883	N		ANKHD1	-0.14	-0.29	-0.26	N		ANGPTL6	0.03	-0.12	-0.25	N
	BCL6	0.0362602	0.0648197	0.103779	N		ANKHD1	-0.14	-0.29	-0.26	N		ANGPTL7	0.25	0.32	0.29	N
	BCL7A	-0.0984603	-0.0171978	0.145067	N		ANKIB1	0.2	0	-0.12	N		ANGPTL8	-0.28	-0.21	-0.06	N
	BCLAF1	-0.115608	-0.0488316	-0.0831286	N		ANKK1	0.15	0.23	0.13	N		ANHX	-0.54	-0.22	-0.46	N
	BCO2	-0.0337108	0.0237764	0.079889	N		ANKLE1	-0.22	-0.46	-0.3	N		ANK1	-0.12	0.11	0.21	N
	BCOR	0.0584229	0.122517	0.334622	N		ANKLE2	-1.99	-2.24	-2.01	N		ANK2	-0.12	0.01	-0.04	N
	BCORL1	-0.0441109	-0.00125242	-0.0306003	N		ANKMY1	-0.08	0.04	0.03	N		ANK3	0.17	0.15	0.2	N
	BCR	-0.0772066	-0.0650891	-0.0195651	N		ANKMY2	-0.14	0.09	0.22	N		ANKAR	0.02	-0.14	0.12	N
	BCS1L	0.00727382	-0.121785	-0.214488	N		ANKRA2	0.09	-0.06	-0.03	N		ANKDD1A	0.22	0.07	0.11	N
	BDH1	0.0627393	0.0409646	0.0543066	N		ANKRD1	0.18	0.05	0.16	N		ANKDD1B	-0.18	-0.05	-0.27	N
	BDH2	0.0238306	0.225135	0.0623916	N		ANKRD10	0.03	0.25	0.28	N		ANKEF1	0.22	0.11	0.28	N
	BDKRB1	0.140206	0.133829	0.195404	N		ANKRD11	-0.41	-0.42	-0.5	N		ANKFN1	0.14	-0.08	0.12	N
	BDKRB2	0.00288476	0.173326	0.0120781	N		ANKRD12	0.27	0.22	0.25	N		ANKFY1	0.17	-0.16	-0.49	N
	BDP1	-0.0352769	-0.0189215	0.105253	N		ANKRD13A	0.11	0.03	-0.11	N		ANKH	0	-0.05	0.21	N
	BEND6	-0.00676079	0.0889802	0.0278963	N		ANKRD13B	-0.23	0.07	0.09	N		ANKHD1	-0.18	-0.53	-0.49	N
	BEND7	-0.0536833	-0.0564578	-0.0688967	N		ANKRD13C	-0.02	-0.15	-0.11	N		ANKHD1	-0.18	-0.53	-0.49	N
	BEST4	-0.113361	-0.0183452	0.178688	N		ANKRD13D	0.17	0.08	0.08	N		ANKIB1	0.34	0.18	-0.04	N
	BEX5	0.0346597	0.111065	0.0602106	N		ANKRD16	0.21	0.16	-0.16	N		ANKK1	0.46	0.43	0.31	N
	BFAR	0.0125916	-0.00879138	-0.0999631	N		ANKRD17	-0.37	-0.23	-0.4	N		ANKLE1	-0.34	-0.69	-0.61	N
	BFSP1	0.030122	-0.094515	-0.137503	N		ANKRD18A	-0.56	-0.29	-0.4	N		ANKLE2	-2	-1.86	-2.42	N
	BFSP2	-0.0704245	0.205412	0.114945	N		ANKRD18B	-0.1	-0.14	-0.02	N		ANKMY1	0.09	0.01	-0.04	N
	BGLAP	-0.156589	-0.11932	-0.151278	N		ANKRD2	-0.12	-0.11	-0.13	N		ANKMY2	-0.17	0.23	0.27	N
	BGN	0.156232	0.0127729	0.0604207	N		ANKRD20A1	-2.21	-1.38	-1.92	N		ANKRA2	0.1	-0.04	-0.06	N
	BHLHE40	-0.0825969	0.153816	0.0710073	N		ANKRD20A2	-2.38	-2.02	-2.38	N		ANKRD1	0.05	0.17	0.24	N
	BHMT	-0.0227054	0.0454616	-0.0647293	N		ANKRD20A3	-1.9	-1.63	-2.39	N		ANKRD10	0.06	0.43	0.36	N
	BHMT2	-0.0324416	0.134629	0.0676564	N		ANKRD20A4	0.02	-0.57	0.08	N		ANKRD11	-0.74	-0.92	-0.57	N
	BICD2	-0.00682458	-0.0661014	-0.113956	N		ANKRD20A4	0.02	-0.57	0.08	N		ANKRD12	0.48	0.34	0.24	N
	BIN3	0.0360636	-0.138445	-0.209054	N		ANKRD22	0.29	0.22	0.23	N		ANKRD13A	0.11	-0.13	-0.04	N
	BIRC2	-0.0646181	0.00926889	0.0576269	N		ANKRD23	0.29	0.03	-0.09	N		ANKRD13B	-0.14	0.17	0.1	N
	BIRC3	-0.118203	-0.144911	-0.120931	N		ANKRD24	-0.06	-0.08	-0.18	N		ANKRD13C	0.08	-0.1	-0.02	N
	BIRC5	0.0644735	-0.0249867	0.0453568	N		ANKRD26	0.4	0.36	0.24	N		ANKRD13D	0.21	-0.03	0.01	N
	BIRC6	-0.12089	-0.140965	-0.105835	N		ANKRD27	0.09	-0.03	0.03	N		ANKRD16	0.25	0.07	0.18	N
	BIRC7	0.0277733	0.119621	-0.033257	N		ANKRD28	0.39	0.17	0.15	N		ANKRD17	-0.58	-0.48	-0.36	N
	BLK	-0.0752336	-0.0055601	0.0427409	N		ANKRD29	0.15	0.04	-0.1	N		ANKRD18A	-0.65	-0.54	-0.33	N
	BLM	0.0870177	-0.0768813	0.0311165	N		ANKRD30A	0.15	-0.03	0.08	N		ANKRD18B	-0.13	-0.1	0.05	N
	BLNK	0.0710911	-0.0378915	0.037646	N		ANKRD30B	0.52	0.31	0.51	N		ANKRD2	-0.09	-0.1	-0.05	N
	BLOC1S3	0.0792937	0.111232	-0.0274423	N		ANKRD31	0.21	-0.08	0.02	N		ANKRD20A1	-2.86	-1.72	-2.2	N
	BLOC1S6	0.0464264	-0.0664755	-0.00856153	N		ANKRD33	-0.22	-0.32	0.04	N		ANKRD20A2	-2.67	-2.06	-2.99	N
	BLVRA	0.0568078	-0.116973	-0.00918049	N		ANKRD33B	0.25	0.28	0.11	N		ANKRD20A3	-3	-1.49	-4.02	N
	BLVRB	0.158801	0.0393665	0.133357	N		ANKRD34A	-0.46	-0.14	-0.05	N		ANKRD20A4	-0.3	-0.63	-0.39	N
	BMF	0.101098	-0.0306063	0.113637	N		ANKRD34B	0.12	-0.03	0.05	N		ANKRD20A4	-0.3	-0.63	-0.39	N
	BMI1	-0.0620618	-0.246356	0.000563821	N		ANKRD34C	0.22	0.09	0.09	N		ANKRD22	0.36	0.22	0.33	N
	BMP1	-0.0481136	-0.185423	-0.0749086	N		ANKRD35	-0.15	0.08	0.03	N		ANKRD23	0.52	0.06	-0.31	N
	BMP10	-0.0187026	0.174274	0.114701	N		ANKRD36	-0.65	-0.93	-0.82	N		ANKRD24	-0.26	-0.26	-0.25	N
	BMP15	0.024396	-0.0455	0.120598	N		ANKRD36B	0.15	-0.26	-0.09	N		ANKRD26	0.47	0.3	0.33	N
	BMP2	-0.141174	-0.091538	-0.161301	N		ANKRD37	0.16	0.08	0.09	N		ANKRD27	0.06	-0.1	0.15	N
	BMP2K	-0.0322629	0.00912322	-0.0760046	N		ANKRD39	-0.22	-0.3	-0.51	N		ANKRD28	0.58	0.19	0.37	N
	BMP3	0.0288327	-0.0872947	-0.0681904	N		ANKRD40	-0.05	-0.19	-0.28	N		ANKRD29	0.24	-0.06	0.05	N
	BMP4	-0.0519534	0.0765624	-0.00591703	N		ANKRD42	-0.15	0.06	0.14	N		ANKRD30A	0.02	-0.05	0.01	N
	BMP5	0.052882	-0.0100338	0.0885036	N		ANKRD44	0.08	0.11	0.08	N		ANKRD30B	0.73	0.45	0.56	N
	BMP6	-0.0734009	0.123331	-0.0538304	N		ANKRD45	0.03	0.12	0.21	N		ANKRD31	0.35	-0.04	0.21	N
	BMP7	-0.0903878	0.0514799	0.0134894	N		ANKRD46	0.06	0.1	0.13	N		ANKRD33	-0.02	-0.2	-0.05	N
	BMP8B	0.0538276	-0.0210736	-0.080019	N		ANKRD49	-0.36	-0.17	-0.03	N		ANKRD33B	0.22	0.09	0.1	N
	BMPR1A	-0.14965	-0.105594	-0.00604485	N		ANKRD50	0.19	-0.08	-0.07	N		ANKRD34A	-0.7	-0.01	-0.18	N
	BMPR1B	-0.00251403	0.102884	0.131493	N		ANKRD52	-0.31	0.22	0.11	N		ANKRD34B	0.1	0.09	-0.01	N
	BMPR2	0.0129872	-0.100762	-0.0390153	N		ANKRD53	-0.03	-0.12	-0.03	N		ANKRD34C	0.38	0.05	0.15	N
	BMX	0.0244452	-0.00146614	0.00835257	N		ANKRD54	-0.22	0.17	-0.06	N		ANKRD35	-0.43	0.16	-0.03	N
	BNC2	-0.0261083	-0.00231687	-0.0227174	N		ANKRD55	0.27	0.2	0.16	N		ANKRD36	-0.93	-1.02	-0.77	N
	BNIP3	-0.120869	-0.0931546	0.000293984	N		ANKRD6	0.24	0.04	0.03	N		ANKRD36B	0.3	-0.05	-0.28	N
	BOD1L2	0.0448264	-0.0658092	-0.102949	N		ANKRD61	0.15	0.05	-0.09	N		ANKRD37	0.13	0.12	0.08	N
	BOK	0.0684413	0.0390502	-0.0762897	N		ANKRD62	0.31	0.31	0.38	N		ANKRD39	-0.07	-0.59	-0.47	N
	BPGM	-0.0156204	0.125187	0.142274	N		ANKRD63	0.13	0.03	-0.04	N		ANKRD40	-0.1	-0.29	-0.27	N
	BPHL	0.0490298	0.0296751	0.0253294	N		ANKRD65	0.09	-0.05	0.08	N		ANKRD42	-0.05	0.14	0.22	N
	BPIFB1	0.0291081	0.106834	0.108956	N		ANKRD66	-0.19	0.2	0.14	N		ANKRD44	0.4	0.13	0.08	N
	BPTF	0.0553385	-0.150527	-0.109673	N		ANKRD7	-0.1	0.18	0.21	N		ANKRD45	-0.1	0.12	0.16	N
	BRAF	-0.0498914	0.0947996	-0.113363	N		ANKRD9	0.29	0.25	0.19	N		ANKRD46	0.14	0.23	0.15	N
	BRAF	-0.0498914	0.0947996	-0.024767	N		ANKS1A	-0.36	-0.13	-0.09	N		ANKRD49	-2.37	-1.22	-1.11	N
	BRAF	-0.0498914	0.0947996	-0.0503663	N		ANKS1B	0.14	0.01	0.06	N		ANKRD50	0.1	-0.03	-0.02	N
	BRAF	-0.0498914	0.0130498	-0.113363	N		ANKS3	-0.08	-0.38	-0.31	N		ANKRD52	-0.34	0.34	0.24	N
	BRAF	-0.0498914	0.0130498	-0.024767	N		ANKS4B	0.05	-0.06	0.04	N		ANKRD53	-0.11	-0.08	-0.03	N
	BRAF	-0.0498914	0.0130498	-0.0503663	N		ANKS6	-0.13	-0.07	-0.15	N		ANKRD54	-0.37	0.11	0.21	N
	BRAF	-0.0498914	-0.0399156	-0.113363	N		ANKUB1	0.01	0.07	0.01	N		ANKRD55	0.28	0.24	0.22	N
	BRAF	-0.0498914	-0.0399156	-0.024767	N		ANKZF1	0.28	0.14	0.21	N		ANKRD6	0.32	0.03	0.2	N
	BRAF	-0.0498914	-0.0399156	-0.0503663	N		ANLN	0.05	-0.13	-0.1	N		ANKRD61	0.02	-0.08	-0.1	N
	BRAT1	0.0796325	-0.0139567	-0.0425985	N		ANO1	0.16	0.22	0.17	N		ANKRD62	0.49	0.3	0.33	N
	BRCA1	0.0809911	0.108707	0.0231042	N		ANO10	0.14	0.29	0.17	N		ANKRD63	-0.1	-0.13	-0.08	N
	BRCA2	0.084609	-0.0948692	0.0657589	N		ANO2	0.33	0.28	0.15	N		ANKRD65	0.27	0.07	0.1	N
	BRD1	-0.0798588	-0.0574759	-0.115808	N		ANO3	-0.15	0.05	0.09	N		ANKRD66	-0.33	0.07	0.17	N
	BRD2	-0.0509111	-0.0704728	0.0322971	N		ANO4	0.35	0.19	0.08	N		ANKRD7	-0.29	0.29	0.18	N
	BRD3	0.0791591	-0.0921539	0.0747084	N		ANO5	0.25	0.01	0.1	N		ANKRD9	0.41	0.2	-0.05	N
	BRD4	0.167581	-0.0820999	-0.103848	N		ANO6	0.09	0.05	0.19	N		ANKS1A	-0.43	0.14	-0.06	N
	BRD7	0.00667869	0.108473	-0.0137058	N		ANO7	0.29	0.18	0.1	N		ANKS1B	0.3	0	0.08	N
	BRD9	-0.0496738	-0.0917255	0.0414013	N		ANO8	-0.23	-0.34	-0.29	N		ANKS3	-0.26	-0.4	-0.18	N
	BRDT	-0.00583814	-0.15793	0.0575506	N		ANO9	-0.06	0.18	0.03	N		ANKS4B	0.02	0.03	-0.09	N
	BRF2	0.0943959	-0.0528337	0.0256314	N		ANOS1	0.3	0.26	0.44	N		ANKS6	-0.11	0.08	-0.09	N
	BRI3BP	-0.0506936	0.0397851	0.10583	N		ANP32A	-0.08	-0.09	-0.2	N		ANKUB1	0.26	0.07	0.03	N
	BRINP1	-0.0703899	0.0272294	-0.0259479	N		ANP32B	0.07	0.31	0.1	N		ANKZF1	0.31	0.25	0.25	N
	BRINP3	0.0498702	-0.0165769	0.0939978	N		ANP32C	0.1	-0.28	0.06	N		ANLN	-0.01	0.03	-0.19	N
	BRIP1	0.0156791	-0.048114	-0.0441619	N		ANP32D	0.25	0.23	0.09	N		ANO1	0.23	0.4	0.35	N
	BRIX1	0.0324473	0.021756	0.0491582	N		ANP32E	-0.38	-0.14	0.02	N		ANO10	0.27	0.31	0.19	N
	BRPF1	0.0494231	0.115784	-0.0462722	N		ANPEP	0.13	0.07	-0.02	N		ANO2	0.25	0.17	0.27	N
	BRPF3	0.0321104	-0.108586	-0.0763553	N		ANTKMT	0.09	-0.12	-0.23	N		ANO3	-0.07	0.17	0.13	N
	BRS3	0.0829862	0.0289572	-0.0422325	N		ANTXR1	0.26	0.01	-0.02	N		ANO4	0.38	0.15	0.26	N
	BRSK1	0.0326825	0.0386689	0.0972446	N		ANTXR2	0.07	-0.02	0.16	N		ANO5	0.41	0.21	0.23	N
	BRWD1	0.0353421	-0.0278103	-0.13675	N		ANTXRL	-0.08	-0.08	0.03	N		ANO6	0.14	0.08	0.2	N
	BRWD3	0.0400383	0.00960372	0.0959455	N		ANXA1	0.09	0.05	0.06	N		ANO7	0.43	0.12	0.16	N
	BSCL2	-0.170701	0.0134349	-0.00276348	N		ANXA10	0.1	0.27	0.26	N		ANO8	-0.38	-0.6	-0.52	N
	BSPRY	-0.016031	0.0862353	-0.0320712	N		ANXA11	0.02	0.14	0.01	N		ANO9	-0.23	0.17	0.06	N
	BST2	0.0201238	-0.0490836	-0.0288549	N		ANXA13	-0.12	0.09	0.09	N		ANOS1	0.39	0.33	0.55	N
	BTBD17	0.0698515	0.0397153	-0.125731	N		ANXA2	0.09	0	0	N		ANP32A	0.19	-0.05	-0.14	N
	BTBD6	-0.0546282	0.0554301	0.108512	N		ANXA2R	0.02	-0.25	-0.29	N		ANP32B	0.09	0.85	0.13	N
	BTC	-0.0422602	0.130549	0.169486	N		ANXA3	0.07	0.04	0.23	N		ANP32C	0.15	-0.22	0.13	N
	BTG1	-0.0377907	-0.16785	0.0327492	N		ANXA4	0.03	0.08	0.23	N		ANP32D	0.16	0.17	0.11	N
	BTK	0.0851337	0.0525006	0.0674166	N		ANXA5	0.1	-0.05	-0.21	N		ANP32E	-0.33	-0.11	-0.16	N
	BTLA	0.0411536	0.0693509	0.062528	N		ANXA6	0.08	-0.12	-0.05	N		ANPEP	0.14	0.03	-0.01	N
	BTN3A1	-0.00332524	-0.0144606	-0.0650132	N		ANXA7	-0.06	-0.11	-0.16	N		ANTKMT	0.19	-0.09	-0.27	N
	BTNL10	-0.142299	0.0121831	0.0371737	N		ANXA8	-0.49	-0.35	-0.5	N		ANTXR1	0.34	0.04	0.11	N
	BTNL3	0.110877	0.022772	0.0593782	N		ANXA8L1	-0.32	-0.65	-0.32	N		ANTXR2	-0.02	0.08	0.19	N
	BTNL8	0.0618964	-0.0652194	0.126267	N		ANXA9	-0.28	-0.12	-0.07	N		ANTXRL	-0.14	-0.07	-0.12	N
	BTNL9	0.0640649	-0.103938	-0.0122924	N		AOAH	0.2	0.15	0.11	N		ANXA1	0.15	0.17	0.29	N
	BTRC	-0.0378458	0.238172	0.110429	N		AOC1	-0.09	0.09	0.05	N		ANXA10	0	0.35	0.17	N
	BUB1	-0.135388	0.0667235	0.0131481	N		AOC2	-0.3	-0.04	-0.09	N		ANXA11	0.04	-0.02	0.18	N
	BUB1B	0.0785772	0.0605735	0.0428454	N		AOC3	-0.16	0.04	-0.12	N		ANXA13	-0.2	0.13	0.12	N
	BUB3	-0.0501053	0.0436776	-0.140367	N		AOPEP	0.4	0.26	0.06	N		ANXA2	0.28	-0.08	0.11	N
	BUB3	-0.0501053	0.0436776	-0.119523	N		AOX1	0.22	0.16	0.22	N		ANXA2R	-0.23	-0.48	-0.15	N
	BUB3	-0.0501053	0.0436776	-0.00215145	N		AP1AR	0.2	-0.06	0.15	N		ANXA3	0.09	0.11	0.19	N
	BUB3	-0.0501053	0.0619336	-0.140367	N		AP1B1	0.04	-0.02	-0.1	N		ANXA4	0.19	-0.08	0.16	N
	BUB3	-0.0501053	0.0619336	-0.119523	N		AP1G1	0.14	-0.41	-0.37	N		ANXA5	0.13	0.01	-0.07	N
	BUB3	-0.0501053	0.0619336	-0.00215145	N		AP1G2	-0.22	0.14	-0.1	N		ANXA6	0.06	-0.19	-0.06	N
	BUB3	-0.0501053	0.0887033	-0.140367	N		AP1M1	0.02	-0.58	-0.24	N		ANXA7	-0.07	-0.16	-0.03	N
	BUB3	-0.0501053	0.0887033	-0.119523	N		AP1M2	-0.14	0.13	-0.2	N		ANXA8	-0.58	-0.39	-0.6	N
	BUB3	-0.0501053	0.0887033	-0.00215145	N		AP1S1	0.14	0.18	0.16	N		ANXA8L1	-0.61	-0.82	-0.54	N
	BUD13	-0.129148	0.0812862	0.0200107	N		AP1S2	0.49	0.27	0.14	N		ANXA9	-0.31	-0.16	-0.24	N
	BUD31	-0.0509495	-0.152492	-0.00351663	N		AP1S3	0.17	0.08	0.03	N		AOAH	0.22	0.31	0.13	N
	BUD31	-0.0509495	-0.152492	0.0084275	N		AP2A1	-0.75	-0.14	-0.23	N		AOC1	-0.04	0.2	-0.07	N
	BUD31	-0.0509495	-0.152492	-0.057042	N		AP2A2	-0.03	0.02	0.22	N		AOC2	-0.3	-0.09	-0.15	N
	BUD31	-0.0509495	0.073681	-0.00351663	N		AP2B1	-0.57	-0.27	-0.01	N		AOC3	-0.27	-0.1	-0.33	N
	BUD31	-0.0509495	0.073681	0.0084275	N		AP2M1	-1.75	-1.02	-1.53	N		AOPEP	0.47	0.38	0.29	N
	BUD31	-0.0509495	0.073681	-0.057042	N		AP2S1	-1.72	-1.26	-1.24	N		AOX1	0.05	0.11	0.12	N
	BUD31	-0.0509495	-0.0967075	-0.00351663	N		AP3B1	-1.45	-0.66	-0.38	N		AP1AR	0.33	0.2	0.15	N
	BUD31	-0.0509495	-0.0967075	0.0084275	N		AP3B2	0.19	-0.07	-0.02	N		AP1B1	0.12	0.1	-0.05	N
	BUD31	-0.0509495	-0.0967075	-0.057042	N		AP3D1	-0.68	-0.35	-0.03	N		AP1G1	0.14	-0.78	-0.57	N
	BZW1	-0.0244515	-0.00412244	-0.100575	N		AP3M1	-0.16	-0.19	-0.16	N		AP1G2	-0.35	0.17	-0.18	N
	C10orf12	-0.0344745	-0.0123487	0.0614713	N		AP3M2	0.02	0.05	0.2	N		AP1M1	-0.49	-0.72	-0.41	N
	C10orf25	0.0259731	0.114348	-0.0574899	N		AP3S1	-0.6	-0.2	-0.56	N		AP1M2	-0.11	-0.02	0	N
	C10orf32	-0.0853308	0.0694793	-0.0430532	N		AP3S2	0.06	0.11	-0.05	N		AP1S1	0.1	-0.11	0.38	N
	C10orf35	0.0592434	0.0668999	0.00696213	N		AP4B1	-0.19	-0.2	-0.15	N		AP1S2	0.65	0.36	0.24	N
	C10orf54	0.0375932	0.177104	-0.0539762	N		AP4E1	0.08	0.08	0.22	N		AP1S3	0.24	0.22	-0.01	N
	C10orf71	0.0356244	-0.0229278	-0.0242897	N		AP4M1	0.13	0.17	0	N		AP2A1	-1.36	-0.17	-0.14	N
	C10orf82	0.0305092	-0.0296639	0.12051	N		AP4S1	-0.16	0.15	0.01	N		AP2A2	-0.07	0.05	0.26	N
	C10orf91	0.0242746	0.00741048	0.0302673	N		AP5B1	-0.17	0.14	0.13	N		AP2B1	-1.03	-0.32	-0.3	N
	C10orf95	0.101806	-0.187061	-0.068511	N		AP5M1	0.1	0.04	0.25	N		AP2M1	-2.21	-1.08	-1.91	N
	C11orf30	-0.0852177	0.0399067	-0.0632541	N		AP5S1	0.21	0.05	-0.01	N		AP2S1	-2.16	-1.47	-1.85	N
	C11orf53	0.0482756	-0.148838	-0.108851	N		AP5Z1	-0.06	-0.13	-0.1	N		AP3B1	-1.8	-0.89	-0.76	N
	C11orf58	-0.0231055	-0.0936381	-0.0859518	N		APAF1	0.13	-0.02	-0.01	N		AP3B2	0.23	-0.02	-0.06	N
	C11orf68	0.047626	0.0179624	0.0722977	N		APBA1	0.38	0.32	0.21	N		AP3D1	-1.36	-0.79	-0.43	N
	C11orf95	0.0221434	0.00218677	-0.0480625	N		APBA2	-0.23	-0.03	-0.29	N		AP3M1	-0.28	-0.04	-0.02	N
	C11orf97	-0.0290855	-0.00714119	-0.0330465	N		APBA3	0.04	-0.2	-0.24	N		AP3M2	-0.13	-0.05	0.04	N
	C12orf29	-0.0371636	-0.0183476	-0.0124262	N		APBB1	0.1	0.21	0.08	N		AP3S1	-0.67	-0.1	-0.57	N
	C12orf42	0.0210235	0.0620141	0.0312834	N		APBB1IP	0.34	0.15	0.39	N		AP3S2	0.22	0.18	-0.02	N
	C12orf49	-0.0415406	-0.00067117	0.108041	N		APBB2	0.23	0.29	0.21	N		AP4B1	-0.1	-0.22	0.02	N
	C12orf54	-0.0253198	0.0998693	0.0966316	N		APBB3	-0.04	-0.19	-0.24	N		AP4E1	0.16	-0.08	-0.01	N
	C12orf71	0.121946	0.162035	0.250462	N		APC	0.13	-0.03	0.01	N		AP4M1	0.03	0.13	0.05	N
	C12orf76	0.00794592	-0.0931549	-0.0592311	N		APC2	0.03	-0.3	-0.16	N		AP4S1	0.12	0.09	-0.1	N
	C12orf79	0.119799	0.0549527	0.112672	N		APCDD1	0.27	0.11	0.23	N		AP5B1	0.03	-0.05	-0.07	N
	C12orf80	0.0105253	-0.0334272	-0.0502271	N		APCDD1L	0	-0.04	-0.03	N		AP5M1	0.08	-0.06	0.46	N
	C14orf178	-0.087683	0.00216142	-0.0661366	N		APCS	-0.44	-0.12	0	N		AP5S1	0.4	0.15	-0.11	N
	C14orf180	-0.0203237	-0.0809536	-0.0685041	N		APEH	0.12	0.22	0.16	N		AP5Z1	0	-0.27	-0.42	N
	C14orf39	0.0789005	-0.0812321	0.172587	N		APELA	0.16	0.18	0.24	N		APAF1	0.09	0.08	-0.13	N
	C15orf32	-0.00282854	0.137511	0.130491	N		APEX1	-0.13	-0.01	-0.18	N		APBA1	0.21	0.32	0.32	N
	C15orf39	-0.147363	0.0523674	0.0716553	N		APEX2	0.01	0.15	-0.04	N		APBA2	-0.09	0.16	-0.29	N
	C15orf40	0.0266529	-0.18915	-0.0208933	N		APH1A	-0.66	-0.25	-0.13	N		APBA3	0.02	-0.32	-0.13	N
	C15orf43	0.0335802	0.0499568	0.077257	N		APH1B	0.23	0.01	-0.04	N		APBB1	-0.01	0.2	0.21	N
	C15orf53	-0.0181308	0.0299912	0.0471322	N		API5	-0.52	-0.36	-0.28	N		APBB1IP	0.37	0.18	0.34	N
	C16orf74	0.100144	-0.000927221	-0.0252415	N		APIP	-0.08	0.09	0.23	N		APBB2	0.34	0.25	0.26	N
	C16orf90	-0.00312382	0.167315	0.0236359	N		APLF	-0.19	-0.09	-0.07	N		APBB3	-0.18	-0.2	-0.36	N
	C16orf92	0.0380005	-0.0445193	0.110819	N		APLN	0.12	0.21	0.41	N		APC	0.32	-0.01	0.17	N
	C17orf112	0.0149975	-0.0924658	-0.0102126	N		APLNR	-0.01	0.2	-0.22	N		APC2	-0.13	-0.42	-0.25	N
	C17orf89	-0.116061	-0.111266	-0.164442	N		APLP1	-0.02	0.03	-0.25	N		APCDD1	0.56	0.33	0.56	N
	C18orf25	0.128917	0.0113512	0.0720254	N		APLP2	0.32	0.25	0.37	N		APCDD1L	-0.14	0.08	-0.02	N
	C19orf12	0.0237586	0.122708	0.0373632	N		APMAP	0.31	0.1	-0.04	N		APCS	-0.44	0	-0.18	N
	C19orf18	-0.0131112	0.134209	0.134425	N		APOA1	0.12	0.08	0.17	N		APEH	0.16	0.26	0.24	N
	C19orf24	0.0285126	0.0875686	-0.108583	N		APOA2	-0.12	-0.02	-0.01	N		APELA	0.24	0.21	0.34	N
	C19orf38	-0.0150343	0.0194823	-0.159193	N		APOA4	0.19	0.26	0.2	N		APEX1	-0.26	-0.17	-0.13	N
	C19orf53	-0.0075498	0.0410056	0.0782526	N		APOA5	0.1	0.31	0.07	N		APEX2	0.03	0.05	0.14	N
	C19orf57	0.0456712	0.0318327	-0.0176788	N		APOB	0.13	-0.07	-0.16	N		APH1A	-1.25	-0.45	-0.4	N
	C19orf67	0.0485631	-0.227797	-0.0742599	N		APOBEC1	0.13	0.12	0.23	N		APH1B	0.33	-0.01	0.12	N
	C1orf105	-0.0457278	-0.0109652	0.0609729	N		APOBEC2	-0.46	0.03	-0.06	N		API5	-0.66	-0.51	-0.84	N
	C1orf115	0.0471034	0.0438815	0.0111913	N		APOBEC3A	-0.16	-0.16	0.14	N		APIP	-0.35	0.01	0.24	N
	C1orf116	0.0257999	0.0910576	0.102127	N		APOBEC3B	0.27	0.18	0.42	N		APLF	0.02	-0.07	-0.26	N
	C1orf186	-0.0643966	-0.0187435	-0.000292933	N		APOBEC3C	-0.43	-0.11	-0.23	N		APLN	0.29	0.51	0.6	N
	C1orf195	0.108359	-0.01073	-0.0630897	N		APOBEC3D	0.1	-0.06	0.04	N		APLNR	-0.15	0.11	0.07	N
	C1orf216	-0.0368344	-0.0228362	-0.0107602	N		APOBEC3F	0	0.15	0.14	N		APLP1	0.07	-0.05	-0.01	N
	C1orf226	-0.0746418	-0.0712817	-0.0293191	N		APOBEC3G	-0.07	0.06	0.01	N		APLP2	0.57	0.2	0.39	N
	C1orf234	0.0756353	-0.0595057	0.100224	N		APOBEC3H	-0.1	0.08	0.09	N		APMAP	0.39	0.04	-0.02	N
	C1orf27	-0.0336447	-0.0850311	-0.146286	N		APOBEC4	-0.27	0.03	-0.02	N		APOA1	0.31	0.13	0.28	N
	C1orf50	0.0672399	0.0489886	0.0333661	N		APOBR	-0.04	-0.35	-0.41	N		APOA2	-0.2	-0.02	-0.1	N
	C1orf95	0.0505265	-0.160502	0.0176863	N		APOC1	-0.02	-0.15	-0.12	N		APOA4	0.34	0.26	0.28	N
	C1QC	-0.215153	-0.104239	-0.043144	N		APOC2	0.37	-0.02	-0.09	N		APOA5	0.45	0.43	0.12	N
	C1QTNF1	0.0266605	0.153987	-0.0802078	N		APOC3	0.14	0.16	0.13	N		APOB	0.12	0.17	-0.02	N
	C1QTNF3	0.145446	0.19685	0.16369	N		APOC4	0.17	0.04	0	N		APOBEC1	0.17	0.35	0.28	N
	C1QTNF4	0.0355491	-0.0393337	-0.1213	N		APOD	0.12	-0.06	-0.04	N		APOBEC2	-0.49	0.08	0.01	N
	C1QTNF9B-AS1	-0.157764	-0.0167284	-0.0789067	N		APOE	0.2	-0.14	-0.05	N		APOBEC3A	-0.04	-0.03	0.1	N
	C1R	0.0476243	-0.0206926	0.0605379	N		APOF	-0.21	-0.17	-0.46	N		APOBEC3B	0.18	0.28	0.35	N
	C1S	0.0393231	0.0306765	0.0453164	N		APOH	0.04	-0.06	0.09	N		APOBEC3C	-0.48	-0.11	-0.19	N
	C20orf196	0.145751	-0.0415383	0.00438056	N		APOL1	0.23	0.17	0.16	N		APOBEC3D	0.16	-0.01	0.06	N
	C20orf203	0.0272402	-0.0628697	-0.0485863	N		APOL2	-0.18	0.16	0.06	N		APOBEC3F	-0.23	0.21	0.04	N
	C20orf85	-0.0326955	0.021923	-0.0228243	N		APOL3	-0.33	0.19	0.11	N		APOBEC3G	-0.24	0.12	-0.04	N
	C21orf140	0.0229653	0.117946	0.0939154	N		APOL4	0	-0.01	0.14	N		APOBEC3H	-0.29	-0.08	0.16	N
	C21orf58	0.0183164	-0.0965422	-0.116337	N		APOL5	-0.05	0.13	0.15	N		APOBEC4	-0.17	0.12	-0.15	N
	C2CD4A	0.025719	0.152438	0.293922	N		APOL6	0.18	0.02	0.11	N		APOBR	-0.07	-0.27	-0.38	N
	C2CD4B	-0.0428052	0.0291867	0.0443949	N		APOLD1	-0.16	0.04	-0.06	N		APOC1	0.04	-0.3	-0.11	N
	C2orf57	0.10479	0.0667562	-0.160006	N		APOM	-0.43	-0.22	-0.28	N		APOC2	0.13	0.1	-0.09	N
	C2orf70	-0.0581992	0.0134675	-0.0918183	N		APOO	0.36	0.27	0.25	N		APOC3	0.31	0.24	0.22	N
	C2orf71	0.0894248	0.184795	-0.0321738	N		APOOL	0.26	0.21	0.28	N		APOC4	0.31	-0.07	0.08	N
	C2orf73	0.0201128	0.0555009	-0.0836744	N		APP	0.19	0.22	0.23	N		APOD	0.15	0.02	0.11	N
	C3	0.0626249	0.0961754	-0.0768471	N		APPBP2	0.11	0.05	0.06	N		APOE	0.4	-0.09	0	N
	C3AR1	0.00536431	0.0968017	0.0944635	N		APPL1	0.19	0.07	-0.04	N		APOF	-0.1	-0.23	-0.52	N
	C3orf18	0.0552611	0.0685355	-0.0925797	N		APPL2	0.16	0.06	0.19	N		APOH	0.1	-0.03	0.08	N
	C3orf20	0.099562	0.213133	0.194702	N		APRT	-0.13	-0.15	-0.06	N		APOL1	0.15	0.3	0.08	N
	C3orf22	-0.101871	-0.0235553	0.0747892	N		APTX	-0.17	0.13	0.03	N		APOL2	-0.23	0.29	0.1	N
	C3orf35	0.00331752	-0.151488	-0.109969	N		AQP1	0.17	0.16	0.1	N		APOL3	-0.38	0.22	0.18	N
	C3orf67	0.0188068	0.189162	0.0375436	N		AQP10	-0.25	0.03	0.2	N		APOL4	-0.1	0.02	0.24	N
	C3orf80	0.0635601	-0.179194	-0.0628282	N		AQP11	-0.35	0.15	0.05	N		APOL5	-0.08	0.32	0.18	N
	C4BPA	0.0622521	-0.0486079	-0.00530572	N		AQP12A	-0.29	-0.32	-0.28	N		APOL6	0.28	0.11	0.09	N
	C4orf17	0.0430543	0.107307	0.0114023	N		AQP12B	-0.5	-0.32	-0.36	N		APOLD1	-0.24	-0.2	-0.03	N
	C5	-0.0161528	-0.000332198	-0.122497	N		AQP2	-0.01	-0.19	-0.1	N		APOM	-0.44	-0.36	-0.28	N
	C5AR1	0.0388766	0.0642757	-0.000373007	N		AQP3	0.08	0.02	-0.04	N		APOO	0.38	0.22	0.07	N
	C5orf22	-0.0111456	-0.106685	0.0255047	N		AQP4	0.08	0.01	-0.05	N		APOOL	0.32	0.38	0.35	N
	C5orf24	0.0614772	0.0138206	-0.00443916	N		AQP5	-0.12	-0.1	0.06	N		APP	0.19	0.29	0.21	N
	C5orf58	0.0554391	0.0386739	0.0793864	N		AQP6	0	-0.25	-0.06	N		APPBP2	0.17	0	0.02	N
	C5orf60	0.0107215	0.0171891	0.141137	N		AQP7	-1.86	-1.34	-1.46	N		APPL1	0.25	0.08	0.09	N
	C5orf64	0.0961668	-0.0564603	0.0109932	N		AQP8	0.09	-0.09	-0.15	N		APPL2	0.28	-0.05	0.05	N
	C6orf141	-0.126929	-0.165919	-0.169228	N		AQP9	0.05	0.06	-0.08	N		APRT	0.08	-0.18	-0.1	N
	C6orf163	0.0795597	-0.176815	0.0737583	N		AQR	-0.98	-1.02	-1.65	N		APTX	-0.23	0.07	0.11	N
	C6orf25	-0.0359211	0.155297	0.0642649	N		AR	0.29	0.28	0.34	N		AQP1	0.04	-0.02	0.06	N
	C6orf7	0.0224288	0.026099	-0.0210494	N		ARAF	0.07	0.21	0.17	N		AQP10	-0.61	0.02	0.14	N
	C6orf89	0.064211	-0.0218864	0.0403636	N		ARAP1	-0.33	0.08	0.01	N		AQP11	-0.07	0.07	0.18	N
	C8A	-0.0157753	0.220726	0.206821	N		ARAP2	0.36	0.21	0.33	N		AQP12A	-0.49	-0.38	-0.35	N
	C8G	-0.0237563	0.137218	0.094955	N		ARAP3	0.09	0.02	-0.08	N		AQP12B	-0.4	-0.44	-0.93	N
	C8orf4	0.0504146	0.0130869	-0.080483	N		ARC	-0.33	0	0.09	N		AQP2	-0.08	-0.04	-0.18	N
	C8orf48	-0.00357151	0.0882355	0.0125494	N		ARCN1	-3.6	-2.45	-2.84	N		AQP3	0.18	0.06	0.08	N
	C8orf87	0.0058234	-0.0143084	0.0679455	N		AREG	0.46	0.25	0.36	N		AQP4	0.25	-0.15	0.25	N
	C8orf88	-0.063979	-0.0400354	0.0113542	N		AREL1	-0.22	0.19	-0.01	N		AQP5	-0.09	-0.39	-0.13	N
	C9orf114	-0.0112624	0.309131	-0.0241713	N		ARF1	-0.96	-1.66	-2.86	N		AQP6	-0.11	-0.2	-0.09	N
	C9orf129	0.0048043	-0.0508254	-0.198524	N		ARF3	-0.13	-0.21	-0.13	N		AQP7	-2.24	-1.36	-1.32	N
	C9orf156	0.0327569	0.0339158	0.051728	N		ARF4	-2.43	-1.38	-0.65	N		AQP8	0.04	-0.11	-0.04	N
	C9orf16	0.00607829	-0.0779115	0.0249608	N		ARF5	0.07	-0.03	-0.1	N		AQP9	0.16	0.08	-0.03	N
	C9orf163	0.00844091	0.056562	0.0470601	N		ARF6	-0.48	-0.6	-0.21	N		AQR	-1.57	-1.29	-1.66	N
	C9orf172	-0.0610201	-0.1927	-0.0842794	N		ARFGAP1	0.24	-0.12	-0.01	N		AR	0.33	0.4	0.43	N
	C9orf50	-0.00584516	-0.131555	0.0983893	N		ARFGAP2	0.06	-0.23	-0.17	N		ARAF	0.08	0.22	0.31	N
	CA1	0.111576	0.0323515	0.16973	N		ARFGAP3	0.23	0.26	0.12	N		ARAP1	-0.28	0.07	-0.06	N
	CA10	0.0495882	0.113569	-0.0810115	N		ARFGEF1	-0.19	0.21	0.33	N		ARAP2	0.15	0.34	0.33	N
	CA11	-0.0120217	0.19066	-0.126899	N		ARFGEF2	-0.1	-0.35	-0.3	N		ARAP3	0.22	-0.05	-0.27	N
	CA12	0.000353671	0.138512	0.0428034	N		ARFGEF3	0.22	0.17	0.02	N		ARC	-0.63	0.03	0.04	N
	CA13	0.0601907	0.0822295	0.119365	N		ARFIP1	0.03	0.16	0.26	N		ARCN1	-3.51	-2.38	-3.11	N
	CA14	-0.0636894	0.0321062	-0.0555559	N		ARFIP2	0.3	0.17	0.42	N		AREG	0.77	0.4	0.4	N
	CA2	0.159376	-0.0718756	0.00331526	N		ARFRP1	-1.39	-1.42	-2	N		AREL1	-0.36	0.24	-0.09	N
	CA3	-0.0532415	0.0368439	-0.040904	N		ARG1	0.09	0.18	0.07	N		ARF1	-1.37	-1.98	-3.32	N
	CA4	0.065965	-0.0334379	-0.120819	N		ARG2	0.34	0.12	0.21	N		ARF3	-0.02	-0.23	-0.14	N
	CA5A	-0.0269754	0.0340882	-0.0626392	N		ARGFX	-0.96	-0.59	-0.47	N		ARF4	-2.56	-1.61	-1.08	N
	CA5B	0.0656879	0.169958	0.030835	N		ARGLU1	-0.46	-0.56	-0.56	N		ARF5	0.07	0.02	0	N
	CA6	-0.0456848	-0.00240629	0.0892187	N		ARHGAP1	-0.18	-0.05	-0.27	N		ARF6	-0.91	-0.69	-0.27	N
	CA7	0.0459257	0.0317651	-0.0826853	N		ARHGAP10	-0.19	0.19	0.18	N		ARFGAP1	0.06	-0.17	-0.14	N
	CA8	0.144857	-0.102518	-0.0130824	N		ARHGAP11A	-0.31	-0.43	-0.75	N		ARFGAP2	-0.13	-0.31	-0.29	N
	CA9	-0.111171	-0.134944	-0.12676	N		ARHGAP11B	-0.65	-0.68	-0.97	N		ARFGAP3	0.47	0.16	0.29	N
	CABLES1	0.00789197	0.0595161	-0.00380316	N		ARHGAP12	0.26	0.26	0.28	N		ARFGEF1	-0.3	0.12	0.39	N
	CABP2	0.114069	-0.13352	-0.10206	N		ARHGAP15	0.19	0.24	0.31	N		ARFGEF2	-0.24	-0.43	-0.44	N
	CABP4	-0.0942418	-0.1327	-0.0871094	N		ARHGAP17	0.3	-0.2	-0.28	N		ARFGEF3	0.31	0.24	0.24	N
	CACHD1	0.0438407	0.0874694	0.0667683	N		ARHGAP18	0.22	0.27	0.24	N		ARFIP1	0.06	0.21	0.32	N
	CACNA1A	0.118308	-0.067882	-0.0780951	N		ARHGAP19	-0.16	-0.06	-0.3	N		ARFIP2	0.15	0.17	0.4	N
	CACNA1B	-0.101094	-0.0552914	0.0385186	N		ARHGAP19	-0.16	-0.06	-0.3	N		ARFRP1	-1.43	-1.55	-2.45	N
	CACNA1C	0.107479	-0.0622211	0.0137897	N		ARHGAP20	0.4	0.15	0.32	N		ARG1	0.06	0.29	0.18	N
	CACNA1D	-0.01675	-0.136149	-0.0448184	N		ARHGAP21	-0.21	-0.25	-0.23	N		ARG2	0.46	0.22	0.24	N
	CACNA1E	-0.0543032	-0.0921705	-0.0779564	N		ARHGAP22	-0.19	0.02	-0.03	N		ARGFX	-0.97	-0.54	-0.53	N
	CACNA1F	0.0583966	0.0656567	-0.0430045	N		ARHGAP23	-0.54	0.05	-0.25	N		ARGLU1	-0.44	-0.82	-1.05	N
	CACNA1G	0.0413692	-0.0222711	-0.11415	N		ARHGAP24	0.05	0.02	0.11	N		ARHGAP1	-0.33	0.04	-0.19	N
	CACNA1H	-0.0382152	0.0640441	-0.13822	N		ARHGAP25	0.05	-0.17	-0.23	N		ARHGAP10	0.12	0.28	0.17	N
	CACNA1I	-0.0730875	-0.104625	-0.132284	N		ARHGAP26	0.14	-0.06	-0.05	N		ARHGAP11A	-0.44	-0.86	-0.89	N
	CACNA1S	0.0593724	0.126891	-0.071543	N		ARHGAP27	-0.04	-0.02	0.07	N		ARHGAP11B	-0.85	-0.7	-0.79	N
	CACNA2D1	-0.0643527	-0.168658	-0.0592915	N		ARHGAP28	0.33	0.22	0.34	N		ARHGAP12	0.32	0.44	0.24	N
	CACNA2D2	0.0511742	-0.0203019	-0.045537	N		ARHGAP29	0.01	0.05	0.09	N		ARHGAP15	0.34	0.22	0.33	N
	CACNA2D3	0.111294	0.0832026	0.0665026	N		ARHGAP30	-0.12	-0.01	0.17	N		ARHGAP17	0.28	-0.16	-0.33	N
	CACNA2D4	-0.00194505	0.111886	0.101857	N		ARHGAP31	0.06	0.09	0.1	N		ARHGAP18	0.3	0.2	0.2	N
	CACNB1	-0.110481	-0.00669075	-0.00934953	N		ARHGAP32	0.35	0.15	0.26	N		ARHGAP19	-0.16	-0.09	-0.25	N
	CACNB2	0.0883023	0.020022	0.0839254	N		ARHGAP33	0.06	-0.08	-0.03	N		ARHGAP19	-0.16	-0.09	-0.25	N
	CACNB3	-0.192647	-0.145808	-0.039416	N		ARHGAP35	0.29	0.04	-0.03	N		ARHGAP20	0.36	0.21	0.35	N
	CACNB4	-0.0291367	0.030665	0.0950529	N		ARHGAP36	0.26	0.34	0.39	N		ARHGAP21	-0.25	-0.4	-0.36	N
	CACNG1	0.0949176	-0.0766485	0.0457855	N		ARHGAP39	-0.22	0.06	-0.1	N		ARHGAP22	-0.25	0.09	0.04	N
	CACNG8	0.0801362	0.0549332	0.108332	N		ARHGAP4	0.12	0.07	0.14	N		ARHGAP23	-0.48	-0.07	-0.18	N
	CAD	-0.105706	0.0322189	-0.101724	N		ARHGAP40	0.2	0.01	0.03	N		ARHGAP24	0.03	0.14	0.17	N
	CADM1	-0.0202129	-0.0189384	-0.0678919	N		ARHGAP42	-0.07	0.24	0.15	N		ARHGAP25	0.08	-0.18	-0.21	N
	CADM3	0.0630057	0.156252	0.073525	N		ARHGAP44	0.4	0.3	0.27	N		ARHGAP26	0.11	0.08	-0.2	N
	CAGE1	0.0967843	0.00957622	0.00557143	N		ARHGAP45	0.09	0.06	0.03	N		ARHGAP27	-0.26	-0.06	-0.02	N
	CALCA	0.0220743	0.0449563	-0.0220822	N		ARHGAP5	-0.07	0.09	0.16	N		ARHGAP28	0.31	0.26	0.5	N
	CALCR	0.090529	-0.0612782	0.0616296	N		ARHGAP6	0.43	0.46	0.39	N		ARHGAP29	0.05	0.05	0.13	N
	CALCRL	0.0858652	0.0756714	0.087264	N		ARHGAP8	-0.04	0.04	-0.09	N		ARHGAP30	0.03	0.14	0.16	N
	CALD1	0.0397671	0.00358552	-0.0997395	N		ARHGAP9	-0.04	-0.26	-0.09	N		ARHGAP31	-0.08	-0.06	0.12	N
	CALHM3	0.0448056	0.0234931	-0.0422117	N		ARHGDIA	-0.29	-0.44	-0.38	N		ARHGAP32	0.42	0.28	0.25	N
	CALM1	0.12175	0.0607744	0.0671069	N		ARHGDIB	0.2	0.09	0.13	N		ARHGAP33	0.06	-0.16	0.02	N
	CALM2	0.0251889	-0.0998166	-0.0288835	N		ARHGDIG	0.14	-0.07	-0.17	N		ARHGAP35	0.38	0.13	0.2	N
	CALM3	0.0883191	-0.070889	0.226151	N		ARHGEF1	-0.01	-0.14	-0.2	N		ARHGAP36	0.41	0.39	0.5	N
	CALML6	-0.155423	-0.082336	0.0631321	N		ARHGEF10	0.09	0.22	0.14	N		ARHGAP39	-0.2	0.17	-0.02	N
	CALR3	0.0193358	-0.164247	-0.179018	N		ARHGEF10L	0.16	0.17	0.21	N		ARHGAP4	0.29	0.08	0.21	N
	CAMK1	0.0795532	-0.104065	0.0706673	N		ARHGEF11	-0.02	0.06	0.04	N		ARHGAP40	0.34	0.23	0.07	N
	CAMK1D	-0.0248484	-0.0432611	-0.00508748	N		ARHGEF12	0.37	0.23	0.13	N		ARHGAP42	-0.025	0.185	0.165	N
	CAMK1G	-0.0238351	0.0524956	-0.0612298	N		ARHGEF15	0.26	0.18	0.12	N		ARHGAP42	-0.025	0.185	0.165	N
	CAMK2A	-0.0608121	-0.0819163	-0.0536878	N		ARHGEF16	0.04	0.14	0.24	N		ARHGAP44	0.55	0.43	0.38	N
	CAMK2B	0.0908602	-0.0121822	-0.311643	N		ARHGEF17	-0.33	0.24	-0.02	N		ARHGAP45	-0.11	0.01	-0.09	N
	CAMK2D	0.0277697	0.043767	0.0230592	N		ARHGEF18	-0.01	-0.07	-0.05	N		ARHGAP5	-0.04	0.13	0.24	N
	CAMK2G	0.0299417	-0.0475626	0.0836049	N		ARHGEF19	0.14	0.2	0.14	N		ARHGAP6	0.69	0.6	0.49	N
	CAMK2N2	-0.039059	-0.107083	-0.203232	N		ARHGEF2	-0.02	-0.11	-0.14	N		ARHGAP8	-0.15	0.08	-0.01	N
	CAMK4	-0.0962777	-0.0546886	-0.0857423	N		ARHGEF25	0.16	-0.2	0	N		ARHGAP9	0.12	-0.22	-0.14	N
	CAMKK1	0.12081	0.0137449	0.00306509	N		ARHGEF26	0.16	-0.14	-0.19	N		ARHGDIA	-0.34	-0.64	-0.62	N
	CAMKK2	-0.00976575	-0.1213	-0.0692071	N		ARHGEF28	0.17	-0.07	-0.2	N		ARHGDIB	0.31	0.26	0.29	N
	CAMKMT	0.0554425	-0.00989402	0.042845	N		ARHGEF3	0.37	0.18	0.08	N		ARHGDIG	0.04	-0.1	-0.19	N
	CAMSAP1	-0.0217402	-0.00954968	0.0902467	N		ARHGEF33	-0.03	-0.11	-0.13	N		ARHGEF1	0.02	-0.04	0.02	N
	CANX	0.0909789	0.0363012	-0.0264436	N		ARHGEF35	-0.55	-0.05	-0.11	N		ARHGEF10	-0.05	0.22	0.27	N
	CAP2	0.0217051	-0.0358747	0.0280444	N		ARHGEF37	-0.14	-0.3	-0.22	N		ARHGEF10L	0.2	0.24	0.29	N
	CAPN1	-0.0478577	0.0449108	0.011355	N		ARHGEF38	0.29	0.12	0.25	N		ARHGEF11	0.04	-0.02	-0.04	N
	CAPN2	-0.00918489	-0.067927	-0.038844	N		ARHGEF39	-0.25	0.05	0.13	N		ARHGEF12	0.58	0.32	0.1	N
	CAPN7	0.0386724	-0.014086	0.0229403	N		ARHGEF4	0.04	0.21	0.18	N		ARHGEF15	0.36	0.14	0.24	N
	CARD11	-0.00582348	0.0211328	0.000964253	N		ARHGEF40	0.05	-0.03	0.05	N		ARHGEF16	-0.14	0.24	0.32	N
	CARD14	0.110961	0.0325943	-0.076106	N		ARHGEF5	-0.19	0.14	0.02	N		ARHGEF17	-0.54	0.24	0.01	N
	CARD18	0.0421347	-0.107094	-0.0306723	N		ARHGEF6	0.36	0.28	0.36	N		ARHGEF18	0.01	-0.12	-0.16	N
	CARD9	-0.0422658	0.13313	-0.0497351	N		ARHGEF7	-0.08	0.11	0.15	N		ARHGEF19	0.11	0.29	0.17	N
	CARM1	0.0241703	-0.0375261	-0.0117447	N		ARHGEF9	0.54	0.35	0.55	N		ARHGEF2	-0.28	-0.33	-0.15	N
	CASC10	0.0353688	0.0555325	0.0364232	N		ARID1A	-1.56	-0.5	-0.74	N		ARHGEF25	0.25	-0.01	0	N
	CASD1	-0.0258635	0.119842	0.0599247	N		ARID1B	-0.56	-0.05	-0.09	N		ARHGEF26	0.28	-0.05	-0.19	N
	CASKIN2	0.00957372	-0.0724571	-0.115581	N		ARID2	0.03	-0.08	-0.28	N		ARHGEF28	0.25	-0.02	-0.13	N
	CASP1	-0.0409928	0.10502	0.12136	N		ARID3A	0.22	-0.03	0.1	N		ARHGEF3	0.56	0.24	0.11	N
	CASP10	0.0796306	0.00386212	0.1144	N		ARID3B	-0.09	-0.09	-0.22	N		ARHGEF33	0.06	-0.19	0.01	N
	CASP12	-0.0243404	-0.0168992	-5.88025e-05	N		ARID3C	-0.1	0.16	0.01	N		ARHGEF35	-0.87	-0.11	-0.36	N
	CASP14	0.0569875	0.196074	0.134908	N		ARID4A	0.25	0.16	-0.04	N		ARHGEF37	-0.05	-0.34	-0.42	N
	CASP2	0.146723	0.0207041	0.078956	N		ARID4B	-0.65	-0.3	-0.17	N		ARHGEF38	0.4	0.15	0.22	N
	CASP3	0.0429427	0.106815	0.0105374	N		ARID5A	-0.34	-0.17	-0.29	N		ARHGEF39	-0.17	0.03	0.04	N
	CASP4	0.0446312	0.0172144	0.0767713	N		ARID5B	-0.07	0.24	0.15	N		ARHGEF4	0.14	0.21	0.24	N
	CASP5	-0.112249	0.0523352	-0.0585653	N		ARIH1	-1.99	-1.73	-2.39	N		ARHGEF40	-0.21	0.02	0.01	N
	CASP6	0.0319324	0.0830734	0.0589703	N		ARIH2	0.24	0.05	0	N		ARHGEF5	-0.3	-0.14	-0.17	N
	CASP7	0.0412855	0.0468397	0.142262	N		ARIH2OS	0.05	-0.04	-0.32	N		ARHGEF6	0.54	0.3	0.49	N
	CASP8	0.0435543	-0.0645401	0.0558162	N		ARL1	0.37	0.2	0.25	N		ARHGEF7	0.02	-0.05	0.06	N
	CASP8AP2	-0.423215	-0.237629	0.0188351	N		ARL10	-0.23	-0.26	-0.22	N		ARHGEF9	0.53	0.33	0.5	N
	CASP9	0.0589232	0.0808693	0.0473386	N		ARL11	-0.19	-0.06	0.14	N		ARID1A	-1.94	-0.99	-1.32	N
	CASR	0.0178292	0.127831	0.0232462	N		ARL13A	0.34	0.25	0.38	N		ARID1B	-0.76	0.05	-0.36	N
	CAST	-0.0664553	-0.166718	-0.041226	N		ARL13B	0.03	0.19	0.16	N		ARID2	0.21	-0.14	-0.46	N
	CAT	0.0517897	0.0555286	0.144197	N		ARL14	0.34	0.16	0.33	N		ARID3A	0.11	-0.25	0.13	N
	CATIP	0.00123592	0.06077	-0.0827868	N		ARL14EP	-0.1	0.01	0.09	N		ARID3B	0.09	-0.21	-0.27	N
	CAV3	-0.0395203	0.110832	0.0455013	N		ARL14EPL	-0.08	0.01	0.01	N		ARID3C	0.15	-0.06	0.01	N
	CBFB	0.0799093	0.0363664	0.0230293	N		ARL15	0.13	0.22	0.22	N		ARID4A	0.13	0.11	0.03	N
	CBL	0.0842999	0.176601	0.0539702	N		ARL16	-0.17	-0.57	-0.59	N		ARID4B	-0.92	-0.46	-0.42	N
	CBLB	-0.0811027	0.070574	-0.120834	N		ARL17A	-1.21	-1.16	-1.35	N		ARID5A	-0.46	-0.32	-0.29	N
	CBLN1	0.113754	0.0318527	-0.195341	N		ARL17B	-2.11	-1.08	-1.35	N		ARID5B	-0.16	0.19	0.14	N
	CBR1	0.0497507	-0.0228401	0.0548324	N		ARL2	-2.01	-1.52	-1.93	N		ARIH1	-2.87	-2.24	-2.59	N
	CBR3	-0.00693438	-0.0320614	-0.0230863	N		ARL2	-2.01	-1.52	-1.93	N		ARIH2	0.19	0.15	0.26	N
	CBWD1	-0.176708	0.00252687	-0.00420745	N		ARL2BP	0.22	0.1	0.05	N		ARIH2OS	-0.15	0.08	0.08	N
	CBWD3	-0.212638	-0.0788299	-0.0683863	N		ARL3	-0.03	0.03	-0.13	N		ARL1	0.51	0.24	0.3	N
	CBX1	-0.0238259	0.102281	-0.0885551	N		ARL4A	-0.69	-0.52	-0.63	N		ARL10	-0.27	-0.32	-0.13	N
	CBX3	-0.135192	-0.112593	-0.0691989	N		ARL4C	0.04	0.1	0.05	N		ARL11	-0.41	0.08	0.25	N
	CBX8	0.0794741	0.136709	0.011249	N		ARL4D	-0.41	0.19	-0.11	N		ARL13A	0.5	0.38	0.45	N
	CCAR1	-0.0750889	-0.174713	-0.070706	N		ARL5A	0.07	0.01	0.08	N		ARL13B	0.18	0.23	0.18	N
	CCBL2	-0.0350581	0.0459858	-0.0815309	N		ARL5B	0.4	0.05	-0.05	N		ARL14	0.42	0.25	0.46	N
	CCDC112	0.106259	0.00364673	0.0687134	N		ARL5C	-0.06	0.11	0.2	N		ARL14EP	-0.1	0.2	0.22	N
	CCDC12	-0.0123	-0.155363	-0.010772	N		ARL6	0.07	0.07	0.09	N		ARL14EPL	-0.05	0.03	0.03	N
	CCDC125	-0.00819109	0.0149492	0.00640577	N		ARL6IP1	0.12	-0.27	-0.01	N		ARL15	0.18	0.39	0.43	N
	CCDC129	0.040878	0.0883379	0.160846	N		ARL6IP4	0.23	-0.05	0.01	N		ARL16	-0.2	-0.66	-0.69	N
	CCDC130	0.100479	0.0329632	-0.121399	N		ARL6IP5	0.09	-0.03	0.08	N		ARL17A	-1.44	-1.05	-1.63	N
	CCDC150	-0.0288523	0.0345909	0.0279309	N		ARL6IP6	-0.02	0.11	-0.02	N		ARL17B	-1.98	-1.5	-1.8	N
	CCDC152	0.0363872	-0.0912404	-0.0915556	N		ARL8A	-0.7	-0.12	-0.18	N		ARL2	-2.76	-2.54	-2.63	N
	CCDC153	0.0585977	-0.0259494	0.113913	N		ARL8B	-0.61	-1.39	-1.03	N		ARL2	-2.76	-2.54	-2.63	N
	CCDC160	0.17655	0.00622031	0.0354583	N		ARL9	0.01	0.04	0.13	N		ARL2BP	0.28	-0.03	-0.1	N
	CCDC166	0.0449895	0.0642161	-0.0350828	N		ARMC1	-0.48	0.09	-0.13	N		ARL3	-0.02	0.03	-0.13	N
	CCDC168	0.174261	0.0769777	0.110503	N		ARMC10	0.04	0.18	-0.02	N		ARL4A	-0.76	-0.66	-0.76	N
	CCDC17	0.0184409	0.159515	0.0436181	N		ARMC12	-0.55	-0.31	-0.52	N		ARL4C	0.01	0.1	0.1	N
	CCDC177	0.0198067	0.0266815	-0.0179583	N		ARMC2	0.2	0.34	0.32	N		ARL4D	-0.11	0.02	0.05	N
	CCDC178	-0.0305058	0.00950715	0.0950759	N		ARMC3	0.26	0.27	0.29	N		ARL5A	0.22	-0.02	0.03	N
	CCDC51	0.012123	-0.0667591	0.0213949	N		ARMC4	0.27	0.29	0.25	N		ARL5B	0.68	0.04	-0.27	N
	CCDC6	-0.00398816	-0.0648234	0.0580978	N		ARMC5	-0.13	-0.34	-0.75	N		ARL5C	0	0.16	0.33	N
	CCDC62	-0.00232206	-0.055084	0.100489	N		ARMC6	-0.22	-0.55	-0.8	N		ARL6	0.07	0.18	0.18	N
	CCDC66	0.0746766	0.0980835	0.132693	N		ARMC7	-1.22	-0.86	-0.78	N		ARL6IP1	-0.08	-0.23	-0.17	N
	CCDC85B	0.057319	-0.290542	-0.0245935	N		ARMC8	-0.27	0	0.08	N		ARL6IP4	0.31	-0.27	-0.04	N
	CCDC88B	-0.225405	-0.0164833	-0.195089	N		ARMC9	0.15	0.13	0.09	N		ARL6IP5	0.19	0.05	0.14	N
	CCDC88C	0.157921	0.0128189	0.0587987	N		ARMCX1	0.37	0.27	0.37	N		ARL6IP6	0.01	0.1	0.03	N
	CCDC89	0.00298894	-0.0157614	-0.0796767	N		ARMCX2	0.38	0.34	0.4	N		ARL8A	-0.78	-0.34	-0.26	N
	CCDC9	0.0177693	0.122919	0.188231	N		ARMCX3	0.33	0.21	0.25	N		ARL8B	-1.39	-1.74	-1.84	N
	CCDC90B	-0.0604596	-0.0208681	0.0596008	N		ARMCX4	0.45	0.41	0.43	N		ARL9	0.05	0.03	0.01	N
	CCDC91	-0.0565168	-0.0176401	-0.0338767	N		ARMCX5	0.4	0.38	0.44	N		ARMC1	-0.73	0.08	-0.09	N
	CCDC94	-0.0272924	-0.0870945	-0.00424513	N		ARMCX5-GPRASP2	0.34	0.43	0.4	N		ARMC10	-0.03	0.07	0.07	N
	CCER1	0.034344	0.0551719	0.0109026	N		ARMCX6	-0.1	-0.11	0.07	N		ARMC12	-0.71	-0.13	-0.55	N
	CCK	0.0983583	0.0710031	0.0624179	N		ARMH1	-0.21	-0.04	-0.02	N		ARMC2	0.2	0.32	0.24	N
	CCKAR	0.0292839	-0.00523771	0.0471141	N		ARMH2	0.17	0.08	0.11	N		ARMC3	0.37	0.31	0.37	N
	CCKBR	-0.00397391	-0.0081775	0.151446	N		ARMH3	-0.15	-0.27	-0.27	N		ARMC4	0.39	0.14	0.22	N
	CCL1	-0.0269774	0.0705046	0.088303	N		ARMH4	0.12	0.05	0	N		ARMC5	-0.43	-1.33	-1.65	N
	CCL2	0.172578	0.025337	0.032054	N		ARMS2	0.13	0.36	0.29	N		ARMC6	-0.35	-0.62	-0.77	N
	CCL20	0.0525229	0.0210662	0.0982814	N		ARMT1	0.22	0.22	0.08	N		ARMC7	-2.14	-1.3	-1.57	N
	CCL22	0.0560615	0.0272681	-0.0695246	N		ARNT	-0.12	-0.52	-0.23	N		ARMC8	-0.26	0.13	-0.16	N
	CCL3	-0.0434283	-0.202317	0.0373874	N		ARNT2	0.28	0.28	0.31	N		ARMC9	0.34	0.34	0.07	N
	CCL5	-0.0963672	0.0820812	0.0357359	N		ARNTL	-0.05	0.19	-0.02	N		ARMCX1	0.47	0.34	0.49	N
	CCNA1	0.0241631	-0.00230179	0.109934	N		ARNTL2	0	0.09	0.11	N		ARMCX2	0.52	0.17	0.49	N
	CCNA2	0.019653	0.0181892	0.00376394	N		ARPC1A	-0.25	-0.14	-0.21	N		ARMCX3	0.36	0.31	0.03	N
	CCNB1	-0.0963844	0.0976537	0.021842	N		ARPC1B	-0.03	-0.03	-0.01	N		ARMCX4	0.7	0.51	0.65	N
	CCNB2	0.0470613	0.0769277	0.104201	N		ARPC2	-0.75	-0.55	-0.18	N		ARMCX5	0.62	0.5	0.72	N
	CCNB3	0.106325	0.0383433	0.0835473	N		ARPC3	-0.76	-0.7	-0.37	N		ARMCX5-GPRASP2	0.44	0.52	0.45	N
	CCND2	0.0311911	0.0018653	0.0858548	N		ARPC4	-0.98	-0.72	-0.04	N		ARMCX6	-0.2	0.06	0.27	N
	CCND3	0.041364	-0.00252414	-0.0535474	N		ARPC4	-0.98	-0.72	-0.04	N		ARMH1	-0.35	-0.07	0.14	N
	CCNE1	0.046206	0.117069	0.043449	N		ARPC4-TTLL3	0.05	-0.11	-0.01	N		ARMH2	0.22	0.2	0.24	N
	CCNE2	-0.0686211	-0.0157018	-0.0119828	N		ARPC5	-0.43	0.01	0.02	N		ARMH3	-0.05	-0.48	-0.39	N
	CCNL1	-0.0172261	-0.0548991	-0.00650252	N		ARPC5L	-0.27	0.03	-0.23	N		ARMH4	0.14	0.31	0.05	N
	CCNT1	-0.0517338	-0.0422463	0.0106981	N		ARPIN	-0.04	-0.05	-0.07	N		ARMS2	0.31	0.45	0.35	N
	CCNT2	-0.039712	-0.0971523	0.0610512	N		ARPP19	-0.18	-0.01	-0.21	N		ARMT1	0.35	0.28	0.14	N
	CCR1	0.0620564	0.0495859	-0.083297	N		ARPP21	0.23	0.04	0.1	N		ARNT	-0.01	-0.68	-0.34	N
	CCR10	-0.0737017	-0.140853	-0.0249292	N		ARR3	0.12	0.1	0.26	N		ARNT2	0.28	0.29	0.31	N
	CCR2	-0.0397699	0.048759	0.0797039	N		ARRB1	-0.57	-0.01	-0.01	N		ARNTL	0.08	0.4	0.09	N
	CCR3	0.0794481	0.102941	0.115966	N		ARRB2	0.42	0.25	0.14	N		ARNTL2	0.04	0.04	0.16	N
	CCR4	0.0769469	0.0121955	0.0354189	N		ARRDC1	-0.81	0.09	0.08	N		ARPC1A	-0.53	-0.09	-0.26	N
	CCR5	0.0160193	-0.0154032	0.0150909	N		ARRDC2	-0.13	-0.27	-0.43	N		ARPC1B	0.08	0.25	-0.09	N
	CCR6	0.171587	0.086498	0.0454455	N		ARRDC3	0.33	0.17	0.08	N		ARPC2	-0.94	-1.05	0.08	N
	CCR7	-0.0248627	-0.171396	-0.183512	N		ARRDC4	0.46	0.12	0.07	N		ARPC3	-1.31	-1.22	-0.69	N
	CCR8	0.0391581	0.0153024	-0.000342754	N		ARRDC5	0.18	-0.02	0.11	N		ARPC4	-1.82	-1.06	-0.39	N
	CCR9	0.0739728	-0.00512407	-0.0530626	N		ARSA	0.02	-0.22	-0.21	N		ARPC4	-1.82	-1.06	-0.39	N
	CCS	-0.105419	0.18536	0.059105	N		ARSB	0.06	-0.06	-0.2	N		ARPC4-TTLL3	-0.14	0.05	-0.07	N
	CCSER1	-0.0401935	-0.0114527	0.132794	N		ARSD	0.37	0.42	0.39	N		ARPC5	-0.35	0.05	0.06	N
	CCT5	-0.0161849	0.0754135	0.0773599	N		ARSF	0.36	0.21	0.37	N		ARPC5L	-0.16	0.03	-0.07	N
	CCT7	-0.122598	-0.0148075	0.0829811	N		ARSG	-0.04	0.03	-0.13	N		ARPIN	0.1	0	-0.1	N
	CCT7	-0.122598	-0.0148075	-0.11564	N		ARSH	0.35	0.36	0.44	N		ARPP19	-0.07	-0.11	-0.25	N
	CCT7	-0.122598	-0.0148075	-0.0222805	N		ARSI	-0.18	-0.12	-0.46	N		ARPP21	0.21	0.18	0.12	N
	CCT7	-0.122598	0.0119916	0.0829811	N		ARSJ	0.09	0.06	-0.07	N		ARR3	0.24	0.38	0.2	N
	CCT7	-0.122598	0.0119916	-0.11564	N		ARSK	0.19	0.03	0.04	N		ARRB1	-0.37	-0.03	0.16	N
	CCT7	-0.122598	0.0119916	-0.0222805	N		ARSL	0.31	0.38	0.26	N		ARRB2	0.47	0.25	0.12	N
	CCT7	-0.122598	-0.000494761	0.0829811	N		ART1	0.16	0.22	0.16	N		ARRDC1	-0.83	0.16	0.26	N
	CCT7	-0.122598	-0.000494761	-0.11564	N		ART3	0.17	0.12	0.16	N		ARRDC2	-0.13	-0.19	-0.49	N
	CCT7	-0.122598	-0.000494761	-0.0222805	N		ART4	-0.06	0.11	0.01	N		ARRDC3	0.47	0.15	-0.12	N
	CCT8	-0.262616	-0.0471793	0.0260885	N		ART5	-0.04	0.02	0.17	N		ARRDC4	0.59	0.18	0.27	N
	CD109	-0.0439382	-0.0522651	-0.0175034	N		ARTN	0.08	-0.06	-0.01	N		ARRDC5	0.25	-0.03	-0.01	N
	CD14	0.0199428	0.0113932	-0.0279176	N		ARV1	0.08	0.2	0.3	N		ARSA	0.05	-0.2	-0.32	N
	CD151	-0.0362365	-0.0139545	-0.146799	N		ARVCF	0.13	-0.12	0.11	N		ARSB	0.16	-0.08	-0.08	N
	CD163	0.0329006	0.0145757	0.0342309	N		ARX	0.25	0.3	0.27	N		ARSD	0.53	0.36	0.43	N
	CD19	0.0700957	0.0997239	0.101769	N		AS3MT	0.18	0.03	0.27	N		ARSF	0.17	0.29	0.47	N
	CD2	0.00971092	-0.0498018	0.0442991	N		ASAH1	-0.18	0.12	0.02	N		ARSG	0.12	0.14	-0.15	N
	CD207	-0.005752	0.0953368	0.0410391	N		ASAH2	0.05	0.08	0.19	N		ARSH	0.52	0.43	0.36	N
	CD22	0.0263776	0.0726002	0.0504721	N		ASAH2B	-0.49	-0.52	-0.58	N		ARSI	0.04	0.06	-0.1	N
	CD27	-0.0171667	0.110062	-0.0305005	N		ASAP1	-0.05	0.15	0.04	N		ARSJ	0.2	0.08	-0.03	N
	CD274	0.0970882	-0.0238497	0.0501791	N		ASAP2	0.01	0.05	-0.02	N		ARSK	0.3	-0.02	0.03	N
	CD276	0.0217203	0.117513	0.0245909	N		ASAP3	0.24	0.3	0.11	N		ARSL	0.38	0.24	0.28	N
	CD28	0.0229739	-0.0330009	0.0261177	N		ASB1	0.02	0.04	0.11	N		ART1	0.2	0.32	0.29	N
	CD300LG	-0.0484239	0.0642741	0.0299135	N		ASB10	-0.03	0.07	-0.15	N		ART3	0.28	0.13	0.12	N
	CD302	0.0370423	-0.0322003	-0.0103728	N		ASB11	0.5	0.32	0.29	N		ART4	0.07	0.15	0.08	N
	CD36	-0.00389085	-0.0252066	0.0519271	N		ASB12	0.21	0.17	0.23	N		ART5	0.05	0.02	0.17	N
	CD38	0.147319	-0.237309	-0.126326	N		ASB13	0.08	0.29	0.04	N		ARTN	-0.11	0.06	0.02	N
	CD3EAP	0.123588	0.297019	0.0642655	N		ASB14	0.23	0.2	0.17	N		ARV1	0.18	0.22	0.39	N
	CD4	0.0635689	0.0258696	-0.0685126	N		ASB15	-0.02	0.25	0.37	N		ARVCF	-0.21	-0.01	0.05	N
	CD40	0.101393	0.0241955	-0.0207265	N		ASB16	-0.15	0.01	-0.12	N		ARX	0.34	0.4	0.43	N
	CD47	-0.019736	0.140682	-0.0714842	N		ASB17	0.37	0.1	0.07	N		AS3MT	0.37	0.06	0.28	N
	CD48	-0.0540141	-0.15545	-0.0905412	N		ASB18	0.21	0.13	0.04	N		ASAH1	-0.13	-0.01	-0.01	N
	CD5	-0.0160445	0.0339763	0.0955503	N		ASB2	-0.17	0.17	-0.04	N		ASAH2	0.26	0.03	0.22	N
	CD55	0.0909781	0.0119762	0.0339782	N		ASB3	0.05	0.09	-0.09	N		ASAH2B	-0.68	-0.7	-0.56	N
	CD59	0.00915632	0.00385757	-0.109005	N		ASB4	0	0.2	0	N		ASAP1	-0.1	0.23	0.03	N
	CD5L	-0.011324	-0.101677	-0.14197	N		ASB5	0.24	0.22	0.37	N		ASAP2	0.19	0.06	0.07	N
	CD63	-0.155784	0.0305277	0.0549103	N		ASB6	-0.4	-0.01	-0.2	N		ASAP3	0.06	0.11	0.11	N
	CD68	0.163153	0.00694945	0.0975935	N		ASB7	0.28	-0.09	-0.26	N		ASB1	-0.11	0.02	-0.1	N
	CD70	-0.0156237	-0.0100059	-0.182892	N		ASB8	0.05	-0.06	-0.06	N		ASB10	-0.23	0.18	-0.13	N
	CD74	0.0508638	0.0565189	-0.0272479	N		ASB9	0.12	0.02	0.13	N		ASB11	0.55	0.47	0.4	N
	CD79A	0.0653358	0.131084	0.108339	N		ASCC1	0.08	-0.05	0.07	N		ASB12	0.1	0.23	0.29	N
	CD79B	0.140919	0.197454	0.121709	N		ASCC2	0.21	0.16	0.1	N		ASB13	0.44	0.11	-0.02	N
	CD80	0.0462489	-0.0113813	0.105943	N		ASCC3	-0.24	-0.44	-0.33	N		ASB14	0.22	0.23	0.21	N
	CD81	0.0988934	-0.112597	-0.132466	N		ASCL1	0.26	0.29	0.15	N		ASB15	-0.18	0.31	0.35	N
	CD83	0.00439775	-0.10396	-0.0991194	N		ASCL2	0.39	0.29	0.28	N		ASB16	-0.08	0.05	-0.27	N
	CD86	0.0194554	0.108941	0.141686	N		ASCL3	-0.03	0.2	0.06	N		ASB17	0.4	0.19	0.13	N
	CD9	0.121846	0.196079	0.0906397	N		ASCL4	0.08	0	-0.16	N		ASB18	0.31	0.24	0.14	N
	CDA	0.0465212	-0.0272134	-0.0388929	N		ASCL5	-0.13	-0.09	-0.02	N		ASB2	-0.06	0.31	0.11	N
	CDADC1	0.0660048	-0.0403029	0.0871795	N		ASF1A	-0.84	-0.28	0.12	N		ASB3	0.19	-0.02	-0.03	N
	CDAN1	-0.121698	-0.171833	0.0140233	N		ASF1B	-0.11	-0.57	-0.64	N		ASB4	0.1	0.02	0.09	N
	CDC123	0.0577266	0.119522	0.0341461	N		ASGR1	0.18	0.01	0.07	N		ASB5	0.24	0.3	0.29	N
	CDC14A	-0.204918	-0.103396	-0.190495	N		ASGR2	0.11	0.09	0.14	N		ASB6	-0.37	0.28	0.1	N
	CDC16	-0.0755607	0.0646442	-0.0319272	N		ASH1L	-0.43	-0.22	-0.17	N		ASB7	0.35	-0.33	-0.53	N
	CDC23	0.0361799	0.045108	-0.00939235	N		ASH2L	-1.28	-1.31	-1.71	N		ASB8	0.14	0.14	-0.04	N
	CDC25A	-0.108292	-0.0939546	-0.155828	N		ASIC1	-0.06	-0.15	-0.26	N		ASB9	-0.03	-0.08	0.05	N
	CDC25B	-0.0190914	0.0136788	-0.0120031	N		ASIC2	-0.08	0.16	0.08	N		ASCC1	0.01	-0.11	0.01	N
	CDC25C	0.0282397	-0.0374495	-0.241896	N		ASIC3	0.07	0.25	0.11	N		ASCC2	0.28	0.13	0.2	N
	CDC27	-0.420249	-0.0304575	-0.0166059	N		ASIC4	0.1	0.17	0.2	N		ASCC3	-0.4	-0.51	-0.67	N
	CDC42	-0.0251624	-0.204985	-0.206943	N		ASIC5	0	0.12	0.3	N		ASCL1	0.49	0.14	0.31	N
	CDC42EP1	0.0321898	0.0992531	-0.0648895	N		ASIP	0.06	-0.21	0.07	N		ASCL2	0.29	0.23	0.38	N
	CDC42SE2	-0.0513548	0.0719626	-0.0107811	N		ASL	-0.3	-0.59	-0.51	N		ASCL3	-0.07	0.44	0.14	N
	CDC45	-0.071763	0.0771282	-0.149977	N		ASMT	0.21	0.11	0.03	N		ASCL4	-0.11	-0.04	-0.09	N
	CDC7	-0.0837729	-0.123043	-0.0646073	N		ASMTL	0.45	0.28	0.2	N		ASCL5	-0.36	-0.28	0.06	N
	CDC7	-0.0837729	-0.123043	-0.0850289	N		ASNS	-0.09	-0.07	0.03	N		ASF1A	-1.47	-0.73	0.3	N
	CDC7	-0.0837729	-0.123043	-0.0963912	N		ASNSD1	0.11	0.06	0.11	N		ASF1B	-0.39	-0.71	-0.48	N
	CDC7	-0.0837729	-0.00246777	-0.0646073	N		ASPA	0.24	0.12	0.04	N		ASGR1	0.05	-0.03	0.03	N
	CDC7	-0.0837729	-0.00246777	-0.0850289	N		ASPDH	-0.02	0.05	-0.04	N		ASGR2	0.25	0.26	0.09	N
	CDC7	-0.0837729	-0.00246777	-0.0963912	N		ASPG	-0.04	0.12	0.09	N		ASH1L	-0.44	-0.16	-0.39	N
	CDC7	-0.0837729	-0.0746592	-0.0646073	N		ASPH	0.14	0.3	0.26	N		ASH2L	-1.89	-1.76	-1.97	N
	CDC7	-0.0837729	-0.0746592	-0.0850289	N		ASPHD1	0.1	-0.35	-0.53	N		ASIC1	0.02	-0.09	-0.21	N
	CDC7	-0.0837729	-0.0746592	-0.0963912	N		ASPHD2	-0.01	0.11	0.22	N		ASIC2	-0.22	0.16	0.17	N
	CDC73	-0.0932769	0.0777275	-0.03522	N		ASPM	0.05	-0.06	0.07	N		ASIC3	0.02	0.24	-0.08	N
	CDCA4	-0.0298819	-0.147797	-0.169395	N		ASPN	0.34	0.13	0.13	N		ASIC4	0.08	0.08	0.22	N
	CDCP1	-0.0619482	-0.0152058	-0.103469	N		ASPRV1	0.11	-0.03	-0.08	N		ASIC5	-0.01	0.42	0.32	N
	CDH1	0.025072	0.0229082	-0.0691245	N		ASPSCR1	-0.13	-0.13	-0.12	N		ASIP	-0.06	-0.13	0.15	N
	CDH11	0.0505232	-0.148988	-0.0273196	N		ASRGL1	-0.3	-0.01	0.02	N		ASL	-0.49	-0.49	-0.49	N
	CDH12	0.0155849	0.048829	0.153427	N		ASS1	-0.26	0.04	-0.04	N		ASMT	-0.01	0.22	0.09	N
	CDH13	0.12663	0.0262055	0.00426748	N		ASTE1	-0.2	-0.04	0.03	N		ASMTL	0.5	0.3	0.4	N
	CDH15	0.0588165	0.0985266	0.00625411	N		ASTL	-0.14	-0.16	-0.22	N		ASNS	-0.08	-0.13	-0.1	N
	CDH18	0.0988878	0.0134437	0.10612	N		ASTN1	0.07	0.11	0.01	N		ASNSD1	0.23	0.08	0.09	N
	CDH2	0.105912	0.0339397	-0.0154171	N		ASTN2	0.07	0.17	0.24	N		ASPA	0.28	0.21	0.08	N
	CDH20	-0.0470656	-0.161339	0.128274	N		ASXL1	-0.16	-0.1	-0.03	N		ASPDH	-0.19	0.03	0.02	N
	CDH23	-0.0198525	-0.0296662	-0.105956	N		ASXL2	-0.06	-0.54	-0.54	N		ASPG	0.02	0.14	0.1	N
	CDH26	0.0116861	0.0684465	-0.0998847	N		ASXL3	0.29	0.11	0.16	N		ASPH	0.26	0.3	0.34	N
	CDH3	0.0698584	0.100505	0.0576839	N		ASZ1	0.11	0.19	0.23	N		ASPHD1	-0.04	-0.33	-0.3	N
	CDH4	0.00702229	0.0312291	0.154938	N		ATAD1	-0.03	0	0.09	N		ASPHD2	0.12	0.2	0.23	N
	CDH5	0.0469492	0.113667	0.121463	N		ATAD2	0.07	0.01	0.01	N		ASPM	0.01	-0.17	-0.19	N
	CDH6	0.0409737	0.128545	-0.00238281	N		ATAD2B	0.2	-0.13	-0.03	N		ASPN	0.27	0.19	0.27	N
	CDH9	0.0708245	-0.213472	-0.0638637	N		ATAD3A	-0.04	-0.32	-0.28	N		ASPRV1	0.17	-0.09	0.09	N
	CDHR2	0.00971255	-0.0576493	-0.0912214	N		ATAD3B	0.11	-0.09	0	N		ASPSCR1	-0.14	-0.11	-0.17	N
	CDHR4	0.0717649	-0.0707532	-0.00131227	N		ATAD3C	0.09	0.1	0.34	N		ASRGL1	-0.35	-0.02	-0.03	N
	CDIP1	0.0107129	-0.157983	-0.0918261	N		ATAD5	-0.42	-0.06	-0.1	N		ASS1	-0.29	0.09	0.02	N
	CDIPT	-0.124318	-0.0421026	0.015336	N		ATAT1	-0.18	-0.31	-0.26	N		ASTE1	-0.06	0.01	0.13	N
	CDK1	-0.0157749	-0.0672541	-0.000989538	N		ATCAY	0.01	-0.02	-0.19	N		ASTL	-0.09	-0.13	-0.13	N
	CDK1	-0.0157749	-0.0672541	-0.0550219	N		ATE1	0.45	0.29	0.39	N		ASTN1	-0.03	0.1	0.02	N
	CDK1	-0.0157749	-0.0672541	-0.0178746	N		ATF1	-0.08	-0.36	-0.27	N		ASTN2	0.18	0.2	0.32	N
	CDK1	-0.0157749	-0.0360754	-0.000989538	N		ATF2	0.09	0.13	0.06	N		ASXL1	-0.23	-0.02	-0.05	N
	CDK1	-0.0157749	-0.0360754	-0.0550219	N		ATF3	0.04	0.09	0.25	N		ASXL2	-0.22	-0.61	-0.88	N
	CDK1	-0.0157749	-0.0360754	-0.0178746	N		ATF4	-1.09	-1.15	-0.84	N		ASXL3	0.12	0.18	0.14	N
	CDK1	-0.0157749	-0.0663478	-0.000989538	N		ATF5	-0.37	-0.39	-0.32	N		ASZ1	0.19	0.23	0.33	N
	CDK1	-0.0157749	-0.0663478	-0.0550219	N		ATF6	0.05	0.04	0.17	N		ATAD1	-0.02	0.19	-0.09	N
	CDK1	-0.0157749	-0.0663478	-0.0178746	N		ATF6B	-0.88	-0.3	-0.21	N		ATAD2	-0.01	0.11	0.1	N
	CDK10	0.0683325	-0.100911	-0.121815	N		ATF7	-0.12	-0.06	-0.12	N		ATAD2B	0.14	-0.1	-0.16	N
	CDK11B	0.0462918	0.00677476	0.288155	N		ATF7IP	-0.06	0.01	-0.12	N		ATAD3A	0.04	-0.28	-0.87	N
	CDK12	-0.0258979	0.0589783	0.0711546	N		ATF7IP2	0.11	0.23	0.19	N		ATAD3B	0.22	-0.11	-0.01	N
	CDK16	0.0724774	0.0706314	0.188326	N		ATG10	-0.26	-0.4	-0.36	N		ATAD3C	-0.19	-0.04	0.33	N
	CDK17	-0.00544256	0.115818	-0.034056	N		ATG101	0.02	-0.32	-0.31	N		ATAD5	-0.55	0.07	0	N
	CDK2	-0.227676	-0.0253935	-0.0978939	N		ATG12	-0.6	-0.58	-0.43	N		ATAT1	-0.28	-0.35	-0.26	N
	CDK20	0.017638	0.0699684	0.00886864	N		ATG13	-0.22	-0.34	-0.16	N		ATCAY	0.03	0.02	-0.04	N
	CDK2AP1	-0.0959224	0.132933	0.0842593	N		ATG14	0.01	-0.04	-0.05	N		ATE1	0.49	0.49	0.43	N
	CDK4	-0.202762	0.00947609	0.0733497	N		ATG16L1	-0.02	0.02	-0.01	N		ATF1	0.08	-0.57	-0.24	N
	CDK4	-0.202762	0.00947609	-0.114881	N		ATG16L2	-0.28	0.08	0.13	N		ATF2	0.22	0.13	0.13	N
	CDK4	-0.202762	0.00947609	-0.0126288	N		ATG2A	-0.61	-0.09	-0.15	N		ATF3	0.01	0.04	0.14	N
	CDK4	-0.202762	0.0934061	0.0733497	N		ATG2B	0.32	0.32	0.26	N		ATF4	-1.4	-1.65	-1.46	N
	CDK4	-0.202762	0.0934061	-0.114881	N		ATG3	-0.39	-0.2	0.04	N		ATF5	-0.57	-0.28	-0.3	N
	CDK4	-0.202762	0.0934061	-0.0126288	N		ATG4A	0.24	0.21	0.39	N		ATF6	0.11	0.14	0	N
	CDK4	-0.202762	-0.105466	0.0733497	N		ATG4B	-0.18	0.04	-0.05	N		ATF6B	-0.73	-0.47	-0.33	N
	CDK4	-0.202762	-0.105466	-0.114881	N		ATG4C	0.02	0.03	-0.01	N		ATF7	-0.12	-0.01	0.04	N
	CDK4	-0.202762	-0.105466	-0.0126288	N		ATG4D	0.06	-0.15	-0.04	N		ATF7IP	-0.05	-0.28	-0.3	N
	CDK5	-0.0620205	-0.126448	-0.0136251	N		ATG5	0.17	-0.42	-0.06	N		ATF7IP2	0.21	0.07	0.06	N
	CDK5R1	-0.0842131	0.0295478	-0.0666355	N		ATG7	-0.39	-0.18	-0.1	N		ATG10	-0.54	-0.73	-0.63	N
	CDK5RAP2	-0.026842	-0.136699	0.092687	N		ATG9A	0.12	-0.35	-0.06	N		ATG101	0.39	-0.63	-0.51	N
	CDK6	-0.0671914	0.0130194	-0.248835	N		ATG9B	0.15	0.13	0.27	N		ATG12	-0.75	-1.04	-0.65	N
	CDK7	-0.0357142	-0.0854137	-0.0482027	N		ATIC	-0.97	-0.25	-0.38	N		ATG13	-0.27	-0.38	-0.4	N
	CDK8	0.0569905	0.0503855	0.162044	N		ATL1	0.01	-0.08	0	N		ATG14	0.11	-0.28	-0.13	N
	CDK9	-0.0132276	-0.0536313	0.0389581	N		ATL2	-1.28	-1.33	-0.83	N		ATG16L1	-0.14	-0.26	-0.16	N
	CDK9	-0.0132276	-0.0536313	-0.0658038	N		ATL3	-0.07	0.03	0.09	N		ATG16L2	-0.08	0.18	0.22	N
	CDK9	-0.0132276	-0.0536313	-0.15052	N		ATM	0.9	0.33	0.5	N		ATG2A	-0.73	-0.03	-0.13	N
	CDK9	-0.0132276	0.0382833	0.0389581	N		ATMIN	0.05	0.16	-0.36	N		ATG2B	0.48	0.28	0.28	N
	CDK9	-0.0132276	0.0382833	-0.0658038	N		ATN1	0.11	0.35	0.2	N		ATG3	-0.56	-0.77	-0.35	N
	CDK9	-0.0132276	0.0382833	-0.15052	N		ATOH1	0.22	0.08	0.15	N		ATG4A	0.22	0.3	0.45	N
	CDK9	-0.0132276	-0.0853902	0.0389581	N		ATOH7	0.08	-0.02	0.12	N		ATG4B	-0.33	-0.16	-0.1	N
	CDK9	-0.0132276	-0.0853902	-0.0658038	N		ATOH8	0.26	0.09	0	N		ATG4C	0.12	-0.09	0.03	N
	CDK9	-0.0132276	-0.0853902	-0.15052	N		ATOX1	0.2	-0.16	-0.34	N		ATG4D	0.13	-0.2	-0.15	N
	CDKL2	0.0380563	0.0439438	-0.0163025	N		ATP10A	0.05	0.23	0.12	N		ATG5	-0.07	-0.96	-0.76	N
	CDKL5	0.0302872	0.0231511	-0.0176995	N		ATP10B	0.02	0.02	-0.01	N		ATG7	-0.22	-0.85	-0.39	N
	CDKN1A	0.0532091	0.216029	0.00928052	N		ATP10D	0.2	0.24	0.15	N		ATG9A	0.08	-1.08	-0.47	N
	CDKN1B	0.00501851	0.0345698	0.0148298	N		ATP11A	-0.06	0.09	0.26	N		ATG9B	0.17	0.04	0.28	N
	CDKN2A	0.0967042	-0.0489317	0.0573569	N		ATP11AUN	-0.18	0.13	0.3	N		ATIC	-1.99	-0.78	-0.75	N
	CDKN2B	0.0587881	0.127683	-0.00658369	N		ATP11B	0.18	0.06	0.24	N		ATL1	0.11	0.06	-0.1	N
	CDKN2C	-0.0295053	0.0928678	-0.0745498	N		ATP11C	0.45	0.22	0.41	N		ATL2	-2.15	-1.38	-1.3	N
	CDRT15	0.0427012	0.0865113	0.145026	N		ATP12A	0.17	0.16	-0.06	N		ATL3	0	0.09	0.18	N
	CDX2	-0.0292759	-0.0157534	0.0544006	N		ATP13A1	-0.22	-0.39	-0.2	N		ATM	0.9	0.5	0.22	N
	CDX4	0.0537899	-0.0170819	-0.00910553	N		ATP13A2	0.28	0.28	0.04	N		ATMIN	-0.03	-0.26	-0.67	N
	CDY1B	0.208358	0.0690455	-0.130597	N		ATP13A3	0.45	0.22	0.22	N		ATN1	0.3	0.49	0.31	N
	CDY2B	0.171861	0.204328	0.0889653	N		ATP13A4	0.07	0.05	0.05	N		ATOH1	0.5	0.06	0.16	N
	CDYL	0.036146	0.143656	0.287166	N		ATP13A5	0.3	0.06	0.22	N		ATOH7	-0.14	0	-0.03	N
	CEACAM1	0.0299268	-0.122381	-0.0714956	N		ATP1A1	-2.82	-1.26	-1.23	N		ATOH8	0.13	-0.05	0.12	N
	CEACAM4	0.058243	-0.1529	-0.0749538	N		ATP1A2	-0.6	-0.07	-0.12	N		ATOX1	-0.15	-0.57	-0.92	N
	CEACAM5	-0.0517564	0.115863	0.00854861	N		ATP1A3	-0.06	0.05	-0.13	N		ATP10A	0.09	0.16	0.07	N
	CEACAM6	0.0442536	-0.0289257	-0.0473824	N		ATP1A4	-0.17	0.16	0.09	N		ATP10B	0.07	-0.06	0.1	N
	CEBPA	-0.0568011	-0.0299214	-0.0713439	N		ATP1B1	-0.09	0	-0.02	N		ATP10D	0.19	0.34	0.18	N
	CEBPB	0.0373687	0.00350718	0.0297184	N		ATP1B2	0.34	0.25	0.2	N		ATP11A	-0.05	0.09	0.22	N
	CEBPZ	0.00193129	-0.0442119	0.0404203	N		ATP1B3	-1	-0.18	-0.3	N		ATP11AUN	0.12	0.22	0.32	N
	CECR2	-0.0419258	0.1219	0.0541772	N		ATP1B4	0.25	0.28	0.29	N		ATP11B	0.37	0.12	0.13	N
	CECR6	0.0172322	0.137564	0.0400148	N		ATP23	0.11	0.07	0.13	N		ATP11C	0.52	0.38	0.49	N
	CEL	-0.018488	-0.120977	-0.00787401	N		ATP2A1	0	-0.22	-0.45	N		ATP12A	0.19	0.13	0.3	N
	CELA1	-0.021904	0.150304	0.00399737	N		ATP2A2	-1.95	-1.35	-1.86	N		ATP13A1	-0.39	-0.39	-0.32	N
	CELA3A	0.0273641	-0.0426753	-0.102164	N		ATP2A3	0.16	0.33	0.18	N		ATP13A2	0.38	0.28	0.19	N
	CELA3B	0.00138268	0.0433579	0.0663755	N		ATP2B1	0.09	-0.07	-0.36	N		ATP13A3	0.47	0.13	0.23	N
	CELF3	0.0266555	0.247499	0.120569	N		ATP2B2	0.08	-0.05	0.23	N		ATP13A4	0.12	0.09	0.04	N
	CELF5	0.174094	-0.133217	0.0640497	N		ATP2B3	0.31	0.26	0.25	N		ATP13A5	0.43	0.22	0.39	N
	CENPA	0.0355214	-0.077634	-0.0605575	N		ATP2B4	-0.19	0.16	0.2	N		ATP1A1	-3.64	-1.54	-1.52	N
	CENPA	0.0355214	-0.077634	-0.0593645	N		ATP2C1	-0.55	-0.14	-0.03	N		ATP1A2	-0.82	-0.25	-0.35	N
	CENPA	0.0355214	-0.077634	-0.0421403	N		ATP2C2	0.36	0.2	0.29	N		ATP1A3	-0.06	-0.04	0.08	N
	CENPA	0.0355214	0.0206735	-0.0605575	N		ATP4A	-0.01	-0.06	0.03	N		ATP1A4	-0.26	0.15	0.11	N
	CENPA	0.0355214	0.0206735	-0.0593645	N		ATP4B	0.04	0.18	0.16	N		ATP1B1	-0.01	-0.04	0.08	N
	CENPA	0.0355214	0.0206735	-0.0421403	N		ATP5F1A	-0.9	-0.63	-1.51	N		ATP1B2	0.34	0.28	0.17	N
	CENPA	0.0355214	0.0444174	-0.0605575	N		ATP5F1B	-0.88	-0.63	-1.36	N		ATP1B3	-1.56	0	-0.17	N
	CENPA	0.0355214	0.0444174	-0.0593645	N		ATP5F1C	-0.8	-0.79	-1.27	N		ATP1B4	0.42	0.36	0.54	N
	CENPA	0.0355214	0.0444174	-0.0421403	N		ATP5F1D	-0.67	-1.1	-1.17	N		ATP23	0.15	0.19	0.17	N
	CENPBD1	0.013009	-0.141932	0.0136867	N		ATP5F1E	-0.78	-0.53	-0.68	N		ATP2A1	0.09	-0.4	-0.27	N
	CENPC	-0.0665752	0.106762	-0.148595	N		ATP5IF1	-0.14	-0.24	-0.14	N		ATP2A2	-2.81	-1.82	-2.02	N
	CENPE	-0.0925386	-0.0188387	0.0255641	N		ATP5MC1	-0.43	-0.47	-0.48	N		ATP2A3	0.22	0.22	0.07	N
	CENPH	-0.0314346	0.03135	0.148935	N		ATP5MC2	-0.16	-0.2	-0.26	N		ATP2B1	0.21	-0.04	-0.18	N
	CEP128	-0.0111819	0.0213925	0.0901826	N		ATP5MC3	-0.07	-0.16	0.05	N		ATP2B2	0.18	0.02	0.11	N
	CEP135	-0.0168953	-0.0710561	-0.0792508	N		ATP5MD	0.12	0.12	0.12	N		ATP2B3	0.3	0.31	0.42	N
	CEP250	0.114607	0.0459224	-0.0269608	N		ATP5ME	-0.01	-0.06	-0.12	N		ATP2B4	-0.33	0.23	0.12	N
	CEP290	0.0411571	-0.138142	0.00575777	N		ATP5MF	-0.75	-0.38	-1.03	N		ATP2C1	-0.87	-0.04	0.2	N
	CEP55	0.0258859	0.0661721	-0.124787	N		ATP5MF-PTCD1	-0.17	-0.21	-0.89	N		ATP2C2	0.24	0.22	0.43	N
	CEP57L1	-0.0685027	0.0209586	-0.00477502	N		ATP5MG	0.04	-0.16	-0.6	N		ATP4A	0.07	0.11	0.06	N
	CEP63	-0.0324547	-0.0873954	0.0673313	N		ATP5MGL	-0.31	0.06	-0.24	N		ATP4B	-0.01	0.28	0.22	N
	CEP68	-0.0406484	0.13753	0.0555762	N		ATP5MPL	0.16	0.09	0.05	N		ATP5F1A	-1.75	-1.29	-2.49	N
	CEP78	0.0338889	0.0899632	0.201597	N		ATP5PB	-0.64	-0.65	-1.13	N		ATP5F1B	-2.11	-1.42	-2.82	N
	CEP85L	-0.030643	-0.0368277	0.0786771	N		ATP5PD	-0.2	-0.23	-0.44	N		ATP5F1C	-1.21	-1.34	-1.39	N
	CERK	-0.03238	0.0977333	-0.0703557	N		ATP5PF	-0.01	0	-0.3	N		ATP5F1D	-1.46	-1.34	-1.19	N
	CERKL	0.0846183	0.00411371	0.114958	N		ATP5PO	-0.43	-0.43	-0.76	N		ATP5F1E	-1.36	-0.69	-0.81	N
	CES1	0.0646703	0.0953759	0.0982788	N		ATP6AP1	-0.63	0.16	0.21	N		ATP5IF1	0.03	-0.11	-0.11	N
	CES2	0.0329261	0.294248	0.171012	N		ATP6AP1L	-0.04	-0.05	-0.1	N		ATP5MC1	-0.42	-0.53	-0.73	N
	CES3	-0.00584145	-0.16141	-0.026593	N		ATP6AP2	-1.03	0.28	0.22	N		ATP5MC2	0	-0.17	-0.31	N
	CES4A	0.116249	0.00808011	-0.00842466	N		ATP6V0A1	-0.91	0.16	0.11	N		ATP5MC3	0.03	0.05	0.2	N
	CES5A	0.177533	-0.0463173	0.099933	N		ATP6V0A2	0.32	0.1	0.05	N		ATP5MD	0.28	0.2	0.14	N
	CETP	-0.0033594	-0.016188	-0.13046	N		ATP6V0A4	-0.07	0.23	0.03	N		ATP5ME	-0.03	-0.21	-0.18	N
	CFAP221	0.101633	0.171439	-0.128888	N		ATP6V0B	-1.1	-1.08	-1.12	N		ATP5MF	-1.58	-0.67	-1.84	N
	CFAP57	-0.018407	0.048769	0.0853969	N		ATP6V0C	-2.64	-2.11	-3.18	N		ATP5MF-PTCD1	-0.52	-0.67	-2.02	N
	CFAP61	0.0569274	0.0885421	0.0535087	N		ATP6V0D1	-0.97	-1.3	-1.67	N		ATP5MG	-0.67	-0.49	-1.25	N
	CFB	-0.000517957	0.112984	0.0333594	N		ATP6V0D2	-0.1	0.03	0.27	N		ATP5MGL	-0.22	0.01	-0.33	N
	CFD	0.0617242	0.239186	0.0611465	N		ATP6V0E1	-0.5	-0.35	-0.5	N		ATP5MPL	0.37	-0.08	0.01	N
	CFI	0.0397792	0.00849885	0.0138401	N		ATP6V0E2	-0.26	-0.05	-0.03	N		ATP5PB	-1.07	-0.83	-2.19	N
	CFL1	-0.254624	0.0173818	-0.0375452	N		ATP6V1A	-2.77	-2.08	-2.74	N		ATP5PD	-0.13	-0.19	-0.25	N
	CFL2	0.0809944	-0.16508	-0.0703819	N		ATP6V1B1	0.06	-0.09	-0.04	N		ATP5PF	-0.52	-0.08	-0.75	N
	CFP	0.00878314	0.109146	0.0972167	N		ATP6V1B2	-2.73	-1.66	-2.46	N		ATP5PO	-1.33	-0.71	-1.86	N
	CFTR	0.0546027	0.106608	0.146143	N		ATP6V1C1	-1.84	-1.34	-1.86	N		ATP6AP1	-0.57	0.33	0.26	N
	CHADL	0.0904788	0.141451	0.0227648	N		ATP6V1C2	0.04	0.01	-0.19	N		ATP6AP1L	0.07	-0.07	-0.01	N
	CHAMP1	-0.0212413	-0.0438703	-0.0491226	N		ATP6V1D	-2.28	-1.37	-1.76	N		ATP6AP2	-1.24	0.49	0.13	N
	CHAT	-0.0624602	-0.0285255	-0.0575755	N		ATP6V1E1	-1.14	-0.83	-1.49	N		ATP6V0A1	-1.23	0.23	-0.11	N
	CHD1	0.0347079	-0.00930394	-0.101815	N		ATP6V1E2	-0.12	-0.25	-0.09	N		ATP6V0A2	0.63	0.28	0.32	N
	CHD1L	-0.124388	-0.0123921	0.0977766	N		ATP6V1F	-2.56	-1.43	-2.05	N		ATP6V0A4	-0.05	0.24	0.17	N
	CHD2	-0.275502	-0.174047	-0.0924611	N		ATP6V1G1	-1.3	-1.51	-2.03	N		ATP6V0B	-1.66	-1.62	-1.42	N
	CHD3	0.0947212	-0.0642105	0.125586	N		ATP6V1G2	-0.41	-0.03	-0.22	N		ATP6V0C	-2.65	-1.65	-3.25	N
	CHD4	-0.216593	-0.0541503	-0.0731658	N		ATP6V1G2	-0.41	-0.03	-0.22	N		ATP6V0D1	-1.64	-1.48	-1.79	N
	CHD4	-0.216593	-0.0541503	-0.110545	N		ATP6V1G3	-0.1	0.07	0.07	N		ATP6V0D2	-0.02	0.11	0.15	N
	CHD4	-0.216593	-0.0541503	-0.0294193	N		ATP6V1H	-1.46	-1.29	-1.79	N		ATP6V0E1	-0.84	-0.32	-0.5	N
	CHD4	-0.216593	-0.0610801	-0.0731658	N		ATP7A	0.26	-0.48	-1.22	N		ATP6V0E2	-0.13	-0.03	-0.03	N
	CHD4	-0.216593	-0.0610801	-0.110545	N		ATP7B	0.07	0.21	0.15	N		ATP6V1A	-3.01	-2.18	-2.3	N
	CHD4	-0.216593	-0.0610801	-0.0294193	N		ATP8A1	0.23	0.26	0.29	N		ATP6V1B1	-0.25	-0.03	0.02	N
	CHD4	-0.216593	-0.150495	-0.0731658	N		ATP8A2	-0.01	0.24	0.18	N		ATP6V1B2	-1.92	-1.78	-2.51	N
	CHD4	-0.216593	-0.150495	-0.110545	N		ATP8B1	0.05	0.26	0.26	N		ATP6V1C1	-2.05	-1.07	-1.67	N
	CHD4	-0.216593	-0.150495	-0.0294193	N		ATP8B2	-0.32	-0.14	-0.28	N		ATP6V1C2	0.16	-0.04	-0.14	N
	CHD5	0.0183213	0.236933	0.0633758	N		ATP8B3	0.22	0.05	0.05	N		ATP6V1D	-2.3	-1.48	-2.12	N
	CHD6	-0.0459303	-0.0436658	0.0204755	N		ATP8B4	0.29	-0.2	0.15	N		ATP6V1E1	-1.46	-1.27	-1.96	N
	CHD8	0.17903	0.0494166	0.00892412	N		ATP9A	0.05	0.01	0.11	N		ATP6V1E2	0.08	-0.33	-0.22	N
	CHD9	0.0671504	0.0938377	0.0425667	N		ATP9B	0.1	0.19	0.19	N		ATP6V1F	-3.07	-1.58	-1.95	N
	CHEK1	-0.387629	-0.0686269	-0.146244	N		ATPAF1	0.06	0.17	0.04	N		ATP6V1G1	-1.7	-1.44	-1.64	N
	CHEK2	0.159109	0.0542487	0.0145018	N		ATPAF2	0.37	0.08	0.09	N		ATP6V1G2	-0.75	-0.22	-0.26	N
	CHFR	0.0128284	0.125752	0.00489989	N		ATPSCKMT	0.19	-0.01	0.06	N		ATP6V1G2	-0.75	-0.22	-0.26	N
	CHIA	-0.120841	-0.113816	-0.0253228	N		ATR	-1.93	-1.59	-1.81	N		ATP6V1G3	-0.02	0.14	0.16	N
	CHIC2	-0.0660851	-0.180691	-0.0317511	N		ATRAID	0.12	0.04	-0.04	N		ATP6V1H	-1.66	-1.54	-1.63	N
	CHKA	-0.142519	-0.0324667	0.113694	N		ATRIP	-0.27	-0.68	-0.52	N		ATP7A	0.09	-1.04	-1.83	N
	CHKB	-0.00114451	-0.0590456	-0.149953	N		ATRN	-0.11	-0.16	-0.06	N		ATP7B	0.26	0.34	0.17	N
	CHMP4A	0.0169952	0.19281	-0.01988	N		ATRNL1	0.12	0.2	0.13	N		ATP8A1	0.29	0.23	0.32	N
	CHMP5	-0.151592	-0.10065	0.0135202	N		ATRX	0.29	-0.09	0.03	N		ATP8A2	0.17	0.19	0.39	N
	CHMP7	-0.135473	-0.00438214	0.0869653	N		ATXN1	-0.52	0.03	-0.17	N		ATP8B1	0.14	0.36	0.34	N
	CHN1	0.123097	0.0941095	0.0422124	N		ATXN10	-0.51	-0.6	-1.06	N		ATP8B2	-0.49	-0.18	-0.15	N
	CHODL	0.00239363	0.122438	-0.0282552	N		ATXN1L	0.2	0.21	0.18	N		ATP8B3	0.14	-0.17	-0.08	N
	CHP2	0.0785167	0.0230257	-0.0532846	N		ATXN2	0	-0.03	0	N		ATP8B4	0.2	-0.23	-0.07	N
	CHRFAM7A	-0.0570059	0.0134241	-0.056256	N		ATXN2L	-0.05	-0.58	-0.4	N		ATP9A	0.09	0.17	0.26	N
	CHRM1	0.00154534	0.0698446	0.0122425	N		ATXN3	0.29	0.22	0.18	N		ATP9B	0.25	0.11	0.22	N
	CHRM2	0.0612863	0.0925845	-0.0111133	N		ATXN3L	0.41	0.38	0.35	N		ATPAF1	0.3	0.27	0.2	N
	CHRM3	-0.0292576	-0.0256765	0.14399	N		ATXN7	0.45	0.38	0.32	N		ATPAF2	0.38	-0.23	0.06	N
	CHRM4	0.0594028	-0.0359758	0.124912	N		ATXN7L1	0.1	0.2	0.22	N		ATPSCKMT	0.29	0.14	0.13	N
	CHRM5	-0.00982952	0.137858	0.140377	N		ATXN7L2	-0.25	-0.2	-0.17	N		ATR	-2.55	-1.74	-2.61	N
	CHRNA1	0.0139767	0.150697	0.0509308	N		ATXN7L3	0.19	0.29	0.12	N		ATRAID	0.27	-0.01	-0.08	N
	CHRNA10	0.119893	-0.268459	0.0459275	N		ATXN7L3B	-0.06	-0.28	-0.14	N		ATRIP	-0.61	-0.94	-0.73	N
	CHRNA2	-0.00391931	0.159069	0.0347605	N		AUH	0.14	0.06	-0.01	N		ATRN	-0.31	-0.34	-0.09	N
	CHRNA3	0.0181437	-0.0920511	-0.0526002	N		AUNIP	0.19	0.08	0	N		ATRNL1	0.24	0.28	0.34	N
	CHRNA4	0.0448411	0.22657	0.136082	N		AUP1	-0.19	-0.19	-0.42	N		ATRX	0.29	-0.11	0.05	N
	CHRNA5	0.0294631	0.0109711	0.00175633	N		AURKA	-3	-1.8	-2.9	N		ATXN1	-0.51	-0.07	-0.27	N
	CHRNA6	0.0106555	-0.0279783	0.0848245	N		AURKAIP1	-0.41	-0.49	-0.85	N		ATXN10	-0.55	-0.58	-0.88	N
	CHRNA7	-0.109246	-0.028696	0.00237983	N		AURKC	0.21	0.2	0.22	N		ATXN1L	0.3	0.23	0.45	N
	CHRNA9	0.0224059	-0.113849	-0.251279	N		AUTS2	-0.03	0.2	0.02	N		ATXN2	0.18	-0.03	0.04	N
	CHRNB1	0.152813	0.0402853	0.011294	N		AVEN	-0.22	-0.74	-0.82	N		ATXN2L	-0.22	-0.41	-0.52	N
	CHRNB2	-0.108562	0.154057	-0.00984344	N		AVIL	-0.06	-0.15	-0.09	N		ATXN3	0.38	0.16	0.11	N
	CHRNB3	0.0225186	-0.0312851	-0.0149484	N		AVL9	-0.03	-0.07	0.09	N		ATXN3L	0.55	0.45	0.32	N
	CHRNB4	0.0611649	-0.151573	-0.0327239	N		AVP	0.41	0.23	0.36	N		ATXN7	0.71	0.65	0.56	N
	CHRND	-0.0446243	0.100033	0.0206135	N		AVPI1	0.03	0.05	-0.09	N		ATXN7L1	0.17	0.19	0.19	N
	CHRNE	0.00209792	0.151262	-0.145056	N		AVPR1A	0.34	0.06	0.19	N		ATXN7L2	0.01	-0.22	0.08	N
	CHRNG	0.0165647	0.0985177	-0.0222854	N		AVPR1B	-0.29	0.06	0.11	N		ATXN7L3	0.19	0.3	0.03	N
	CHST1	-0.0909475	-0.210901	-0.182554	N		AVPR2	0.42	0.32	0.24	N		ATXN7L3B	-0.14	-0.22	-0.16	N
	CHST3	-0.0402325	0.085298	-0.0338219	N		AWAT1	0.1	0.11	0.31	N		AUH	0.06	0.26	-0.04	N
	CHST4	0.0777319	0.0455668	0.0886017	N		AWAT2	0.25	0.3	0.3	N		AUNIP	0.25	0.08	0.1	N
	CHSY3	0.011135	0.0248138	0.0707753	N		AXDND1	-0.1	0.05	0.21	N		AUP1	0.01	-0.25	-0.36	N
	CHUK	0.0318263	-0.0151985	-0.0575323	N		AXIN1	0.02	-0.04	-0.05	N		AURKA	-3.39	-2.05	-2.61	N
	CIAO1	-0.00984943	-0.172967	-0.0433999	N		AXIN2	-0.08	-0.19	-0.15	N		AURKAIP1	-1.04	-0.69	-1.16	N
	CIC	0.0533411	0.0949536	0.00141188	N		AXL	0.27	-0.02	0.24	N		AURKC	0.17	0.32	0.13	N
	CIITA	0.0172359	0.219396	0.0232151	N		AZGP1	-0.08	0.1	0.05	N		AUTS2	0.13	0.05	0.17	N
	CIRH1A	0.09717	0.18629	0.182912	N		AZI2	0.11	0.02	-0.07	N		AVEN	-0.22	-0.67	-1.18	N
	CIT	-0.0614293	0.0584561	-0.0918279	N		AZIN1	-1.95	-0.44	-0.31	N		AVIL	-0.16	-0.24	0.05	N
	CKAP2	-0.126047	-0.119364	-0.109096	N		AZIN2	0.19	-0.01	-0.1	N		AVL9	0.11	-0.01	0.1	N
	CKAP5	-0.569522	-0.127112	-0.397463	N		AZU1	-0.02	0.21	0.08	N		AVP	0.4	0.22	0.37	N
	CKAP5	-0.569522	-0.127112	-0.159728	N		B2M	0.35	0.2	0.02	N		AVPI1	0.1	-0.21	-0.16	N
	CKAP5	-0.569522	-0.127112	-0.0613747	N		B3GALNT1	0.31	0.03	0.02	N		AVPR1A	0.26	-0.04	0.02	N
	CKAP5	-0.569522	-0.301234	-0.397463	N		B3GALNT2	-0.2	0.12	0.12	N		AVPR1B	-0.25	0.17	0.06	N
	CKAP5	-0.569522	-0.301234	-0.159728	N		B3GALT1	0.07	0.09	0.13	N		AVPR2	0.47	0.51	0.33	N
	CKAP5	-0.569522	-0.301234	-0.0613747	N		B3GALT2	-0.19	0.07	0.08	N		AWAT1	0.11	0.34	0.27	N
	CKAP5	-0.569522	-0.218057	-0.397463	N		B3GALT4	-0.51	-0.31	-0.47	N		AWAT2	0.46	0.39	0.4	N
	CKAP5	-0.569522	-0.218057	-0.159728	N		B3GALT5	0.13	0.26	0.18	N		AXDND1	-0.04	-0.05	0.27	N
	CKAP5	-0.569522	-0.218057	-0.0613747	N		B3GALT6	-0.2	0.09	0.19	N		AXIN1	-0.19	-0.07	-0.16	N
	CKMT1A	-0.0162829	0.0807772	-0.0321372	N		B3GAT1	0.55	0.39	0.48	N		AXIN2	0.04	-0.26	-0.22	N
	CKS1B	-0.231136	-0.0873109	-0.147252	N		B3GAT2	0.26	-0.01	0.1	N		AXL	0.26	0.19	0.18	N
	CLASP2	0.00847033	0.024572	-0.0317978	N		B3GAT3	-0.39	-0.21	-0.26	N		AZGP1	-0.14	0.1	-0.2	N
	CLCA1	-0.111218	-0.0558529	0.0692736	N		B3GLCT	-0.16	0.01	0.08	N		AZI2	0	0.14	-0.11	N
	CLCA2	0.062553	0.000872828	0.209625	N		B3GNT2	-0.09	0.03	-0.08	N		AZIN1	-2.71	-0.7	-0.5	N
	CLCA4	0.119968	0.0990028	0.119709	N		B3GNT3	-0.08	-0.38	-0.21	N		AZIN2	0.27	-0.09	-0.03	N
	CLCC1	-0.0365723	-0.0145134	-0.0745384	N		B3GNT4	0.01	0.12	-0.07	N		AZU1	0.05	-0.06	-0.07	N
	CLCN1	0.0650801	0.120483	-0.0497073	N		B3GNT5	0.07	0.2	0.29	N		B2M	0.43	0.09	0.25	N
	CLCN2	0.0899631	0.0722902	-0.0218028	N		B3GNT6	-0.06	-0.07	0.15	N		B3GALNT1	0.33	-0.02	0.21	N
	CLCN3	0.0886647	0.0853746	-0.0168439	N		B3GNT7	0.28	0.08	0.04	N		B3GALNT2	-0.19	0.05	0.07	N
	CLCN4	0.000565741	0.0915238	0.138733	N		B3GNT8	0.12	0.1	0.15	N		B3GALT1	0.29	-0.12	0.12	N
	CLCN5	0.0630491	0.0896791	0.0711924	N		B3GNT9	0.05	-0.05	-0.2	N		B3GALT2	-0.11	0.13	0.15	N
	CLCN6	-0.105114	-0.1422	0.0878872	N		B3GNTL1	0.29	0.04	0.01	N		B3GALT4	-0.57	-0.46	-0.44	N
	CLCN7	-0.0407391	-0.104604	-0.0891317	N		B4GALNT1	-0.11	-0.04	-0.07	N		B3GALT5	0.06	0.53	0.18	N
	CLCNKA	0.142162	0.0222563	-0.0340131	N		B4GALNT2	-0.19	-0.18	-0.25	N		B3GALT6	-0.24	-0.18	0.18	N
	CLCNKB	0.081683	0.144438	-0.0708462	N		B4GALNT3	0.2	0.11	0.1	N		B3GAT1	0.76	0.23	0.28	N
	CLDN1	0.0777641	-0.140256	-0.0786431	N		B4GALNT4	-0.32	-0.09	-0.16	N		B3GAT2	0.39	0.18	0.06	N
	CLDN11	-0.0691855	-0.0653471	-0.0156272	N		B4GALT1	0.11	0.22	0.26	N		B3GAT3	-1.12	-0.2	-0.08	N
	CLDN15	0.047255	0.00215727	0.0148857	N		B4GALT2	-0.28	-0.1	-0.03	N		B3GLCT	-0.18	0.23	0.14	N
	CLDN16	0.100538	0.058575	0.0462618	N		B4GALT3	-0.64	-0.09	-0.22	N		B3GNT2	-0.1	-0.14	-0.08	N
	CLDN18	0.0244744	0.00151883	0.0314629	N		B4GALT4	-0.14	0.14	-0.06	N		B3GNT3	-0.13	-0.54	-0.26	N
	CLDN3	0.162134	-0.151596	-0.0220295	N		B4GALT5	0.17	0.1	0.11	N		B3GNT4	0.3	-0.16	-0.2	N
	CLDN4	-0.0926116	-0.00509806	-0.0649308	N		B4GALT6	0.12	-0.03	0.09	N		B3GNT5	0.32	0.27	0.41	N
	CLEC18A	0.011287	0.00756987	0.0299954	N		B4GALT7	-0.7	-0.33	-0.1	N		B3GNT6	0.05	0.15	0.07	N
	CLEC3B	-0.0447193	0.0962479	0.171059	N		B4GAT1	-0.59	-0.02	-0.09	N		B3GNT7	0.62	0.22	0.22	N
	CLEC4C	0.0439895	-0.0132871	0.0905831	N		B9D1	0.3	0.21	0.26	N		B3GNT8	0.14	0.13	0.19	N
	CLEC4E	0.0410668	0.0224658	0.106052	N		B9D2	0.06	0.06	0.06	N		B3GNT9	0.14	0.14	0.02	N
	CLEC4M	0.118247	-0.0246105	-0.0604635	N		BAALC	0.32	0.2	0.45	N		B3GNTL1	0.29	-0.03	-0.15	N
	CLEC7A	0.0286746	-0.0506683	-0.00676383	N		BAAT	0.19	0.24	0.27	N		B4GALNT1	0.04	-0.02	-0.06	N
	CLEC9A	0.0818962	0.195167	0.204275	N		BABAM1	0.3	-0.19	0.09	N		B4GALNT2	-0.27	-0.3	-0.27	N
	CLHC1	-0.037701	-0.0687	0.0238453	N		BABAM2	0.1	-0.07	-0.25	N		B4GALNT3	0.34	0.1	0.23	N
	CLIC1	-0.0239809	-0.0482558	-0.167538	N		BACE1	0.32	0.06	0.1	N		B4GALNT4	-0.07	0.1	0.01	N
	CLIC2	0.110786	0.117795	-0.0167137	N		BACE2	0.05	0.07	-0.04	N		B4GALT1	0.23	0.27	0.38	N
	CLIC3	-0.0711993	-0.104081	0.124095	N		BACH1	-0.03	0.21	0.33	N		B4GALT2	-0.39	0.09	-0.05	N
	CLIC4	-0.0466293	-0.0420807	-0.0112468	N		BACH2	0.24	0.12	0.12	N		B4GALT3	-0.79	-0.13	-0.26	N
	CLIC5	0.0733945	-0.0435813	-0.0602917	N		BAD	-0.69	-0.12	-0.18	N		B4GALT4	0.02	0.11	-0.01	N
	CLIC6	0.0954518	-0.0792291	0.0834238	N		BAG1	0.01	0.15	-0.19	N		B4GALT5	0.05	0.07	0.06	N
	CLIP3	0.0739454	0.091408	0.00913254	N		BAG2	0.02	-0.01	-0.09	N		B4GALT6	0.23	-0.02	0.22	N
	CLK1	0.00298243	-0.167716	0.0121082	N		BAG3	-0.01	0.25	0.27	N		B4GALT7	-1.12	-0.48	-0.06	N
	CLK2	-0.0938506	-0.0408676	-0.0500063	N		BAG4	-0.34	-0.37	-0.41	N		B4GAT1	-0.48	0.05	0.01	N
	CLK4	0.0193304	-0.108261	-0.131909	N		BAG5	-0.08	0.02	0.07	N		B9D1	0.24	0.09	0.25	N
	CLN8	-0.0325085	0.141853	0.00214304	N		BAG6	-0.19	-0.34	-0.15	N		B9D2	0.11	0.13	0.11	N
	CLNS1A	-0.0218781	0.0990114	0.100719	N		BAGE	-1.07	-0.79	-1.81	N		BAALC	0.4	0.41	0.08	N
	CLOCK	-0.0236279	0.0276775	0.0793449	N		BAGE2	-0.62	-0.97	-0.64	N		BAAT	0.28	0.44	0.31	N
	CLPB	-0.00586666	0.00660855	-0.0455466	N		BAGE3	0.31	0.17	0.2	N		BABAM1	-0.1	-0.33	-0.04	N
	CLPTM1L	0.0138601	0.00971285	0.0721005	N		BAHCC1	-0.02	-0.11	-0.14	N		BABAM2	0.08	0.02	-0.13	N
	CLSPN	-0.233345	0.0654109	-0.0255372	N		BAHD1	0.05	-0.09	-0.18	N		BACE1	0.42	0.26	0.23	N
	CLSTN1	0.120519	-0.129296	-0.0118468	N		BAIAP2	-0.16	-0.32	-0.39	N		BACE2	0.04	-0.12	0.17	N
	CLTC	-0.0173222	-0.00820478	-0.0819147	N		BAIAP2L1	-0.15	0.02	0.18	N		BACH1	0.01	0.18	0.33	N
	CLTC	-0.0173222	-0.00820478	0.00474657	N		BAIAP2L2	-0.15	-0.38	-0.43	N		BACH2	0.14	0.09	0.16	N
	CLTC	-0.0173222	-0.00820478	-0.0951622	N		BAIAP3	0.07	-0.28	-0.18	N		BAD	-0.5	-0.1	-0.04	N
	CLTC	-0.0173222	0.0687829	-0.0819147	N		BAK1	-0.66	-0.5	-0.42	N		BAG1	-0.15	0.22	-0.17	N
	CLTC	-0.0173222	0.0687829	0.00474657	N		BAMBI	-0.04	-0.19	-0.2	N		BAG2	0.13	0.13	-0.14	N
	CLTC	-0.0173222	0.0687829	-0.0951622	N		BANF1	-2.67	-1.95	-3.08	N		BAG3	-0.12	0.18	0.18	N
	CLTC	-0.0173222	-0.132624	-0.0819147	N		BANF2	0.33	0.21	0.18	N		BAG4	-0.76	-0.38	-0.32	N
	CLTC	-0.0173222	-0.132624	0.00474657	N		BANK1	0.16	-0.06	0.16	N		BAG5	0	-0.12	-0.03	N
	CLTC	-0.0173222	-0.132624	-0.0951622	N		BANP	-1.91	-1.69	-2.97	N		BAG6	-0.22	-0.37	-0.5	N
	CMA1	0.123874	-0.0397911	0.0151409	N		BAP1	-0.57	-0.35	-0.7	N		BAGE	-1.72	-0.94	-2.17	N
	CMBL	0.00894187	-0.0640459	0.106326	N		BARHL1	-0.14	0.11	-0.02	N		BAGE2	-0.58	-0.65	-0.89	N
	CMKLR1	0.0634255	0.175658	-0.00138494	N		BARHL2	0.25	0.13	-0.07	N		BAGE3	0.4	0.12	0.3	N
	CMTM4	0.0135487	-0.0199742	-0.0250273	N		BARX1	0.12	0.06	0.27	N		BAHCC1	-0.26	-0.19	-0.07	N
	CMTM6	0.0711637	-0.133698	0.0208914	N		BARX2	0.12	0.07	0.08	N		BAHD1	0.12	-0.1	-0.12	N
	CMTR2	0.0900516	0.128715	0.0964464	N		BASP1	0.25	0.18	0.2	N		BAIAP2	-0.14	-0.35	-0.45	N
	CNBD2	0.0149068	0.00982297	-0.0203532	N		BATF	0.1	0.13	0.15	N		BAIAP2L1	-0.04	0.06	0.37	N
	CNBP	0.0234427	-0.0113695	0.198316	N		BATF2	-0.28	0.01	-0.13	N		BAIAP2L2	-0.34	-0.29	-0.35	N
	CNIH1	-0.0410496	-0.0144434	-0.033446	N		BATF3	-0.31	0.1	0.22	N		BAIAP3	-0.09	-0.24	-0.27	N
	CNIH3	0.035101	0.0405629	-0.0120588	N		BAX	0.08	0.07	-0.03	N		BAK1	-0.99	-0.59	-0.91	N
	CNKSR3	0.0656547	-0.124058	0.00695378	N		BAZ1A	-0.11	0.1	0.16	N		BAMBI	-0.28	-0.44	-0.69	N
	CNNM1	-0.00399088	-0.198866	-0.132226	N		BAZ1B	-0.2	-0.24	0.01	N		BANF1	-3.08	-2.17	-3.45	N
	CNNM3	-0.00767877	-0.279333	-0.139021	N		BAZ2A	-0.05	-0.36	-0.47	N		BANF2	0.44	0.2	0.29	N
	CNOT1	-0.244818	-0.023503	0.0483692	N		BAZ2B	0.07	-0.06	0.13	N		BANK1	-0.07	0.01	-0.04	N
	CNOT3	-0.302227	-0.0568283	-0.0491996	N		BBC3	0.33	0.06	0.02	N		BANP	-2.42	-1.89	-2.54	N
	CNOT4	0.111309	0.100967	0.00711511	N		BBIP1	0.16	0.25	0.26	N		BAP1	-1.17	-1.05	-1.35	N
	CNR1	0.0215589	-0.16397	-0.149652	N		BBOF1	-0.03	-0.02	0.1	N		BARHL1	-0.28	0.28	0.51	N
	CNR2	0.00302346	0.032619	0.0349941	N		BBOX1	0.04	0.12	0.26	N		BARHL2	0.32	0.04	-0.05	N
	CNTN1	-0.0278243	0.110468	0.111896	N		BBS1	-0.48	-0.17	-0.17	N		BARX1	0.11	0.02	0.19	N
	CNTN5	0.0028472	-0.00460015	0.00221022	N		BBS10	-0.03	0.01	0	N		BARX2	0.14	-0.03	0.13	N
	CNTNAP1	-0.045694	-0.0441311	-0.00977764	N		BBS12	0	-0.14	0.03	N		BASP1	0.26	0.33	0.27	N
	CNTNAP2	0.00605479	0.127138	0.112409	N		BBS2	0.22	0.08	0.21	N		BATF	0.09	0.04	0.17	N
	COA3	-0.0580842	-0.0214662	-0.204808	N		BBS4	0.39	0.04	0.16	N		BATF2	-0.14	0	0.12	N
	COA4	-0.0336329	-0.303911	-0.204527	N		BBS5	0.4	0.2	0.27	N		BATF3	-0.21	0.16	0.13	N
	COASY	-0.0164547	0.094912	0.128873	N		BBS7	0.01	-0.11	0.02	N		BAX	0.12	0.16	0.04	N
	COG3	-0.00795375	-0.16405	-0.0909797	N		BBS9	0.27	0.1	0.19	N		BAZ1A	-0.1	0.15	0.14	N
	COG8	0.00589239	0.0167434	-0.0216955	N		BBX	0.2	0.24	0.22	N		BAZ1B	-0.39	-0.42	-0.02	N
	COL12A1	0.0366117	-0.0155905	0.0779248	N		BCAM	0.11	-0.14	-0.1	N		BAZ2A	-0.16	-0.47	-0.55	N
	COL15A1	0.139588	0.00249788	0.0645966	N		BCAN	-0.34	0.15	-0.13	N		BAZ2B	0.08	-0.1	0.03	N
	COL1A1	-0.000912333	-0.0564863	-0.129215	N		BCAP29	0.19	0.35	0.34	N		BBC3	0.33	0.22	0.09	N
	COL4A3BP	0.0292307	0.0327535	0.105722	N		BCAP31	-0.23	-0.7	-0.71	N		BBIP1	0.3	0.23	0.23	N
	COL4A5	0.0218964	-0.118163	-0.0442549	N		BCAR1	-0.17	-0.07	-0.2	N		BBOF1	0	-0.06	0.07	N
	COL5A1	0.0162395	0.242272	0.0736978	N		BCAR3	0.08	-0.36	-0.02	N		BBOX1	0.1	0.13	0.35	N
	COL5A2	-0.0266735	-0.0364588	-0.0161799	N		BCAS1	0.1	0.09	0.05	N		BBS1	-0.48	-0.16	-0.27	N
	COL8A1	0.0116972	0.00452984	-0.0627414	N		BCAS2	-0.48	-0.55	-0.43	N		BBS10	0.12	-0.17	-0.02	N
	COL9A2	0.0401318	-0.00826001	0.106866	N		BCAS3	0.11	-0.07	-0.11	N		BBS12	0.23	-0.09	0.04	N
	COLEC11	0.00619357	0.0910727	0.175571	N		BCAS4	0.17	-0.01	-0.13	N		BBS2	0.32	0.12	0.15	N
	COLGALT2	0.00573793	-0.141449	0.0851156	N		BCAT1	0.04	0.06	0.07	N		BBS4	0.35	0.02	0.18	N
	COLQ	-0.0851619	0.0764992	0.217849	N		BCAT2	0.14	0.18	0.17	N		BBS5	0.49	0.29	0.34	N
	COMMD10	-0.0989628	0.0152445	0.020789	N		BCCIP	-2.11	-1.48	-1.85	N		BBS7	0.13	-0.26	0.02	N
	COMMD6	-0.000193324	0.00526621	-0.104354	N		BCDIN3D	-0.39	-0.3	-0.28	N		BBS9	0.23	0.06	0.11	N
	COMT	-0.142799	0.074674	0.13884	N		BCHE	0.23	0.16	0.12	N		BBX	0.18	0.28	0.18	N
	COPA	-0.803166	-0.218373	-0.0329885	N		BCKDHA	0.1	0.17	0.03	N		BCAM	0.09	0.03	-0.34	N
	COPA	-0.803166	-0.218373	-0.14073	N		BCKDHB	0.07	0.08	-0.08	N		BCAN	-0.1	0.18	-0.34	N
	COPA	-0.803166	-0.218373	-0.107284	N		BCKDK	-0.02	-0.21	-0.1	N		BCAP29	0.34	0.41	0.32	N
	COPA	-0.803166	-0.153749	-0.0329885	N		BCL10	-0.01	-0.08	0.12	N		BCAP31	-0.54	-1.18	-1.35	N
	COPA	-0.803166	-0.153749	-0.14073	N		BCL11A	0.15	0.03	0.01	N		BCAR1	-0.37	0.18	-0.18	N
	COPA	-0.803166	-0.153749	-0.107284	N		BCL11B	0.05	0.21	0.11	N		BCAR3	0.17	-0.07	0	N
	COPA	-0.803166	-0.281826	-0.0329885	N		BCL2	-1.1	-0.04	-0.08	N		BCAS1	0.13	0.11	0.36	N
	COPA	-0.803166	-0.281826	-0.14073	N		BCL2A1	0.39	0.14	0.07	N		BCAS2	-0.45	-0.45	-0.64	N
	COPA	-0.803166	-0.281826	-0.107284	N		BCL2L1	-0.81	-1.02	-0.27	N		BCAS3	0.23	-0.27	-0.28	N
	COPB2	-0.895064	-0.304225	-0.191453	N		BCL2L10	0.22	0.02	-0.1	N		BCAS4	0.22	-0.14	0.14	N
	COPB2	-0.895064	-0.304225	-0.217289	N		BCL2L11	0.05	-0.08	-0.2	N		BCAT1	0.19	0.2	0.11	N
	COPB2	-0.895064	-0.304225	-0.201842	N		BCL2L12	-0.12	0.01	-0.04	N		BCAT2	-0.04	0.14	0.3	N
	COPB2	-0.895064	-0.200564	-0.191453	N		BCL2L13	0.14	-0.12	-0.1	N		BCCIP	-2.44	-1.85	-2.96	N
	COPB2	-0.895064	-0.200564	-0.217289	N		BCL2L14	0.24	0.23	0.12	N		BCDIN3D	-0.41	-0.28	-0.33	N
	COPB2	-0.895064	-0.200564	-0.201842	N		BCL2L15	-0.09	-0.33	-0.09	N		BCHE	0.35	0.16	0.27	N
	COPB2	-0.895064	-0.232752	-0.191453	N		BCL2L2	-0.53	-0.22	-0.15	N		BCKDHA	0.35	0.14	0.07	N
	COPB2	-0.895064	-0.232752	-0.217289	N		BCL2L2	-0.53	-0.22	-0.15	N		BCKDHB	0.21	0.19	0.05	N
	COPB2	-0.895064	-0.232752	-0.201842	N		BCL2L2-PABPN1	-1.29	-0.53	-0.71	N		BCKDK	0.01	-0.08	-0.28	N
	COPS2	-0.208562	-0.132518	0.00527409	N		BCL3	0.23	0.25	0.08	N		BCL10	0.14	-0.03	0.11	N
	COPS3	-0.0190378	0.0703054	0.061544	N		BCL6	0	0.05	0.02	N		BCL11A	0.26	-0.09	-0.11	N
	COPS4	-0.134235	-0.072013	0.0394873	N		BCL6B	0.34	0.33	0.14	N		BCL11B	0.18	0.23	0.28	N
	COPS4	-0.134235	-0.072013	-0.10019	N		BCL7A	0.34	0.02	-0.1	N		BCL2	-1.55	-0.47	-0.39	N
	COPS4	-0.134235	-0.072013	-0.0200695	N		BCL7B	0.12	0.06	-0.29	N		BCL2A1	0.59	-0.09	0.17	N
	COPS4	-0.134235	-0.0585739	0.0394873	N		BCL7C	0.07	-0.74	-0.61	N		BCL2L1	-0.97	-1.3	-0.57	N
	COPS4	-0.134235	-0.0585739	-0.10019	N		BCL9	0.02	-0.03	0.01	N		BCL2L10	0.19	0.07	0	N
	COPS4	-0.134235	-0.0585739	-0.0200695	N		BCL9L	0.18	0.06	0.25	N		BCL2L11	0.27	-0.03	-0.09	N
	COPS4	-0.134235	-0.0641581	0.0394873	N		BCLAF1	-1.11	-1.12	-1.04	N		BCL2L12	0.04	0.28	0.14	N
	COPS4	-0.134235	-0.0641581	-0.10019	N		BCLAF3	0.36	0.25	0.25	N		BCL2L13	0.13	-0.23	-0.33	N
	COPS4	-0.134235	-0.0641581	-0.0200695	N		BCO1	0.16	-0.02	0.02	N		BCL2L14	0.24	0.24	-0.01	N
	COPS5	-0.0462427	-0.0434864	-0.127359	N		BCO2	0.02	-0.01	0.04	N		BCL2L15	-0.04	-0.26	-0.1	N
	COPS5	-0.0462427	-0.0434864	0.0474694	N		BCOR	0.26	0.38	0.08	N		BCL2L2	-0.27	-0.2	-0.24	N
	COPS5	-0.0462427	-0.0434864	0.168134	N		BCORL1	0.13	0.17	0.25	N		BCL2L2	-0.27	-0.2	-0.24	N
	COPS5	-0.0462427	0.102153	-0.127359	N		BCR	-0.11	0.02	-0.05	N		BCL2L2-PABPN1	-1.5	-0.68	-0.86	N
	COPS5	-0.0462427	0.102153	0.0474694	N		BCS1L	-0.49	-0.28	-0.93	N		BCL3	0.36	0.18	0.29	N
	COPS5	-0.0462427	0.102153	0.168134	N		BDH1	0.06	0.08	0.17	N		BCL6	0.13	0.12	0.06	N
	COPS5	-0.0462427	0.0860493	-0.127359	N		BDH2	0.05	-0.03	0.27	N		BCL6B	0.6	0.17	0.12	N
	COPS5	-0.0462427	0.0860493	0.0474694	N		BDKRB1	0.25	0.22	0.44	N		BCL7A	0.16	-0.03	0.07	N
	COPS5	-0.0462427	0.0860493	0.168134	N		BDKRB2	0.02	0.1	0.06	N		BCL7B	0.08	-0.22	-0.25	N
	COPS8	-0.103737	-0.0495239	0.0459451	N		BDNF	-0.17	-0.02	-0.17	N		BCL7C	-0.12	-0.57	-0.54	N
	COPZ1	-0.62555	-0.0268587	0.0794281	N		BDP1	-0.35	-0.34	-0.26	N		BCL9	-0.34	-0.32	-0.02	N
	COQ6	0.0921833	0.00101453	0.00117935	N		BEAN1	0.14	0.15	-0.01	N		BCL9L	0.15	0.08	0.47	N
	COX11	-0.00334153	-0.0701319	0.0603584	N		BECN1	-0.17	-0.51	-0.51	N		BCLAF1	-1.69	-1.28	-1.31	N
	COX18	0.0328506	-0.0935292	-0.164269	N		BECN2	-0.14	0.01	-0.03	N		BCLAF3	0.55	0.42	0.43	N
	COX7A2L	0.00494126	0.00687752	-0.0456072	N		BEGAIN	0.01	0.21	0.14	N		BCO1	0.34	0.08	0.29	N
	CPA1	0.0423207	0.0238413	0.0157242	N		BEND2	0.28	0.28	0.24	N		BCO2	0.22	0.08	0.1	N
	CPA2	0.0387199	0.0677932	0.0419971	N		BEND3	-0.52	-0.42	-0.19	N		BCOR	0.24	0.61	0.32	N
	CPD	-0.055349	-0.000434167	-0.0966979	N		BEND4	0	0.28	0.23	N		BCORL1	0.23	0.2	0.32	N
	CPEB2	-0.0971028	-0.0349373	-0.0892032	N		BEND5	0.02	-0.07	0.09	N		BCR	-0.2	0.06	-0.19	N
	CPEB3	0.00709769	-0.00861497	0.113924	N		BEND6	0.16	0.11	0.19	N		BCS1L	-2.92	-1.25	-3.09	N
	CPEB4	-0.144191	-0.0430661	-0.122798	N		BEND7	0.44	0.16	0.23	N		BDH1	0.21	0.14	-0.1	N
	CPED1	-0.0816584	0.103413	0.0152536	N		BEST1	-0.43	-0.01	-0.08	N		BDH2	0.18	0.07	0.19	N
	CPLX3	0.0639048	0.161222	0.155494	N		BEST2	0.19	-0.07	-0.26	N		BDKRB1	0.27	0.14	0.44	N
	CPM	-0.0117251	0.0516147	0.110671	N		BEST3	0.15	0.04	0.04	N		BDKRB2	0.09	0.17	0.03	N
	CPNE6	0.114137	-0.0478539	0.0358919	N		BEST4	-0.14	-0.02	0	N		BDNF	-0.24	0.21	-0.19	N
	CPNE7	0.0231291	0.187808	-0.0307621	N		BET1	0.04	0	0.05	N		BDP1	-0.59	-0.17	-0.48	N
	CPS1	0.118697	-0.0249457	0.16858	N		BET1L	0.27	0.08	0.18	N		BEAN1	0.13	0.11	0.07	N
	CPSF2	0.0220937	-0.0085868	-0.016632	N		BEX1	0.14	0.24	0.33	N		BECN1	-0.23	-0.96	-1.21	N
	CPSF3	-0.0529767	-0.0427572	-0.0496011	N		BEX2	0.39	0.39	0.27	N		BECN2	0.01	0.1	-0.16	N
	CPT1A	-0.0869628	0.00878281	-0.178053	N		BEX3	0.07	0.23	0.36	N		BEGAIN	0.06	0.25	0.05	N
	CPT1B	-0.0155086	-0.0397145	-0.0101066	N		BEX4	0.29	0.37	0.42	N		BEND2	0.5	0.44	0.4	N
	CPT2	0.0954429	0.197933	0.0739744	N		BEX5	0.26	0.23	0.34	N		BEND3	-0.94	-0.44	-0.62	N
	CPXM1	-0.00499592	0.0153888	0.0563419	N		BFAR	0.02	0.03	-0.09	N		BEND4	0.02	0.51	0.19	N
	CR1	-0.129738	0.0200297	-0.0636103	N		BFSP1	0.3	0.14	0.1	N		BEND5	0.1	0.05	0.12	N
	CR1L	0.0685089	-0.0164531	-0.0383728	N		BFSP2	-0.15	-0.07	0.06	N		BEND6	0.16	0.22	0.23	N
	CR2	0.0124583	0.061227	-0.0157039	N		BGLAP	-0.31	-0.2	0.2	N		BEND7	0.44	0.22	0.21	N
	CRABP1	0.069874	-0.0224102	-0.0838824	N		BGN	0.38	0.18	0.23	N		BEST1	-0.3	0.09	-0.03	N
	CRABP2	-0.0962532	-0.170198	0.00914764	N		BHLHA15	0.12	0.07	-0.11	N		BEST2	-0.08	-0.06	-0.21	N
	CRADD	-0.140393	-0.0109291	0.107199	N		BHLHA9	0.36	0	0.2	N		BEST3	0.26	0.04	0.17	N
	CRAT	0.0661638	-0.275349	-0.131397	N		BHLHB9	0.41	0.2	0.34	N		BEST4	0.01	0.28	-0.09	N
	CRBN	0.143625	-0.0515749	0.0235808	N		BHLHE22	-0.08	0.12	0.24	N		BET1	-0.02	0.07	-0.17	N
	CRCP	0.0296343	-0.116373	-0.0479187	N		BHLHE23	0.13	-0.07	0.08	N		BET1L	0.16	0.08	0.26	N
	CREB1	-0.159646	0.154842	0.027495	N		BHLHE40	0.04	-0.01	0.13	N		BEX1	0.31	0.29	0.47	N
	CREB3	-0.123135	-0.0413635	-0.0402376	N		BHLHE40 /// CENPX	-0.09	-0.12	-0.33	N		BEX2	0.47	0.5	0.25	N
	CREBBP	-0.128506	0.0775003	0.0694384	N		BHLHE40 /// DELEC1	0.24	0.12	0.35	N		BEX3	0.12	0.32	0.44	N
	CRELD1	0.0294704	0.132095	0.0765879	N		BHLHE41	0.16	-0.02	-0.25	N		BEX4	0.4	0.43	0.46	N
	CRH	0.0500136	-0.0848753	-0.0101579	N		BHMT	0.08	-0.03	0.07	N		BEX5	0.42	0.4	0.58	N
	CRHR1	-0.0300398	-0.24554	0.0706972	N		BHMT2	0.09	-0.07	-0.2	N		BFAR	-0.05	0.02	-0.21	N
	CRHR2	-0.141334	-0.0385561	-0.0838541	N		BICC1	-0.07	0.03	0.19	N		BFSP1	0.4	0.1	-0.01	N
	CRIP1	0.0877509	-0.0727694	-0.0400787	N		BICD1	0.08	-0.09	0.05	N		BFSP2	-0.17	0.04	0.01	N
	CRIP3	0.0147989	0.250937	0.15137	N		BICD2	-0.18	-0.04	-0.25	N		BGLAP	-0.33	-0.17	0.14	N
	CRK	0.0426322	-0.16339	-0.100056	N		BICDL1	-0.1	-0.17	-0.07	N		BGN	0.41	0.26	0.32	N
	CRKL	-0.280065	-0.2007	-0.101555	N		BICDL2	-0.33	-0.86	-0.7	N		BHLHA15	-0.14	0.01	0.09	N
	CRLF2	0.0199608	-0.0918962	-0.226497	N		BICRA	0.44	0.18	0.13	N		BHLHA9	0.56	0.22	0.36	N
	CRMP1	-0.00803062	0.0283275	-0.00852186	N		BICRAL	-0.14	0.13	-0.01	N		BHLHB9	0.61	0.4	0.54	N
	CRNKL1	-0.0658223	-0.0528409	-0.0199869	N		BID	0.03	-0.3	-0.17	N		BHLHE22	-0.21	0.31	0.26	N
	CRTAM	0.059462	0.09804	0.0113754	N		BIK	-0.04	0.23	0.32	N		BHLHE23	-0.05	-0.15	0.13	N
	CRTC3	-0.0916932	0.22086	0.187807	N		BIN1	-0.06	-0.07	0.12	N		BHLHE40	0.06	-0.12	0.16	N
	CRYAA	-0.00496841	0.0115733	0.0516152	N		BIN2	-0.18	-0.16	-0.02	N		BHLHE40 /// CENPX	0.1	-0.2	-0.36	N
	CRYL1	-0.1138	0.111522	0.00862378	N		BIN3	-0.21	0.11	0.08	N		BHLHE40 /// DELEC1	0.21	0.25	0.38	N
	CSDE1	-0.132105	-0.242099	-0.149153	N		BIRC2	-0.17	0.03	-0.02	N		BHLHE41	0.08	-0.29	-0.23	N
	CSF1	-0.112451	-0.0699742	0.0275308	N		BIRC3	-0.3	0.2	0.11	N		BHMT	0.11	0.16	0.08	N
	CSF1R	0.153684	-0.047462	-0.0438836	N		BIRC5	-2.57	-1.72	-2.75	N		BHMT2	0.31	0.03	-0.16	N
	CSF2	-0.0678063	0.0724034	0.132074	N		BIRC6	0.39	-0.39	-0.39	N		BICC1	0.04	-0.06	0.06	N
	CSF2RB	-0.0211418	0.127148	0.0439952	N		BIRC7	0.21	0.01	0.03	N		BICD1	-0.17	-0.12	0.15	N
	CSK	0.110172	-0.0601118	-0.0950425	N		BIRC8	0.55	0.33	0.28	N		BICD2	-0.02	0	-0.14	N
	CSMD1	-0.0589086	-0.0656532	-0.00303488	N		BIVM-ERCC5	-0.15	0.19	0.27	N		BICDL1	0.01	-0.29	-0.08	N
	CSMD3	-0.0817825	0.0400893	-0.169772	N		BLCAP	0.05	0.14	-0.09	N		BICDL2	-0.3	-0.97	-0.74	N
	CSNK1A1	-0.0046531	0.0136341	0.014574	N		BLID	0.24	0.19	0.14	N		BICRA	0.64	0.42	0.17	N
	CSNK1D	0.0364018	-0.156645	-0.172932	N		BLK	-0.3	0.08	0.27	N		BICRAL	0.06	0.09	0.03	N
	CSNK1E	-0.0895456	0.0740868	0.039919	N		BLM	-0.06	-0.19	-0.37	N		BID	0.13	-0.12	-0.23	N
	CSNK1G3	-0.0497193	-0.208655	-0.0802764	N		BLMH	-0.11	0.19	0.18	N		BIK	0.11	0.26	0.24	N
	CSNK2A1	0.134491	-0.0256176	0.118325	N		BLNK	0.26	0.25	0.21	N		BIN1	0.07	0.06	-0.11	N
	CSNK2A2	0.112361	0.0797382	0.0796536	N		BLOC1S1	-0.69	-0.41	-0.19	N		BIN2	-0.01	-0.13	-0.13	N
	CSNK2B	-0.0124771	-0.02302	-0.0808097	N		BLOC1S2	-0.4	-0.66	-0.32	N		BIN3	-0.29	0.09	0.08	N
	CSPG4	0.00985269	0.13437	0.0183049	N		BLOC1S3	-0.03	-0.03	0	N		BIRC2	-0.13	0	0	N
	CSPG5	0.0934143	-0.193134	-0.130254	N		BLOC1S4	-0.21	0.09	0.02	N		BIRC3	-0.1	0.23	0.24	N
	CSPP1	0.0279247	-0.0122372	-0.0367691	N		BLOC1S5	-0.18	0.02	0.12	N		BIRC5	-3.19	-2.38	-3.26	N
	CSRP2BP	-0.0795588	-0.0050017	-0.0582551	N		BLOC1S6	0.17	0.06	0.29	N		BIRC6	0.33	-0.93	-0.76	N
	CST11	-0.0795455	0.0354484	0.0129149	N		BLVRA	0.04	-0.19	-0.04	N		BIRC7	0.35	-0.03	-0.04	N
	CT45A10	0.105402	0.0732535	0.132379	N		BLVRB	0.27	0.16	0.02	N		BIRC8	0.65	0.31	0.36	N
	CT83	0.0595799	-0.0768688	0.0867359	N		BLZF1	-0.13	0.01	0.02	N		BIVM-ERCC5	-0.19	0.11	0.23	N
	CTAG1A	0.101338	0.0861514	0.124312	N		BMERB1	0.11	0	-0.13	N		BLCAP	0.15	0.18	0.08	N
	CTAGE6	-0.0302378	0.122789	0.0945508	N		BMF	0.36	0.26	0.06	N		BLID	0.44	0.26	0.17	N
	CTBS	0.0842677	0.0254576	-0.00349277	N		BMI1	0.15	0.13	0.21	N		BLK	-0.44	0.22	0.35	N
	CTCF	0.00445352	0.174892	0.0647117	N		BMP1	-0.35	0	0	N		BLM	-0.48	-0.53	-0.89	N
	CTDP1	-0.0202841	-0.123866	0.021915	N		BMP10	0.14	0.13	0.07	N		BLMH	-0.06	0.13	0.18	N
	CTDSPL	0.115721	0.0315621	0.0511137	N		BMP15	0.5	0.3	0.38	N		BLNK	0.38	0.22	0.17	N
	CTDSPL2	-0.040867	-0.0539541	-0.00579675	N		BMP2	0.17	0.14	-0.02	N		BLOC1S1	-1.22	-0.92	-0.91	N
	CTGF	0.027535	0.15813	-0.095603	N		BMP2K	0.13	-0.03	-0.07	N		BLOC1S2	-0.94	-1.05	-0.77	N
	CTH	0.0160347	0.0403822	-0.0407566	N		BMP3	0.26	0.24	0.22	N		BLOC1S3	-0.15	-0.14	0.12	N
	CTHRC1	-0.00532268	-0.0530647	-0.0256235	N		BMP4	0.11	0.19	-0.06	N		BLOC1S4	-0.45	-0.05	0.16	N
	CTLA4	0.126812	0.0826986	0.093067	N		BMP5	0.11	0.18	0.2	N		BLOC1S5	-0.16	-0.01	0.19	N
	CTNNA1	-0.0325567	0.0529645	0.0199476	N		BMP6	-0.29	-0.05	-0.13	N		BLOC1S6	0.06	0.12	0.2	N
	CTNNB1	-0.0351291	-0.0963481	-0.199733	N		BMP7	0.03	-0.02	-0.05	N		BLVRA	0.16	-0.03	-0.18	N
	CTNNB1	-0.0351291	-0.0963481	0.064024	N		BMP8A	0.13	0.18	0.28	N		BLVRB	0.43	0.18	-0.03	N
	CTNNB1	-0.0351291	-0.0963481	-0.0223762	N		BMP8B	0.33	0.17	0.1	N		BLZF1	-0.08	-0.13	0.02	N
	CTNNB1	-0.0351291	0.00765294	-0.199733	N		BMPER	-0.11	0.04	0.06	N		BMERB1	-0.06	0.02	0	N
	CTNNB1	-0.0351291	0.00765294	0.064024	N		BMPR1A	-0.52	-0.17	-0.08	N		BMF	0.54	0.26	0.19	N
	CTNNB1	-0.0351291	0.00765294	-0.0223762	N		BMPR1B	0.01	0.33	0.61	N		BMI1	0.28	-0.03	0.01	N
	CTNNB1	-0.0351291	-0.0337185	-0.199733	N		BMPR2	0.38	0.05	0.04	N		BMP1	-0.38	0.13	0.1	N
	CTNNB1	-0.0351291	-0.0337185	0.064024	N		BMS1	-1.83	-1.87	-2.59	N		BMP10	0.2	0.08	-0.03	N
	CTNNB1	-0.0351291	-0.0337185	-0.0223762	N		BMT2	-0.02	0.29	0.35	N		BMP15	0.58	0.37	0.49	N
	CTNNBIP1	-0.0180354	0.115575	0.134714	N		BMX	0.36	0.29	0.26	N		BMP2	0.38	0.05	0.05	N
	CTNND1	-0.0971624	0.0138015	-0.0439046	N		BNC1	0.15	0.05	0.06	N		BMP2K	0.18	-0.22	-0.18	N
	CTNND2	0.0725274	-0.19432	-0.114731	N		BNC2	-0.28	0.24	0.32	N		BMP3	0.38	0.29	0.26	N
	CTNS	0.0616872	0.0458128	-0.0583131	N		BNIP1	0.13	-0.22	0.06	N		BMP4	0.11	0.19	0.06	N
	CTPS1	0.0746555	0.078067	0.0320871	N		BNIP2	-0.16	-0.12	-0.07	N		BMP5	-0.02	0.26	0.22	N
	CTRB1	-0.0252955	0.0380082	-0.0770233	N		BNIP3	0.11	0.14	-0.13	N		BMP6	-0.39	-0.04	-0.04	N
	CTRC	0.0267363	-0.123807	0.0368113	N		BNIP3L	0.1	0.16	0.26	N		BMP7	0.05	0.07	-0.1	N
	CTRL	0.180598	0.0748216	0.0782158	N		BNIP5	-0.3	-0.06	-0.06	N		BMP8A	0.07	0.25	0.25	N
	CTSB	0.0271702	0.0328828	2.26862e-06	N		BNIPL	-0.24	-0.25	-0.22	N		BMP8B	0.38	0.1	0.11	N
	CTSC	-0.0522082	0.0291706	0.0638357	N		BOC	-0.07	0.07	0.07	N		BMPER	-0.18	0.04	-0.03	N
	CTSD	-0.00554709	0.149311	0.0923262	N		BOD1	-0.07	-0.15	-0.01	N		BMPR1A	-0.73	-0.15	-0.08	N
	CTSE	-0.0927832	0.121909	0.221087	N		BOD1L1	-0.13	0.14	-0.09	N		BMPR1B	0.12	0.3	0.8	N
	CTSF	-0.132991	0.0346981	-0.0658964	N		BOD1L2	0.24	0.28	0.23	N		BMPR2	0.67	0.07	0.19	N
	CTSG	0.0807263	0.0569724	0.0168151	N		BOK	0.51	0.24	0.26	N		BMS1	-2.15	-2.11	-2.7	N
	CTSH	0.0257788	0.183919	0.0840848	N		BOLA1	-0.36	-0.09	-0.06	N		BMT2	0.08	0.34	0.18	N
	CTSK	-0.0461162	0.177745	0.109316	N		BOLA2	-0.72	-1.24	-1.31	N		BMX	0.51	0.42	0.35	N
	CTSL	-0.0186923	0.117894	0.0583108	N		BOLA2B	-0.72	-0.66	-1.46	N		BNC1	0.32	0.02	0.2	N
	CTSO	0.0198435	0.0237029	0.0704601	N		BOLA3	-0.33	-0.25	-0.49	N		BNC2	-0.33	0.03	0.32	N
	CTSS	-0.020996	-0.0780081	0.0466155	N		BOLL	0.13	0.12	0.16	N		BNIP1	0.01	-0.54	-0.36	N
	CTSV	-0.0119279	0.00378058	0.0514106	N		BOP1	-2.08	-1.68	-2.37	N		BNIP2	-0.11	-0.26	-0.13	N
	CTSZ	-0.173014	0.101605	-0.0070761	N		BORA	-1.29	-1.57	-1.77	N		BNIP3	-0.27	0.16	-0.12	N
	CTTN	-0.0103954	0.0575858	0.042749	N		BORCS5	-0.23	-0.73	-0.21	N		BNIP3L	-0.06	0.13	0.15	N
	CTU1	0.0370462	-0.183186	-0.056816	N		BORCS6	-0.19	-0.68	-0.39	N		BNIP5	-0.38	-0.12	-0.11	N
	CUL1	-0.102679	-0.0111178	0.136743	N		BORCS7	-0.26	-0.38	-0.4	N		BNIPL	-0.41	-0.29	-0.02	N
	CUL3	-0.0623612	-0.052915	0.0100217	N		BORCS8	-0.82	-1	-0.8	N		BOC	0.13	0.19	0.12	N
	CUL4A	0.171989	0.156226	0.140166	N		BORCS8-MEF2B	-0.25	-0.41	-0.67	N		BOD1	0.09	-0.28	-0.01	N
	CUL4B	0.182687	-0.0522147	0.0326298	N		BPGM	0.04	0.06	0.29	N		BOD1L1	-0.54	-0.18	0.04	N
	CUX1	0.0973223	0.0795201	-0.0245935	N		BPHL	0.34	0.2	0.22	N		BOD1L2	0.28	0.24	0.13	N
	CX3CL1	0.158121	0.0519358	-0.00546081	N		BPI	0.01	0	0.01	N		BOK	0.56	0.23	0.17	N
	CX3CR1	0.0265336	0.164915	-0.0284405	N		BPIFA1	0.24	0.25	0.15	N		BOLA1	-0.19	0.19	-0.03	N
	CXADR	-0.0175166	-0.0757425	0.00665548	N		BPIFA2	0.18	0.19	0.17	N		BOLA2	-0.82	-1.33	-1.2	N
	CXCL1	0.0658382	-0.114296	0.216703	N		BPIFA3	0.31	0.07	-0.01	N		BOLA2B	-0.37	-0.64	-1.51	N
	CXCL10	0.0621719	0.0457309	0.00349111	N		BPIFB1	-0.03	-0.07	-0.05	N		BOLA3	-0.59	-0.3	-0.23	N
	CXCL12	-0.0201541	-0.0307814	0.00188563	N		BPIFB2	-0.06	-0.09	0.15	N		BOLL	0.34	0.15	0.1	N
	CXCL13	0.0338678	-0.0778812	0.138707	N		BPIFB3	0.16	0.23	0.01	N		BOP1	-2.89	-2.09	-3.32	N
	CXCL14	-0.00497701	-0.0867505	0.0323747	N		BPIFB4	-0.07	0.08	-0.03	N		BORA	-1.6	-1.44	-1.78	N
	CXCL8	0.0918184	0.0564012	0.0724708	N		BPIFB6	0.2	0.03	0.1	N		BORCS5	-1.02	-1.44	-0.58	N
	CXCL9	0.111512	0.0322604	0.0197443	N		BPIFC	0.02	0.02	-0.03	N		BORCS6	-0.45	-1.13	-0.92	N
	CXCR1	0.0521543	0.0302744	0.0511797	N		BPNT1	-0.49	-0.06	-0.22	N		BORCS7	-0.82	-0.79	-1.08	N
	CXCR2	-0.0675635	-0.147405	-0.00438822	N		BPTF	-0.98	-0.77	-1.05	N		BORCS8	-1.61	-1.41	-1.6	N
	CXCR3	-0.0460394	0.0376657	-0.108885	N		BPY2	0.66	0.51	0.58	N		BORCS8-MEF2B	-0.63	-0.39	-0.69	N
	CXCR4	0.0337747	0.221388	0.0992009	N		BRAF	-0.33	-0.08	-0.18	N		BPGM	0.11	0.08	0.21	N
	CXCR5	0.125241	-0.0586629	0.192464	N		BRAP	0.03	-0.58	-0.6	N		BPHL	0.33	0.4	0.27	N
	CXCR6	0.0535793	0.144895	0.0632273	N		BRAT1	-0.11	-0.05	-0.01	N		BPI	0.04	0.1	0.02	N
	CXorf40B	0.0125559	-0.0914923	-0.16349	N		BRCA1	-1.14	-0.41	-0.52	N		BPIFA1	0.23	0.26	0.2	N
	CXXC5	0.103521	0.296455	0.118986	N		BRCA2	-0.46	-0.09	-0.15	N		BPIFA2	0.19	0.23	0.18	N
	CYB561	0.167672	-0.0233134	0.0388884	N		BRCC3	0.15	0.07	0.15	N		BPIFA3	0.31	0.14	0.1	N
	CYB561D2	0.100277	-0.105511	0.0548643	N		BRD1	-0.77	-0.34	-0.27	N		BPIFB1	0.15	-0.01	0.07	N
	CYB5D2	0.12685	0.225855	0.0982446	N		BRD2	-1.19	-1.35	-1.71	N		BPIFB2	0.06	-0.13	0.07	N
	CYB5R1	0.0171501	-0.0734277	-0.0493268	N		BRD3	-0.58	0.12	0.29	N		BPIFB3	0.24	0.27	0	N
	CYB5R3	0.00540876	0.127734	0.0326884	N		BRD4	-1.9	-1.98	-2.46	N		BPIFB4	0.07	0.01	-0.04	N
	CYBA	0.0391813	-0.0216902	0.017583	N		BRD7	-0.51	-0.23	-0.11	N		BPIFB6	0.37	-0.05	0.08	N
	CYBB	0.063647	0.0488776	0.154666	N		BRD8	-0.89	-0.75	-0.72	N		BPIFC	0.02	0.25	0.02	N
	CYBRD1	-0.0291895	-0.00269213	-0.0161725	N		BRD9	0.43	-0.09	-0.28	N		BPNT1	-0.56	-0.24	-0.28	N
	CYC1	0.00511689	-0.0645917	-0.0358719	N		BRDT	0.01	-0.03	0.03	N		BPTF	-1.46	-1.24	-1.91	N
	CYLD	0.0384656	0.186857	0.0512785	N		BRF1	-1.4	-1.58	-1.56	N		BPY2	0.89	0.59	0.62	N
	CYP11A1	0.0934814	-0.12149	-0.0528721	N		BRF2	-1.88	-1.82	-1.93	N		BRAF	-0.45	-0.22	-0.34	N
	CYP11B1	-0.0843943	-0.295882	-0.157656	N		BRI3	-0.19	-0.16	-0.48	N		BRAF	-0.45	-0.22	-0.34	N
	CYP11B2	0.0485677	0.0715879	-0.0381234	N		BRI3BP	-0.03	-0.03	-0.01	N		BRAF	-0.45	-0.22	-0.34	N
	CYP17A1	0.0569523	0.0599101	0.111382	N		BRICD5	0.16	-0.19	-0.41	N		BRAP	0.12	-0.67	-0.82	N
	CYP19A1	0.105461	-0.0468984	0.0453781	N		BRINP1	-0.08	-0.1	-0.05	N		BRAT1	-0.68	0.03	-0.34	N
	CYP1A1	0.0697184	0.095222	0.0974722	N		BRINP2	-0.24	0.06	0.15	N		BRCA1	-1.4	-0.75	-0.57	N
	CYP1A2	0.00531637	0.137901	0.00597689	N		BRINP3	-0.04	0.02	0.21	N		BRCA2	-1.24	-0.43	-0.35	N
	CYP1B1	0.034367	-0.0540868	-0.0429112	N		BRIP1	-0.05	-0.02	0.04	N		BRCC3	0.33	0.45	0.25	N
	CYP21A2	-0.0638237	0.0635708	-0.00705196	N		BRIX1	-1.5	-1.37	-2.34	N		BRD1	-1.83	-0.65	-0.56	N
	CYP24A1	-0.0252044	-0.00222725	-0.0220356	N		BRK1	-0.04	-0.27	0.02	N		BRD2	-1.91	-1.66	-2.26	N
	CYP26A1	0.0129066	0.0566124	-0.0127917	N		BRMS1	-0.81	-0.16	-0.41	N		BRD3	-0.63	0.2	0.21	N
	CYP27A1	-0.0619639	-0.0390981	-0.0275134	N		BRMS1L	0.02	-0.22	0	N		BRD4	-2.47	-2.06	-2.63	N
	CYP2A13	0.0144007	-0.00209017	-0.0494568	N		BROX	-0.17	0.21	0.19	N		BRD7	-0.51	-0.31	-0.29	N
	CYP2A6	0.0108315	-0.0761615	-0.0449965	N		BRPF1	-0.13	-0.22	-0.2	N		BRD8	-1	-1.15	-1.22	N
	CYP2A7	-0.0657514	-0.0403913	-0.0877688	N		BRPF3	-0.48	-0.17	-0.24	N		BRD9	-0.21	-0.01	-0.51	N
	CYP2B6	-0.0592402	-0.128961	-0.188887	N		BRS3	0.4	0.33	0.27	N		BRDT	0.1	0.14	0.04	N
	CYP2C18	0.0610196	0.0255391	0.150718	N		BRSK1	0.19	0.03	0.22	N		BRF1	-2.15	-1.92	-1.92	N
	CYP2C19	0.0490013	0.0390066	0.000369357	N		BRSK2	0.25	0.13	0.06	N		BRF2	-2.3	-1.99	-2.32	N
	CYP2C9	0.129056	0.0713988	0.0368979	N		BRWD1	0.07	0.04	-0.02	N		BRI3	-0.5	-0.34	-0.48	N
	CYP2D6	-0.033595	0.000527002	0.0704007	N		BRWD3	0.31	0.35	0.34	N		BRI3BP	0.18	0.06	0	N
	CYP2E1	-0.0374382	0.0322153	-0.0490765	N		BSCL2	-0.33	-0.04	-0.28	N		BRICD5	-0.23	-0.31	-0.44	N
	CYP2F1	0.0702	-0.0484764	0.10024	N		BSDC1	-0.02	0.06	0.01	N		BRINP1	-0.14	-0.17	0.04	N
	CYP2J2	0.129544	0.0684499	0.00561374	N		BSG	-0.4	-0.57	-0.27	N		BRINP2	-0.26	0.03	0.21	N
	CYP2U1	0.0593086	-0.129286	-0.0199279	N		BSN	0.29	0.09	0.13	N		BRINP3	0.14	0.13	0.14	N
	CYP2W1	0.0847648	0.0514559	0.0196395	N		BSND	-0.27	-0.11	-0.21	N		BRIP1	-0.42	-0.15	-0.09	N
	CYP3A4	0.0915582	-0.0749282	-0.0584514	N		BSPH1	0.3	0.13	0.21	N		BRIX1	-2.22	-1.73	-2.46	N
	CYP3A5	0.0204066	-0.0592627	-0.0706471	N		BSPRY	0.18	0.21	0.16	N		BRK1	0.02	-0.36	-0.2	N
	CYP3A7	-0.0471833	-0.120153	0.00370416	N		BST1	0.25	0.36	0.36	N		BRMS1	-0.99	-0.31	-0.27	N
	CYP46A1	0.019822	0.0831025	0.0628262	N		BST2	0.05	-0.28	-0.25	N		BRMS1L	-0.01	-0.16	-0.06	N
	CYP4A11	0.0685278	0.0697554	0.0980787	N		BSX	0.3	0.27	0.18	N		BROX	-0.13	0.31	0.12	N
	CYP4F2	0.0715786	-0.0636085	-0.0187623	N		BTAF1	-0.43	-0.36	-0.8	N		BRPF1	-0.55	-0.55	-0.44	N
	CYP4F8	0.120216	0.0502066	-0.0510278	N		BTBD1	0.21	0.21	0.05	N		BRPF3	-0.5	-0.29	-0.52	N
	CYP4V2	0.190238	-0.0332359	0.261784	N		BTBD10	-0.09	0.01	-0.12	N		BRS3	0.44	0.38	0.46	N
	CYP51A1	-0.0983153	0.0933848	-0.0400711	N		BTBD11	0.19	0.23	0.05	N		BRSK1	0.01	0	0.27	N
	CYP7A1	0.0812185	0.0825763	-0.000372297	N		BTBD16	0.04	0.16	0.21	N		BRSK2	0.44	0.12	0.17	N
	CYP8B1	0.0790788	-0.0681078	-0.190256	N		BTBD17	0.27	0.06	-0.21	N		BRWD1	-0.13	0.07	-0.16	N
	CYR61	-0.0511131	0.00699411	0.0632656	N		BTBD18	-0.41	-0.11	-0.17	N		BRWD3	0.32	0.44	0.36	N
	CYSLTR1	0.0667189	-0.0505243	-0.0316028	N		BTBD19	0.23	0.05	-0.03	N		BSCL2	-0.48	0.04	-0.11	N
	CYSLTR2	0.161427	-0.0353976	-0.0274904	N		BTBD2	0.32	0.07	0.11	N		BSDC1	-0.04	0	0.34	N
	CYTH1	0.0199402	0.0458722	-0.156219	N		BTBD3	0.01	-0.11	-0.02	N		BSG	-1.03	-1.21	-1.04	N
	CYTH2	0.00651756	-0.0589494	-0.119261	N		BTBD6	-0.13	0.04	0	N		BSN	0.15	0.15	0.22	N
	CYTH4	-0.0805276	-0.0762334	-0.0778255	N		BTBD7	0.01	0.13	0.02	N		BSND	-0.22	-0.09	-0.09	N
	CYTL1	0.0300336	0.129578	0.0740113	N		BTBD8	0.26	0.04	0.22	N		BSPH1	0.2	0.22	0.26	N
	D2HGDH	-0.066865	-0.176044	-0.0494742	N		BTBD9	-0.49	-0.43	-0.38	N		BSPRY	0.31	0.5	0.08	N
	DAB2	-0.00914878	-0.00227399	-0.00804346	N		BTC	0.1	0.03	0.19	N		BST1	0.33	0.5	0.32	N
	DACH1	-0.0416966	0.0711823	0.049017	N		BTD	0.44	0.18	0.26	N		BST2	-0.03	-0.31	-0.35	N
	DACH2	-0.0812207	0.0312765	-0.077501	N		BTF3	-1.79	-1.36	-1.85	N		BSX	0.65	0.29	0.31	N
	DAGLA	-0.10428	0.114874	-0.0117118	N		BTF3L4	-0.91	-0.53	-0.75	N		BTAF1	-0.73	-0.8	-0.93	N
	DAGLB	0.00036504	-0.118269	-0.0925999	N		BTG1	0.02	-0.4	-0.16	N		BTBD1	0.35	0.35	0.07	N
	DAND5	0.0702292	0.111151	0.057372	N		BTG2	-0.45	0.01	-0.33	N		BTBD10	-0.13	-0.03	-0.14	N
	DAO	0.0826966	0.0449202	-0.0118407	N		BTG3	0.21	0.02	-0.04	N		BTBD11	0.32	0.22	0.09	N
	DAP3	-0.196503	-0.071275	-0.0881427	N		BTG4	0.25	0.02	0.3	N		BTBD16	-0.14	0.32	0.39	N
	DAPK1	0.124267	-0.000906137	-0.0331344	N		BTK	0.29	0.33	0.38	N		BTBD17	-0.13	0.12	-0.16	N
	DAPK2	-0.147375	0.0396932	-0.0824131	N		BTLA	0.07	0.08	0.07	N		BTBD18	-0.39	-0.02	0	N
	DAPK3	0.0722067	-0.0687499	0.0527678	N		BTN1A1	0.05	0.06	0.11	N		BTBD19	0.31	0.25	0.29	N
	DAPP1	0.0835473	0.0324845	0.031656	N		BTN2A1	-0.35	-0.2	-0.38	N		BTBD2	0.37	0.14	0.44	N
	DAXX	-0.0523152	-0.145779	-0.0370524	N		BTN2A2	0.19	0.02	0.2	N		BTBD3	0.08	0.06	0.04	N
	DAZAP1	0.0387013	0.0550048	-0.0252722	N		BTN3A1	-0.15	-0.28	-0.22	N		BTBD6	-0.21	0.04	0.06	N
	DAZL	-0.00994842	0.155143	0.0145021	N		BTN3A2	-0.31	-0.07	-0.15	N		BTBD7	-0.09	0.01	-0.07	N
	DBF4	0.00147995	0.00635272	-0.0423234	N		BTN3A3	-0.31	-0.12	-0.35	N		BTBD8	0.32	0.15	0.24	N
	DBH	-0.0373656	0.0417795	-0.0244334	N		BTNL10	-0.14	0.05	0.06	N		BTBD9	-0.63	-0.55	-0.66	N
	DBNL	0.000243169	-0.083534	-0.0465114	N		BTNL2	-0.3	-0.08	-0.07	N		BTC	0.15	0.04	0.14	N
	DBT	-0.0673973	-0.026907	0.00538618	N		BTNL3	0.13	0.32	0.44	N		BTD	0.47	0.17	0.33	N
	DBX1	0.0170822	0.143857	0.0846371	N		BTNL8	0.2	0.15	0.03	N		BTF3	-2.17	-1.69	-1.98	N
	DCAF11	-0.0169639	-0.0331891	-0.126308	N		BTNL9	-0.08	-0.11	0.02	N		BTF3L4	-1	-0.7	-0.58	N
	DCC	0.0926394	0.0503372	0.0959142	N		BTRC	0.11	0.13	-0.05	N		BTG1	0.1	-0.24	-0.17	N
	DCD	0.0371655	-0.121047	0.129266	N		BUB1	-1.11	-0.86	-0.92	N		BTG2	-0.07	-0.07	-0.01	N
	DCDC1	0.0252533	-0.128433	-0.00151956	N		BUB1B	-1.68	-0.44	-1.5	N		BTG3	0.17	-0.14	0	N
	DCDC2C	0.0747794	-0.116731	0.0281945	N		BUB1B	-1.68	-0.44	-1.5	N		BTG4	0.42	0.08	0.22	N
	DCHS2	0.0958403	0.112541	0.0943458	N		BUB3	-2.46	-1.71	-2.76	N		BTK	0.46	0.27	0.45	N
	DCK	-0.0309528	-0.0416021	-0.18348	N		BUD13	-1.47	-1.3	-1.41	N		BTLA	0.22	0.14	0.17	N
	DCLK2	0.0191489	0.000118416	-0.00928608	N		BUD23	-1.21	-1.76	-1.87	N		BTN1A1	-0.06	0.01	0.2	N
	DCLK3	-0.00919797	0.111863	0.00864513	N		BUD31	-2.01	-1.98	-2.51	N		BTN2A1	-0.47	-0.27	-0.37	N
	DCN	0.110087	-0.0276312	-0.0851232	N		BVES	0.25	0.18	-0.04	N		BTN2A2	0.57	0.03	-0.03	N
	DCPS	-0.0527667	0.0375721	-0.029555	N		BYSL	-2.23	-1.93	-2.86	N		BTN3A1	-0.27	-0.1	-0.11	N
	DCTN4	0.0452479	-0.0903771	-0.165515	N		BZW1	-0.15	-0.09	-0.19	N		BTN3A2	-0.3	0.01	-0.11	N
	DCX	0.0932322	-0.004047	-0.0756913	N		BZW2	-0.24	-0.23	-0.22	N		BTN3A3	-0.33	-0.15	-0.39	N
	DDC	0.0213528	-0.0695293	0.0301266	N		C10orf105	0.09	0.12	0	N		BTNL10	-0.16	0.07	-0.09	N
	DDIAS	0.103603	0.112013	0.0356145	N		C10orf113	0.34	0.33	0.35	N		BTNL2	-0.33	0.03	-0.05	N
	DDIT3	-0.112411	-0.0666724	0.0239595	N		C10orf120	0.02	0.43	0.3	N		BTNL3	0.2	0.49	0.39	N
	DDIT4	-0.207557	-0.0509783	-0.189527	N		C10orf126	0.27	0.13	0.18	N		BTNL8	0.41	0.04	0.12	N
	DDIT4L	-0.0134109	-0.0246555	0.00443357	N		C10orf53	0.14	-0.01	0.09	N		BTNL9	-0.08	-0.17	-0.1	N
	DDR1	0.00374545	-0.0282962	0.175412	N		C10orf55	-0.1	0.02	-0.04	N		BTRC	0.18	0.08	0.01	N
	DDR2	0.011172	0.0836317	0.0455519	N		C10orf62	0.34	0.12	0.16	N		BUB1	-1.19	-1.06	-1.45	N
	DDX11	-0.0568035	0.0663571	0.0299408	N		C10orf67	0.27	0.1	0.15	N		BUB1B	-2.19	-0.8	-2.14	N
	DDX17	-0.0480473	0.148181	0.0782124	N		C10orf71	0.09	0.09	0	N		BUB1B	-2.19	-0.8	-2.14	N
	DDX18	-0.444145	-0.0408063	0.0366123	N		C10orf82	0.09	0.24	0.12	N		BUB3	-3.04	-2.22	-3.13	N
	DDX19A	0.010448	0.0180221	-0.0460789	N		C10orf88	-0.44	0.02	0.04	N		BUB3	-3.04	-2.22	-3.13	N
	DDX23	-0.241559	-0.09112	0.0747084	N		C10orf90	-0.2	0.06	0.09	N		BUB3	-3.04	-2.22	-3.13	N
	DDX24	0.00833349	0.0200398	0.0150954	N		C10orf95	-0.01	-0.09	-0.13	N		BUD13	-1.5	-1.34	-1.55	N
	DDX27	-0.0508124	-0.140358	-0.0590644	N		C10orf99	0.05	-0.07	0.23	N		BUD23	-1.75	-2.11	-2.15	N
	DDX27	-0.0508124	-0.140358	0.0973238	N		C11orf1	0.25	0.27	0.16	N		BUD31	-2.14	-1.84	-2.21	N
	DDX27	-0.0508124	-0.140358	-0.00304217	N		C11orf16	-0.02	-0.04	0.19	N		BUD31	-2.14	-1.84	-2.21	N
	DDX27	-0.0508124	-0.140407	-0.0590644	N		C11orf21	-0.35	0.14	0	N		BUD31	-2.14	-1.84	-2.21	N
	DDX27	-0.0508124	-0.140407	0.0973238	N		C11orf24	0.03	0.05	0.14	N		BVES	0.32	0.17	0.2	N
	DDX27	-0.0508124	-0.140407	-0.00304217	N		C11orf40	0.32	0.26	0.28	N		BYSL	-2.79	-1.92	-2.97	N
	DDX27	-0.0508124	0.030859	-0.0590644	N		C11orf42	0.23	0.29	0.32	N		BZW1	-0.11	-0.08	-0.22	N
	DDX27	-0.0508124	0.030859	0.0973238	N		C11orf45	0.46	0.38	0.45	N		BZW2	-0.29	-0.53	-0.48	N
	DDX27	-0.0508124	0.030859	-0.00304217	N		C11orf49	0.06	-0.07	0.01	N		C10orf105	0.06	0.16	-0.08	N
	DDX39A	-0.0188194	-0.0413071	-0.235312	N		C11orf52	0.09	-0.01	0.06	N		C10orf113	0.38	0.22	0.25	N
	DDX39B	-0.00451705	-0.159579	-0.0389019	N		C11orf53	0.03	0.24	0.12	N		C10orf120	-0.12	0.4	0.49	N
	DDX3X	0.00236179	0.134848	0.117871	N		C11orf54	-0.04	0.19	0.05	N		C10orf126	0.29	0.17	0.05	N
	DDX41	-0.0377601	-0.00489429	0.0892796	N		C11orf58	-0.31	-0.18	-0.44	N		C10orf53	0.42	0.1	0.09	N
	DDX49	-0.0500466	0.0874275	-0.0137426	N		C11orf65	0.19	0.02	0.13	N		C10orf55	-0.15	-0.02	-0.09	N
	DDX5	0.0303272	-0.0685094	-0.00968205	N		C11orf68	-0.31	-0.07	0.03	N		C10orf62	0.42	0.17	0.06	N
	DDX56	-0.101692	-0.177624	-0.180116	N		C11orf71	0.29	0.18	0.07	N		C10orf67	0.44	0.03	0.11	N
	DDX58	0.0137604	0.124718	0.0735368	N		C11orf74	0.12	0.09	0	N		C10orf71	0.03	0.07	0.02	N
	DECR1	0.0797233	-0.0532255	0.0572536	N		C11orf80	-0.29	0.03	-0.03	N		C10orf82	0.02	0.12	0.15	N
	DEDD2	0.242732	0.18678	0.227673	N		C11orf86	-0.22	0.17	0.03	N		C10orf88	-0.65	-0.1	-0.2	N
	DEFB1	0.0358321	-0.0958039	-0.0799646	N		C11orf87	-0.03	0.09	-0.06	N		C10orf90	-0.13	-0.04	0.14	N
	DEFB106A	-0.0368885	-0.0147572	0.072233	N		C11orf88	0.16	0.24	0.18	N		C10orf95	0.12	0.09	0.06	N
	DEFB114	0.0242329	-0.111796	-0.0257636	N		C11orf91	-0.05	-0.08	0.09	N		C10orf99	0.1	-0.08	0.13	N
	DEFB136	0.164151	0.104245	0.0942286	N		C11orf94	-0.19	-0.07	-0.18	N		C11orf1	0.38	0.26	0.19	N
	DEFB4A	-0.00378755	-0.0310973	0.036933	N		C11orf95	-0.58	-0.21	-0.2	N		C11orf16	-0.03	0.11	0.32	N
	DEK	-0.121308	0.00477322	0.0910323	N		C11orf96	0.05	0.21	0.21	N		C11orf21	-0.34	0.23	-0.08	N
	DENND1B	0.0246887	0.0368861	-0.0133385	N		C11orf97	-0.32	0.08	0.09	N		C11orf24	0.12	0.04	0.09	N
	DENND3	0.103032	-0.0652308	-0.0546265	N		C11orf98	-0.35	-0.37	-0.08	N		C11orf40	0.36	0.34	0.32	N
	DENND5B	-0.0201828	-0.0060726	0.0427203	N		C12orf10	-0.01	-0.16	-0.21	N		C11orf42	0.21	0.45	0.48	N
	DENND6B	0.012309	0.0465546	0.108326	N		C12orf29	0.02	-0.07	-0.04	N		C11orf45	0.51	0.43	0.5	N
	DEPDC1B	0.0519671	0.0766318	-0.0156558	N		C12orf4	0.46	0.39	0.37	N		C11orf49	0.09	-0.12	-0.07	N
	DEPDC7	0.0177318	-0.0680736	0.0440805	N		C12orf40	0.35	0.2	0.3	N		C11orf52	0.32	0.06	0.07	N
	DEPTOR	-0.0427142	-0.0162161	-0.0734982	N		C12orf42	0.14	0.14	0.09	N		C11orf53	0.1	0.06	0.08	N
	DERL3	-0.0890809	-0.0859934	-0.0230243	N		C12orf43	0.06	-0.13	-0.11	N		C11orf54	0.07	0.17	0.33	N
	DFNA5	0.0819178	0.155157	-0.167413	N		C12orf45	-0.77	-0.62	-1.11	N		C11orf58	-0.46	-0.21	-0.32	N
	DFNB59	-0.044857	-0.0281067	0.000356149	N		C12orf49	0.06	-0.12	-0.09	N		C11orf65	0.35	0.06	0.11	N
	DGAT1	-0.0461193	-0.156334	-0.176349	N		C12orf50	0.08	-0.22	-0.02	N		C11orf68	-0.16	0.02	0.09	N
	DGAT2	0.0461544	-0.0937893	-0.118438	N		C12orf54	0.32	-0.1	0.19	N		C11orf71	0.26	0.23	0.2	N
	DGKA	-0.215301	0.0206737	0.021944	N		C12orf56	0.13	-0.07	-0.13	N		C11orf74	0.25	0.32	0.11	N
	DGKD	-0.00518617	0.0427821	0.231128	N		C12orf57	0.13	0.11	0.04	N		C11orf80	-0.11	0.02	0.14	N
	DGKK	0.0552292	0.0103516	0.0696467	N		C12orf60	0.27	0.18	0.26	N		C11orf86	-0.57	0.49	0.2	N
	DGKQ	0.05331	-0.0956753	0.0234687	N		C12orf65	-0.06	-0.09	-0.26	N		C11orf87	0.21	0.12	0.06	N
	DGUOK	-0.02186	0.138954	-0.115992	N		C12orf66	0.19	-0.39	0.09	N		C11orf88	0.35	0.19	0.47	N
	DHCR24	-0.10866	0.0183972	0.0313188	N		C12orf71	-0.04	-0.02	-0.02	N		C11orf91	0	-0.07	0.27	N
	DHCR7	0.0425537	0.00227629	0.00748532	N		C12orf73	0.12	-0.03	-0.02	N		C11orf94	0.06	0.03	-0.2	N
	DHFR	-0.0156126	-0.11569	0.0157642	N		C12orf74	0.08	0.09	0.21	N		C11orf95	-0.57	-0.09	0.03	N
	DHH	-0.112256	-0.0317017	-0.0900619	N		C12orf75	0.19	0.17	0.16	N		C11orf96	0.08	0.2	0.3	N
	DHODH	0.0283253	0.0461326	0.0965076	N		C12orf76	0.22	0.1	-0.11	N		C11orf97	-0.2	-0.07	0.15	N
	DHPS	0.114157	-0.143714	0.0688134	N		C12orf77	0.09	0.12	0.15	N		C11orf98	-0.35	-0.48	-0.14	N
	DHRS11	-0.0263757	-0.233027	-0.244816	N		C14orf119	-0.31	-0.27	-0.37	N		C12orf10	-0.12	-0.4	-0.28	N
	DHRS7B	0.132805	-0.0306028	-0.0684398	N		C14orf132	0.1	-0.09	0.05	N		C12orf29	0.09	0.07	0	N
	DHRS7C	0.0971851	0.105246	-0.0818988	N		C14orf177	0.33	0.3	0.38	N		C12orf4	0.65	0.54	0.32	N
	DHX15	0.0922193	0.00446665	-0.0271975	N		C14orf178	-0.25	-0.13	0.04	N		C12orf40	0.49	0.25	0.27	N
	DHX29	0.0565971	-0.0862418	-0.113986	N		C14orf180	-0.02	0.12	0.06	N		C12orf42	0.29	0.17	0.13	N
	DHX35	-0.000944781	-0.122103	0.105089	N		C14orf28	-0.04	0.14	0.11	N		C12orf43	0	-0.22	-0.23	N
	DHX8	-0.121624	0.0644067	0.0404047	N		C14orf39	0.29	0.22	0.38	N		C12orf45	-0.83	-0.86	-1.25	N
	DHX9	-0.0306364	0.0883137	-0.0124003	N		C14orf93	0.04	-0.03	0.14	N		C12orf49	-0.26	-0.4	-0.21	N
	DIAPH3	-0.0749864	0.0836649	-0.160869	N		C15orf32	0.29	0.15	0.14	N		C12orf50	0.2	-0.31	-0.13	N
	DICER1	-0.00817358	0.118234	0.0427528	N		C15orf39	0.17	0.05	0.15	N		C12orf54	0.35	-0.08	0.18	N
	DIO1	0.100182	0.233974	-0.00214618	N		C15orf40	0.08	0.13	-0.2	N		C12orf56	0.01	-0.27	-0.26	N
	DIP2A	0.132953	0.0276025	-0.025424	N		C15orf41	-0.4	-0.53	-0.62	N		C12orf57	0.24	0.06	0.11	N
	DIS3	0.061257	0.0491501	0.140735	N		C15orf48	0.28	0.09	0.15	N		C12orf60	0.28	0.2	0.13	N
	DKK1	0.043874	-0.112602	-0.144296	N		C15orf54	0.18	0.18	0.11	N		C12orf65	0.17	-0.13	-0.32	N
	DLAT	0.0562941	0.0189048	-0.0355723	N		C15orf56	0.25	-0.06	-0.11	N		C12orf66	0.22	-0.67	-0.22	N
	DLD	0.00219297	-0.00459665	-0.044561	N		C15orf61	0.35	0.05	0.08	N		C12orf71	0.08	0.18	0.16	N
	DLG1	0.0848879	0.027952	0.0130786	N		C15orf62	-0.04	-0.13	-0.39	N		C12orf73	0.07	-0.14	0.01	N
	DLG5	0.0477752	0.027194	-0.0446226	N		C15orf65	0.21	0.07	0.26	N		C12orf74	-0.09	-0.14	0.01	N
	DLGAP2	0.0115897	0.115967	0.00193215	N		C16orf46	0.28	0.34	0.15	N		C12orf75	0.25	0.24	0.33	N
	DLGAP3	0.0498008	0.0847348	0.0702038	N		C16orf54	0.05	-0.51	-0.53	N		C12orf76	0.25	-0.01	-0.12	N
	DLL3	0.0102987	-0.106593	-0.160289	N		C16orf58	-0.07	-0.37	-0.14	N		C12orf77	0.09	0.21	0.08	N
	DLL4	-0.00670519	-0.0354241	0.0674883	N		C16orf70	0.26	0.12	0.09	N		C14orf119	-0.36	-0.36	-0.39	N
	DLST	-0.0378508	0.156855	0.00877353	N		C16orf71	0.25	0	-0.07	N		C14orf132	0.03	0.04	0.13	N
	DLX1	-0.0322646	0.0264898	-0.169178	N		C16orf72	-0.58	-0.87	-1.08	N		C14orf177	0.27	0.22	0.34	N
	DLX4	-0.0357121	-0.0649815	-0.0454414	N		C16orf74	0.15	0.15	0.15	N		C14orf178	-0.23	-0.37	-0.04	N
	DLX5	0.0593425	-0.0780116	0.0505357	N		C16orf78	0.25	0.31	0.24	N		C14orf180	0.06	-0.04	0.13	N
	DMAP1	0.0496943	0.111382	-0.0802598	N		C16orf82	0.22	-0.08	-0.27	N		C14orf28	-0.01	0.25	0.17	N
	DMRTA1	0.0623978	-0.0314858	-0.00153085	N		C16orf86	0.01	-0.08	-0.01	N		C14orf39	0.6	0.38	0.4	N
	DMRTC2	-0.0255775	0.0289603	0.132771	N		C16orf87	0.19	0.09	0.19	N		C14orf93	0.09	0.11	0.11	N
	DMTN	0.0691207	0.0619773	0.153571	N		C16orf89	-0.01	-0.46	-0.17	N		C15orf32	0.43	0.28	0.25	N
	DNAH17	-0.0509337	-0.0275711	0.0373429	N		C16orf90	-0.22	-0.21	-0.28	N		C15orf39	0.25	-0.23	0.09	N
	DNAH3	0.0360617	0.0523797	0.169098	N		C16orf91	-0.05	-0.24	-0.36	N		C15orf40	0.3	-0.09	-0.29	N
	DNAJB5	0.0158902	0.0284316	0.0215803	N		C16orf92	0.1	-0.4	-0.4	N		C15orf41	-1.39	-0.92	-1.29	N
	DNAJC13	-0.141203	-0.0754362	-0.0471065	N		C16orf95	0.4	0.05	0.12	N		C15orf48	0.49	0.23	0.09	N
	DNAJC14	0.000895678	0.041478	0.0111175	N		C16orf96	0.1	-0.12	-0.25	N		C15orf54	0.42	0.13	0.34	N
	DNAJC25	0.056039	-0.00339623	0.0922052	N		C16orf97	0.16	-0.02	0.18	N		C15orf56	0.22	-0.22	-0.28	N
	DNAJC30	-0.0444615	-0.0180729	0.0079477	N		C17orf100	0.05	-0.01	-0.07	N		C15orf61	0.33	0.11	0.05	N
	DNAJC5	-0.0882917	-0.0340907	-0.0101317	N		C17orf102	0.05	0	0.19	N		C15orf62	-0.06	-0.11	-0.21	N
	DNAJC5G	-0.0396392	-0.0315229	-0.0232978	N		C17orf107	0.11	-0.21	-0.12	N		C15orf65	0.33	0.12	0.34	N
	DNAJC9	-0.032093	0.0815189	-0.114103	N		C17orf49	0.11	0.14	0.16	N		C16orf46	0.12	0.39	0.35	N
	DNASE1L3	-0.120059	-0.145099	-0.0720817	N		C17orf50	-0.22	0.11	0.12	N		C16orf54	0.01	-0.62	-0.42	N
	DND1	-0.0497429	-0.00213556	-0.0449475	N		C17orf58	-0.41	-0.47	-0.51	N		C16orf58	-0.22	-0.4	-0.29	N
	DNER	0.0259354	0.113043	0.0263327	N		C17orf64	0.06	-0.21	-0.28	N		C16orf70	0.29	0.15	0.09	N
	DNHD1	-0.0354406	-0.115686	-0.114631	N		C17orf67	-0.14	-0.13	-0.05	N		C16orf71	0.23	-0.03	-0.03	N
	DNMT1	0.09724	-0.0682402	-0.0688252	N		C17orf75	-0.47	0.06	-0.12	N		C16orf72	-1.09	-0.95	-1.89	N
	DNMT3A	-0.028852	-0.00892937	-0.00633392	N		C17orf77	-0.17	-0.26	-0.11	N		C16orf74	0.18	0.14	0.22	N
	DNMT3B	-0.15153	-0.0772749	0.00522839	N		C17orf78	0.25	0.29	0.17	N		C16orf78	0.18	0.29	0.22	N
	DOCK6	0.0614579	-0.00799621	0.0619138	N		C17orf80	-0.11	-0.06	-0.05	N		C16orf82	0.15	-0.03	-0.25	N
	DOCK9	-5.31581e-05	-0.0113845	-0.0217317	N		C17orf97	0.29	0.08	0.04	N		C16orf86	-0.04	-0.03	0.19	N
	DOHH	0.187096	0.102986	0.105594	N		C17orf98	-0.37	-0.01	0.03	N		C16orf87	0.17	0.17	0.17	N
	DOK4	0.00094784	0.0121306	0.0454274	N		C17orf99	0.21	-0.08	-0.02	N		C16orf89	-0.2	-0.75	-0.07	N
	DONSON	-0.0836735	0.0555406	-0.10071	N		C18orf21	-0.21	-0.81	-1.05	N		C16orf90	-0.13	-0.36	-0.2	N
	DOT1L	0.127536	-0.0414065	-0.0551914	N		C18orf25	0.1	0.1	0.02	N		C16orf91	-0.16	-0.58	-0.65	N
	DPEP1	0.0784352	0.0472205	0.0097477	N		C18orf32	0.14	0.01	0.01	N		C16orf92	0.19	-0.49	-0.47	N
	DPF1	0.102317	0.0865913	0.0628971	N		C18orf54	0.34	0.29	0.29	N		C16orf95	0.4	0.03	0.13	N
	DPF2	-0.131838	0.0372758	0.0188683	N		C18orf63	0.26	0.35	0.37	N		C16orf96	0.1	-0.21	-0.16	N
	DPF3	0.146671	0.159193	0.114009	N		C19orf12	0.02	0.11	0.15	N		C16orf97	0.28	0.05	0.16	N
	DPH3	0.0119257	0.0270105	0.121214	N		C19orf18	0.15	0.21	0.23	N		C17orf100	-0.02	-0.23	-0.27	N
	DPH5	0.0855942	0.0437374	0.0833326	N		C19orf25	-0.14	0.15	-0.11	N		C17orf102	-0.1	0.1	0.2	N
	DPM2	-0.0207587	0.10506	-0.0566394	N		C19orf33	0.13	-0.16	-0.13	N		C17orf107	0.13	-0.02	-0.08	N
	DPP4	0.0352192	0.0393595	0.0401162	N		C19orf38	-0.16	-0.25	-0.47	N		C17orf49	-0.01	-0.13	-0.08	N
	DPP6	-0.0158699	-0.0492684	-0.10713	N		C19orf44	0.01	-0.07	-0.11	N		C17orf50	0.13	-0.3	-0.05	N
	DPP7	-0.187358	0.241797	0.147852	N		C19orf47	0.02	0.01	-0.07	N		C17orf58	-0.69	-0.65	-0.71	N
	DPP8	0.0424455	0.0529182	-0.0453864	N		C19orf48	0.12	-0.01	-0.19	N		C17orf64	-0.06	-0.22	-0.19	N
	DPP9	0.0160419	-0.0260741	-0.0841322	N		C19orf53	-0.45	-0.82	-1	N		C17orf67	0.16	-0.19	-0.07	N
	DPPA5	-0.149548	-0.19533	-0.0655595	N		C19orf54	0.26	0.06	0.1	N		C17orf75	-0.33	0.07	0.06	N
	DPYD	-0.0765012	0.0586907	0.0401513	N		C19orf57	-0.2	-0.07	-0.08	N		C17orf77	-0.44	-0.37	-0.33	N
	DPYSL2	0.089027	-0.0313986	-0.132378	N		C19orf67	0.08	-0.11	-0.36	N		C17orf78	0.14	0.3	0.36	N
	DPYSL5	0.0762622	0.111861	-0.00888875	N		C19orf71	-0.14	-0.19	-0.24	N		C17orf80	-0.01	0.04	-0.13	N
	DR1	-0.0285316	0.00226572	0.0546309	N		C19orf73	-0.04	-0.09	-0.02	N		C17orf97	0	0.08	-0.04	N
	DRAM2	-0.0574997	0.132683	0.0722628	N		C19orf81	0.13	-0.07	0.17	N		C17orf98	-0.51	0.09	-0.09	N
	DRD1	0.0134451	-0.078734	-0.0421464	N		C19orf84	-0.07	-0.09	-0.1	N		C17orf99	0.19	-0.15	-0.14	N
	DRD2	0.0229903	0.119449	0.00509251	N		C1D	-0.51	-0.59	-0.83	N		C18orf21	-0.78	-1.15	-1.1	N
	DRD3	-0.0447891	0.11004	-0.0267901	N		C1GALT1	0.06	-0.19	-0.05	N		C18orf25	0.24	0.27	0.04	N
	DRD4	-0.0581915	-0.0501307	0.00724724	N		C1GALT1C1	0.27	0.22	0.31	N		C18orf32	0.29	0.11	0.12	N
	DRD5	0.0569411	0.299286	0.0977997	N		C1orf100	-0.16	0.17	0.25	N		C18orf54	0.43	0.32	0.33	N
	DRP2	0.0984654	0.0642751	0.0594521	N		C1orf105	-0.1	0	0.25	N		C18orf63	0.29	0.39	0.24	N
	DSC2	0.0569127	-0.109099	0.0711682	N		C1orf109	-1.71	-1.07	-1.19	N		C19orf12	-0.13	0.06	0.03	N
	DTHD1	0.067312	-0.133807	-0.0706661	N		C1orf112	0.1	0.09	0.25	N		C19orf18	0.14	0.04	0.27	N
	DTWD2	-0.108367	-0.0864852	0.0794094	N		C1orf115	-0.18	0.19	-0.24	N		C19orf25	-0.47	-0.71	0.03	N
	DTX2	0.0310471	-0.0323545	-0.145037	N		C1orf116	-0.12	0.08	0.08	N		C19orf33	0.13	-0.17	-0.07	N
	DTYMK	0.0528517	-0.0207686	-0.0280566	N		C1orf122	-0.07	0.1	-0.03	N		C19orf38	-0.19	-0.29	-0.67	N
	DUOXA2	-0.0973997	-0.185598	0.0569929	N		C1orf127	0.01	0.21	0.25	N		C19orf44	-0.07	-0.24	-0.27	N
	DUPD1	-0.00520086	0.0167991	-0.0084878	N		C1orf131	-0.55	-0.95	-0.89	N		C19orf47	0.17	-0.13	-0.02	N
	DUS2	0.0324284	0.0491568	-0.0198974	N		C1orf141	0.29	0.05	0.22	N		C19orf48	-0.26	0.02	-0.18	N
	DUSP11	0.0181052	-0.030706	-0.124747	N		C1orf146	0.26	0.16	0.09	N		C19orf53	-0.97	-0.79	-1	N
	DUSP13	-0.0103273	0.0647753	-0.0561811	N		C1orf158	0.22	0.14	0.31	N		C19orf54	0.11	0.32	0.26	N
	DUSP2	-0.121925	-0.013188	-0.0905386	N		C1orf159	0.14	0.29	0.17	N		C19orf57	-0.06	-0.03	-0.11	N
	DUSP26	0.0110954	0.0845688	-0.0697896	N		C1orf162	-0.05	-0.08	-0.06	N		C19orf67	0.14	-0.25	-0.19	N
	DUSP4	-0.129533	-0.0261202	0.00147847	N		C1orf167	-0.07	0.11	-0.06	N		C19orf71	-0.32	-0.27	-0.31	N
	DUSP5	-0.0411974	0.0932561	0.00881182	N		C1orf174	-0.08	0.16	0.06	N		C19orf73	-0.04	-0.05	0.15	N
	DUSP6	-0.0745411	-0.0759612	0.070762	N		C1orf185	-0.01	0.02	0.09	N		C19orf81	0.15	0.07	0.26	N
	DUT	-0.0445658	-0.0436695	-0.0189255	N		C1orf189	-0.2	0.03	-0.1	N		C19orf84	-0.38	-0.15	-0.16	N
	DVL2	0.145189	-0.148561	-0.071078	N		C1orf194	-0.23	-0.17	-0.16	N		C1D	-1.08	-0.73	-1.25	N
	DYNC2H1	-0.00683904	-0.0118702	-0.0230602	N		C1orf195	0.2	0.21	0.18	N		C1GALT1	-0.03	-0.21	-0.15	N
	DYRK1A	-0.117044	0.0370377	0.127833	N		C1orf198	-0.23	0.08	-0.32	N		C1GALT1C1	0.17	0.18	0.35	N
	DYRK1B	0.123912	0.00326998	-0.127517	N		C1orf21	-0.15	-0.1	-0.07	N		C1orf100	-0.15	0.13	0.14	N
	DYRK2	-0.0350889	-0.183818	-0.0593404	N		C1orf210	0.04	0.22	0.15	N		C1orf105	-0.55	0.01	0.23	N
	DYRK3	-0.00195213	0.0531717	0.0596974	N		C1orf216	-0.11	-0.06	-0.01	N		C1orf109	-2.31	-1.5	-2.17	N
	DYSF	-0.0538439	0.0670239	-0.0586535	N		C1orf226	-0.45	-0.01	-0.1	N		C1orf112	0.09	-0.06	0.27	N
	DZIP1	0.0999782	-0.124073	-0.137427	N		C1orf229	-0.5	-0.03	-0.06	N		C1orf115	-0.57	0.11	0.08	N
	DZIP3	-0.0244711	-0.0251844	0.0735601	N		C1orf35	-0.63	-0.07	0.05	N		C1orf116	-0.18	0.27	0.08	N
	E2F1	-0.0856521	-0.0455409	0.0338867	N		C1orf43	-0.35	0.03	-0.04	N		C1orf122	0.12	0.01	0.01	N
[truncated: 22,219 more rows]
[truncated: 25 more columns]
