# Supplementary material for: INPP5A phosphatase is a synthetic lethal target in GNAQ and GNA11-mutant melanomas
Source: Nat Cancer. 2024 Jan 17;5(3):481–99. doi: 10.1038/s43018-023-00710-z (PMC10965444; doi:10.1038/s43018-023-00710-z)
Supplement: Supplementary file 14 — Statistical source data. [file 43018_2023_710_MOESM14_ESM.xlsx]

## Sheet: Extended Data Fig. 2
	Extended Data Fig. 2c														Extended Data Fig. 2d
		92.1		MP41		MP46		OMM2.5		Mel285		Mel290			Representative experiments
	FR900359 [nM]	Replicate 1	Replicate 2	Replicate 1	Replicate 2	Replicate 1	Replicate 2	Replicate 1	Replicate 2	Replicate 1	Replicate 2	Replicate 1	Replicate 2		92.1										Mel202										MP41										OMM1
	Basal level	4699.33		3462.83		2659.5		6005		3809		3016.33			Time (hr)	sgNT		sgPLK1		sgINPP5A#1		sgINPP5A#2			Time (hr)	sgNT		sgPLK1		sgINPP5A#1		sgINPP5A#2			Time (hr)	sgNT		sgPLK1		sgINPP5A#1		sgINPP5A#2			Time (hr)	sgNT		sgPLK1
	86.7	1737	1748	2578	2551	1526	1562	7373	7486	16571	16645	11075	10125			Replicate 1	Replicate 2	Replicate 1	Replicate 2	Replicate 1	Replicate 2	Replicate 1	Replicate 2			Replicate 1	Replicate 2	Replicate 1	Replicate 2	Replicate 1	Replicate 2	Replicate 1	Replicate 2			Replicate 1	Replicate 2	Replicate 1	Replicate 2	Replicate 1	Replicate 2	Replicate 1	Replicate 2			Replicate 1	Replicate 2	Replicate 1	Replicate 2
	28.9	1766	1754	2614	2539	1543	1547	7723	7803	16680	16496	10393	10717		0	0.816113		0.429995	0.38342	0.801089	0.682689	0.602191	0.439607		0	2.22946	1.89468	3.18718	2.66347	2.50118	1.43324	1.24145	1.2913		0	0.918942	0.75996	0.597718	0.96217	0.770238	0.747053	0.498849	0.779491		0	1.65244	1.45438	2.05548	1.99477
	9.63	1947	1856	2558	2567	1569	1568	8768	8804	16383	16235	10444	10348		6	2.59385	2.38655	0.387279	0.848875						6	2.51909	2.21015	3.25277	2.99948	2.83867	1.66014	1.37883	1.3284		6	1.03557	1.05687	0.539175	1.09061	0.946344	0.793901	0.632512	0.963434		6	2.50656	2.12281	3.25363	3.27398
	3.21	2592	2474	2735	2733	1660	1727	11346	10617	16319	16188	10470	10609		12	2.80647	2.62531	0.614278	0.854065	1.87969	2.05259	0.78854	0.756238		12	2.93411	2.63264	3.40274	3.12353	3.16915	1.73413	1.55437	1.43053		12	1.15275	1.1974	0.602788	1.14948	1.021	1.04298	0.841073	0.953907		12	3.10485	2.71056	3.92102	3.65026
	1.07	6784	6345	4608	4528	2050	1995	14933	14765	15921	16268	10479	10768		24	3.46968	2.97343	0.645197	0.866494	2.14268	2.36302	0.874006	0.938576		18	3.22397	2.90742	3.57697	3.25404	3.41939	1.89375	1.62553	1.54575		18	1.45414	1.43698	0.750092	1.05288	1.22999	1.06551	0.969068	1.14931		18	3.96776	3.54545	4.46909	4.15392
	0.36	11878	10296	12369	12360	3089	3060	17839	17741	16456	16081	10675	10795		30	3.84962	3.29936	0.661894	0.862499	2.31703	2.408	0.861219	0.932412		24	3.64048	3.24832	3.74988	3.34116	3.66066	2.05753	1.7476	1.62009		24	1.60709	1.57186	0.777101	1.11666	1.17435	1.12064	0.989538	1.14992		24	4.73759	4.26896	4.8346	4.67833
	0.12	16814	15363	16974	17400	5529	5807	19096	18882	16656	15926	10653	11481		36	4.04418	3.48203	0.637258	0.847817	2.29571	2.55441	0.845495	0.952524		30	4.0815	3.57565	3.77692	3.50277	3.9	2.20959	1.75993	1.74098		30	1.66989	1.76307	0.789513	1.27281	1.2631	1.29277	1.08499	1.27378		30	5.69916	5.03606	5.22034	4.95144
	0.04	18164	17150	17271	17635	7091	7931	19200	19246	16124	15929	11968	11527		42	4.38927	3.64126	0.644412	0.848926	2.24101	2.56228	0.762111	0.920564		36	4.62863	4.10692	3.85659	3.70546	4.26884	2.50079	1.85475	1.82662		36	1.90991	1.90821	0.968077	1.32812	1.49061	1.32435	1.0286	1.35488		36	6.65142	5.86825	5.56181	5.37019
	0.01	17712	17787	17410	17308	8317	8583	20120	19242	16982	16430	12463	12435		48	4.87443	4.02381	0.627732	0.894391	2.31398	2.54142	0.756785	0.877028		42	5.2286	4.62121	3.93587	3.80829	4.37095	2.52131	1.91054	1.82752		42	2.1056	2.40391	0.949536	1.28295	1.46377	1.20209	1.14918	1.40528		42	7.47731	6.93646	5.7826	5.77971
	DMSO	19232	17756	17460	17856	8637	8482	20361	19858	17516	16907	11877	12450		54	5.3897	4.16562	0.598998	0.921588	2.15904	2.60684	0.763204	0.92753		48	5.87957	5.09824	3.98412	3.9946	4.7051	2.76662	1.98522	1.92081		48	2.42578	2.54982	1.08653	1.57058	1.5479	1.42711	1.23098	1.58657		48	8.53316	7.81631	6.12875	5.94972
															60	5.81992	4.59712	0.656175	0.903969	2.0544	2.60566	0.768172	0.975282		54	6.62406	5.5968	4.15817	4.09127	3.37448	2.76347	1.46256	2.03087		54	2.7732	3.14342	1.05807	1.62927	1.71742	1.60817	1.30405	1.81787		54	9.3196	8.63423	6.50249	6.20062
	Extended Data Fig. 2e														66	6.17561	4.81121	0.650763	0.861868	2.05368	2.57188	0.748385	0.860331		60	7.48136	6.00012	4.20613	4.2666	4.84749	2.76253	2.05099	2.05722		60	2.79469	3.62619	1.20822	1.72858	1.74011	1.48803	1.28835	1.58869		60	10.3188	9.50776	6.72831	6.30334
															72	6.9816	4.98668	0.654143	0.921537	1.992	2.51424	0.689245	0.860126		66	8.17333	6.79561	4.46403	4.31407	5.00963	2.94152	2.0753	2.09599		66	3.31284	3.82241	1.50251	1.97472	1.69384	1.65283	1.50592	1.85634		66	11.7599	10.6425	6.79102	6.48391
	92.1														84	8.22156	5.73618	0.644787	0.985987	1.93889	2.81825	0.685916	0.907315		72	9.17042	7.39403	4.50661	4.50972	5.17033	2.99322	2.11964	2.21454		72	3.64005	4.62636	1.79582	2.11492	1.7165	1.80859	1.51927	2.04233		72	13.2594	11.9225	6.98244	6.64566
	sgNT			sgINPP5A#1			sgINPP5A#2								90	8.81706	6.39768	0.643678	0.982384	1.84466	2.8961	0.705874	0.855175		78	10.2686	8.52291	4.67377	4.71806	5.38678	3.11764	2.16782	2.3221		78	3.39168	4.78567	1.77871	2.32652	2.00926	1.739	1.65674	2.17789		78	14.777	13.068	7.15129	6.88014
	Replicate1	Replicate2	Replicate3	Replicate1	Replicate2	Replicate3	Replicate1	Replicate2	Replicate3						96	9.4991	6.40787	0.623924	0.994608	1.73106	2.89635	0.637019	0.803001		84	11.7525	9.43875	4.69276	4.80247	5.5135	3.23119	2.18386	2.3809		84	4.81317	5.41258	2.02814	2.6702	2.19474	2.31222	1.79901	2.27174		84	16.2036	14.5728	7.36217	7.06946
	98.9458	100.544	100.51	21.0006	19.3239	19.3375	31.831	28.7547	28.9668						102	10.2936	6.87937	0.589113	1.03261	1.68597	2.9394	0.619264	0.843412		90	13.3162	10.4946	4.94574	4.95595	5.75521	3.33851	2.20724	2.45609		90	4.81923	5.78997	2.03516	2.55654	2.26571	1.89682	1.67429	2.39791		90	17.9003	16.0863	7.68601	7.11069
															114	12.3878	7.84596	0.591401	1.0911	1.57957	2.88264	0.632273	0.83322		96	15.1001	11.8213	5.39021	5.31542	5.8318	3.44868	2.25279	2.60181		96	5.24658	6.49271	2.32994	2.92958	2.38418	1.76964	1.88	2.48487		96	19.8634	17.9754	7.91304	7.29193
	MP41														120	13.3774	8.27393	0.57595	1.15939	1.59535	2.91437	0.601474	0.857924		102	17.2349	13.447	5.52635	5.55345	6.2065	3.60833	2.32231	2.70438		108	7.39811	8.11225	2.55837	3.37387	2.60448	2.13224	2.24142	2.78281		102	21.5864	19.7369	8.203	7.43931
	sgNT			sgINPP5A#1			sgINPP5A#2								126	14.3941	8.6833	0.569172	1.15989	1.53358	3.01403	0.646682	0.897754		108	19.3692	14.8351	5.88346	5.78733	6.32561	3.71114	2.39017	2.92837		114	7.82612	9.69086	2.97271	4.31203	2.66233	1.95352	2.23517	2.70883		108	23.9357	21.7295	8.56416	7.50092
	Replicate1	Replicate2	Replicate3	Replicate1	Replicate2	Replicate3	Replicate1	Replicate2	Replicate3						138	16.9189	10.044	0.512917	1.16718	1.48166	3.1509	0.610147	0.960002		114	21.742	16.8848	6.20385	6.2157	6.65877	3.91646	2.33762	3.09895		120	10.2271	10.697	3.05908	4.51092	2.72849	3.21955	2.70998	3.60152		114	25.7219	24.1087	8.9849	7.55491
	104.001	101.198	94.8016	26.1775	24.7196	24.3406	41.8116	45.0939	35.9282						144	18.3651	10.9732	0.519849	1.22757	1.49981	3.20364	0.615115	0.988957		120	24.4782	18.7697	6.63361	6.73632	6.98449	4.07592	2.4285	3.32168		126	10.6089	12.2487	3.27907	4.04621	3.20449	3.12083	2.89544	3.12357		120	28.2258	26.2867	9.19338	7.70911
															150	19.7133	11.56	0.581345	1.23504	1.48719	3.19013	0.627407	0.984228		126	27.2791	20.7987	6.87246	7.43712	7.2563	4.28334	2.50307	3.64941		132	13.3666	13.7912	3.24514	5.48108	2.72244	2.15998	2.85057	3.3878		126	30.7033	28.7281	9.57151	7.93249
	OMM1														156	20.9638	12.2187	0.58394	1.26412	1.40004	3.41372	0.574943	1.00204		132	29.3558	22.4796	7.1167	7.98406	7.50792	4.38851	2.53363	3.85809		144	15.858	18.7267	5.41915	7.49906	3.58118	2.64095	3.33388	4.76814		132	33.2609	31.4751	10.0957	8.06982
	sgNT			sgINPP5A#1			sgINPP5A#2								162	22.5062	12.9667	0.611154	1.28578	1.29777	3.44607	0.604991	1.02018		138	31.5377	24.2809	7.74674	8.53017	7.82257	4.62805	2.64175	4.11037		150	18.1484	21.2393	4.44607	5.68549	4.13398	2.13041	3.5214	4.67338		138	36.057	34.0123	10.6367	8.3071
	Replicate1	Replicate2	Replicate3	Replicate1	Replicate2	Replicate3	Replicate1	Replicate2	Replicate3						168	24.1147	13.8779	0.598128	1.30545	1.21195	3.41024	0.629354	1.04531		144	33.2288	26.0761	8.20504	9.1103	8.2212	4.74507	2.82131	4.32855		156	20.0307	24.5907	4.85114	7.42329	3.66348	2.74207	3.96481	4.25791		144	38.7159	37.1035	10.8308	8.56298
	98.3756	100.014	101.611	30.3937	30.5144	29.9148	31.799	34.688	35.3945						174	26.0869	15.0097	0.631744	1.29473	1.20617	3.44315	0.667443	1.03905		150	35.6183	27.5253	8.65767	9.62792	8.60299	5.09791	2.90266	4.69599		162	21.0708	30.8294	5.64209	8.37817	4.09588	2.58461	3.89252	5.8877		150	41.943	40.015	11.4516	8.73545
															180	27.4037	15.6816	0.602361	1.33186	1.18263	3.35487	0.610386	1.02969		156	37.1651	28.7138	9.48794	10.378	8.92674	5.43954	3.00622	5.05106		168	24.3183	24.5544	7.11103	9.00681	4.53425	2.7531	4.70554	5.83768		156	44.5544	42.9021	11.8941	8.96576
	Mel202																								162	38.3875	29.5778	9.84348	11.0897	9.35422	5.56891	3.1636	5.3939		174	27.7436	37.0372	7.2857	6.04397	3.92127	3.17501	5.37526	6.64937		162	47.5154	46.2116	12.4663	9.20383
	sgNT			sgINPP5A#1			sgINPP5A#2																		168	39.5108	30.9248	11.2627	12.5396	10.1448	6.14174	2.73762	5.66731		180	28.7242	42.0219	8.58173	8.36738	4.46542	7.72058	3.93323	7.71018		168	50.3317	49.3062	12.9601	9.41326
	Replicate1	Replicate2	Replicate3	Replicate1	Replicate2	Replicate3	Replicate1	Replicate2	Replicate3																174	40.4575	31.7853	11.3377	13.2155	10.2884	6.36369	3.24919	6.03364												174	53.2255	51.6779	13.5974	9.64719
	91.9767	105.502	102.521	31.773	33.0863	42.304	27.6769	34.0444	27.1233																180	40.5088	32.2835	11.8135	14.0145	10.9205	6.44767	3.53661	6.50529												180	56.0125	54.6445	14.2068	9.79164
																																													186	59.6383	58.0757	15.0049	10.0486
	A375
	sgNT			sgINPP5A#1			sgINPP5A#2
	Replicate1	Replicate2	Replicate3	Replicate1	Replicate2	Replicate3	Replicate1	Replicate2	Replicate3						Additional Biological replicates										Additional Biological replicates										Additional Biological replicates										Additional Biological replicates
	100.802	96.7922	102.406	47.9692	54.8236	46.8995	38.0287	37.2112	33.2969						92.1										Mel202										MP41										OMM1
															Time (hr)	sgNT		sgPLK1		sgINPP5A#1		sgINPP5A#2			Time (hr)	sgNT		sgPLK1		sgINPP5A#1		sgINPP5A#2			Time (hr)	sgNT		sgPLK1		sgINPP5A#1		sgINPP5A#2			Time (hr)	sgNT		sgPLK1
	Colo741															Replicate 5	Replicate 6	Replicate 5	Replicate 6	Replicate 5	Replicate 6	Replicate 5	Replicate 6			Replicate 3	Replicate 4	Replicate 3	Replicate 4	Replicate 3	Replicate 4	Replicate 3	Replicate 4			Replicate 3	Replicate 4	Replicate 3	Replicate 4	Replicate 3	Replicate 4	Replicate 3	Replicate 4			Replicate 3	Replicate 4	Replicate 3	Replicate 4
	sgNT			sgINPP5A#1			sgINPP5A#2								12	6.12854	5.26239	1.4265	2.14874	4.39672	5.67026	2.51834	2.62625		0	0.917218	1.24824	1.56936	1.97032	0.961897	1.88256	0.939771	1.45947		0	1.5185	1.2123	1.20264	1.59555	1.15883	1.36627	0.751287	0.998433		0	1.76584	1.99458	4.87665	4.03604
	Replicate1	Replicate2	Replicate3	Replicate1	Replicate2	Replicate3	Replicate1	Replicate2	Replicate3						24	7.40267	6.35605	1.38419	2.21331	5.06226	6.88582	2.86036	2.71604		6	1.42949	1.90875	2.20577	2.5112	1.45219	2.33042	1.34663	1.70757		6	1.79677	1.5084	1.55765	1.45209	1.60604	1.91044	0.847134	1.1629		6	2.37714	2.74824	6.4509	4.9623
	107.447	98.0357	94.5177	30.7364	24.1147	26.9445	40.3833	42.8971	48.311						30	8.02518	6.9171	1.36934	2.15429	5.23511	6.99289	2.87051	2.73758		12	1.6482	2.1854	2.55074	2.70595	1.65491	2.63298	1.48811	1.83307		12	2.11052	1.67871	1.6452	1.53648	1.75856	2.02886	1.05822	1.39773		12	2.9603	3.61075	8.00829	6.09961
															36	8.49089	7.42483	1.35278	2.17434	5.45378	7.19361	2.88164	2.73062		18	1.94488	2.5884	2.63168	3.00639	1.88186	2.9848	1.62893	2.02032		18	2.46447	1.89216	1.63567	1.59579	2.06268	2.21949	1.21724	1.4572		18	3.68263	4.43585	8.93054	6.94833
	Uacc62														42	9.36718	7.62185	1.37106	2.13848	5.4338	7.0873	2.80098	2.7122		24	2.10695	2.77986	2.75324	3.16184	2.07875	3.20818	1.78378	2.2037		24	2.72878	2.03234	1.7762	1.69104	2.26585	2.27462	1.20783	1.68877		24	4.38541	5.47114	10.0011	7.64724
	sgNT			sgINPP5A#1			sgINPP5A#2								48	10.2979	8.58977	1.43112	2.14374	5.29536	7.08617	2.64133	2.70397		30	2.29658	3.06528	2.8302	3.26909	2.25304	3.44358	1.87903	2.30955		30	2.90401	2.40789	2.02487	1.8839	2.27399	2.47403	1.23335	1.83886		30	5.10575	6.12694	10.6244	8.1957
	Replicate1	Replicate2	Replicate3	Replicate1	Replicate2	Replicate3	Replicate1	Replicate2	Replicate3						54	11.1583	9.24682	1.44599	2.0552	5.13619	7.18851	2.61625	2.73864		36	2.62156	3.45681	2.87832	3.42613	2.39371	3.58856	2.01848	2.50369		36	3.69554	2.74037	1.92168	1.94942	2.49544	2.61567	1.45769	1.95787		36	5.71712	6.93515	11.1875	8.57441
	73.8286		89.6799	13.8867	24.9304	16.1621	22.7519	30.4794	24.452						60	12.195	10.0455	1.51207	2.12356	4.92278	7.02912	2.46973			42	2.84175	3.83606	3.16493	3.53164	2.50804	3.83618	2.14099	2.54379		42	3.85817	2.85803	2.27554	2.04305	2.54369	2.72184	1.55373	1.96668		42	6.33533	9.02774	11.6025	8.86123
															66	13.2034	10.9159	1.50274	2.20674	5.00263	6.8651	2.44154	2.52201		48	3.17188	4.23756	3.37657	3.72145	2.59262	4.03691	2.19947	2.64133		48	4.33665	3.51211	2.5415	2.28915	2.49379	2.79331	1.49252	2.21565		48	7.40928	9.15498	11.7903	9.76269
	OMM2.5														72	14.4337	11.859	1.58608	2.26894	4.99078	6.70309	2.44692	2.55808		54	3.47576	4.7085	3.35881	3.88151	2.71138	4.26758	2.36045	2.7474		54	5.5368	3.96368	2.7752	2.34443	2.88472	3.24707	1.54387	2.50258		54	8.14832	9.10998	11.6552	9.70862
	sgNT				sgINPP5A#1				sgINPP5A#2						84	17.338	13.8944	1.66917	2.5036	4.90709	6.40282	2.55127	2.40748		60	3.95535	5.031	3.46666	3.96711	2.89172	4.38734	2.38454	2.9119		60	5.4437	4.32395	2.62875	2.45622	2.87138	3.09502	1.67064	2.56945		60	9.23447	10.3759	13.1257	9.5164
	Replicate1	Replicate2	Replicate3	Replicate4	Replicate1	Replicate2	Replicate3	Replicate4	Replicate1	Replicate2	Replicate3	Replicate4			90	19.1466	15.1401	1.66808	2.41472	4.84751	6.50283	1.42035			66	4.24072	5.37087	3.63008	4.02931	2.97582	4.52524	2.4341	2.95576		66	6.02667	5.04027	3.32014	3.15016	3.39839	3.65888	1.7553	2.98256		66	10.3098	11.7106	13.2875	10.0232
	100	93.6918	93.1168	97.9832	16.0237	19.801	19.9711	18.9633	23.2517	18.6185	23.2077	22.4526			96	20.842	16.3695	1.67672	2.58997	4.8789	6.494	2.45197	2.45039		72	4.86321	6.13739	3.6105	4.13072	3.05212	4.65689	2.63609	3.08467		72	7.29806	5.02819	3.9755	3.60816	3.46191	3.52558	2.13084	3.17113		72	11.5009	12.8316	13.5751	10.2781
															102	23.2057	17.7365	1.78574	2.60493	4.9336	6.32806	2.38198	2.45045		78	5.46523	6.90074	3.75068	4.42308	3.18165	4.88925	2.7641	3.156		78	8.27449	5.43163	3.75133	3.81742	3.22723	4.10332	2.03786	3.09584		78	12.3276	14.3054	13.9288	10.9548
	Mel285														114	27.5898	21.0289	1.96706	2.87644	5.06933	6.32331	2.39944	2.34932		84	6.13997	7.65423	3.86413	4.52531	3.23316	5.04596	2.9086	3.25342		84	9.79134	7.2478	4.20357	4.33484	3.69134	4.08712	1.85632	3.49993		84	13.6677	15.4391	14.1051	11.3707
	sgNT				sgINPP5A#1				sgINPP5A#2						120	29.9616	22.5385	1.98469	2.84144	5.00557	6.27354	2.40284	2.47856		90	6.85777	8.50174	3.97393	4.58619	3.35415	5.18787	2.94213	3.3366		90	11.7616	9.31827	4.76318	4.6978	3.23543	4.19582	2.33317	3.54		120	24.9224	25.9999	17.5523	14.0711
	Replicate1	Replicate2	Replicate3	Replicate4	Replicate1	Replicate2	Replicate3	Replicate4	Replicate1	Replicate2	Replicate3	Replicate4			126	32.6382	24.4848	2.02787	2.96284	5.00625	6.23629	2.43999	2.34757		96	7.48547	9.43199	4.13788	4.87399	3.38727	5.4903	3.02637	3.45708		96	13.0357	11.23	4.56703	5.10143	3.8531	4.4163	2.30054	4.64214		126	26.551	28.4954	18.2687	14.5822
	100	100.337	92.6808	103.707	19.6497	20.025	20.9079	21.2086	22.2198	22.4242	22.9692	22.7114			138	38.8258	28.845	2.2063	3.29057	5.07543	6.36741	2.44245	2.43319		102	8.62928	10.6171	4.1796	5.09685	3.59843	5.6881	3.13896	3.55348		108	17.7152	11.4273	6.86441	5.29625	3.87466	5.67217	2.91893	5.16636		132	29.0064	31.2591	19.0956	15.2295
															144	41.7871	30.742	2.32422	3.33626	5.17624	6.332	2.52957	2.43287		108	9.66305	11.7167	4.48614	5.31086	3.69938	5.91308	3.28403	3.67754		114	20.1567	12.4974	7.59648	6.7266	4.28929	6.25473	3.47832	5.72069		138	31.7861	34.5448	19.4589	17.2664
	Mel290														150	45.0705	33.2458	2.44103	3.49191	5.2873	6.40181	2.56407			114	10.7268	12.9411	4.82522	5.7026	3.88194	6.19451	3.48971	3.90873		120	19.1541	16.7732	7.17997	7.21563	5.22114	7.247	3.61422	5.86851		144	34.7107	37.4051	20.2499	18.7267
	sgNT				sgINPP5A#1				sgINPP5A#2						156	48.4622	35.5974	2.48849	3.69013	5.46064	6.33072	2.53742	2.44888		120	12.2645	14.701	5.7184	6.0253	4.01231	6.54985	3.5754	4.07037		126	21.432	23.2363	8.37836	9.16933	3.7376	7.67549	3.74116	6.29193		150	38.2754	39.804	21.7803	17.4913
	Replicate1	Replicate2	Replicate3	Replicate4	Replicate1	Replicate2	Replicate3	Replicate4	Replicate1	Replicate2	Replicate3	Replicate4			162	51.9887	38.7094	2.4886	3.71492	5.52806	6.33052	2.57256	2.39367		126	13.6403	16.1089	6.26205	6.41513	4.24402	6.77953	3.86755	4.22657		132	24.7986	20.792	9.65185	10.6242	5.92113	8.69677	4.04053	6.12364		156	41.0612	42.5821	22.7537	18.4933
	96.5351	103.939	110.522	89.0035	17.668	16.7597	14.1195	13.5986	20.9562	21.0873	21.4318	19.2421			168	56.0295	41.0624	2.66238	4.00503	5.63355	6.3581	2.55578	2.39439		132	14.5565	17.5652	5.72834	7.16097	4.52621	7.22555	4.05229	4.35407		144	35.2181	25.8696	9.80614	9.19459	5.4763	8.53589	4.64615	9.52512		162	44.4155	46.3518	23.7014	19.2008
															174	59.8096	43.4198	2.67716	3.96251	5.71941		2.58709			138	15.6676	18.7095	6.28498	7.37774	4.74893	7.72251	4.41691	4.70292		150	34.869	22.0658	11.7257	10.3103	6.37511	11.3645	5.3943	8.30785		168	47.8961	50.4416	24.5735	20.2033
	A375														180	63.5011	46.0105	2.76772	4.04181	5.61853	6.04354	2.73326	2.41467		144	16.7607	20.0961	6.70653	7.6632	5.04504	8.17939	4.64412	5.07628		156	39.4325		13.1159	12.2141	6.76911	13.1782	4.63787	10.8342		174	52.4677	55.0657	25.6666	21.6185
	sgNT			sgINPP5A#1			sgINPP5A#2								198	75.2062	54.7048	3.24395	4.52249	5.82002	5.94597	2.82126	2.52132		150	17.7826	21.1936	7.57648	8.08698	5.36141	8.77517	4.9771	5.42093		162	48.1643	17.856	19.3448	11.2279	7.75485	12.7982	7.16346	11.2613		180	56.8771	59.8319	26.0138	21.1141
	Replicate1	Replicate2	Replicate3	Replicate1	Replicate2	Replicate3	Replicate1	Replicate2	Replicate3						204	79.0882	57.6943	3.23339	4.6321	5.80806	6.0511	2.86807	1.89736		156	18.8866	22.0706	7.9869	8.9061	5.89258	9.32388	5.37704	5.8429		168	53.4478	22.3185	20.5242	12.8666	9.44153	12.563	6.70765	12.7971		186	61.0075	64.9524	26.9841	24.2411
	100	106.438	91.9799	36.7658	30.8199	30.4924	30.1765	31.8668	35.9272						210	83.3451	61.0913	3.32916	4.75745	5.95847	6.05083	2.89435			162	19.849	22.9436	8.86316	9.6166	6.25391	9.94694	5.80051	5.97706		174			20.7375	16.3299	9.7683	12.8291	6.50572	16.1192		192	64.8895	69.054	28.185	25.1443
															216	85.9587	63.8159	3.43466	4.68434	5.89185	5.94778	2.94352	2.41726		168	20.8627	24.0318	10.0111	10.648	6.58683	10.5143	6.3185	6.53187		180		31.3566	26.0341	12.2148	11.2216	12.4446	8.86172	19.3849		198	69.037	73.374	30.0346	27.8277
	K029ax														222	88.8541	67.0511	3.59406	4.79356	6.06263	5.86798	3.06427	2.38092		174	21.7	24.4901	11.1583	11.3073	6.95386	10.9802	6.76582	7.01885												204	72.2064	76.2156	31.3477	28.7374
	sgNT			sgINPP5A#1			sgINPP5A#2								234	93.4149	72.6435	3.64166	5.35525	6.40534	5.67053	3.1473	2.26539		180	22.9115	25.6834	12.0114	12.0628	7.53317	11.7587	7.00538	7.50842		Additional Biological replicates										210	75.0293	78.3658	32.8386	31.1691
	Replicate1	Replicate2	Replicate3	Replicate1	Replicate2	Replicate3	Replicate1	Replicate2	Replicate3																186	23.8237	26.9547	12.9698	12.9919	8.11542	12.4489	7.97737	8.06938		MP41
	98.8519	103.248	97.9002	16.8388	16.5965	12.8099	31.3883	30.9282	31.8343						Additional Biological replicates										192	24.7767	27.6178	14.7009	14.0285	8.59831	13.3291	8.99267	8.54376		Time (hr)	sgNT		sgPLK1		sgINPP5A#1		sgINPP5A#2			Additional Biological replicates
															92.1										198	25.6004	28.2782	14.8129	14.6176	9.25235	13.8263	9.13844	9.118			Replicate 5	Replicate 6	Replicate 5	Replicate 6	Replicate 5	Replicate 6	Replicate 5	Replicate 6		OMM1
	MeWo														Time (hr)	sgNT	sgPLK1	sgINPP5A#1	sgINPP5A#2																0	0.659009	0.4134	0.405769	0.674118	0.514727	0.4323	0.257389	0.346372		Time (hr)	sgNT		sgPLK1
	sgNT			sgINPP5A#1			sgINPP5A#2									Replicate 3	Replicate 4	Replicate 3	Replicate 4						Additional Biological replicates										6	0.817683	0.540951	0.467709	0.766567	0.54918	0.533814	0.402917	0.415381			Replicate 5	Replicate 6	Replicate 5	Replicate 6
	Replicate1	Replicate2	Replicate3	Replicate1	Replicate2	Replicate3	Replicate1	Replicate2	Replicate3						0	1.84417	1.25964	0.652568	0.918579						Mel202										12	0.984262	0.580457	0.421902	0.861099	0.731158	0.667631	0.439607	0.508342		0	0.129685	0.545663	0.792774	0.803462
	95.3252	112.52	92.1549	32.6589	37.1897	30.8434	31.6967	30.459	38.1274						6	2.47537	1.57103	1.03765	1.40607						Time (hr)	sgNT		sgPLK1		sgINPP5A#1		sgINPP5A#2			18	1.13558	0.618632	0.363428	0.790025	0.818895	0.531288	0.465404	0.55886		6	0.22869	0.64547	0.964526	1.03985
															12	2.90731	1.66699	1.25879	1.7022							Replicate 5	Replicate 6	Replicate 5	Replicate 6	Replicate 5	Replicate 6	Replicate 5	Replicate 6		24	1.3677	0.72462	0.493471	0.791869	0.831785	0.693172	0.505354	0.561011		12	0.264116	0.862021	1.15187	1.24018
															18	3.24215	1.90927	1.3556	1.82772						0	2.05153	1.7677	2.92762	2.34134	2.44689	1.97966	5.21063	4.12003		30	1.37395	0.849917	0.56458	1.02406	0.722725	0.748897	0.436909	0.627202		18	0.304783	1.15437	1.39047	1.48204
															24	3.71772	1.95104	1.48372	1.93289						6	2.65178	2.31194	3.74667	2.81013	2.97136	2.43973	6.52653	5.29725		36	1.53715	0.919556	0.631095	1.12421	0.855004	0.866494	0.527173	0.785279		24	0.342429	1.29328	1.58603	1.58271
															30	4.29173	2.07101	1.49632	2.08678						12	2.99062	2.69118	4.22093	3.04151	3.31439	2.75882	7.27438	6.25604		42	1.94138	1.09744	0.547524	1.10497	0.878019	0.819032	0.593484	0.843907		30	0.398171	1.45486	1.65635	1.71603
															36	4.76922	2.36833	1.58443	1.98986						18	3.3186	2.94159	4.17019	3.22617	3.52046	3.02748	7.90742	6.70859		48	2.04245	1.23388	0.706437	1.20119	1.04673	0.949588	0.632171	0.849319		36	0.463987	1.64901	1.71223	1.80495
															42	5.66808	2.62508	1.54679	2.05564						24	3.53936	3.17233	4.37309	3.34683	3.66394	3.15829	8.28564	7.09182		54	2.36017	1.44398	0.695254	1.38129	0.967855	0.990886	0.622576	0.886487		42	0.50672	1.7256	1.79254	1.92222
															48	6.522	2.96004	1.60771	2.09955						30	3.84767	3.41638	4.38507	3.49618	3.67862	3.30375	8.32748	7.37873		60	2.63851	1.58005	0.558314	1.5358	1.12049	1.03642	0.640895	1.01216		48	0.546124	1.86471	2.01437	2.02321
															54	7.5531	3.06154	1.60279							36	4.4346	3.58212	4.25448	3.41469	3.76352	3.27997	9.00444	7.67471		66	2.94717	2.083	0.61462	1.53272	1.00782	1.06177	0.708725	1.0952		54	0.649226	1.99584	1.80427	2.01191
															60	8.9256	3.52144	1.67818	2.10978						42	4.7442	3.6188	4.33204	3.37778	3.99696	3.3017	9.07998	7.67691		72	3.46495	2.09999	0.678506	1.83889	1.19538	1.02423	0.816557	0.985867		60	0.708076	2.21202	1.84883	2.1951
															66	10.2022	3.70698	1.64642	2.05807						48	5.26802	3.8965	4.35887	3.35152	4.14691	3.51175	9.17137	7.85158		78	3.57029	2.68618	0.778245	2.09225	1.12909	1.0111	0.869858	1.10939		66	0.825571	2.45858	1.65078	2.19134
															72	11.6012	4.15728	1.66564	2.13346						54	5.6476	4.18225	4.46439	3.59416	4.19731	3.5769	9.41428	8.03694		84	4.28052	2.95811	0.780533	2.08223	1.40965	1.11475	0.973933	1.33473		72	0.915101	2.70013	1.81586	2.20959
															78	13.4388	4.62121	1.58578	2.07926						60	6.0904	4.60403	4.47271	3.65928	4.22373	3.66846	9.74077	8.37411		90	4.82256	3.6097	1.01472	3.02579	1.556	1.0629	0.973882	1.50625		78	0.976682	2.92692	1.84977	2.20189
															84	15.2694	5.13085	1.56538	2.10498						66	6.54978	4.87576	4.438	3.45915	4.32353	3.7374	9.90047	8.37133		96	4.91213	3.65234	1.10599	3.1178	1.52151	1.10744	0.996947	1.66634		84	1.04311	3.09987	1.73842	2.06657
															90	16.9177	5.59269	1.5456	2.19744						72	7.31513	5.16755	4.55563	3.4388	4.39067	3.74556	10.05	8.46907		108	7.77055	4.83987	1.46467	3.63853	1.30866	1.41636	1.42739	1.72631		120	1.73664	4.989	2.21427	2.50683
															96	18.9575	6.29623	1.50022	2.26378						78	7.98009	5.57487	4.60879	3.58248	4.5571	3.83308	10.2507	8.58077		114	7.15648	5.09019	1.77874	4.42523	2.02123	1.34096	1.34259	1.72869		126	1.87811	5.51925	2.26549	2.48303
															102	21.2336	6.99666	1.49208	2.29029						84	8.64256	5.95047	4.50117	3.62622	4.69062	3.91496	10.5205	8.91849		120	9.38913	5.95234	1.99121	4.52439	1.54966	1.32297	1.48589	2.3577		132	1.95302	6.32809	2.25637	2.4013
															108	24.0273	7.8398	1.43082	2.23717						120	15.5867	9.6349	4.40643	3.70423	5.0734	4.03776	11.6775	10.2409		126	8.56911	6.20201	2.2014	4.74982	1.86238	1.60797	1.5143	2.44257		138	1.59239	7.08838	2.53572	2.36374
															114	26.4213	8.43969	1.3556	2.18969						126	17.191	10.8944	4.51058	3.79502	5.17665	4.14034	11.7801	10.3171		132	9.28612	6.73362	2.47046	5.47819	1.88395	1.59929	1.49438	2.53351		144	2.01752	8.16585	2.67636	2.34979
															120	29.3633	9.12922	1.22737	2.26751						132	18.7579	12.0729	4.79934	3.9478	5.2746	4.35117	12.2017	10.7069		144	11.9319	10.516	2.21857	4.97861	2.93085	2.20124	2.07625	2.96465		150	2.64821	9.21834	2.61437	2.46449
															126	32.1053	9.93211	1.14187	2.24005						138	21.0677	14.2954	5.06412	4.74072	6.12417	4.63198	12.9564	10.9916		150	16.304	12.2686	3.25052	7.43663	3.11083	2.24111	1.80809	3.69171		156	2.75848	10.4118	2.53584	2.47694
															132	35.7155	11.043	1.10327	2.38619						144	22.2675	14.4038	4.79135	4.27644	5.25158	4.384	12.8445	11.4389		156	17.8598	11.0858	4.06868	8.17279	2.71518	2.49462	2.03926	4.07041		162	2.94784	11.4874	2.53027	2.45315
															138	38.9192	12.1501	1.12599	2.46209						150	24.3448	15.657	5.40565	4.20035	5.23578	4.52546	13.0113	11.5165		162	21.5295	12.1769	4.5914	6.0617	3.67584	2.31995	1.79551	4.52263		168	3.42236	12.8576	2.66829	2.54876
															144	42.5495	13.184	1.07298	2.53539						156	25.7233	16.8353	5.20214	5.30108	5.6462	4.78541	13.5326	12.2226		168	25.0127	13.2952	4.18891	7.75237	2.41969	2.5751	2.59422	4.2964		174	4.65212	14.4458	2.82394	2.63918
															150	45.8026	14.5362	1.04376	2.72799						162	27.1956	18.0036	4.87829	5.98846	5.7399	4.81244	13.8634	12.5514		174	27.3689	17.1883	5.38395	7.27254	3.05464	2.84574	0.971355	5.03179		180	6.04608	16.1291	2.85556	2.73079
															156	49.6882	15.7605	0.977128	2.6964						168	28.5115	18.8586	5.24071	6.84413	5.79547	4.86009	14.2853	12.8254		180	29.6124	21.2226	6.10565	9.431	2.57316	2.07735	1.09008	5.29638		186	8.19884	18.0033	2.94022	2.62799
															162	53.747	17.2536	0.996173	2.794						174	29.9427	19.2505	5.43191	6.31931	5.8718	4.8894	14.7485	13.3213												192	10.8598	19.8824	3.13528	2.65531
															168	57.7022	19.0831	0.93542	2.88713						180	31.2987	20.5813	6.35409	6.91491	6.11623	5.07044	15.361	13.6941												198	13.9417	21.8458	3.15408	2.93974
															174	61.8201	20.8164	1.04664	2.98547						186	31.6979	21.0452	5.76025	7.95811	6.34866	5.36275	15.711	14.538												204	17.3496	23.8963	3.28325	3.02968
															180	65.4504	22.8181	1.16029	3.11946						192	32.0587	21.6631	5.98109	8.84291	6.51499	5.67671	15.9615	15.2345												210	20.8814	26.5759	3.30553	3.18965
																									198	32.6024	22.1306	6.01156	9.24146	6.82236	5.77883	16.3694	15.6333												216	24.4896	23.0478	3.40525	3.24574
																									204	33.0681	22.4531	6.27706	9.64658	7.21174	5.97351	17.0135	16.4514												222	28.8663	32.217	3.47371	3.38843
																									210	33.1044	22.7578	6.26789	9.70287	7.53713	6.3419	17.207	17.0548												228	32.8052	35.4275	3.58245	3.40387
																																													234	36.4297	38.7869	3.71565	3.1208
																																													240	39.8797	42.1989	3.80637	3.44942
																																													246	42.166	44.6309	3.70544	3.43752
																																													252	44.5333	46.848	3.8756	3.45746
																																													258	45.7839	50.1054	4.08741	3.39236
																																													264	46.528	51.9668	4.34891	3.38563
																																													270	46.9674	53.441	4.4158	3.42294
																																													276	47.0617	54.5989	4.53272	3.29617
[truncated: 83 more columns]
