# Supplementary material for: INPP5A phosphatase is a synthetic lethal target in GNAQ and GNA11-mutant melanomas
Source: Nat Cancer. 2024 Jan 17;5(3):481–99. doi: 10.1038/s43018-023-00710-z (PMC10965444; doi:10.1038/s43018-023-00710-z)
Supplement: Supplementary file 16 — Statistical source data. [file 43018_2023_710_MOESM16_ESM.xlsx]

## Sheet: Extended Data Fig. 3
	Extended Data Fig. 3a																						Extended Data Fig. 3j
		92.1 cells																					Dependency score (DepMap)
			No Dox			Dox																	INPP5A			WRN			SHOC2
	INPP5A knockdown level	shCtl	100	101.639	86.5124	142.081	136.679	105.269															Other cell lines	Uveal melanomaQNAQ/11-mutant cell lines		MSS cell lines	MSI cell lines		Other cell lines	NRAS mutant cell lines
		shINPP5A#1	100	85.6182	118.833	18.4424	15.6333	14.9965															-0.0853317	-0.671813		-0.692033	-2.62308		-0.265758	-0.697122
		shINPP5A#2	100	87.3288	89.4433	28.3996	27.182	23.062															-0.11886	-0.385412		-0.668058	-2.22578		-0.0865878	-0.400099
																							0.25217	-0.5		-0.556139	-2.056		-0.543252	-0.660178
	Extended Data Fig. 3b																						0.10124	-0.203177		-0.515088	-1.82603		0.0236159	-0.769623
																							-0.0116566	-1.24047		-0.508546	-1.80146		-0.361811	-0.677699
		Mel202 cells																					-0.0468045	-1.51		-0.49255	-1.77537		-0.274745	-0.154151
			No Dox			Dox																	-0.0861553	-0.56		-0.491708	-1.57017		-0.119535	-1.00339
	INPP5A knockdown level	shCtl	100.9	78.2	91.6	100.9	85.9	78.5															-0.0449062			-0.491493	-1.50587		-0.0667114	-0.673885
		shINPP5A#1	103.3	82.7	95	27.2	21.1	20															0.0144029			-0.469068	-1.49243		-0.103317	-0.545311
		shINPP5A#2	111.9	82.1	109.3	26.8	27.4	16.3															0.190894			-0.453641	-1.47746		-0.423345	-0.479802
																							-0.0103378			-0.426754	-1.34436		-0.237228	-0.826724
	Extended Data Fig. 3g																						0.0191547			-0.423555	-1.27407		-0.582002	-0.0731886
																							-0.00949727			-0.423188	-1.18491		-0.00165646	-0.483162
			INPP5A (WT)		Empty vector expression		INPP5A (D384G)																0.024304			-0.417804	-1.09615		-0.185418	-0.468241
			Biological replicate#1	Biological replicate#2	Biological replicate#1	Biological replicate#2	Biological replicate#1	Biological replicate#2															-0.0666679			-0.411439	-1.04714		-0.340036	-0.907779
	% of WT INPP5A activity	shINPP5A#1	97.5392	102.461	46.8815	51.2034	38.9999	36.4875															0.145537			-0.406691	-0.9932		-0.241862	-0.396161
		shINPP5A#2	101.93	98.0703	47.1774	34.411	46.2846	45.8957															-0.143234			-0.389095	-0.91013		-1.20505	-0.851023
																							-0.0324037			-0.384903	-0.83078		-0.0390382	-0.587235
	Extended Data Fig. 3i																						0.00707384			-0.382044	-0.81016		0.0166176	-0.670756
																							-0.0646108			-0.36953	-0.77049		-0.46902	-0.0939122
			HEK293AGNAQ-WT						HEK293AGNAQ-Q209P						HEK293AGNAQ-R183Q								-0.0303686			-0.364663	-0.76544		-0.314377	-0.398372
			sgNT		sgINPP5A#1		sgINPP5A#2		sgNT		sgINPP5A#1		sgINPP5A#2		sgNT		sgINPP5A#1		sgINPP5A#2				-0.22236			-0.356723	-0.74437		0.0279984	-0.0358882
		Days	Biological replicate #1	Biological replicate #2	Biological replicate #1	Biological replicate #2	Biological replicate #1	Biological replicate #2	Biological replicate #1	Biological replicate #2	Biological replicate #1	Biological replicate #2	Biological replicate #1	Biological replicate #2	Biological replicate #1	Biological replicate #2	Biological replicate #1	Biological replicate #2	Biological replicate #1	Biological replicate #2			-0.254857			-0.355546	-0.73879		-0.852535	-0.800235
	% cells express sgRNA	6	100	100	100	100	100	100	100	100	100	100	100	100	100	100	100	100	100	100			-0.00074487			-0.353888	-0.6974		0.0464146	-0.739941
		10	100.46	102.51		78.23	89.73	87.68	101.69	119		76.2	64.86	75.74	102.43	106.75		70.83	83.19	79.76			-0.164836			-0.352529	-0.67774		-0.228328	-0.172029
		13	99.09	101.38		93.24	79.04	83.07	98.58	119.19		63.87	51.05	62.98	100.75	106.22		66.33	62.12	71.29			-0.109764			-0.347112	-0.67451		-0.02419	-1.02978
		17	100.04	102.07		89.46	79.46	76.59	99.77	119.18		39.9	36.96	51.85	102.07	104.91		50	51.18	60.98			-0.194353			-0.345146	-0.61879		-0.14137	-0.596018
		20	92.34	100.26		78.53	74.44	75.62	99.58	118.08		34.08	28.87	40.14	100.6	105.91		40.82	39.68	49.17			-0.0168895			-0.336916	-0.60402		-0.151303	-1.10915
																							-0.221145			-0.33188	-0.52089		-0.966595	-0.577235
																							0.0424806			-0.323831	-0.47952		-0.326741	-0.6935
																							-0.0969301			-0.320391	-0.41504		-0.017704	-1.0699
																							-0.066889			-0.319661	-0.39522		-0.161972	-0.852429
																							-0.137613			-0.319337	-0.34791		-0.542099	-0.877125
																							-0.0750589			-0.319031	-0.34165		-0.225137	-1.49105
																							-0.0331007			-0.318409	-0.23684		-0.397493	-1.0797
																							0.0193244			-0.304129	-0.20922		-0.007098	-0.858904
																							-0.0023697			-0.304004	-0.20724		-0.0454201	-1.03146
																							0.0253896			-0.302165	-0.19973		-0.388205	-0.308528
																							-0.222219			-0.291032	-0.19838		-0.0820518	-0.65687
																							-0.312685			-0.290073	-0.14577		-0.232102	-0.184235
																							-0.100157			-0.286154	-0.08611		-0.626931	0.00998362
																							-0.323238			-0.280406	-0.06905		-0.314303	-0.254492
																							-0.182613			-0.278645	-0.0124		-0.550255	-0.409063
																							-0.165177			-0.269563	0.020318		-0.166134	-0.31137
																							-0.0646846			-0.268109	0.033271		-0.216344	-0.470335
																							-0.0774643			-0.265457	0.045767		-0.235935	-0.125335
																							-0.191056			-0.263379	0.057511		-0.100929	-0.235768
																							-0.0626493			-0.262519	0.069459		-0.203294	-0.292059
																							-0.0831564			-0.261877	0.102046		-0.388922	-0.197669
																							-0.0245387			-0.261397	0.128328		-0.0770467	-1.20588
																							-0.0346005			-0.259318	0.188472		-0.114815	-0.463897
																							-0.113612			-0.258723			-0.451208	-0.0531533
																							-0.196809			-0.257041			-0.139098	-0.560866
																							-0.0575114			-0.255636			-0.248637	-0.154044
																							0.0323526			-0.255053			0.229362	-0.332273
																							-0.0863262			-0.250944			0.0231151	-0.128013
																							-0.0806706			-0.250676			-0.0983395	-0.418458
																							-0.164808			-0.248483			0.0514323	-0.0510953
																							-0.0347431			-0.247492			0.00739833	-0.247715
																							-0.150462			-0.247273			-0.0404319	-0.575308
																							-0.231452			-0.247052			-0.312922	-0.0428657
																							-0.330133			-0.246535			-0.15207	-0.48394
																							-0.180691			-0.245106			-0.134462	-0.685009
																							-0.301506			-0.245021			-0.649984
																							-0.162535			-0.244267			-0.00205194
																							-0.231714			-0.243146			-0.166882
																							-0.312508			-0.241807			-0.381727
																							-0.308802			-0.241384			-0.345169
																							-0.372929			-0.238388			0.0275931
																							-0.369386			-0.234707			0.00526852
																							-0.312196			-0.231678			-0.199246
																							-0.0835953			-0.227601			-0.60252
																							-0.148927			-0.225454			-0.0857307
																							-0.366057			-0.225382			-0.168756
																							-0.00296579			-0.223497			-0.0922788
																							0.00250144			-0.2218			-0.197466
																							-0.50144			-0.219095			-0.144072
																							0.0425862			-0.218776			0.0528302
																							-0.199047			-0.217553			0.0447134
																							-0.0339778			-0.214895			-0.244638
																							-0.351335			-0.21268			-0.21929
																							-0.0771605			-0.210963			-0.196887
																							-0.0981296			-0.210512			-0.371451
																							-0.137187			-0.210376			-0.0755082
																							-0.0608139			-0.210085			-0.402347
																							-0.0584824			-0.208758			-0.242557
																							-0.261606			-0.208137			-0.208858
																							-0.884177			-0.207016			-0.723913
																							-0.230166			-0.206909			-0.224626
																							-0.0235154			-0.20579			-0.173786
																							-0.260405			-0.205265			-0.522675
																							-0.132625			-0.204591			-0.104315
																							0.0082575			-0.199823			-0.016723
																							0.0099998			-0.19697			-0.211504
																							-0.23861			-0.19684			-0.547895
																							-0.0694477			-0.195305			-0.239457
																							-0.40787			-0.191307			-0.360535
																							-0.0805626			-0.187857			0.0303393
																							-0.126702			-0.187711			-0.331934
																							-0.121209			-0.18708			-0.440538
																							0.0123059			-0.186547			-0.463543
																							0.105868			-0.183169			-0.436204
																							-0.0571871			-0.18295			-0.832429
																							-0.196745			-0.182281			-0.472989
																							-0.108545			-0.18099			-0.954013
																							-0.130818			-0.180778			-0.365507
																							-0.0580412			-0.179162			-0.574611
																							-0.00821232			-0.177701			-0.0681455
																							-0.0974172			-0.177572			-0.137677
																							-0.148651			-0.175114			-0.233165
																							-0.123346			-0.174864			-0.683479
																							-0.243945			-0.174848			-0.243118
																							-0.241115			-0.174192			-0.51394
																							0.121263			-0.172546			-0.359235
																							-0.0757363			-0.172215			-0.152101
																							-0.0227394			-0.17167			-0.38469
																							0.0796633			-0.171389			-0.622357
																							-0.566204			-0.169206			-0.132786
																							-0.0427983			-0.168942			-0.524185
																							-0.246604			-0.167826			-0.534711
																							-0.239687			-0.166781			-0.708296
																							-0.0949578			-0.166025			-0.395318
																							-0.266097			-0.164678			-0.513879
																							0.0135753			-0.16433			-0.374329
																							-0.116292			-0.164101			-0.215671
																							-0.148713			-0.162312			-0.385347
																							-0.0231311			-0.159125			-0.13039
																							-0.014649			-0.158514			-0.729688
																							-0.164833			-0.152911			-0.317514
																							-0.220548			-0.152358			-0.52693
																							-0.217789			-0.152284			0.0206559
																							0.020135			-0.15144			-0.251535
																							-0.250406			-0.15047			-0.0366242
																							-0.0463174			-0.149893			0.131768
																							-0.159113			-0.149299			-0.0344859
																							0.099893			-0.14695			-0.509989
																							-0.116774			-0.146926			-0.482376
																							-0.0135095			-0.145345			-0.55448
																							0.0926872			-0.144053			-0.363019
																							-0.0764621			-0.142723			-0.244871
																							0.00406303			-0.141904			-0.280418
																							-0.357818			-0.141573			-0.31285
																							-0.0686989			-0.141271			-0.2627
																							-0.0786924			-0.139329			-0.432767
																							-0.111031			-0.139292			0.00580245
																							-0.0399041			-0.13795			0.157861
																							-0.0403055			-0.136273			-0.0267629
																							-0.0377471			-0.135102			0.0341259
																							0.0667231			-0.134245			0.0209679
																							0.188128			-0.132925			0.0481767
																							-0.147837			-0.132432			-0.364651
																							-0.083697			-0.132038			-0.310172
																							-0.0688409			-0.129745			-0.0801494
																							-0.199331			-0.128464			-0.436938
																							-0.178539			-0.126385			-0.448396
																							-0.12654			-0.124827			-0.139563
																							-0.0556889			-0.123757			-0.0233677
																							-0.0430665			-0.123319			-4.45319e-05
																							0.164082			-0.12242			-0.16869
																							0.033558			-0.120095			-0.0780213
																							-0.151561			-0.12003			-0.311723
																							0.0389829			-0.119865			0.13114
																							-0.0937538			-0.119022			-0.182827
																							-0.086988			-0.118645			-0.197267
																							-0.0904407			-0.118601			-0.258245
																							-0.0241345			-0.117715			-0.302375
																							-0.0648681			-0.117456			0.0441749
																							0.0530227			-0.116815			-0.211808
																							-0.161264			-0.116629			-0.016882
																							-0.375783			-0.116322			-0.393559
																							-0.213825			-0.114192			-0.217672
																							-0.000822786			-0.113807			-0.185188
																							-0.136662			-0.113555			-0.155466
																							-0.168236			-0.113193			-0.135136
																							-0.122641			-0.110016			-0.238935
																							0.0415964			-0.110007			-0.0480553
																							-0.0910569			-0.10991			-0.230286
																							-0.00239154			-0.108169			0.224993
																							-0.101188			-0.108043			0.277771
																							0.033215			-0.107597			-0.18605
																							0.0322003			-0.107564			-0.641
																							-0.103425			-0.107132			-0.0811988
																							-0.133478			-0.106137			-0.405439
																							-0.211507			-0.105802			-0.186669
																							0.13354			-0.104272			-0.0614565
																							0.0652795			-0.104			0.00695013
																							-0.196976			-0.103155			-0.20406
																							0.0262923			-0.102705			-0.0131869
																							-0.0949872			-0.100268			-0.306813
																							-0.378751			-0.0996626			-0.0346671
																							-0.159544			-0.0991272			-0.366415
																							-0.130415			-0.0982386			-0.16778
																							-0.329709			-0.0976137			-0.148414
																							-0.0544147			-0.0964224			-0.2065
																							-0.0533457			-0.0961991			-0.212795
																							-0.563244			-0.095698			-0.199996
																							0.0703471			-0.0945861			-0.157164
																							0.0517428			-0.0942097			-0.562207
																							-0.0420922			-0.0936136			-0.163635
																							-0.000130723			-0.0925208			-0.395908
																							-0.264392			-0.0909884			0.13743
																							0.0592638			-0.0891251			-0.341891
																							-0.0377803			-0.0884193			-0.147235
																							-0.00908711			-0.0876004			-0.237713
																							-0.234641			-0.086916			-0.353317
																							-0.266223			-0.0856215			-0.188669
																							-0.302609			-0.0854175			-0.198165
																							0.0456023			-0.0852952			0.0331684
																							-0.0209284			-0.0850617			-0.204901
																							0.0935715			-0.0838359			0.0244217
																							-0.0641952			-0.0831851			-0.231729
																							0.0581612			-0.0818582			-0.468598
																							0.00474272			-0.0779555			-0.652658
																							-0.175556			-0.0779446			-0.266214
																							0.0489129			-0.0778934			-0.285184
																							-0.029907			-0.0767956			-0.0782197
																							-0.130949			-0.0767642			-1.29998
																							0.107225			-0.0755686			-0.510525
																							-0.155461			-0.075078			-0.0421304
																							-0.0695413			-0.0748468			-0.14367
																							0.01125			-0.0720767			-0.777936
																							-0.128511			-0.0709924			-0.0756401
																							0.0715953			-0.0700821			-0.276491
																							-0.0832599			-0.0699907			-0.171125
																							-0.105449			-0.0694896			-0.0710183
																							-0.311214			-0.0691459			0.0257979
																							-0.199349			-0.0689393			-0.237501
																							-0.0274927			-0.0684664			-0.221394
																							-0.017776			-0.0683136			0.164811
																							-0.101497			-0.0667531			-0.296294
																							-0.0719054			-0.0665623			-0.0042087
																							-0.0790402			-0.0648673			-0.113518
																							-0.100881			-0.063544			-0.196074
																							-0.134217			-0.0631521			-0.102711
																							-0.00319311			-0.0614574			-0.0641607
																							-0.0134841			-0.0606888			-0.233795
																							0.253486			-0.0599591			-0.445846
																							0.0756355			-0.0595977			-0.615391
																							-0.238288			-0.0594741			-0.624658
																							0.0323734			-0.0586837			-0.128975
																							0.0394198			-0.0575408			-0.0866903
																							-0.0293232			-0.0575257			-0.149923
																							-0.0307082			-0.057373			-0.164076
																							-0.0772096			-0.0567788			-0.291301
																							-0.0497663			-0.0566841			-0.173827
																							-0.258348			-0.056284			0.0256436
																							-0.266469			-0.0561229			-0.422586
																							-0.302758			-0.0550806			-0.135624
																							0.023769			-0.053357			-0.190359
																							-0.0943676			-0.0524527			-0.156879
																							-0.0224084			-0.0520847			-0.0580332
																							0.0475419			-0.0516382			-0.087323
																							-0.383233			-0.051184			-0.109387
																							-0.127399			-0.0498119			-0.215617
																							-0.0297222			-0.0491367			-0.0201773
																							-0.179139			-0.048712			-0.177875
																							-0.191933			-0.0482914			-0.296926
																							-0.016986			-0.0482882			-0.095743
																							-0.0270275			-0.0478576			-0.0779814
																							0.0539514			-0.0475945			0.0530345
																							-0.0811831			-0.0464416			-0.396381
																							-0.223006			-0.0463957			0.214513
																							0.0118687			-0.0462267			-0.336326
																							0.0636443			-0.0459054			0.0220861
																							-0.157398			-0.0456743			-0.0941763
																							0.0352067			-0.0450256			-0.0464834
																							0.0564175			-0.0446633			-0.0409096
																							-0.0609873			-0.0439614			-0.156884
																							0.0286629			-0.0437919			-0.270247
																							-0.424682			-0.042741			-0.238876
																							-0.0755694			-0.042263			-0.0957571
																							0.054534			-0.0420562			-0.177191
																							-0.0104429			-0.0419019			-0.111934
																							-0.0904478			-0.0417443			-0.209366
																							0.00021905			-0.0416149			-0.451032
																							-0.135205			-0.0411434			-0.867889
																							0.161621			-0.0408366			-0.691831
																							-0.147906			-0.0407832			-1.15897
																							-0.0454412			-0.0404827			-0.471243
																							-0.0289837			-0.0397648			-0.446072
																							-0.0864999			-0.0394351			-0.227191
																							0.00953814			-0.0393657			-0.176778
																							-0.0731104			-0.0388432			-0.436943
																							-0.0674906			-0.0386671			-0.194129
																							-0.042907			-0.0383395			-0.01516
																							-0.313652			-0.0381835			-0.7669
																							-0.0830977			-0.0379697			-0.125374
																							-0.154168			-0.036078			-0.0149135
																							-0.281621			-0.035207			-0.0813588
																							-0.367865			-0.0352046			-0.0138006
																							-0.213323			-0.0342765			-0.115421
																							-0.0688528			-0.0340424			-0.0596839
																							-0.0596963			-0.0339214			0.0396906
																							-0.0820032			-0.0334994			-0.497211
																							-0.0716817			-0.0333465			-0.17897
																							0.105428			-0.033031			-0.308503
																							-0.283995			-0.0327543			-0.0151247
																							0.00759529			-0.0326104			-0.101663
																							-0.233884			-0.0322777			-0.0785176
																							-0.0896022			-0.0308708			-0.115406
																							0.0361885			-0.0302794			-0.130485
																							-0.0972523			-0.0300782			0.122165
																							-0.0337102			-0.029819			-0.191939
																							-0.0692529			-0.0293384			-0.0231453
																							-0.181542			-0.0293244			0.0660774
																							-0.016006			-0.0289872			-0.418577
																							-0.0566393			-0.0284376			-0.0364122
																							0.0378657			-0.0275364			0.045213
																							-0.0985265			-0.0270656			-0.636058
																							-0.336091			-0.0270511			-0.431937
																							-0.0401965			-0.0270456			-0.719619
																							0.00277953			-0.027001			-0.375644
																							-0.0391265			-0.026994			-0.864269
																							-0.0803169			-0.0269342			-0.437971
																							-0.0782291			-0.0268405			-0.12259
																							-0.136462			-0.0268125			-0.143809
																							-0.0880926			-0.0267532			-0.303361
																							-0.339601			-0.026505			-0.10777
																							-0.0396802			-0.0264179			-1.23987
																							-0.0138127			-0.0260765			-0.235901
																							-0.421011			-0.0259889			-0.550203
																							-0.477362			-0.0255161			-0.29537
																							-0.320618			-0.0247916			0.0110233
																							-0.0833784			-0.0247288			-0.226817
																							-0.17574			-0.0245926			0.014115
																							0.0407574			-0.0245215			-1.17751
																							0.0396495			-0.0242224			-0.0579482
																							0.0570587			-0.0242114			-0.273897
																							-0.0303909			-0.0235744			-0.0924122
																							-0.148389			-0.0232096			0.0257866
																							0.11162			-0.0231159			-0.133768
																							0.043975			-0.0228352			0.230584
																							-0.06795			-0.0227721			0.279824
																							-0.0336403			-0.0227255			-0.248822
																							0.0408855			-0.0225952			-0.167976
																							0.0969448			-0.0225852			-0.0803084
																							-0.0289596			-0.0221683			0.0977698
																							-0.138971			-0.0220146			-0.116723
																							-0.127098			-0.0217434			0.0611548
																							-0.0592633			-0.0209861			0.00993214
																							0.0493656			-0.0208715			-0.152476
																							-0.0793607			-0.0204467			-0.698221
																							-0.00337278			-0.0197966			-0.226181
																							-0.159797			-0.0193679			-0.495749
																							-0.172023			-0.0191984			-0.0745055
																							0.00309173			-0.0173447			0.256731
																							-0.114027			-0.0171084			-0.170456
																							-0.432268			-0.0157322			-1.03862
																							-0.20517			-0.0155141			-0.0149174
																							0.0391956			-0.0149277			-0.15162
																							-0.0762294			-0.0148357			-0.151485
																							-0.621023			-0.0136874			-0.270081
																							0.0487139			-0.0126281			-0.269737
																							-0.213375			-0.0125811			-0.0381014
																							-0.0963458			-0.0123302			-0.176683
																							-0.114108			-0.0122245			-0.493809
																							-0.13977			-0.011434			-0.109404
																							-0.0476989			-0.0110624			-0.0271606
																							-0.181548			-0.0106351			-0.282414
																							-0.0950854			-0.0104976			-0.387568
																							-0.198649			-0.00985421			-0.0532543
																							-0.0310708			-0.00940309			-0.240098
																							-0.0710685			-0.00860069			-0.382406
																							-0.0882072			-0.00845095			-0.158232
																							-0.0308142			-0.00770543			-0.11848
																							0.0120143			-0.00719617			-0.234052
																							-0.49977			-0.0065822			-0.163762
																							-0.0417257			-0.00644166			-0.38854
																							-0.251858			-0.00626114			0.0158557
																							-0.160122			-0.00569215			-0.00231136
																							0.0671354			-0.00533238			-0.345158
																							0.0826989			-0.00456611			-0.339933
																							-0.109337			-0.00419925			-0.173584
																							0.0988352			-0.00357294			0.140739
																							-0.153916			-0.00348117			-0.169972
																							-0.104143			-0.00336656			-0.173379
																							-0.17771			-0.0033496			-0.180489
																							0.11739			-0.00312348			-0.388031
																							0.0104723			-0.00106721			-0.163409
																							-0.0162292			0.00145323			-0.686613
																							-0.103804			0.00220847			-0.458546
																							0.0152685			0.00257129			-0.263633
																							-0.0835199			0.00383181			-0.33501
																							-0.0273613			0.00460503			-0.214479
																							-0.348102			0.00468213			-0.103107
																							-0.177718			0.00484184			-0.118066
																							-0.113676			0.00718867			-0.15564
																							0.0770826			0.00740353			-0.103907
																							-0.257405			0.00767345			-0.232014
																							0.0457407			0.00810138			-0.259001
																							-0.0539565			0.00810175			-0.257316
																							0.00345207			0.00917605			-0.388186
																							-0.0079803			0.00990109			-0.057557
																							-0.0461217			0.0102429			0.0156648
																							-0.0102688			0.0109626			-0.0351058
																							-0.245682			0.0110893			-0.0269378
																							-0.336376			0.0111379			-0.476623
																							-0.14498			0.0119565			-0.0994673
																							-0.0108196			0.0121402			-0.127559
																							0.0593918			0.013224			-0.0301865
																							0.0948419			0.0146619			-0.0267573
																							-0.109359			0.0148685			-0.344839
																							-0.126705			0.0152331			-0.424253
																							0.0812613			0.0164745			0.109303
																							-0.183208			0.0168175			-0.374959
																							-0.0129877			0.0170773			-0.271132
																							-0.115086			0.0171656			-0.426441
																							0.0895997			0.0173722			-0.160295
																							-0.0761068			0.0174422			-0.0673723
																							-0.345466			0.0177857			-0.145806
																							-0.265418			0.0182199			0.0706917
																							-0.143401			0.0212275			0.218632
																							-0.0907159			0.0215394			-0.0727776
																							-0.0522915			0.021788			-0.127155
																							0.0132545			0.0224275			-0.221081
																							-0.209196			0.0224542			-0.277364
																							-0.081522			0.0238966			0.0392187
																							-0.187134			0.0240021			-0.459856
																							-0.137985			0.0240979			-0.137288
																							-0.191786			0.0242485			0.0888668
																							-0.265139			0.0249939			-0.0756588
																							-0.0770894			0.0256524			-0.0139934
																							-0.41409			0.0270224			-0.178984
																							-0.288653			0.0285016			-0.191287
																							-0.00627452			0.0287769			-0.150072
																							-0.157075			0.0292779			0.137901
																							-0.210607			0.0294946			-0.277256
																							-0.0338964			0.0312974			-0.799898
																							-0.272864			0.0320364			-0.529974
																							0.0922652			0.0339479			-0.0175103
																							-0.217757			0.033989			0.0878615
																							0.15334			0.0344123			-0.683633
																							-0.030003			0.0345288			-0.0717799
																							-0.102391			0.0359791			-0.406651
																							-0.0453595			0.0367322			0.0883529
																							-0.146126			0.0367957			-1.19916
																							-0.0538604			0.0386087			-0.436459
																							-0.226557			0.0400128			-0.57198
																							0.0243147			0.0400359			0.0774147
																							0.109577			0.0401023			-0.263959
																							-0.214193			0.0437861			-0.185819
																							-0.125943			0.0445919			-0.177411
																							-0.0356784			0.0446541			-0.793665
																							-0.06853			0.0448156			-0.629317
																							-0.312122			0.0473987			-0.624722
																							0.000285512			0.0486022			-0.28693
																							-0.0904702			0.0487238			-0.226776
																							-0.0225052			0.0493287			-0.117802
																							-0.254904			0.0504108			0.00623992
																							0.0501987			0.0525658			-0.59197
																							-0.0462667			0.0537235			-0.075787
																							-0.0821014			0.0544627			-0.259503
																							-0.0162766			0.0552056			-0.0496774
																							-0.00355674			0.0561111			-0.379448
																							-0.108698			0.0570386			-0.541591
																							0.105215			0.0572148			-0.414768
																							-0.0283579			0.0573297			-0.680203
																							0.053007			0.0582205			-0.767808
																							0.184998			0.0638718			-0.535093
																							0.0299976			0.0645105			-1.11683
																							-0.254001			0.0653739			-0.50629
																							-0.0677535			0.0657598			0.0267363
																							0.0193929			0.0661141			-0.317894
																							-0.282301			0.0665117			-0.0676792
																							-0.0100496			0.0677653			-0.379856
																							0.0715331			0.0682059			-0.186979
																							0.121931			0.0695308			-0.316226
																							0.00368521			0.0703443			-0.23094
																							0.05205			0.0726005			-0.143849
																							-0.0106781			0.0736635			-0.177276
																							-0.0677145			0.0749179			-0.576605
																							-0.192477			0.0768374			0.178553
																							0.0732291			0.0768465			-0.724282
																							-0.0536555			0.0798296			-0.186324
																							-0.047866			0.0837398			-0.47817
																							-0.349284			0.0861669			-0.783403
																							-0.0226751			0.0862539			-0.37778
																							-0.0691039			0.0864661			-0.373502
																							-0.134313			0.0883636			-0.237792
																							-0.0323013			0.0895008			-0.385027
																							-0.154754			0.0897172			-0.0642686
																							0.00570574			0.0906918			0.143774
																							-0.22308			0.0918779			0.157137
																							0.0364459			0.0935377			-0.698666
																							-0.0840231			0.0936528			-0.961343
																							-0.105721			0.0939646			-0.256799
																							-0.0731198			0.0943076			0.120596
																							-0.0734672			0.0955447			-0.181569
																							0.067716			0.0965611			-0.463224
																							-0.257452			0.097709			-0.397537
																							-0.376578			0.0985907			-0.742668
																							0.156461			0.0989352			-0.226062
																							0.0805003			0.104799			-0.48458
																							-0.057187			0.106491			-0.338587
																							-0.200736			0.109598			-0.429776
																							-0.173166			0.114439			-0.108672
																							-0.0576655			0.116171			-0.311615
																							-0.175244			0.117233			-0.237032
																							0.0203124			0.119992			-0.445268
																							0.00825375			0.120395			0.0144135
																							-0.309654			0.125352			-0.128174
																							-0.338464			0.126675			-0.0310042
																							-0.196017			0.126819			-0.172145
																							-0.0549506			0.127523			-0.392167
																							-0.0716141			0.128987			-0.0843902
																							-0.110756			0.145409			-0.124709
																							0.0371889			0.149017			-0.0638765
																							-0.00261347			0.150167			-0.349799
																							-0.512581			0.160587			-0.425752
																							-0.23905			0.174789			0.0482326
																							0.0389632			0.174902			-0.345704
																							-0.422024			0.175678			-0.333224
																							-0.0590655			0.181812			-1.15222
																							-0.0284981			0.189631			-0.0423325
																							-0.0827169			0.192397			-0.278979
																							-0.158285			0.196478			0.129698
																							-0.0649032			0.196505			-0.338706
																							-0.0604774			0.205579			-0.327246
																							0.0684106			0.207058			-0.316302
																							0.112221			0.21176			-0.0133278
																							-0.0615143			0.215418			-0.173551
																							-0.0136167			0.215904			-0.0853164
																							-0.0485507			0.216725			0.110992
																							-0.0345585			0.219484			-0.324313
																							-0.0181665			0.220103			-0.21724
																							0.0698557			0.238344			-0.279372
																							-0.148372			0.243714			-0.311058
																							-0.199232			0.245458			-0.150618
																							-0.050962			0.261314			-0.824709
																							-0.0242727			0.264069			-0.846378
																							-0.0121953			0.267271			-0.0472115
																							-0.31111			0.271957			-0.126057
																							-0.00854667			0.284045			-0.236975
																							0.0809541			0.291802			-0.18852
																							-0.101676			0.296364			-0.212916
																							-0.0421917			0.319849			-0.442544
																							-0.127576			0.323505			-0.0518797
																							-0.0257198			0.351095			0.0114539
																							-0.142383			0.368908			0.0508306
																							0.0419552			0.376629			-0.121088
																							-0.0473527			0.395067			-0.146985
																							-0.00584285						-0.0386659
																							-0.0301433						-0.360917
																							-0.317044						-1.17193
																							-0.103962						-0.305858
																							-0.134038						0.0925272
																							-0.0939033						-0.187614
																							-0.10916						-0.47658
																							-0.198025						-0.228911
																							-0.130878						-0.120764
																							-0.499366						-0.215779
																							0.0609899						0.0459122
																							0.02074						0.0419557
																							0.0267165						-0.177171
																							0.0646789						-0.337266
																							-0.0696655						-0.188997
																							0.0544407						0.101641
																							-0.2427						-0.0018471
																							-0.153319						-0.0683236
																							-0.111438						-0.557151
																							0.050408						-0.263755
																							-0.161812						-0.623295
																							-0.0868961						-0.16477
																							-0.103313						-0.179007
																							-0.102275						-0.291869
																							0.0737977						-0.0300917
																							-0.0128983						0.112669
																							-0.046874						0.106699
																							-0.0125433						-0.435494
																							-0.310917						-0.127119
																							-0.352132						-0.0281625
																							0.0325674						-0.480116
																							0.0583602						-0.0242615
																							-0.249311						-0.242387
																							-0.0947398						0.0947099
																							-0.161195						-0.092954
																							-0.03712						-0.10964
																							-0.0303963						-0.245024
																							-0.0138581						-0.12185
																							-0.0848082						-0.122525
																							-0.0191371						-0.469746
																							-0.00832796						-0.429149
																							-0.0858186						0.0171989
																							-0.203412						-0.104986
																							-0.0992093						-0.233312
																							-0.219615						-0.0566525
																							-0.0699114						-0.148795
																							0.12801						-0.19023
																							-0.1359						0.0147001
																							0.0821379						-0.685051
																							0.0758422						0.147551
																							-0.11296						-0.229308
																							-0.143265						-0.517123
																							-0.128261						-0.0318571
																							-0.153444						-0.165181
																							0.079255						0.0621864
																							-0.0166689						-0.404952
																							0.0372229						-0.418189
																							-0.230312						-0.29713
																							-0.0651088						-0.128979
																							-0.260628						-0.120675
																							-0.0176483						-0.12779
																							-0.154341						-0.730418
																							-0.121017						-0.0398621
																							-0.08228						-0.061591
																							-0.200954						-0.327966
																							-0.0428307						-0.602259
																							0.144005						-0.468244
																							-0.0840896						-0.381054
																							-0.0345626						-0.354664
																							-0.0287539						-0.0970967
																							-0.0436721						-0.0680357
																							0.0395126						-0.261918
																							-0.331559						0.0996401
																							-0.0373619						-0.33026
																							-0.107869						-0.198271
																							-0.374224						-0.0936182
																							0.0296845						-0.110984
																							-0.0488611						-0.230861
																							-0.0337934						0.000247951
																							-0.38145						-0.159729
																							-0.142306						-0.381203
																							-0.236759						-0.412983
																							-0.000696289						-0.0974826
																							-0.273965						-0.0471068
																							-0.153843						0.128243
																							-0.0101754						0.0302147
																							-0.135455						-0.0316447
																							-0.0340015						0.0328553
																							-0.20092						-0.119852
																							-0.216851						-0.153267
																							-0.1261						-0.0152387
																							-0.0716534						-0.403773
																							-0.357513						-0.491164
																							-0.384799						-0.480077
																							0.022976						-0.361318
																							-0.30144						-0.156579
																							-0.189291						-0.212455
																							-0.11563						-0.218697
																							-0.0414771						-0.110187
																							0.0873344						0.0430757
																							-0.139167						-0.544803
																							0.247261						-0.246539
																							0.100497						-0.305577
																							-0.045507						-0.192836
																							0.10592						-0.105901
																							-0.0288247						-0.192113
																							0.0543917						-0.130784
																							-0.516468						-0.434673
																							-0.091777						-0.163871
																							-0.0727324						-0.137625
																							0.050657						-0.290976
																							-0.107513						-0.714544
																							0.0181653						-0.252054
																							0.0649807						-0.271292
																							-0.024952						-0.00127933
																							-0.0843268						-0.360898
																							-0.110036						-0.60476
																							-0.0455115						-0.310772
																							-0.0307122						-0.310875
																							0.00374858						-0.109892
																							0.00687235						-0.58848
																							0.00978184						-0.162416
																							-0.0458505						-0.175589
																							-0.0353039						-0.0593964
																							-0.0546124						-0.053756
																							0.0361408						-0.0918351
																							-0.22333						-0.633363
																							0.0423123						-0.121616
																							-0.00470329						-0.16234
																							-0.0707797						0.0361063
																							-0.00657687						-0.215995
																							0.0377443						-0.0880658
																							0.0140651						-0.187511
																							-0.195792						-0.472867
																							-0.138381						-0.105469
																							-0.234998						-0.146771
																							-0.14691						0.0498703
																							-0.129709						-0.32585
																							0.104649						-0.337636
																							0.237424						-0.220611
																							0.0203683						-0.965776
																							-0.0784315						-0.328462
																							-0.0105713						0.10724
																							0.0117208						-0.187708
																							-0.0517743						-0.30909
																							0.025873						-0.0239062
																							0.176824						0.0926669
																							-0.144716						-0.157821
																							0.0263015						-0.817774
																							-0.0939985						-0.032842
																							0.00985388						-0.451361
																							-0.119438						-0.15502
																							-0.0790303						-0.153512
																							-0.0894581						-0.265929
																							-0.313923						-0.340169
																							-0.0448139						-0.0114628
																							-0.0455197						-0.507652
																							-0.181927						0.0514688
																							-0.129465						-0.270659
																							-0.123731						-0.226232
																							-0.109762						-0.218185
																							-0.121691						-0.192169
																							-0.425067						-0.0834764
																							-0.136808						-0.187057
																							0.00290012						-0.173233
																							-0.0594912						-0.658345
																							-0.0925821						-0.0315296
																							-0.321428						-0.141205
																							-0.141478						-0.0544417
																							-0.0334713						-0.764088
																							-0.0938173						-0.153388
																							0.107644						-0.483824
																							-0.386833						-0.386855
																							-0.0921483						-0.430482
																							-0.137628						-0.507142
																							-0.157493						0.154954
																							0.0494199						-0.114787
																							-0.0493708						-0.363646
																							-0.0852845						-0.107053
																							-0.0657838						-0.641211
																							-0.238376						-0.100905
																							-0.0706091						-0.203698
																							-0.469664						-0.677176
																							-0.098822						-0.662276
																							-0.0581324						-0.397282
																							-0.0757786						-0.143965
																							-0.0620833						-0.357546
																							-0.0898372						-0.190716
																							0.187781						-0.657596
																							-0.215006						0.0596204
																							0.0089382						0.00827611
																							-0.116341						-0.104481
																							-0.0690978						-0.912686
																							-0.231394						-0.342882
																							-0.150891						-0.169189
																							-0.00643639						-0.133936
																							-0.0752365						-0.107345
																							-0.428772						-0.430502
																							-0.125394						-0.335938
																							0.0419783						-0.219922
																							-0.00683178						-0.520282
																							-0.0342108						-0.12624
																							-0.0964078						-0.0927543
																							-0.106168						-0.294246
																							-0.237067						-0.465104
																							-0.0889366						-0.424996
																							-0.0676184						-0.0534847
																							0.0258629						-0.18841
																							-0.277116						-0.137366
																							0.0247399						-0.733112
																							-0.0491596						-0.0228576
																							-0.298142						-0.822102
																							-0.140771						-0.510582
																							-0.13005						-0.573658
																							-0.149009						-0.161028
																							-0.00123031						-0.583042
																							-0.164864						-0.072479
																							-0.308897						-0.0675607
																							-0.382294						-0.245328
																							-0.138253						-0.0615609
																							-0.0773971						-0.0336431
																							-0.0421797						0.023879
																							-0.0898573						0.0990464
																							-0.0487174						-0.520062
																							-0.340229						-0.0609554
																							-0.124226						-0.00221937
																							-0.192119						-0.14086
																							-0.170324						-0.355958
																							0.0100999						-0.395433
																							-0.0501033						-0.354439
																							-0.000571394						0.0444168
																							-0.106958						-0.0945595
																							-0.152763						-0.159399
																							-0.103729						-0.00786998
																							-0.145054						-0.251896
																							-0.132585						-0.271898
																							0.126201						-0.463413
																							-0.125159						-0.110898
																							-0.185564						0.0390482
																							-0.120275						-0.0821093
																							-0.144848						-0.455039
																							-0.0065003						-0.390986
																							0.141315						-0.193497
																							-0.203287						-0.278278
																							-0.144231						0.0283633
																							-0.100608						-0.0780393
																							-0.110794						-0.743396
																							-0.0545862						-0.134204
																							-0.118093						-0.0356698
																							-0.0389593						0.142858
																							-0.224446						-0.551708
																							-0.215741						0.00658698
																							-0.16772						-0.204007
																							-0.229107						-0.297386
																							-0.179253						-0.176766
																							-0.327327						-0.263133
																							-0.241124						-0.445988
																							-0.229226						-0.208508
																							-0.11877						-0.0469915
																							-0.175087						0.100531
																							-0.110485						-0.543195
																							0.0152864						-0.0797866
																							-0.0138901						0.0485831
																							-0.133713						-0.547397
																							-0.0665155						-0.669456
																							-0.0140069						0.0313633
																							0.0439905						0.0256599
																							0.00380994						-0.156816
																							0.062653						-0.191053
																							-0.0997838						-0.152256
																							-0.476216						-0.0450379
																							-0.243588						0.0307822
																							-0.152243						-0.0344912
																							-0.203794						-0.0186645
																							-0.0596146						-0.0898549
																							-0.0909413						-0.171664
																							0.0448266						0.0152225
																							-0.330377						0.0065449
																							-0.251993						0.0350033
																							-0.19012						-0.0373803
																							-0.0392875						0.0827544
																							-0.113558						-0.0231341
																							-0.102266						0.0198655
																							0.00671201						-0.0266342
																							-0.253837						0.0755673
																							-0.0698954						-0.0108108
																							-0.0497216						0.105593
																							-0.0164677						0.0173077
																							-0.00194792						0.0339445
																							-0.425519						-0.0354533
																							-0.282031						-0.0252645
																							-0.146722						0.104892
																							-0.248283						-0.989462
																							-0.167407						-0.086202
																							-0.188606						-0.193511
																							-0.249492						-0.421443
																							-0.0467635						-0.452373
																							-0.277224						0.0212764
																							-0.175339						-0.382245
																							-0.0866188						-0.211582
																							-0.0660417						-0.376504
																							0.0697022						-0.375915
																							0.0848992						-0.492666
																							0.0477991						-0.986359
																							-0.109706						-0.0769939
																							0.000650928						0.0326288
																							-0.124614						-0.00559369
																							-0.239635						0.097132
																							0.0885278						0.0984515
																							0.00212583						-0.124364
																							0.00632442						-0.0510503
																							-0.0413231						0.0228889
																							-0.0877443						-0.0175086
																							-0.198048						0.0991695
																							-0.233062						-0.163994
																							-0.0688349						-0.120744
																							-0.0809645						-0.131213
																							-0.436185						0.131675
																							0.0868535						-0.0173872
																							-0.123349						0.00792452
																							-0.133983						-0.0322164
																							-0.301795						-0.493091
																							-0.152262						-0.0962431
																							0.0636302						-0.0208958
																							-0.134253						-0.0150197
																							-0.0899519						0.0532214
																							-0.00493658						-0.596398
																							-0.0547262						-0.854601
																							0.00241181						-0.174296
																							-0.000351786						-0.0274939
																							0.318961						-0.105373
																							0.0837194						-0.254728
																							-0.300508						-0.0653226
																							0.0502875						-0.000575313
																							-0.058722						0.00597295
																							-0.104119						-0.0686793
																							0.042737						0.0493584
																							-0.0254001
																							-0.014403
																							0.0260299
																							-0.209307
																							-0.0382274
																							-0.0882932
																							0.0528718
																							-0.258348
																							-0.178551
																							-0.257785
																							-0.0141503
																							-0.376058
																							-0.0333526
																							-0.326602
																							-0.250316
																							-0.274372
																							-0.634973
																							0.211591
																							-0.211067
																							-0.0750652
																							-0.125107
																							-0.00452247
																							-0.229417
																							-0.0978739
																							-0.0934861
																							0.0707253
																							0.0425833
																							-0.399761
																							-0.0877715
																							-0.109884
																							-0.115874
																							-0.197218
																							-0.279325
																							0.11531
																							0.0813328
																							-0.152962
																							-0.148256
																							-0.161958
																							-0.0968153
																							-0.0905802
																							-0.114463
																							-0.130848
																							-0.285293
																							-0.0119508
																							-0.302775
																							-0.145381
																							-0.0945373
																							-0.208205
																							-0.0305029
																							-0.0544623
																							0.0067144
																							-0.187953
																							-0.333765
																							-0.0977809
