# Supplementary material for: INPP5A phosphatase is a synthetic lethal target in GNAQ and GNA11-mutant melanomas
Source: Nat Cancer. 2024 Jan 17;5(3):481–99. doi: 10.1038/s43018-023-00710-z (PMC10965444; doi:10.1038/s43018-023-00710-z)
Supplement: Supplementary file 18 — Statistical source data. [file 43018_2023_710_MOESM18_ESM.xlsx]

## Sheet: Extended Data Fig. 4
	Extended Data Fig. 4b
			OMM1			MP41			Mel202			92.1			MP46		OMM2.5		Mel285		Mel290			A375			Colo741			Ko29ax		MeWo			RVH421			UACC62
			Biological replicate#1	Biological replicate#2	Biological replicate#3	Biological replicate#1	Biological replicate#2	Biological replicate#3	Biological replicate#1	Biological replicate#2	Biological replicate#3	Biological replicate#1	Biological replicate#2	Biological replicate#3	Biological replicate#1	Biological replicate#2	Biological replicate#1	Biological replicate#2	Biological replicate#1	Biological replicate#2	Biological replicate#1	Biological replicate#2	Biological replicate#3	Biological replicate#1	Biological replicate#2	Biological replicate#3	Biological replicate#1	Biological replicate#2	Biological replicate#3	Biological replicate#1	Biological replicate#2	Biological replicate#1	Biological replicate#2	Biological replicate#3	Biological replicate#1	Biological replicate#2	Biological replicate#3	Biological replicate#1	Biological replicate#2
	IP1 levels(Relatvie FC to sgNT)	shgNT	1	1	1	1	1	1	1	1	1	1	1	1	1	1	1	1	1	1	1	1	1	1	1	1	1	1		1	1	1	1	1	1	1	1	1	1
		sgINPP5A#1	0.973475	0.7861	1.25814	0.839557	1.65184	1.31257	1.16835	1.32804	0.893758	1.46814	0.936468	0.878572	0.815655	0.893785	1.53608	0.866884	0.908869	0.834698	0.908756	0.564027	0.454317	1.1521	1.51006	0.392379	0.645287	0.666977	0.688584	1.57268	1.09315	1.21409	1.10518	0.672364	0.953436	0.90244	0.912968	1.49995	1.18189
		sgINPP5A#2	1.40755	1.07377	2.72009	0.825726	1.90408	1.60669	1.13724	1.13682	1.62153	1.59559	0.980124	1.05017	1.10683	0.858415	1.21608	0.822732	0.777844	0.99374	1.03402	0.894503	0.789728	0.702287	1.14864	0.700873	0.683809	0.763555	0.863314	1.13985	1.02042	0.826332	1.62453	1.08604	1.01339	1.25443	1.33777	1.8287	1.43471
	Extended Data Fig. 4c
	GNAQ/11Mut cell lines																			GNAQ/11WT cell lines
	sgNT						sgINPP5A#1						sgINPP5A#2							sgNT								sgINPP5A#1								sgINPP5A#2
	1	1	1	1	1	1	1.09439	1.00591	1.26799	1.13005	0.85472	1.20148	1.20863	1.7338	1.4455	1.29853	0.982622	1.01941		1	1	1	1	1	1	1	1	1.33291	1.34092	0.997208	1.01818	0.666949	0.922948	0.871784	0.642367	1.08013	1.6317	1.17897	0.850599	0.770226	1.20186	0.885792	0.906084
	Extended Data Fig. 4d
			OMM1			MP41			Mel202			92.1			MP46		OMM2.5		Mel285		Mel290			A375			Colo741			Ko29ax		MeWo			RVH421			UACC62
			Biological replicate#1	Biological replicate#2	Biological replicate#3	Biological replicate#1	Biological replicate#2	Biological replicate#3	Biological replicate#1	Biological replicate#2	Biological replicate#3	Biological replicate#1	Biological replicate#2	Biological replicate#3	Biological replicate#1	Biological replicate#2	Biological replicate#1	Biological replicate#2	Biological replicate#1	Biological replicate#2	Biological replicate#1	Biological replicate#2	Biological replicate#3	Biological replicate#1	Biological replicate#2	Biological replicate#3	Biological replicate#1	Biological replicate#2	Biological replicate#3	Biological replicate#1	Biological replicate#2	Biological replicate#1	Biological replicate#2	Biological replicate#3	Biological replicate#1	Biological replicate#2	Biological replicate#3	Biological replicate#1	Biological replicate#2
	IP2 levels(Relatvie FC to sgNT)	shgNT	1	1	1	1	1	1	1	1	1	1	1	1	1	1	1	1	1	1	1	1	1	1	1	1	1	1	1	1	1	1	1	1	1	1	1	1	1
		sgINPP5A#1	0.539741	0.761313	0.884866	0.864179	1.06993	0.926157	0.793545	1.24232	1.13123	1.29319	1.27979	0.784393	0.486772	0.879632	1.31473	0.75134	0.781494	1.13929	0.696002	0.667492	0.482409	1.88125	1.41996	0.363609	0.660101	0.76075	0.869724	1.25971	1.23573	0.864343	1.30944	0.616454	1.28338	0.903511	0.608467	1.75242	1.47197
		sgINPP5A#2	1.1913	0.879849	2.09984	0.653731	1.47824	1.08004	0.977498	0.929188	1.57021	1.43979	0.982827	1.0291	0.596429	1.20625	1.3711	0.575222	1.15478	0.994723	1.10389	1.0637	0.715677	1.54154	1.13095	0.641118	0.509425	0.555027	0.669391	0.918249	1.1114	0.796131	1.78027	0.910157	1.36523	1.09086	1.07469	2.09528	1.65505
	Extended Data Fig. 4e
	GNAQ/11Mut cell lines																			GNAQ/11WT cell lines
	sgNT						sgINPP5A#1						sgINPP5A#2							sgNT								sgINPP5A#1								sgINPP5A#2
	1	1	1	1	1	1	1.11912	0.72864	0.953423	1.0557	0.683202	1.03304	1.15057	1.39033	1.07067	1.15897	0.90134	0.973163		1	1	1	1	1	1	1	1	1.24772	1.6122	0.930079	1.22161	0.763525	0.931785	0.96039	0.615301	1.01483	1.87516	1.16219	1.10454	0.577948	1.17692	1.07475	0.961089
	Extended Data Fig. 4f
			OMM1			MP41			Mel202			92.1			MP46		OMM2.5		Mel285		Mel290			A375			Colo741			K029ax		MeWo			RVH421			UACC62
			Biological replicate#1	Biological replicate#2	Biological replicate#3	Biological replicate#1	Biological replicate#2	Biological replicate#3	Biological replicate#1	Biological replicate#2	Biological replicate#3	Biological replicate#1	Biological replicate#2	Biological replicate#3	Biological replicate#1	Biological replicate#2	Biological replicate#1	Biological replicate#2	Biological replicate#1	Biological replicate#2	Biological replicate#1	Biological replicate#2	Biological replicate#3	Biological replicate#1	Biological replicate#2	Biological replicate#3	Biological replicate#1	Biological replicate#2	Biological replicate#3	Biological replicate#1	Biological replicate#2	Biological replicate#1	Biological replicate#2	Biological replicate#3	Biological replicate#1	Biological replicate#2	Biological replicate#3	Biological replicate#1	Biological replicate#2
	IP3 levels(Relatvie FC to sgNT)	shgNT	1	1	1	1	1	1	1	1	1	1	1	1	1	1	1	1	1	1	1	1	1	1	1	1	1	1	1	1	1	1	1	1	1	1	1	1	1
		sgINPP5A#1	27.2259	7.37576	19.7433	14.4	34.7574	14.7344		3.12514	4.24791	4.66662	4.375	2.4448	2.7405	2.47	2.57	1.9	0.826948	1.20178	1.08607	0.689239	0.622294	1.50252	1.58182	0.428683	0.623432	0.721773	0.817489	1.7	1.24	1.21853	1.16372	0.542075	0.760362	0.765207	0.832602	1.45	1.47
		sgINPP5A#2	30.186	11.2743	45.8332	10.8	28.0683	18.2665	11.8967	2.69331	8.42159	3.83914	6.66667	3.05863	3.74026	2.17	2.4	1.8	0.793691	0.785326	1.20268	0.491078	0.577113	0.797872	1.33679	0.670556	0.871233	0.88345	0.98543	0.932683	1.11	0.747401	1.57621	0.870973	1.02388	1.15035	1.25145	1.32	1.66
	Extended Data Fig. 4g
			OMM1			MP41			Mel202			92.1			MP46		OMM2.5		Mel285		Mel290			A375			Colo741			K029ax		MeWo			RVH421			UACC62
			Biological replicate#1	Biological replicate#2	Biological replicate#3	Biological replicate#1	Biological replicate#2	Biological replicate#3	Biological replicate#1	Biological replicate#2	Biological replicate#3	Biological replicate#1	Biological replicate#2	Biological replicate#3	Biological replicate#1	Biological replicate#2	Biological replicate#1	Biological replicate#2	Biological replicate#1	Biological replicate#2	Biological replicate#1	Biological replicate#2	Biological replicate#3	Biological replicate#1	Biological replicate#2	Biological replicate#3	Biological replicate#1	Biological replicate#2	Biological replicate#3	Biological replicate#1	Biological replicate#2	Biological replicate#1	Biological replicate#2	Biological replicate#3	Biological replicate#1	Biological replicate#2	Biological replicate#3	Biological replicate#1	Biological replicate#2
	IP4 levels(Relatvie FC to sgNT)	shgNT	1	1	1	1	1	1	1	1	1	1	1	1	1	1	1	1	1	1	1	1	1	1	1	1	1	1		1	1	1	1	1	1	1	1	1	1
		sgINPP5A#1	18.6119	10.0841	13.0641	3.94872	10.5195	14	1.62295	1.90354	1.26886	6.44444	5.96204	3.50651	6.65008	4.92	1.3059	2.41317	1.53182	1.28507	0.786296	1.42572	0.930041	8.59106	10.6738	1.32143	0.672801	0.90589	0.794737	1.62244	1.14314	1.65344	4.41086	0.165552	1.41034	3.29271	1.46972	2.74	2.98035
		sgINPP5A#2	21.6288	18.4307	17.7686	3.15385	8.93385	18.3	2.39886	1.30163	2.03816	10.1778	5.93238	4.43859	8.67866	3.796	1.46722	2.58562	1.08612	0.432776	1.02988	0.360791	0.238268	4.30872	6.10924	2.82185	0.678238	1.0855	1.26463	2.20901	1.06762	1.09915	7.1007	0.318208	1.86008	4.47685	2.50707	2.65	3.85571
