# Supplementary material for: INPP5A phosphatase is a synthetic lethal target in GNAQ and GNA11-mutant melanomas
Source: Nat Cancer. 2024 Jan 17;5(3):481–99. doi: 10.1038/s43018-023-00710-z (PMC10965444; doi:10.1038/s43018-023-00710-z)
Supplement: Supplementary file 19 — Statistical source data. [file 43018_2023_710_MOESM19_ESM.xlsx]

## Sheet: Extended Data Fig. 5
	Extended Data Fig. 5a
			Empty vector expression			INPP5A (WT)			INPP5A (D384G)
			Biological replicate #1	Biological replicate #2	Biological replicate #3	Biological replicate #1	Biological replicate #2	Biological replicate #3	Biological replicate #1	Biological replicate #2	Biological replicate #3
	IP3 (Relative FC to no dox)	shNT	1.10034	1.09699	1.188	1.09974	0.940794	0.644285	0.911861	1.22746	1.4984
		shINPP5A#1	1.55989	1.52757	2.75142	0.959283	1.16296	1.10311	1.85084	2.90826	1.58446
		shINPP5A#2	2.16811	1.96522	1.39756	1.48172	1.12948	0.99302	1.97393	2.10783	1.8034
	Extended Data Fig. 5b
			Empty vector expression		INPP5A (WT)		INPP5A (D384G)
			Biological replicate #1	Biological replicate #2	Biological replicate #1	Biological replicate #2	Biological replicate #1	Biological replicate #2
	IP4 (Relative FC to no dox)	shNT	1.0432	0.931175	1.02946	0.867107	0.98614	1.09184
		shINPP5A#1	1.90918	1.97891	0.808819	1.09899	2.17034	2.80942
		shINPP5A#2	1.72513	1.76806	1.24284	1.23635	1.66338	2.17938
	Extended Data Fig. 5d
			OMM1				MP41						Mel202			92.1						MP46				OMM2.5				Mel285				Mel290				A375				Colo741				K029ax
			Biological replicate#1	Biological replicate#2	Biological replicate#3	Biological replicate#4	Biological replicate#1	Biological replicate#2	Biological replicate#3	Biological replicate#4	Biological replicate#5	Biological replicate#6	Biological replicate#1	Biological replicate#2	Biological replicate#3	Biological replicate#1	Biological replicate#2	Biological replicate#3	Biological replicate#4	Biological replicate#5	Biological replicate#6	Biological replicate#1	Biological replicate#2	Biological replicate#3	Biological replicate#4	Biological replicate#1	Biological replicate#2	Biological replicate#3	Biological replicate#4	Biological replicate#1	Biological replicate#2	Biological replicate#3	Biological replicate#4	Biological replicate#1	Biological replicate#2	Biological replicate#3	Biological replicate#4	Biological replicate#1	Biological replicate#2	Biological replicate#3	Biological replicate#4	Biological replicate#1	Biological replicate#2	Biological replicate#3	Biological replicate#4	Biological replicate#1	Biological replicate#2	Biological replicate#3	Biological replicate#4
	HRTF Ratio	DMSO	2.6457	1.9394	1.8065	2.0952	1.2115	1.3821	1.4959	1.5053	0.626	1.2793	1.9469	1.32755	1.96155	1.303	0.824	1.2477	1.4746	0.8667	2.0737	2.4236	2.3929	2.8661	2.756	2.2879	2.5628	2.2202	2.8624	5.0714	5.2308	5.1899	3.2752	5.1111	5.2949	4.0522	4.3389	3.2016	4.3488	5.1446	4.2393	3.7857	3.7524	3.7043	4.5429	3.6378	3.7402	3.6905	4.4019
		FR900359	3.328	5.641			4.4362	4.5584	4.3056	5.5304			3.6882	5.2093		3.6176	3.3826	4.7569	5.7206			5.3266	4.5321	5.5574	5.4343	6.596	5.4557	5.6745	6.3202	5.646	5.8583	4.2774	4.2197	6.1473	5.2297	4.4869	3.418	3.94	4.5962			5.4074	3.825			3.5614	5.2959
	Extended Data Fig. 5e
			FR900359									DMSO
			1000nM			10nM			0.1nM
			Replicate#1	Replicate#2	Replicate#3	Replicate#1	Replicate#2	Replicate#3	Replicate#1	Replicate#2	Replicate#3	Replicate#1	Replicate#2
	HTRF Ratio	HEK293A-Cas9	49942.3	55391.3	57066.8	47103.8	59014.3	53486.8	41351.4	53169.6	49877.4	41047.3	41306
		HEK293A-Cas9GNAQ-WT	46541.8	43721.2	53998.3	51715.1	53984.5	43627.4	43382.2	41139.3	43139.3	52215.1	42652.1
		HEK293A-Cas9GNAQ-Q209L	51306	52215.1	52390.9	37515.6	42629.5	41028.2	12999.5	19314.4	15472.6	10717.7	15306
		HEK293A-Cas9GNAQ-Q209P	39869.8	40201.3	54659.6	40968.1	38562.1	40438.6	23542.8	11492.5	20666.4	20899	17825.6
		HEK293A-Cas9GNAQ-R183Q	51806	37639.3	33654.5	33511.9	51359.2	46197.3	47838.2	29183.3	36186.9	21564.6	21963.9
[truncated: 8 more columns]
