# Supplementary material for: INPP5A phosphatase is a synthetic lethal target in GNAQ and GNA11-mutant melanomas
Source: Nat Cancer. 2024 Jan 17;5(3):481–99. doi: 10.1038/s43018-023-00710-z (PMC10965444; doi:10.1038/s43018-023-00710-z)
Supplement: Supplementary file 20 — Statistical source data. [file 43018_2023_710_MOESM20_ESM.xlsx]

## Sheet: Extended Data Fig. 6
	Extended Data Fig. 6b																														Extended Data Fig. 6g			Extended Data Fig. 6h			Extended Data Fig. 6i
			Inositol phosphate level (Relative FC to sgNT)																												ITPR1 mRNA levels			ITPR2 mRNA levels			ITPR3 mRNA levels
			IP1			IP2			IP3			IP4																			Cutaneous melanoma	Uveal melanoma		Cutaneous melanoma	Uveal melanoma		Cutaneous melanoma	Uveal melanoma
			Biological replicate #1	Biological replicate #2	Biological replicate #3	Biological replicate #1	Biological replicate #2	Biological replicate #3	Biological replicate #1	Biological replicate #2	Biological replicate #3	Biological replicate #1	Biological replicate #2	Biological replicate #3																	12.9754	8.53232		12.7603	11.8508		14.5295	12.0265
	sgINPP5A#1	sgNT	1.34901	0.48	1.11727	1.29092	0.36	0.88376	2.30626	1.76	3.16252	3.71822	1.85	3.33808																	12.1565	8.49835		12.6671	11.6356		14.3498	11.7352
		sgITPR3#1	1.42623	0.69	1.01594	1.39911	0.64	0.795751	2.11138	2.95	1.83264	3.86578	4.05	1.76106																	11.8998	8.38538		12.5456	11.5507		14.3238	11.5945
		sgITPR3#2	1.1291	0.99	1.19977	1.19229	0.96	1.02258	1.69815	4.13	9.23064	3.25471	6.75	10.3288																	11.7517	8.15717		12.3802	11.5353		14.1243	11.5874
																															11.708	8.07974		12.2646	11.4764		13.9764	11.4871
	Extended Data Fig. 6c																														11.5991	7.96106		12.2238	11.3586		13.9601	11.4574
																															11.5803	7.7848		11.9884	11.0434		13.8743	11.3354
			Inositol phosphate level (Relative FC to sgNT)																												11.4924	7.73046		11.9375	10.969		13.8564	11.3251
			IP1			IP2			IP3			IP4																			11.4513	7.55418		11.8907	10.8222		13.8341	11.3135
			Biological replicate #1	Biological replicate #2	Biological replicate #3	Biological replicate #1	Biological replicate #2	Biological replicate #3	Biological replicate #1	Biological replicate #2	Biological replicate #3	Biological replicate #1	Biological replicate #2	Biological replicate #3																	11.4027	7.42551		11.8568	10.7993		13.8314	11.2776
	sgINPP5A#1	sgNT	1.33641	1.0169	0.52534	1.27184	0.996865	0.399784	10.198	7.88181	2.80211	18.5901	17.5595	3.68328																	11.3041	7.40824		11.7719	10.76		13.8175	11.2501
		sgITPR1#1	1.0552	1.11508	0.68523	0.950637	0.909473	0.572357	9.9582	3.2369	3.68447	19.4706	12.0899	3.90504																	11.2316	7.3939		11.7652	10.6679		13.7916	11.2094
		sgITPR1#2	1.14117	1.00802	1.36282	1.02685	0.950779	0.934497	10.3045	2.06715	6.99415	20.5135	12.5997	9.74563																	11.2263	7.33617		11.7556	10.6434		13.7902	11.2074
																															11.2249	7.33161		11.709	10.5777		13.7591	11.1896
	Extended Data Fig. 6d										Extended Data Fig. 6e										Extended Data Fig. 6f										11.2046	7.29948		11.5997	10.5475		13.7234	11.1686
																															11.1812	7.10645		11.5874	10.4444		13.7131	11.0397
	Time (hr)	sgNT		sgPLK1		sgERLIN2#1		sgERLIN2#2			Time (hr)	sgNT		sgPLK1		sgERLIN2#1		sgERLIN2#2			Time (hr)	sgNT		sgPLK1		sgERLIN2#1		sgERLIN2#2			11.1307	7.04662		11.5035	10.3865		13.6475	10.9891
		Replicate#1	Replicate#2	Replicate#1	Replicate#2	Replicate#1	Replicate#2	Replicate#1	Replicate#2			Replicate#1	Replicate#2	Replicate#1	Replicate#2	Replicate#1	Replicate#2	Replicate#1	Replicate#2			Replicate#1	Replicate#2	Replicate#1	Replicate#2	Replicate#1	Replicate#2	Replicate#1	Replicate#2		11.1279	7.0335		11.502	10.2295		13.5816	10.8982
	0	3.7653	3.70092	1.6985	1.81905	1.02029	1.38209	1.99922	2.26771		0	2.50948	2.2381	2.09124	1.45187	1.3692	1.28852	1.44248	1.25579		0	3.08491	2.91765	0.408432	0.420297	2.63262	2.31213	2.80255	3.23408		11.1079	7.03349		11.4778	10.0594		13.5302	10.872
	6	4.30994	4.19746	1.79769	2.22929	1.21741	1.65659	2.45865	2.79031		6	3.30164	3.03699	2.58058	1.88149	2.26342	2.30561	2.27162	2.20047		6	3.239	3.19233	0.421066	0.444182	2.86131	2.59977	3.23761	3.53186		11.0862	7.01843		11.4384	10.0579		13.518	10.8662
	12	4.71316	4.806	2.08474	2.4777	1.34955	1.73859	2.64624	3.19174		12	3.9323	3.42026	2.74389	1.85019	2.61092	2.63812	2.60658	2.85602		18	4.41539	4.02808	0.368908	0.467043	3.60548	3.28835	4.06351	4.28098		11.0817	7.00918		11.4317	9.88587		13.5051	10.8154
	18	4.93651	5.10198	2.37134	2.73393	1.4693	1.97117	2.92327	3.54318		18	4.4264	3.7479	2.79404	1.96736	2.83905	3.16038	2.87362	3.02065		24	5.00075	4.743	0.364709	0.499635	4.19652	3.92911	4.67063	5.18114		11.0789	6.97581		11.4237	9.85181		13.4851	10.8055
	24	5.27892	5.58204	2.5834	2.88518	1.61551	2.02918	3.11745	3.83888		24	4.96606	4.09963	2.80279	1.84587	3.08182	3.28895	3.10004	3.20302		30	5.83711	5.56936	0.413725	0.569684	4.90885	4.38507	5.2847	5.86386		11.0562	6.96771		11.41	9.82818		13.3692	10.7714
	30	5.81268	6.00282	2.73938	3.31077	1.81849	2.20739	3.43762	4.2144		30	5.2496	4.36921	3.00972	2.05845	3.17801	3.40581	3.28776	3.2839		36	6.34933	6.37695	0.420827	0.643712	5.39486	5.21959	5.7061	6.3433		11.048	6.9488		11.3857	9.82786		13.3504	10.7656
	36	6.44466	6.54971	3.07032	3.7597	1.99837	2.39068	3.73332	4.70497		36	5.58527	4.91266	3.04548	2.03303	3.46318	3.59413	3.68114	3.64427		42	7.04615	7.37878	0.413895	0.642329	6.07181	6.2235	6.66151	7.04178		10.9851	6.94301		11.3715	9.80901		13.277	10.7592
	42	7.22315	7.25902	3.42859	4.28953	2.22545	2.66125	4.21663	5.26968		42	6.56161	5.47638	3.15245	2.2232	3.74744	4.02149	3.96312	3.90818		48	8.73296	8.70037	0.425505	0.704081	6.92437	7.26559	7.46802	8.15776		10.9384	6.88862		11.3581	9.80376		13.2568	10.7397
	48	7.7971	8.19119	3.77404	4.60249	2.3887	2.83884	4.53562	5.70879		48	7.42865	5.95761	3.31623	2.36775	3.85594	4.48763	4.28607	4.1762		54	9.89456	10.0266	0.524202	0.759465	8.01959	8.17439	8.34688	8.99108		10.9085	6.8571		11.3468	9.58648		13.2523	10.7222
	54	8.60445	8.97172	4.26377	5.08226	2.551	3.00571	4.91653	6.35954		54	8.26974	6.70519	3.64266	2.40637	4.30522	4.94072	4.89656	4.52154		60	10.9995	11.9638	0.625068	0.893333	9.61883	9.4073	9.2985	10.3408		10.8988	6.82559		11.3425	9.49574		13.2209	10.7189
	60	9.62728	10.2364	4.77503	5.72774	2.79582	3.19611	5.49603	7.19052		60	9.1496	7.50218	3.8178	2.55547	4.87984	5.40119	5.59072	5.04171		66	12.5879	13.7665	0.597171	0.951824	10.891	11.4262	10.4221	11.6365		10.882	6.774		11.3351	9.40075		13.1837	10.6993
	66	11.1531	11.2215	5.30989	6.38464	3.11126	3.58588	5.9256	7.84053		66	10.7283	8.61082	4.08582	2.74078	5.35037	5.78939	6.08006	5.66942		72	15.115	16.5535	0.722793	0.994079	12.624	13.0368	11.8561	13.3886		10.8656	6.75407		11.3328	9.3483		13.1679	10.6915
	72	12.2705	12.3579	5.83675	7.22257	3.27439	3.87839	6.33968	8.56601		72	12.2087	9.71661	4.39416	2.92719	5.86052	6.27812	6.66746	6.2058		78	16.8531	19.544	0.865931	1.11041	14.7268	15.6742	13.9412	15.6092		10.8649	6.73508		11.3264	9.30114		13.1232	10.6805
	78	13.8375	13.6393	6.24758	8.12602	3.48716	4.31545	6.86995	9.35154		78	13.9418	11.1245	4.74546	3.17291	6.3216	7.04824	7.32003	6.68433		84	19.8816	21.7144	0.982657	1.32145	17.0209	17.9573	15.6491	17.1925		10.8453	6.72509		11.3256	9.29148		13.1034	10.6476
	84	15.3174	15.3128	6.88615	9.16111	3.83671	4.69549	7.58149	9.97325		84	15.9808	12.7904	5.17856	3.39565	7.05278	7.88424	8.1447	7.51371		90	22.6285	25.7757	1.06082	1.45731	19.4665	21.0889	17.2672	19.0539		10.7991	6.72035		11.3125	9.24222		13.0983	10.6129
	90	16.7944	17.1833	7.77943	10.2439	4.18687	5.1007	8.42273	10.9895		90	17.8222	14.6859	5.51269	3.73624	7.94661	8.81141	9.13648	8.0456		96	25.2007	30.335	1.03418	1.547	22.7485	24.5697	19.9518	22.7636		10.7949	6.67993		11.3067	9.2349		13.0825	10.6
	96	18.4852	18.4265	8.80368	11.2216	4.41574	5.48989	8.98733	11.8985		96	19.4182	16.1357	6.01226	4.26223	8.60961	9.62235	9.97874	8.42867		102	29.096	34.9072	1.35208	1.75083	26.3362	28.3699	21.9634	25.0708		10.771	6.64319		11.2849	9.18504		13.0777	10.5843
	102	20.2111	20.8403	9.88654	12.5248	4.86837	5.99201	9.9116	13.0021		102	22.302	18.0818	6.75276	4.52172	9.72112	10.472	10.9135	9.45043		108	32.6805	40.2844	1.44188	1.91819	30.278	33.0414	24.4249	27.9767		10.7598	6.6295		11.2664	9.17807		13.0314	10.5767
	108	22.6643	23.3043	10.6791	14.211	5.2493	6.50454	10.7773	14.101		108	25.1204	20.6471	7.30049	4.70787	10.7491	11.3549	12.0395	10.453		114	37.0217	45.7498	1.59009	2.29272	34.8991	38.4841	27.1334	32.7561		10.6711	6.45197		11.2622	9.14196		13.0092	10.5735
	114	25.2573	26.3197	11.9305	15.662	5.80812	7.4413	11.982	15.3309		114	28.2305	23.2211	8.03951	4.97994	11.8433	12.5662	13.4702	11.0991		120	41.8207	52.9723	1.84362	2.92586	40.2615	45.02	30.7461	36.8445		10.6643	6.42279		11.2593	9.05629		12.9811	10.5541
	120	27.8763	29.0285	13.5991	17.4204	6.41945	8.2938	13.094	17.0803		120	30.8332	26.237	8.86451	5.50833	13.0048	13.7371	14.8136	12.0295		126	47.3355	59.2899	2.47209	3.35258	46.2525	51.4096	34.7909	41.5806		10.6562	6.4089		11.2178	9.01595		12.9702	10.5297
	126	30.8337	31.5867	15.004	19.2842	7.17483	9.03923	14.4793	18.5026		126	34.1831	29.3957	9.57057	5.9304	14.2664	15.1885	16.0985	13.3834		132	52.7901	66.2816	3.50398	3.79215	52.448	59.0607	39.0525	47.3718		10.6501	6.38975		11.2146	8.96752		12.9693	10.5179
	132	34.0262	34.9245	16.367	21.7545	7.56885	9.84156	15.7758	20.1828		132	37.4228	32.7757	10.1186	6.23038	15.6133	17.0347	17.8353	14.6783		138	59.6805	72.4649	6.97889	4.74317	58.7811	65.1768	43.892	52.2648		10.6355	6.38383		11.1939	8.89804		12.9685	10.493
	138	41.279	42.0953	18.4365	28.0459	10.3729	10.7971	18.5592	21.9158		138	45.1853	40.7231	12.4504	8.08368	20.0343	18.9122	19.4243	17.7691		144	67.2517	77.1496	5.75521	2.85484	64.4707	71.5753	50.0225	58.575		10.6136	6.36663		11.1876	8.86185		12.9677	10.4499
	150	45.2032	45.9494	22.7382	30.0035	10.4175	13.5011	20.7647	26.1553		150	50.005	44.1362	13.6053	8.22923	21.0588	21.9952	25.0111	19.5706		150	72.6536	82.1903	6.5182	3.01896	70.302	78.1869	56.038	63.854		10.5913	6.31234		11.1841	8.62719		12.9643	10.4151
	156	49.4938	49.6458	24.7872	32.862	11.5406	15.0465	23.0022	28.2127		156	54.3421	48.2794	14.814	9.0554	23.014	23.815	27.3443	21.2248		162	84.8104	89.5077	8.50571	3.58805	79.0815	87.5029	68.2577	74.207		10.5642	6.29213		11.1796	8.579		12.9544	10.3971
	162	53.3776	53.7796	27.4375	36.3089	12.8396	16.5893	25.4701	30.5227		162	59.1594	52.9016	16.4123	9.79475	25.507	26.3926	30.039	23.9401		168	88.996	92.5615	9.17559	3.75447	82.3689	90.8375	74.1929	79.1492		10.5522	6.25981		11.1598	8.42051		12.9102	10.3404
	168	57.8995	58.0838	30.1225	40.7346	14.7999	18.4428	27.9063	32.5755		168	64.1882	56.7684	18.6527	10.6791	28.552	28.79	32.3486	25.5068		174	92.4291	94.3134	10.5097	3.99487	84.9833	92.9283	78.6349	82.3531		10.5474	6.12269		11.1365	8.40136		12.905	10.317
	174	60.1137	61.0439	32.9128	41.9497	14.7451	20.4871	30.4548	35.6239		174	66.5375	61.6949	19.2477	11.6339	29.8811	31.032	35.1722	27.3113		180	94.6288	96.1302	12.0964	4.53641	86.794	95.0392	83.1438	86.0759		10.5259	6.05661		11.1337	8.29199		12.8547	10.2882
	180	64.6205	65.0759	36.473	44.8485	16.5133	22.624	33.2152	38.2803		180	70.3231	66.6551	21.1346	12.5349	32.8205	33.7252	38.778	29.59												10.5122	6.02302		11.1201	8.18805		12.8494	10.265
																															10.5031	6.00659		11.0679	8.07724		12.8401	10.2297
																															10.4968	5.83158		11.0665	8.04985		12.8279	10.2111
																															10.4774	5.80432		11.0321	7.7481		12.8274	10.1826
																															10.4547	5.80092		11.0309	7.68445		12.7951	10.1804
																															10.4518	5.79375		11.0266	7.67833		12.7931	10.1448
																															10.4439	5.70779		11.0055	7.55649		12.7924	10.1044
																															10.4391	5.70288		10.9991	7.51247		12.7899	10.0728
																															10.4312	5.60811		10.9954	7.36656		12.7848	10.0513
																															10.4164	5.60014		10.9901	7.35556		12.7833	9.97104
																															10.4127	5.58943		10.9742	7.27429		12.7833	9.9524
																															10.404	5.56516		10.9426	7.15862		12.7663	9.94159
																															10.398	5.51732		10.9347	7.09442		12.7652	9.93368
																															10.357	5.4652		10.924	6.94247		12.765	9.92958
																															10.3369	5.25089		10.9236	6.82469		12.7641	9.8906
																															10.3041	5.18123		10.9129	6.81654		12.7635	9.84831
																															10.2768	5.16828		10.9007	6.80225		12.7538	9.82981
																															10.2732	5.16172		10.885	6.65041		12.7495	9.80543
																															10.2646	5.15507		10.8832	6.59612		12.7463	9.75318
																															10.2341	5.10867		10.8783	6.59126		12.7407	9.729
																															10.1795	5.1016		10.8215	6.30271		12.7392	9.57988
																															10.1728	5.07096		10.8117	6.12653		12.7243	9.56105
																															10.1659	5.05822		10.7925	5.93598		12.7236	9.50725
																															10.1631	5.01275		10.785	5.77732		12.7211	9.49887
																															10.1593	4.88816		10.7824	5.48747		12.6774	9.45663
																															10.1578	4.79344		10.7811	5.47919		12.673	9.43704
																															10.1448	4.71049		10.7772	5.46861		12.6443	9.38314
																															10.1414	4.59752		10.7665	5.15693		12.6407	8.97681
																															10.1404	4.59142		10.7542	5.04099		12.6319	8.97028
																															10.1324	4.52284		10.7398	4.79221		12.6282	8.87079
																															10.1271	4.35804		10.7381	4.53272		12.6211	8.85168
																															10.1194	4.08477		10.7343	4.44846		12.6206	8.83554
																															10.1045	4.00119		10.7263	3.93295		12.6165	8.33085
																															10.1025			10.7203			12.5969
																															10.0987			10.719			12.5952
																															10.0901			10.7119			12.5917
																															10.0872			10.706			12.583
																															10.0818			10.6874			12.5749
																															10.0223			10.6751			12.5747
																															10.0043			10.6587			12.5724
																															10.0019			10.6581			12.5676
																															9.99591			10.6569			12.5658
																															9.99575			10.6455			12.5565
																															9.9891			10.6382			12.5533
																															9.98709			10.6306			12.5472
																															9.97811			10.6005			12.5309
																															9.9634			10.5884			12.5202
																															9.95913			10.581			12.5088
																															9.93901			10.57			12.5055
																															9.93262			10.5566			12.4888
																															9.92743			10.5506			12.4783
																															9.90354			10.5448			12.4766
																															9.89932			10.5414			12.4657
																															9.88283			10.5396			12.4615
																															9.85174			10.5296			12.4604
																															9.83325			10.5186			12.4375
																															9.82714			10.5169			12.4341
																															9.82354			10.5158			12.4031
																															9.81812			10.5063			12.4018
																															9.78158			10.5004			12.3946
																															9.77839			10.4998			12.3861
																															9.77693			10.4992			12.3851
																															9.77474			10.4984			12.3791
																															9.75985			10.4883			12.3783
																															9.73305			10.4861			12.3586
																															9.71821			10.484			12.3572
																															9.71734			10.4832			12.3444
																															9.7145			10.4688			12.3384
																															9.68621			10.462			12.3359
																															9.65619			10.4347			12.332
																															9.61501			10.4307			12.3297
																															9.61186			10.3727			12.3202
																															9.60589			10.3685			12.3125
																															9.60518			10.3645			12.312
																															9.60153			10.3638			12.3118
																															9.57812			10.363			12.3046
																															9.57408			10.3506			12.2979
																															9.5646			10.3491			12.2978
																															9.54374			10.3471			12.2892
																															9.53832			10.3304			12.2846
																															9.52886			10.3189			12.2812
																															9.52771			10.3153			12.2783
																															9.52021			10.3151			12.2706
																															9.50155			10.3134			12.2685
																															9.49983			10.3127			12.2633
																															9.49732			10.3022			12.26
																															9.4855			10.2894			12.252
																															9.47531			10.2834			12.2371
																															9.43646			10.2613			12.2264
																															9.42826			10.2316			12.2206
																															9.42024			10.2255			12.2168
																															9.41563			10.2251			12.2032
																															9.41241			10.2218			12.1881
																															9.41232			10.2181			12.1872
																															9.41106			10.2158			12.1833
																															9.40925			10.214			12.1651
																															9.39098			10.2116			12.1516
																															9.38299			10.2063			12.1488
																															9.38173			10.1962			12.1478
																															9.37775			10.1957			12.1459
																															9.37704			10.1947			12.1299
																															9.36405			10.177			12.1296
																															9.35234			10.1712			12.1171
																															9.34443			10.1701			12.1167
																															9.33885			10.17			12.1163
																															9.33486			10.1579			12.1013
																															9.33386			10.1537			12.095
																															9.33314			10.1474			12.093
																															9.3288			10.138			12.0869
																															9.32784			10.114			12.0774
																															9.32019			10.0893			12.0711
																															9.31534			10.0874			12.0635
																															9.31226			10.0767			12.0458
																															9.30444			10.0756			12.0434
																															9.28909			10.0719			12.0432
																															9.28813			10.0705			12.038
																															9.26456			10.0631			12.0354
																															9.25394			10.0616			12.0176
																															9.24069			10.0593			12.0173
																															9.23627			10.0569			12.0094
																															9.20792			10.0553			12.0088
																															9.20513			10.0475			12.0061
																															9.19911			10.0393			11.9938
																															9.19744			10.0101			11.986
																															9.17618			10.0063			11.9823
																															9.17403			9.99894			11.9715
																															9.17251			9.99139			11.9505
																															9.16828			9.98645			11.9459
																															9.16172			9.9742			11.9388
																															9.15538			9.97416			11.936
																															9.15037			9.9695			11.9082
																															9.14299			9.95976			11.8955
																															9.14003			9.9401			11.8949
																															9.11993			9.93275			11.8862
																															9.11663			9.93184			11.8837
																															9.11625			9.92695			11.8827
																															9.11055			9.92342			11.878
																															9.09614			9.91943			11.8618
																															9.09207			9.91873			11.8588
																															9.08933			9.89711			11.8568
																															9.07922			9.87529			11.8488
																															9.07141			9.87324			11.8432
																															9.06977			9.87267			11.835
																															9.06751			9.85419			11.8294
																															9.06004			9.8491			11.8289
																															9.05252			9.83915			11.8252
																															9.05141			9.83662			11.8241
																															9.04911			9.83347			11.8073
																															9.01976			9.81958			11.8062
																															9.01973			9.81729			11.8011
																															9.01499			9.80673			11.7927
																															9.00121			9.80488			11.7868
																															8.99744			9.80279			11.7784
																															8.99412			9.79984			11.7753
																															8.98889			9.79203			11.7686
																															8.97929			9.7906			11.7631
																															8.97812			9.78752			11.7567
																															8.97434			9.76677			11.7514
																															8.96701			9.76659			11.7489
																															8.9631			9.76634			11.7202
																															8.94743			9.76196			11.72
																															8.94224			9.7548			11.7179
																															8.93361			9.75338			11.7129
																															8.92261			9.74814			11.7127
																															8.90196			9.7477			11.7057
																															8.90165			9.74387			11.7039
																															8.89689			9.74284			11.7038
																															8.87731			9.73991			11.703
																															8.86834			9.73853			11.6859
																															8.86557			9.73708			11.6612
																															8.85206			9.72923			11.6555
																															8.85126			9.72447			11.6547
																															8.84634			9.71478			11.6514
																															8.84323			9.70993			11.6472
																															8.84006			9.70692			11.6261
																															8.83226			9.6766			11.6254
																															8.82736			9.67423			11.6213
																															8.80739			9.67399			11.6107
																															8.80512			9.66526			11.5984
																															8.79097			9.66126			11.5924
																															8.78562			9.65233			11.5789
																															8.772			9.64842			11.5722
																															8.76832			9.64597			11.5524
																															8.76809			9.64086			11.547
																															8.75354			9.64071			11.5403
																															8.75204			9.63988			11.5285
																															8.75201			9.62637			11.5196
																															8.74649			9.62485			11.5087
																															8.74507			9.62465			11.5076
																															8.74321			9.61976			11.5069
																															8.73344			9.60994			11.5018
																															8.71756			9.60682			11.5014
																															8.70634			9.60551			11.4881
																															8.69372			9.59991			11.475
																															8.67811			9.5979			11.4621
																															8.67087			9.59517			11.4608
																															8.63545			9.58205			11.4597
																															8.62956			9.57699			11.4594
																															8.62142			9.57135			11.4586
																															8.59994			9.56573			11.4543
																															8.5863			9.56188			11.4501
																															8.57967			9.54467			11.4499
																															8.55269			9.52337			11.4473
																															8.5498			9.51929			11.4443
																															8.54661			9.51389			11.4427
																															8.53573			9.51227			11.4418
																															8.53438			9.50654			11.4342
																															8.53241			9.50319			11.4256
																															8.52905			9.50239			11.4226
																															8.52904			9.50062			11.4192
																															8.50957			9.49587			11.4122
																															8.50244			9.49549			11.4121
																															8.48596			9.49463			11.3973
																															8.48587			9.49265			11.395
																															8.47671			9.48923			11.3925
																															8.47191			9.48826			11.392
																															8.46844			9.48222			11.3757
																															8.44403			9.46987			11.3724
																															8.44294			9.46781			11.3713
																															8.43538			9.46688			11.3702
																															8.43496			9.46402			11.3689
																															8.41845			9.45663			11.3655
																															8.41273			9.4513			11.3512
																															8.41256			9.44956			11.34
																															8.40293			9.44826			11.3372
																															8.40119			9.44825			11.337
																															8.39776			9.44765			11.3337
																															8.3927			9.44658			11.3162
																															8.38331			9.4431			11.3104
																															8.37852			9.4306			11.3051
																															8.3753			9.42371			11.3005
																															8.36063			9.41938			11.2882
																															8.35607			9.41623			11.2742
																															8.35461			9.41055			11.2564
																															8.3523			9.38972			11.255
																															8.35138			9.38642			11.2503
																															8.3308			9.3834			11.2366
																															8.32457			9.38167			11.2259
																															8.32154			9.35764			11.2207
																															8.31272			9.35052			11.2155
																															8.30591			9.34869			11.2141
																															8.30263			9.34596			11.2073
																															8.29501			9.32091			11.2053
																															8.28965			9.3098			11.1696
																															8.2879			9.3088			11.1654
																															8.27632			9.30748			11.1652
																															8.26884			9.29617			11.1595
																															8.26093			9.25359			11.1584
																															8.25925			9.22779			11.1564
																															8.24896			9.22315			11.1547
																															8.2455			9.2096			11.1468
																															8.23151			9.2069			11.1287
																															8.22219			9.20398			11.1251
																															8.21742			9.20276			11.1205
																															8.20132			9.1621			11.1189
																															8.19986			9.15224			11.1154
																															8.17079			9.13479			11.1001
																															8.16758			9.13003			11.0907
																															8.14055			9.12562			11.0891
																															8.12799			9.12386			11.0693
																															8.11883			9.1174			11.058
																															8.07869			9.11464			11.0518
																															8.06679			9.1136			10.9978
																															8.05951			9.10261			10.9967
																															8.05435			9.09722			10.9758
																															8.04188			9.09627			10.9742
																															8.0283			9.09126			10.9729
																															8.01386			9.09125			10.964
																															7.99586			9.08423			10.9514
																															7.99007			9.06347			10.9473
																															7.98809			9.0616			10.9288
																															7.97465			9.04319			10.9185
																															7.97018			9.03945			10.9097
																															7.96992			9.03207			10.8977
																															7.96286			9.02464			10.8914
																															7.95228			9.00314			10.8845
																															7.95077			9.00068			10.8662
																															7.94642			8.99634			10.8641
																															7.94219			8.98592			10.8482
																															7.92826			8.95185			10.8296
																															7.91817			8.9345			10.8239
																															7.90887			8.92477			10.8188
																															7.8933			8.91586			10.8105
																															7.87781			8.91033			10.8009
																															7.84535			8.90893			10.7904
																															7.84246			8.90538			10.7869
																															7.83062			8.89663			10.7862
																															7.82859			8.891			10.7861
																															7.82828			8.82182			10.7661
																															7.8269			8.81077			10.7468
																															7.82223			8.80518			10.7374
																															7.80549			8.78683			10.7253
																															7.80313			8.7847			10.7211
																															7.77564			8.7745			10.7056
																															7.75908			8.75232			10.7026
																															7.75475			8.75139			10.6962
																															7.72885			8.73619			10.6906
																															7.70779			8.73364			10.6847
																															7.70156			8.72378			10.6669
																															7.69857			8.71559			10.6515
																															7.68463			8.70715			10.646
																															7.67398			8.6824			10.6358
																															7.66582			8.67054			10.6355
																															7.65835			8.6697			10.6192
																															7.65235			8.64397			10.6179
																															7.64905			8.64365			10.5984
																															7.63641			8.64348			10.5928
																															7.62783			8.62814			10.5877
																															7.60384			8.62685			10.5776
																															7.59323			8.59822			10.5681
																															7.5873			8.5531			10.5677
																															7.5694			8.55108			10.5502
																															7.56918			8.53416			10.5314
																															7.56375			8.5187			10.4973
																															7.56328			8.46132			10.4958
																															7.56101			8.43468			10.4902
																															7.56003			8.43315			10.4588
																															7.55783			8.41491			10.442
																															7.55482			8.40614			10.4417
																															7.53678			8.37199			10.4311
																															7.53264			8.36745			10.3979
																															7.5168			8.36658			10.391
																															7.49583			8.32766			10.3591
																															7.48013			8.28733			10.3411
																															7.43518			8.28437			10.3295
																															7.43424			8.27961			10.302
																															7.42744			8.25209			10.2963
																															7.36082			8.23853			10.2639
																															7.35148			8.23527			10.2484
																															7.35091			8.22749			10.248
																															7.34966			8.22302			10.1934
																															7.32486			8.19558			10.1836
																															7.28129			8.17354			10.1734
																															7.25504			8.17182			10.1642
																															7.24776			8.16024			10.1607
																															7.23699			8.14348			10.1521
																															7.21146			8.12252			10.1064
																															7.17523			8.07692			10.1033
																															7.12961			8.06461			10.0638
																															7.10436			8.05329			10.0503
																															7.09888			8.05318			10.0403
																															7.09048			8.04496			10.0366
																															7.0813			8.01013			10.0366
																															7.07002			8.00503			10.0107
																															7.06886			8.00168			9.99772
																															7.04281			7.98355			9.9883
																															7.0153			7.96912			9.93252
																															7.00819			7.96618			9.92272
																															6.96067			7.9629			9.92104
																															6.95197			7.9589			9.91236
																															6.93417			7.95879			9.90077
																															6.91399			7.92146			9.86118
																															6.90546			7.91101			9.85102
																															6.88919			7.87028			9.83361
																															6.87182			7.85444			9.81374
																															6.85375			7.85046			9.74427
																															6.84738			7.8098			9.73901
																															6.83915			7.80907			9.72619
																															6.83499			7.73832			9.72326
																															6.83181			7.72942			9.67184
																															6.75734			7.67764			9.67021
																															6.74978			7.61797			9.66368
																															6.68633			7.60469			9.6317
																															6.68584			7.59715			9.50435
																															6.65056			7.59074			9.49099
																															6.63822			7.58928			9.47578
																															6.58638			7.56872			9.44935
																															6.54942			7.55441			9.44465
																															6.51247			7.50276			9.43357
																															6.49573			7.48324			9.34103
																															6.47362			7.47835			9.31763
																															6.46328			7.46812			9.28561
																															6.39629			7.45928			9.20217
																															6.34953			7.40883			9.1758
																															6.34091			7.3985			9.12852
																															6.25279			7.39381			9.10552
																															6.2244			7.32342			9.04743
																															6.15714			7.11684			8.94946
																															6.1015			7.11554			8.94027
																															5.97741			7.07137			8.91953
																															5.94405			7.06025			8.85997
																															5.93438			7.0467			8.67607
																															5.79398			7.02395			8.66978
																															5.7716			6.82146			8.64955
																															5.75968			6.72095			8.48976
																															5.72429			6.62961			8.35122
																															5.71661			6.59974			8.21319
																															5.46017			6.49693			8.02462
																															5.39112			6.49586			7.83393
																															5.21536			6.38187			7.75951
																															5.14468			6.33263			7.53474
																															4.77557			6.32286			7.17254
																															4.67026			6.30162			6.87266
																															4.53717			6.04503			6.81675
																															4.39424			5.17559			5.92494
																															2.95455			4.86273			5.15523
