# Supplementary material for: INPP5A phosphatase is a synthetic lethal target in GNAQ and GNA11-mutant melanomas
Source: Nat Cancer. 2024 Jan 17;5(3):481–99. doi: 10.1038/s43018-023-00710-z (PMC10965444; doi:10.1038/s43018-023-00710-z)
Supplement: Supplementary file 21 — Statistical source data. [file 43018_2023_710_MOESM21_ESM.xlsx]

## Sheet: Extended Data Fig. 7
	Extended Data Fig. 7a				Extended Data Fig. 7b			Extended Data Fig. 7c
	Index (t) (12sec interval)	340nm (mean intensity)	380nm (mean intensity)		Index (t) (12sec interval)	Raion (340/380)		Representative experiment																				Biological replicate #2																				Biological replicate #3
	1	3780.64	23372.9		1	0.161753		92.1 cells					Mel202 cells					OMM1 cells					Colo741 cells					92.1 cells					Mel202 cells					OMM1 cells					Colo741 cells					92.1 cells
	1	3555	22608.6		1	0.157241		# of cells	Fura-2 fluorescence ratio				# of cells	Fura-2 fluorescence ratio				# of cells	Fura-2 fluorescence ratio				# of cells	Fura-2 fluorescence ratio				# of cells	Fura-2 fluorescence ratio				# of cells	Fura-2 fluorescence ratio				# of cells	Fura-2 fluorescence ratio				# of cells	Fura-2 fluorescence ratio				# of cells	Fura-2 fluorescence ratio
	1	3635.29	22452.4		1	0.161911			sgNT	shINPP5A#1	sgINPP5A#2			sgNT	shINPP5A#1	sgINPP5A#2			sgNT	shINPP5A#1	sgINPP5A#2			sgNT	shINPP5A#1	sgINPP5A#2			sgNT	shINPP5A#1	sgINPP5A#2			sgNT	shINPP5A#1	sgINPP5A#2			sgNT	shINPP5A#1	sgINPP5A#2			sgNT	shINPP5A#1	sgINPP5A#2			sgNT
	1	3705.57	20606.2		1	0.179828		1	0.088	0.105	0.14		1	0.107	0.105	0.098		1	0.129	0.165	0.134		1	0.099	0.106	0.102		1	0.115	0.113	0.15		1	0.123	0.247	0.182		1	0.101	0.12	0.125		1	0.217	0.157	0.164		1	0.116
	1	3513.58	20546.9		1	0.171003		2	0.106	0.094	0.12		2	0.105	0.097	0.091		2	0.131	0.173	0.164		2	0.094	0.111	0.111		2	0.115	0.16	0.181		2	0.15	0.266	0.236		2	0.122	0.126	0.147		2	0.131	0.11	0.277		2	0.114
	1	3448.25	20297.9		1	0.169882		3	0.1	0.108	0.126		3	0.097	0.09	0.106		3	0.128	0.148	0.117		3	0.101	0.106	0.112		3	0.118	0.179	0.116		3	0.131	0.206	0.19		3	0.118	0.108	0.129		3	0.186	0.125	0.157		3	0.122
	1	3372.54	20149.8		1	0.167373		4	0.089	0.101	0.132		4	0.105	0.09	0.166		4	0.13	0.169	0.178		4	0.102	0.117	0.105		4	0.114	0.141	0.133		4	0.14	0.232	0.281		4	0.093	0.125	0.106		4	0.163	0.161	0.253		4	0.115
	1	3731.83	19940.5		1	0.187149		5	0.131	0.122	0.143		5	0.097	0.093	0.126		5	0.069	0.14	0.124		5	0.112	0.118	0.122		5	0.111	0.131	0.147		5	0.183	0.278	0.213		5	0.105	0.134	0.124		5	0.117	0.212	0.25		5	0.053
	1	4041.66	19604		1	0.206166		6	0.123	0.112	0.105		6	0.097	0.102	0.106		6	0.164	0.156	0.151		6	0.121	0.105	0.104		6	0.117	0.121	0.123		6	0.185	0.209	0.263		6	0.12	0.128	0.116		6	0.306	0.368	0.176		6	0.114
	1	3264.6	19464.5		1	0.167721		7	0.111	0.11	0.097		7	0.093	0.128	0.11		7	0.006	0.125	0.145		7	0.098	0.102	0.107		7	0.114	0.127	0.148		7	0.122	0.204	0.284		7	0.128	0.119	0.135		7	0.161	0.278	0.256		7	0.128
	1	3801	19365		1	0.196282		8	0.113	0.1	0.107		8	0.097	0.132	0.118		8	0.128	0.22	0.148		8	0.105	0.096	0.112		8	0.14	0.14	0.144		8	0.131	0.191	0.213		8	0.124	0.147	0.107		8	0.144	0.272	0.218		8	0.125
	1	3299.37	19260.5		1	0.171302		9	0.092	0.12	0.113		9	0.099	0.107	0.105		9	0.14	0.124	0.16		9	0.112	0.09	0.109		9	0.157	0.178	0.183		9	0.214	0.222	0.172		9	0.108	0.13	0.124		9	0.133	0.288	0.222		9	0.109
	1	3952.18	19124		1	0.206661		10	0.12	0.12	0.093		10	0.105	0.103	0.097		10	0.136	0.162	0.134		10	0.085	0.091	0.114		10	0.133	0.136	0.179		10	0.23	0.196	0.176		10	0.097	0.131	0.123		10	0.181	0.148	0.171		10	0.117
	1	3585.18	18937.9		1	0.189312		11	0.113	0.117	0.085		11	0.099	0.11	0.089		11	0.085	0.18	0.145		11	0.085	0.094	0.094		11	0.11	0.166	0.15		11	0.257	0.257	0.195		11	0.117	0.161	0.101		11	0.151	0.14	0.2		11	0.116
	1	3724.28	18483.1		1	0.201496		12	0.111	0.111	0.1		12	0.088	0.093	0.102		12	0.127	0.146	0.148		12	0.091	0.092	0.122		12	0.11	0.141	0.163		12	0.209	0.181	0.154		12	0.116	0.123	0.11		12	0.181	0.118	0.199		12	0.114
	1	3622.9	18159.9		1	0.1995		13	0.084	0.134	0.131		13	0.106	0.126	0.144		13	0.159	0.16	0.173		13	0.129	0.097	0.134		13	0.105	0.14	0.247		13	0.157	0.196	0.159		13	0.109	0.155	0.178		13	0.152	0.16	0.257		13	0.105
	1	3338.99	18064.6		1	0.184836		14	0.087	0.109	0.114		14	0.1	0.107	0.098		14	0.122	0.156	0.195		14	0.115	0.091	0.103		14	0.122	0.143	0.155		14	0.179	0.197	0.243		14	0.128	0.154	0.129		14	0.228	0.228	0.167		14	0.113
	1	3379.66	17794.6		1	0.189926		15	0.086	0.106	0.096		15	0.087	0.1	0.098		15	0.029	0.189	0.147		15	0.112	0.087	0.112		15	0.137	0.18	0.156		15	0.181	0.386	0.232		15	0.106	0.206	0.12		15	0.219	0.262	0.18		15	0.105
	1	3212.61	17607.8		1	0.182453		16	0.083	0.091	0.096		16	0.095	0.085	0.098		16	0.14	0.146	0.208		16	0.108	0.11	0.103		16	0.138	0.156	0.159		16	0.205	0.25	0.108		16	0.129	0.128	0.112		16	0.213	0.229	0.236		16	0.115
	1	3154.83	17515.4		1	0.180118		17	0.107	0.118	0.093		17	0.082	0.085	0.096		17	0.171	0.139	0.145		17	0.097	0.111	0.106		17	0.129	0.17	0.133		17	0.146	0.296	0.17		17	0.114	0.103	0.115		17	0.163	0.223	0.245		17	0.11
	1	3288.72	17296.2		1	0.190141		18	0.111	0.098	0.122		18	0.079	0.09	0.101		18	0.11	0.128	0.141		18	0.097	0.116	0.098		18	0.135	0.163	0.131		18	0.123	0.243	0.288		18	0.112	0.112	0.123		18	0.235	0.184	0.155		18	0.134
	1	3173.89	17016.5		1	0.186518		19	0.107	0.09	0.12		19	0.1	0.094	0.103		19	0.139	0.159	0.171		19	0.118	0.114	0.093		19	0.152	0.149	0.124		19	0.177	0.215	0.233		19	0.107	0.131	0.106		19	0.143	0.13	0.13		19	0.108
	1	3180.99	16997.4		1	0.187146		20	0.104	0.095	0.133		20	0.108	0.088	0.122		20	0.138	0.152	0.162		20	0.094	0.083	0.104		20	0.149	0.129	0.157		20	0.145	0.16	0.157		20	0.125	0.117	0.103		20	0.207	0.184	0.145		20	0.126
	1	3395.6	16910.9		1	0.200793		21	0.084	0.111	0.1		21	0.114	0.11	0.093		21	0.122	0.131	0.208		21	0.095	0.093	0.108		21	0.14	0.14	0.153		21	0.22	0.144	0.312		21	0.128	0.168	0.123		21	0.214	0.213	0.221		21	0.117
	1	3179.18	16874.5		1	0.188402		22	0.082	0.101	0.109		22	0.088	0.094	0.098		22	0.136	0.129	0.18		22	0.108	0.088	0.097		22	0.143	0.145	0.14		22	0.13	0.138	0.26		22	0.109	0.131	0.13		22	0.202	0.202	0.179		22	0.113
	1	3539	16834.5		1	0.210224		23	0.109	0.101	0.109		23	0.089	0.084	0.102		23	0.127	0.143	0.196		23	0.106	0.111	0.103		23	0.12	0.144	0.14		23	0.232	0.133	0.225		23	0.122	0.092	0.134		23	0.201	0.173	0.11		23	0.121
	1	3049.23	16711.1		1	0.182468		24	0.097	0.099	0.107		24	0.087	0.085	0.106		24	0.148	0.155	0.209		24	0.101	0.103	0.096		24	0.145	0.148	0.171		24	0.202	0.185	0.185		24	0.123	0.105	0.129		24	0.152	0.248	0.113		24	0.001
	1	3243.18	16672.8		1	0.19452		25	0.104	0.102	0.104		25	0.078	0.102	0.103		25	0.104	0.172	0.18		25	0.094	0.105	0.087		25	0.108	0.223	0.127		25	0.205	0.164	0.228		25	0.128	0.114	0.124		25	0.22	0.14	0.224		25	0.107
	1	2869.66	16590.3		1	0.172972		26	0.081	0.09	0.115		26	0.099	0.093	0.101		26	0.145	0.152	0.164		26	0.093	0.105	0.102		26	0.103	0.121	0.119		26	0.227	0.219	0.234		26	0.105	0.125	0.133		26	0.169	0.212	0.128		26	0.113
	1	3205.32	16538.8		1	0.193806		27	0.087	0.107	0.133		27	0.11	0.109	0.132		27	0.097	0.121	0.209		27	0.098	0.1	0.091		27	0.12	0.134	0.143		27	0.129	0.105	0.199		27	0.095	0.103	0.138		27	0.248	0.188	0.131		27	0.123
	1	3243.65	16455.7		1	0.197114		28	0.087	0.109	0.099		28	0.097	0.104	0.102		28	0.131	0.125	0.146		28	0.102	0.104	0.091		28	0.105	0.143	0.152		28	0.198	0.138	0.197		28	0.099	0.115	0.128		28	0.199	0.222	0.134		28	0.106
	1	3330.92	16439.6		1	0.202616		29	0.083	0.116	0.11		29	0.09	0.082	0.129		29	0.136	0.116	0.169		29	0.108	0.102	0.094		29	0.1	0.139	0.143		29	0.142	0.181	0.276		29	0.103	0.11	0.104		29	0.215	0.197	0.124		29	0.094
	1	3404.27	16354.7		1	0.208152		30	0.088	0.098	0.091		30	0.116	0.101	0.192		30	0.151	0.148	0.19		30	0.107	0.1	0.101		30	0.142	0.142	0.145		30	0.18	0.184	0.185		30	0.134	0.176	0.119		30	0.169	0.188	0.153		30	0.11
	1	3143.84	16349.5		1	0.192289		31	0.089	0.105	0.09		31	0.094	0.108	0.15		31	0.1	0.157	0.125		31	0.108	0.105	0.087		31	0.117	0.155	0.152		31	0.265	0.09	0.278		31	0.116	0.121	0.145		31	0.159	0.164	0.203		31	0.101
	1	2923.35	16335		1	0.178963		32	0.087	0.108	0.095		32	0.123	0.12	0.105		32	0.153	0.155	0.116		32	0.121	0.108	0.094		32	0.101	0.155	0.139		32	0.092	0.2	0.183		32	0.11	0.111	0.112		32	0.235	0.202	0.157		32	0.126
	1	3133.21	16276.7		1	0.192496		33	0.092	0.108	0.116		33	0.184	0.096	0.103		33	0.135	0.144	0.191		33	0.115	0.106	0.104		33	0.151	0.115	0.172		33	0.154	0.192	0.199		33	0.097	0.116	0.113		33	0.204	0.118	0.177		33	0.109
	1	3145.27	16105.4		1	0.195293		34	0.098	0.1	0.145		34	0.106	0.088	0.168		34	0.15	0.15	0.173		34	0.109	0.104	0.105		34	0.109	0.12	0.134		34	0.122	0.149	0.259		34	0.122	0.123	0.118		34	0.199	0.158	0.197		34	0.129
	1	3131.16	16103.1		1	0.194445		35	0.095	0.105	0.119		35	0.089	0.104	0.105		35	0.117	0.134	0.126		35	0.133	0.099	0.099		35	0.103	0.126	0.133		35	0.121	0.286	0.15		35	0.092	0.125	0.113		35	0.211	0.182	0.164		35	0.11
	1	3151.03	16000.5		1	0.196933		36	0.09	0.112	0.103		36	0.099	0.112	0.107		36	0.135	0.132	0.141		36	0.106	0.096	0.097		36	0.098	0.13	0.161		36	0.212	0.152	0.15		36	0.076	0.123	0.146		36	0.213	0.163	0.143		36	0.128
	1	3237.53	15824.7		1	0.204587		37	0.097	0.113	0.103		37	0.103	0.105	0.083		37	0.128	0.15	0.126		37	0.107	0.095	0.098		37	0.101	0.121	0.128		37	0.232	0.158	0.247		37	0.093	0.196	0.16		37	0.181	0.199	0.18		37	0.113
	1	2822.23	15534.8		1	0.181671		38	0.112	0.153	0.107		38	0.123	0.079	0.083		38	0.14	0.136	0.127		38	0.116	0.09	0.104		38	0.1	0.161	0.13		38	0.133	0.154	0.165		38	0.107	0.121	0.158		38	0.161	0.154	0.189		38	0.124
	1	2964.97	15327.6		1	0.193439		39	0.089	0.123	0.116		39	0.113	0.099	0.096		39	0.14	0.145	0.16		39	0.101	0.104	0.117		39	0.101	0.127	0.127		39	0.162	0.235	0.226		39	0.081	0.138	0.14		39	0.17	0.153	0.212		39	0.133
	1	2949.33	15126.7		1	0.194975		40	0.09	0.102	0.103		40	0.095	0.104	0.099		40	0.144	0.125	0.178		40	0.107	0.102	0.108		40	0.1	0.197	0.137		40	0.201	0.234	0.184		40	0.142	0.127	0.11		40	0.178	0.185	0.149		40	0.119
	1	3328.18	14765.9		1	0.225396		41	0.091	0.091	0.099		41	0.095	0.123	0.118		41	0.146	0.166	0.141		41	0.123	0.112	0.101		41	0.126	0.139	0.128		41	0.206	0.16	0.236		41	0.101	0.107	0.133		41	0.148	0.185	0.167		41	0.104
	1	2884.34	14703.8		1	0.196162		42	0.093	0.112	0.1		42	0.122	0.1	0.105		42	0.14	0.112	0.129		42	0.108	0.104	0.083		42	0.113	0.152	0.143		42	0.245	0.255	0.196		42	0.124	0.13	0.114		42	0.325	0.138	0.245		42	0.115
	1	2946.73	14699.5		1	0.200465		43	0.093	0.108	0.094		43	0.102	0.107	0.103		43	0.147	0.109	0.126		43	0.116	0.109	0.091		43	0.115	0.136	0.137		43	0.161	0.2	0.143		43	0.12	0.219	0.112		43	0.272	0.216	0.229		43	0.109
	1	2951.25	14497.5		1	0.20357		44	0.088	0.117	0.105		44	0.107	0.117	0.098		44	0.153	0.113	0.114		44	0.114	0.114	0.095		44	0.112	0.148	0.163		44	0.131	0.119	0.175		44	0.114	0.12	0.152		44	0.175	0.174	0.253		44	0.121
	1	2943.35	14401.8		1	0.204374		45	0.108	0.117	0.095		45	0.09	0.106	0.098		45	0.084	0.126	0.124		45	0.099	0.105	0.092		45	0.125	0.144	0.156		45	0.134	0.161	0.195		45	0.103	0.146	0.145		45	0.293	0.161	0.191		45	0.138
	1	2918.89	14159.5		1	0.206143		46	0.091	0.092	0.115		46	0.089	0.117	0.104		46	0.083	0.126	0.14		46	0.101	0.112	0.097		46	0.099	0.134	0.22		46	0.164	0.227	0.145		46	0.117	0.122	0.124		46	0.173	0.141	0.187		46	0.12
	1	2681.19	14137		1	0.189657		47	0.083	0.104	0.108		47	0.103	0.119	0.116		47	0.145	0.137	0.135		47	0.095	0.103	0.097		47	0.108	0.126	0.17		47	0.221	0.151	0.225		47	0.123	0.122	0.12		47	0.186	0.197	0.186		47	0.122
	1	2737	13914		1	0.196708		48	0.075	0.084	0.123		48	0.102	0.104	0.101		48	0.125	0.127	0.121		48	0.105	0.097	0.098		48	0.119	0.15	0.125		48	0.148	0.139	0.211		48	0.097	0.122	0.153		48	0.236	0.236	0.18		48	0.114
	1	3189.36	13906.6		1	0.229342		49	0.104	0.08	0.107		49	0.105	0.12	0.101		49	0.132	0.128	0.146		49	0.091	0.104	0.096		49	0.131	0.152	0.149		49	0.138	0.23	0.291		49	0.096	0.113	0.145		49	0.147	0.148	0.159		49	0.112
	1	3102.71	13888		1	0.22341		50	0.095	0.104	0.111		50	0.094	0.107	0.101		50	0.165	0.146	0.136		50	0.101	0.108	0.092		50	0.126	0.175	0.127		50	0.146	0.202	0.259		50	0.102	0.163	0.148		50	0.193	0.134	0.141		50	0.122
	1	3003.02	13787.4		1	0.21781		51	0.09	0.09	0.121		51	0.104	0.105	0.151		51	0.071	0.187	0.13		51	0.093	0.102	0.092		51	0.127	0.203	0.16		51	0.171	0.195	0.305		51	0.092	0.127	0.124		51	0.134	0.162	0.115		51	0.108
	1	2966.16	13781.8		1	0.215223		52	0.091	0.092	0.104		52	0.111	0.111	0.109		52	0.125	0.133	0.142		52	0.1	0.092	0.1		52	0.127	0.148	0.143		52	0.167	0.265	0.217		52	0.111	0.117	0.13		52	0.16	0.148	0.125		52	0.123
	1	2722	13731.5		1	0.19823		53	0.095	0.096	0.095		53	0.094	0.086	0.108		53	0.126	0.113	0.09		53	0.108	0.107	0.098		53	0.107	0.136	0.169		53	0.165	0.198	0.282		53	0.115	0.111	0.133		53	0.124	0.162	0.113		53	0.11
	1	2720.81	13708.5		1	0.198477		54	0.113	0.095	0.116		54	0.092	0.1	0.116		54	0.171	0.149	0.148		54	0.096	0.103	0.105		54	0.109	0.161	0.14		54	0.169	0.191	0.289		54	0.125	0.108	0.131		54	0.222	0.152	0.128		54	0.093
	1	2793.57	13697.9		1	0.203942		55	0.107	0.106	0.145		55	0.106	0.102	0.107		55	0.149	0.179	0.142		55	0.11	0.106	0.119		55	0.105	0.121	0.133		55	0.127	0.199	0.216		55	0.092	0.101	0.122		55	0.2	0.19	0.127		55	0.108
	1	2819.91	13695.1		1	0.205907		56	0.095	0.094	0.119		56	0.101	0.1	0.097		56	0.13	0.143	0.142		56	0.106	0.11	0.104		56	0.119	0.122	0.136		56	0.174	0.151	0.4		56	0.136	0.1	0.09		56	0.135	0.174	0.188		56	0.122
	1	2652	13324		1	0.199039		57	0.085	0.098	0.103		57	0.087	0.103	0.111		57	0.131	0.189	0.171		57	0.1	0.103	0.1		57	0.101	0.151	0.177		57	0.139	0.196	0.289		57	0.13	0.137	0.155		57	0.149	0.166	0.192		57	0.112
	1	2722	13297.5		1	0.2047		58	0.109	0.113	0.103		58	0.098	0.133	0.101		58	0.13	0.134	0.232		58	0.097	0.118	0.106		58	0.122	0.17	0.13		58	0.184	0.181	0.342		58	0.121	0.175	0.099		58	0.144	0.129	0.218		58	0.094
	1	3300.64	13270.9		1	0.248713		59	0.092	0.11	0.107		59	0.095	0.131	0.094		59	0.073	0.12	0.155		59	0.09	0.118	0.109		59	0.121	0.15	0.162		59	0.219	0.187	0.149		59	0.114	0.214	0.11		59	0.148	0.12	0.162		59	0.081
	1	2709.21	13260.7		1	0.204303		60	0.086	0.118	0.116		60	0.095	0.105	0.151		60	0.085	0.125	0.128		60	0.093	0.112	0.104		60	0.123	0.134	0.176		60	0.158	0.183	0.199		60	0.116	0.101	0.096		60	0.163	0.177	0.141		60	0.099
	1	2856.63	13071.7		1	0.218535		61	0.082	0.11	0.103		61	0.076	0.106	0.132		61	0.057	0.155	0.173		61	0.114	0.118	0.093		61	0.123	0.143	0.124		61	0.236	0.163	0.21		61	0.111	0.1	0.104		61	0.147	0.167	0.143		61	0.125
	1	2585	12946.5		1	0.199668		62	0.098	0.094	0.099		62	0.095	0.125	0.114		62	0.12	0.179	0.137		62	0.108	0.095	0.093		62	0.111	0.177	0.137		62	0.142	0.172	0.233		62	0.106	0.147	0.108		62	0.134	0.146	0.205		62	0.11
	1	2518.95	12921		1	0.194951		63	0.097	0.099	0.107		63	0.097	0.118	0.119		63	0.198	0.126	0.158		63	0.117	0.103	0.101		63	0.127	0.156	0.129		63	0.248	0.177	0.201		63	0.114	0.122	0.123		63	0.203	0.173	0.272		63	0.121
	1	2617.5	12743.5		1	0.205399		64	0.096	0.1	0.118		64	0.104	0.125	0.091		64	0.133	0.131	0.139		64	0.099	0.11	0.11		64	0.108	0.147	0.142		64	0.222	0.204	0.174		64	0.117	0.119	0.106		64	0.19	0.158	0.217		64	0.011
	1	2527.72	12719.9		1	0.198721		65	0.082	0.099	0.09		65	0.11	0.114	0.095		65	0.131	0.152	0.131		65	0.107	0.11	0.105		65	0.101	0.177	0.142		65	0.282	0.174	0.164		65	0.125	0.113	0.121		65	0.173	0.252	0.119		65	0.116
	1	2775.34	12666.6		1	0.219107		66	0.082	0.11	0.108		66	0.098	0.101	0.093		66	0.15	0.144	0.155		66	0.087	0.11	0.089		66	0.12	0.142	0.146		66	0.17	0.179	0.192		66	0.093	0.106	0.114		66	0.147	0.168	0.219		66
	1	2568	12597		1	0.203858		67	0.083	0.105	0.11		67	0.103	0.091	0.088		67	0.128	0.125	0.157		67	0.085	0.102	0.094		67	0.105	0.147	0.143		67	0.267	0.257	0.216		67	0.099	0.112	0.126		67	0.193	0.245	0.223		67
	1	2546.67	12548.5		1	0.202947		68	0.09	0.117	0.127		68	0.079	0.1	0.096		68	0.102	0.152	0.167		68	0.096	0.109	0.096		68	0.116	0.153	0.146		68	0.19	0.262	0.245		68	0.111	0.11	0.123		68	0.181	0.146	0.202		68
	1	2736.54	12378.7		1	0.221068		69	0.109	0.094	0.109		69	0.07	0.095	0.094		69	0.113	0.147	0.15		69	0.102	0.1	0.092		69	0.128	0.16	0.162		69	0.219	0.311	0.236		69	0.117	0.121	0.108		69	0.193	0.122	0.243		69
	1	2431.5	12373		1	0.196517		70	0.101	0.092	0.101		70	0.099	0.119	0.091		70	0.131	0.142	0.185		70	0.099	0.092	0.1		70	0.119	0.125	0.135		70	0.203	0.203	0.196		70	0.123	0.2	0.116		70	0.16	0.13	0.184		70
	1	2530	12311		1	0.205507		71	0.091	0.092	0.112		71	0.093	0.089	0.116		71	0.143	0.131	0.139		71	0.107	0.095	0.096		71	0.118	0.113	0.155		71	0.138	0.177	0.167		71	0.108	0.117	0.142		71	0.132	0.154	0.215		71
	1	2453	12283.5		1	0.199699		72	0.1	0.133	0.111		72	0.099	0.121	0.102		72	0.138	0.116	0.148		72	0.099	0.097	0.103		72	0.121	0.115	0.141		72	0.219	0.125	0.165		72	0.125	0.106	0.117		72	0.232	0.211	0.121		72
	1	2400	12109.7		1	0.198189		73	0.123	0.11	0.106		73	0.141	0.095	0.101		73	0.107	0.157	0.165		73	0.092	0.1	0.112		73	0.116	0.137	0.144		73	0.234	0.167	0.247		73	0.118	0.145	0.105		73	0.22	0.211	0.163		73
	1	2818.88	12106.9		1	0.232832		74	0.102	0.114	0.114		74	0.098	0.097	0.109		74	0.139	0.171	0.119		74	0.106	0.117	0.109		74	0.117	0.153	0.143		74	0.234	0.155	0.237		74	0.136				74	0.17	0.207	0.199		74
	1	2444	12005.5		1	0.203573		75	0.095	0.104	0.104		75	0.094	0.085	0.101		75	0.13	0.112	0.149		75	0.104	0.105	0.089		75	0.12	0.143	0.137		75	0.255	0.142	0.184		75	0.103				75	0.217	0.209	0.195		75
	1	2482.75	11979.8		1	0.207246		76	0.103	0.099	0.104		76	0.09	0.091	0.097		76	0.136	0.116	0.14		76	0.101	0.1	0.101		76	0.121	0.144	0.125		76	0.205	0.216	0.283		76	0.113				76	0.267	0.154	0.212		76
	1	2293.82	11939.1		1	0.192127		77	0.086	0.095	0.095		77	0.079	0.083	0.107		77	0.083	0.112	0.136		77	0.11	0.1	0.102		77	0.128	0.131	0.139		77	0.144	0.147	0.182		77	0.1				77	0.149	0.157	0.22		77
	1	2438.33	11880.3		1	0.205241		78	0.079	0.102	0.097		78	0.107	0.118	0.092		78	0.147	0.114	0.141		78	0.114	0.111	0.102		78	0.177	0.137	0.124		78	0.207	0.158	0.233		78	0.089				78	0.255	0.136	0.257		78
	1	2394.75	11852		1	0.202055		79	0.108	0.102	0.103		79	0.122	0.091	0.098		79	0.169	0.114	0.128		79	0.109	0.107	0.113		79	0.107	0.13	0.151		79	0.205	0.147	0.303		Mean value	0.111437	0.128983	0.123814		79	0.223	0.256	0.182		79
	1	2567.35	11838.4		1	0.216866		80	0.097	0.103	0.097		80	0.096	0.09	0.083		80	0.122	0.105	0.131		80	0.107	0.097	0.109		80	0.119	0.125	0.147		80	0.14	0.151	0.246							80	0.222	0.134	0.165		80
	1	2401.92	11833.6		1	0.202975		81	0.09	0.092	0.118		81	0.102	0.092	0.106		81	0.142	0.131	0.157		81	0.119	0.097	0.09		81	0.114	0.142	0.147		81	0.171	0.24	0.169							81	0.196	0.17	0.152		81
	1	2300.43	11822.1		1	0.194588		82	0.093	0.094	0.113		82	0.106	0.096	0.113		82	0.124	0.112	0.127		82	0.118	0.096	0.099		82	0.124	0.138	0.115		82	0.177	0.157	0.16							82	0.147	0.129	0.151		82
	1	2479	11785.5		1	0.210343		83	0.091	0.105	0.116		83	0.089	0.092	0.103		83	0.102	0.133	0.127		83	0.123	0.095	0.1		83	0.127	0.153	0.133		83	0.173	0.162	0.187							83	0.159	0.116	0.114		83
	1	2279.26	11751.7		1	0.193951		84	0.101	0.107	0.116		84	0.113	0.1	0.102		84	0.114	0.138	0.159		84	0.096	0.091	0.107		84	0.128	0.142	0.138		84	0.168	0.202	0.283							84	0.169	0.16	0.186		84
	1	2593.74	11616.5		1	0.223281		85	0.091	0.1	0.089		85	0.099	0.108	0.114		85	0.112	0.135	0.2		85	0.118	0.088	0.096		85	0.124	0.157	0.147		85	0.148	0.162	0.269							85	0.217	0.121	0.186		85
	1	2503	11511.1		1	0.217443		86	0.097	0.109	0.093		86	0.089	0.093	0.097		86	0.161	0.171	0.139		86	0.121	0.091	0.102		86	0.124	0.178	0.216		86	0.145	0.162	0.244							86	0.207	0.135	0.218		86
	1	2494.96	11433.2		1	0.21822		87	0.102	0.111	0.112		87	0.084	0.099	0.148		87	0.147	0.144	0.178		87	0.097	0.092	0.105		87	0.133	0.231	0.146		87	0.126	0.109	0.148							87	0.214	0.138	0.244		87
	1	2560.3	11352		1	0.225537		88	0.102	0.12	0.108		88	0.106	0.087	0.179		88	0.135	0.113	0.165		88	0.116	0.091	0.105		88	0.113	0.145	0.114		88	0.201	0.196	0.227							88	0.261	0.137	0.206		88
	1	2639.37	11327.4		1	0.233008		89	0.084	0.095	0.111		89	0.092	0.111	0.129		89	0.158	0.161	0.166		89	0.1	0.088	0.11		89	0.121	0.148	0.135		89	0.255	0.153	0.233							89	0.22	0.122	0.202		89
	1	2612	11325.5		1	0.23063		90	0.096	0.088	0.102		90	0.093	0.101	0.116		90	0.131	0.153	0.15		90	0.107	0.093	0.093		90	0.115	0.137	0.19		90	0.243	0.138	0.203							90	0.184	0.124	0.148		90
	1	2465.84	11272.3		1	0.218751		91	0.101	0.127	0.1		91	0.087	0.113	0.111		91	0.136	0.189	0.116		91	0.099	0.117	0.098		91	0.117	0.145	0.151		91	0.181	0.172	0.183							91	0.214	0.122	0.225		91
	1	2363	11183.3		1	0.211297		92	0.089	0.12	0.118		92	0.091	0.112	0.112		92	0.151	0.152	0.13		92	0.1	0.115	0.104		92	0.126	0.151	0.131		92	0.161	0.177	0.188							92	0.158	0.159	0.156		92
	1	2514.67	11096.3		1	0.226622		93	0.083	0.107	0.137		93	0.089	0.098	0.1		93	0.1	0.14	0.108		93	0.124	0.111	0.096		93	0.102	0.137	0.124		93	0.155	0.104	0.184							93	0.201	0.258	0.193		93
	1	2193.93	10899.1		1	0.201294		94	0.086	0.102	0.118		94	0.118	0.098	0.087		94	0.153	0.167	0.173		94	0.103	0.122	0.089		94	0.114	0.169	0.126		94	0.2	0.179	0.185							94	0.218	0.139	0.24		94
	1	2293.09	10830.5		1	0.211726		95	0.085	0.101	0.098		95	0.106	0.123	0.089		95	0.135	0.143	0.132		95	0.089	0.095	0.106		95	0.12	0.168	0.156		95	0.173	0.241	0.195							95	0.19	0.147	0.162		95
	1	2375	10733		1	0.22128		96	0.096	0.097	0.123		96	0.081	0.11	0.083		96	0.15	0.137	0.218		96	0.099	0.102	0.108		96	0.098	0.152	0.171		96	0.191	0.193	0.236							96	0.152	0.234	0.231		96
	1	2335.3	10569.8		1	0.220941		97	0.102	0.137	0.102		97	0.094	0.096	0.088		97	0.117	0.201	0.128		97	0.106	0.092	0.111		97	0.114	0.122	0.186		97	0.103	0.219	0.213							97	0.213	0.218	0.166		97
	1	2284	10560		1	0.216288		98	0.092	0.096	0.153		98	0.117	0.104	0.094		98	0.135	0.118	0.178		98	0.105	0.103	0.103		98	0.121	0.149			98	0.209	0.235	0.168							98	0.155	0.184	0.144		98
	1	2326	10556.5		1	0.220338		99	0.088	0.105	0.107		99	0.098	0.104	0.112		99	0.128	0.105	0.149		99	0.113	0.098	0.104		99	0.114	0.144			99	0.132	0.149	0.196							99	0.189	0.22	0.156		99
	1	2221	10418.5		1	0.213178		100	0.111	0.096	0.099		100	0.105	0.12	0.124		100	0.14	0.137	0.155		100	0.108	0.096	0.097		100	0.105	0.139			100	0.147	0.31	0.271							100	0.149	0.175	0.158		100
	1	2428.75	10381.9		1	0.233941		101	0.109	0.098	0.094		101	0.103	0.096			101	0.14	0.149	0.136		101		0.093	0.099		101	0.105	0.106			101	0.171	0.282	0.15							101	0.124	0.126	0.135		101
	1	2303.9	10352.6		1	0.222543		102	0.107	0.097	0.1		102	0.099	0.091			102	0.144	0.155	0.136		102		0.099	0.113		102	0.126	0.124			102	0.22	0.329	0.226							102	0.19		0.155		102
	1	2132.48	10335.3		1	0.20633		103		0.112	0.096		103	0.113				103	0.146	0.162	0.151		103			0.091		103	0.11	0.143			103	0.193	0.289	0.158							103	0.191		0.152		103
	1	2326.5	10320.5		1	0.225425		104		0.098	0.096		104	0.096				104	0.14	0.149	0.13		104			0.096		104	0.112	0.141			104	0.232	0.201	0.11							104	0.255		0.251		104
	1	2313.5	10284		1	0.224961		105		0.094	0.095		105	0.143				105	0.147	0.15			105			0.095		105	0.114	0.115			105	0.229	0.313	0.145							105	0.218		0.23		105
	1	2377.5	10278		1	0.231319		106		0.111	0.126		106	0.151				106	0.153	0.155			Mean value	0.1048	0.102343	0.101476		106	0.115	0.132			106	0.23	0.297	0.155							106	0.179		0.117		106
	1	2328.67	10164.7		1	0.229095		107			0.124		Mean value	0.100462	0.102922	0.10847		107	0.084	0.189								107	0.122	0.141			107	0.224	0.286	0.213726							107	0.118		0.188		107
	1	2351	10161		1	0.231375		108			0.098							108	0.083									Mean value	0.118907	0.145841	0.147495		108	0.177	0.287								108	0.176		0.202		108
	1	2916.2	10142.2		1	0.287531		109			0.118							109	0.145														Mean value	0.181565	0.199019	0.213726							Mean value	0.188241	0.176416	0.183491		109
	1	2264.43	10141.9		1	0.223276		110			0.128							110	0.125																													110
	1	2893.5	10124		1	0.285806		111			0.112							111	0.132																													111
	1	2129.39	10120.2		1	0.21041		112			0.126							112	0.165																													112
	1	2943	10084.5		1	0.291834		113			0.115							113	0.071																													113
	1	2118.73	10022.7		1	0.211394		Mean value	0.0959902	0.105075	0.109752							114	0.125																													114
	1	2247	9984.5		1	0.225049												115	0.126																													115
	1	2510.4	9970		1	0.251795												116	0.171																													116
	1	2112.17	9938.93		1	0.212515												117	0.149																													117
	1	2871.67	9904		1	0.289951												118	0.13																													118
	1	2894.5	9878.5		1	0.29301												119	0.151																													119
	1	2954	9865		1	0.299442												120	0.153																													120
	1	2142.5	9829.5		1	0.217966												121	0.148																													121
	1	2287.5	9784		1	0.2338												122	0.178																													122
	1	2367	9712		1	0.243719												123	0.134																													123
	1	2386.43	9696.43		1	0.246114												124	0.136																													124
	1	2313.5	9675.5		1	0.239109												125	0.022																													125
	1	2133.5	9659		1	0.220882												126	0.149																													126
	1	2035.1	9619.78		1	0.211554												127	0.066																													127
	1	2259	9606		1	0.235166												Mean value	0.12954	0.141774	0.151511																											128
	1	2143.67	9573.67		1	0.223913																																										129
	1	2823.5	9533		1	0.296182																																										130
	1	2003	9532		1	0.210134																																										131
	1	2212	9501		1	0.232818																																										Mean value	0.110246
	1	2189.5	9499		1	0.230498
	1	2173.96	9469.08		1	0.229585
	1	2099.94	9379.85		1	0.223878
	1	2182	9358		1	0.233169
	1	2260.5	9349		1	0.241791
	1	2136.57	9301.82		1	0.229694
	1	2254.51	9281.62		1	0.2429
	1	2339.5	9280.5		1	0.252088
	1	2386	9273.5		1	0.257292
	1	2042.93	9267.93		1	0.22043
	1	2266	9221.5		1	0.24573
	1	2763	9216.5		1	0.299788
	1	1966.34	9160.74		1	0.214649
	1	2126.5	9131		1	0.232888
	1	2127.4	9020.6		1	0.235838
	1	2259.33	9020.33		1	0.250471
	1	2040.5	8985.5		1	0.227088
	1	2351	8897.5		1	0.264232
	1	2297.5	8819		1	0.260517
	1	2388.08	8818.54		1	0.270802
	1	2160.44	8808.17		1	0.245277
	1	2057.38	8802.15		1	0.233736
	1	2136.25	8801.75		1	0.242707
	1	2137.5	8794.5		1	0.24305
	1	2023.41	8743.09		1	0.23143
	1	2099	8719		1	0.240739
	1	2050.33	8705.33		1	0.235526
	1	2086	8673.88		1	0.240492
	1	2069.85	8668.92		1	0.238767
	1	2093.5	8562		1	0.244511
	1	2138	8559.5		1	0.249781
	1	2380	8517.5		1	0.279425
	1	1923.5	8501.25		1	0.226261
	1	2161	8456.5		1	0.255543
	1	2083.6	8435.4		1	0.247007
	1	1929	8416		1	0.229206
	1	2016.5	8360		1	0.241208
	1	2020.25	8325		1	0.242673
	1	2565	8314		1	0.308516
	1	1786.28	8309.6		1	0.214966
	1	1976.06	8303.31		1	0.237985
	1	2162	8294		1	0.26067
	1	2020	8263.5		1	0.244448
	1	1915.51	8262.18		1	0.231841
	1	2168	8201.33		1	0.264347
	1	2091	8194.5		1	0.255171
	1	1857.11	8162.22		1	0.227525
	1	2172.5	8112		1	0.267813
	1	2019	8078.5		1	0.249923
	1	1960.5	8069		1	0.242967
	1	1980	8065		1	0.245505
	1	2086.5	8064		1	0.258743
	1	2003.93	7925.21		1	0.252855
	1	1972	7924		1	0.248864
	1	1946	7905.5		1	0.246158
	1	2013.5	7901.5		1	0.254825
	1	2066.33	7899		1	0.261594
	1	1839	7892.75		1	0.232999
	1	1947.67	7821.33		1	0.24902
	1	2006.5	7783.5		1	0.257789
	1	1930	7767.67		1	0.248466
	1	1914.5	7736		1	0.247479
	1	2550.5	7716.5		1	0.330525
	1	1921.67	7707.33		1	0.24933
	1	2563	7706.5		1	0.332576
	1	1935	7672		1	0.252216
	1	1915	7648		1	0.250392
	1	1962.67	7623.33		1	0.257456
	1	1972	7618		1	0.258861
	1	1970	7614.5		1	0.258717
	1	1968.67	7531.67		1	0.261386
	1	1894.33	7519.11		1	0.251935
	1	1901.58	7475.11		1	0.254388
	1	1946	7465.67		1	0.26066
	1	2127.4	7459.17		1	0.285206
	1	1900.5	7453.5		1	0.254981
	1	1944	7411		1	0.262313
	1	1920.77	7385.45		1	0.260075
	1	1856.25	7381		1	0.25149
	1	2111.67	7361		1	0.286873
	1	1937.5	7350		1	0.263605
	1	1838	7281		1	0.252438
	1	2322	7248.5		1	0.320342
	1	1821.5	7223.5		1	0.252163
	1	2407.5	7176		1	0.335493
	1	1978.67	7165.33		1	0.276145
	1	1668.1	7152.25		1	0.233227
	1	2507	7149.5		1	0.350654
	1	1962.67	7145.67		1	0.274666
	1	1838.33	7079.33		1	0.259676
	1	1846	7068.5		1	0.261159
	1	1834.5	7041.75		1	0.260518
	1	1730.5	7025.5		1	0.246317
	1	2114	7016		1	0.301311
	1	1940.5	7002.5		1	0.277115
	1	1800.5	7002		1	0.257141
	1	1821.5	6966.5		1	0.261466
	1	1973.5	6963		1	0.283427
	1	1746	6936		1	0.25173
	1	2320.2	6826		1	0.339906
	1	1711.3	6787.8		1	0.252114
	1	2266.33	6771.67		1	0.334678
	1	1762.5	6659.5		1	0.26466
	1	2460.5	6627.5		1	0.371256
	1	1688	6618.5		1	0.255043
	1	1715.5	6587		1	0.260437
	1	1915	6524.5		1	0.293509
	1	2145.67	6515		1	0.329343
	1	1913.33	6482		1	0.295176
	1	1659.5	6457		1	0.257008
	1	1842.5	6445		1	0.285881
	1	1907.5	6346		1	0.300583
	1	1996.4	6337		1	0.315039
	1	1808.5	6253		1	0.289221
	1	1819	6076		1	0.299375
	1	1881	6066.5		1	0.310063
	1	1979.75	5974.25		1	0.331381
	1	1799.2	5943.6		1	0.302712
	1	1628.85	5930.87		1	0.274639
	1	1923.77	5919.15		1	0.325008
	1	2059.5	5830		1	0.353259
	1	1781.6	5720.5		1	0.311441
	1	1755.57	5657.57		1	0.310305
	1	1628.5	5630		1	0.289254
	1	1841.5	5484.5		1	0.335764
	1	1864	5480.67		1	0.340104
	1	1809	5446.5		1	0.33214
	1	1802.5	5415.5		1	0.332841
	1	1593.33	5318.33		1	0.299592
	1	2003.5	5306.5		1	0.377556
	1	1790	5208.5		1	0.343669
	1	1583	4697.5		1	0.336988
	2	4122.17	26132.3		2	0.157742
	2	3829.68	25038		2	0.152955
	2	3917.86	24838.8		2	0.157731
	2	3866.71	21888.3		2	0.176656
	2	3637.01	21876		2	0.166256
	2	3568.07	21823.1		2	0.1635
	2	3677.95	21785.2		2	0.168828
	2	3956.14	21470.4		2	0.18426
	2	4353.45	21375.6		2	0.203665
	2	3478.04	21228.6		2	0.163837
	2	3501.82	20901.5		2	0.167539
	2	3863.95	20000.6		2	0.193192
	2	4083.59	19907.4		2	0.205129
	2	3852.71	19640.1		2	0.196165
	2	3539.19	19632.4		2	0.180273
	2	3690.5	19428.5		2	0.189953
	2	3889.23	19378.9		2	0.200694
	2	3564.17	19159.6		2	0.186025
	2	3350.84	18791.3		2	0.178319
	2	3461.57	18509.5		2	0.187015
	2	3066.53	18320.5		2	0.167383
	2	3351.59	18225.7		2	0.183893
	2	3341.39	18052.6		2	0.185092
	2	3428.17	18023		2	0.190211
	2	3529.22	17936.6		2	0.196761
	2	3396.91	17874.6		2	0.190041
	2	3651.06	17863.8		2	0.204383
	2	3188.93	17834.8		2	0.178804
	2	3344.48	17778		2	0.188125
	2	3691.64	17744		2	0.20805
	2	3516.88	17727.4		2	0.198386
	2	3174.85	17629.4		2	0.180088
	2	3311.05	17545.8		2	0.188709
	2	3398.26	17468.8		2	0.194533
	2	3240.56	17307.5		2	0.187235
	2	3283	17159.9		2	0.191319
	2	3294.44	17143.4		2	0.19217
	2	3289.33	17053.5		2	0.192883
	2	3007.96	17047.9		2	0.176442
	2	3148.37	16672.8		2	0.188833
	2	2936.07	16411.2		2	0.178906
	2	3299.12	16074.4		2	0.20524
	2	2785.4	16010		2	0.173979
	2	3089.54	15687.9		2	0.196938
	2	3023.15	15687.7		2	0.192709
	2	3071.79	15610.6		2	0.196776
	2	3114.75	15401.8		2	0.202233
	2	3079.49	15262.8		2	0.201764
	2	2821.14	15210.9		2	0.185469
	2	2863.25	15174.2		2	0.188691
	2	3362.1	14872.7		2	0.226058
	2	3376.25	14805.3		2	0.228043
	2	2919.55	14574.8		2	0.200315
	2	3139.13	14556.2		2	0.215656
	2	3199.1	14492.3		2	0.220745
	2	2905.15	14484.5		2	0.20057
	2	3063.79	14422.8		2	0.212427
	2	2853.16	14203.5		2	0.200878
	2	2983.75	13893.2		2	0.214764
	2	2449.01	13882.9		2	0.176404
	2	2631.19	13845.3		2	0.190042
	2	2728	13800		2	0.197681
	2	3375.23	13617.6		2	0.247858
	2	2920	13605.6		2	0.214617
	2	2447.77	13519.5		2	0.181055
	2	2671.13	13498.4		2	0.197885
	2	2625.44	13447.6		2	0.195235
	2	2546.07	13403.7		2	0.189952
	2	2486.52	13218.1		2	0.188115
	2	2465.41	13201.3		2	0.186755
	2	2861.44	13102.2		2	0.218394
	2	2747.04	13061.7		2	0.210313
	2	2615.57	12963.7		2	0.201761
	2	2350.07	12802.8		2	0.183559
	2	2924.52	12718.6		2	0.229941
	2	2409.36	12716.9		2	0.189461
	2	2916	12632.5		2	0.230833
	2	2505.39	12541.6		2	0.199766
	2	2732.28	12511.3		2	0.218385
	2	2341.57	12478		2	0.187655
	2	2765	12393.5		2	0.223101
	2	2431.37	12390.8		2	0.196224
	2	2805.2	12143.4		2	0.231006
	2	2577.27	12040.7		2	0.214047
	2	2645.02	11988.4		2	0.220631
	2	2591.15	11984.3		2	0.216212
	2	2315.07	11970		2	0.193406
	2	2736.04	11929.1		2	0.229358
	2	2541.39	11727.6		2	0.216701
	2	2466	11517.5		2	0.214109
	2	2362.5	11467		2	0.206026
	2	2989.2	11441.4		2	0.261262
	2	2424	11403.5		2	0.212566
	2	2472.5	11369		2	0.217477
	2	2249.55	11330.4		2	0.198541
	2	2323.5	11282.5		2	0.205938
	2	2228.33	11200.7		2	0.198946
	2	2420.63	11162.2		2	0.21686
	2	2438.04	11129.6		2	0.219059
	2	2437.36	11128		2	0.219028
	2	2398.8	10959.2		2	0.218885
	2	2456	10948		2	0.224333
	2	2217.5	10926.2		2	0.202952
	2	2205.46	10881.7		2	0.202677
	2	2218.79	10713.4		2	0.207103
	2	2440	10704		2	0.227952
	2	2207.57	10676.7		2	0.206765
	2	2204.01	10654.8		2	0.206856
	2	2246.25	10639.8		2	0.211119
	2	2471.13	10623.5		2	0.23261
	2	2341.5	10607		2	0.22075
	2	2612.63	10589.9		2	0.246709
	2	2302.6	10576.5		2	0.217708
	2	2192.41	10475.4		2	0.209292
	2	2103.04	10436		2	0.201518
	2	2508.09	10435.8		2	0.240336
	2	2343.5	10405		2	0.225228
	2	2526	10360.5		2	0.243811
	2	2932	10316.5		2	0.284205
	2	2290.5	10305		2	0.222271
	2	2871.67	10258.8		2	0.279924
	2	2456.5	10256.5		2	0.239507
	2	2047.35	10155.5		2	0.2016
	2	2205.28	10054.4		2	0.219335
	2	2895	10041.2		2	0.288311
	2	2063.88	10021.9		2	0.205937
	2	2045.11	10013.3		2	0.20424
	2	2852.5	9933.5		2	0.28716
	2	2856.5	9889		2	0.288856
	2	2813.25	9887.5		2	0.284526
	2	2061.09	9882.47		2	0.20856
	2	2366.98	9852.91		2	0.240232
	2	2248.5	9848		2	0.22832
	2	2206.5	9788		2	0.225429
	2	2204.33	9784		2	0.225299
	2	2136.15	9747.02		2	0.219159
	2	2233	9732		2	0.229449
	2	2188.75	9661.24		2	0.22655
	2	2139.67	9574.1		2	0.223485
	2	2208.24	9505.05		2	0.232323
	2	2316.67	9458.67		2	0.244926
	2	2310.5	9454.5		2	0.244381
	2	2237	9453		2	0.236644
	2	2231.5	9402		2	0.237343
	2	2168	9296.5		2	0.233206
	2	2269.5	9281		2	0.244532
	2	2213	9268		2	0.238779
	2	2123.57	9225.7		2	0.23018
	2	2100.77	9208.42		2	0.228136
	2	2231	9193		2	0.242685
	2	2086.68	9181.25		2	0.227276
	2	2768.5	9169		2	0.301941
	2	2449.08	9141.05		2	0.267921
	2	2136.45	9133		2	0.233926
	2	2097.58	9075.04		2	0.231137
	2	2190.33	9013.83		2	0.242997
	2	2158.5	8981.5		2	0.240327
	2	2145.17	8877.5		2	0.241641
	2	2026.55	8869.68		2	0.228481
	2	1999.33	8865.33		2	0.225522
	2	2167.67	8860.67		2	0.24464
	2	2097	8845.62		2	0.237066
	2	2283.5	8824.5		2	0.258768
	2	2111.28	8774.96		2	0.240603
	2	1992.44	8740.74		2	0.227949
	2	2027.6	8688.2		2	0.233374
	2	2062.5	8674.5		2	0.237766
	2	2084.79	8566.5		2	0.243365
	2	2447.5	8545.5		2	0.286408
	2	2414	8483.5		2	0.284552
	2	2053.41	8455.07		2	0.242861
	2	1906.88	8410.87		2	0.226716
	2	1987.57	8388.87		2	0.236929
	2	1806.95	8374.83		2	0.21576
	2	1983.27	8348.18		2	0.237569
	2	1968.5	8341		2	0.236003
	2	1970.33	8331		2	0.236506
	2	2037.67	8303.33		2	0.245404
	2	2028	8262.4		2	0.245449
	2	2229.5	8250.5		2	0.270226
	2	1958.71	8245.29		2	0.237555
	2	2023.88	8220.4		2	0.246202
	2	2037.69	8215.05		2	0.248044
	2	2055.66	8172.75		2	0.251526
	2	2012.03	8166.89		2	0.246364
	2	2322.5	8145		2	0.285144
	2	2061.5	8127.5		2	0.253645
	2	1969.29	8089.57		2	0.243436
	2	2003.98	8088.19		2	0.247766
	2	2045.75	8061.75		2	0.25376
	2	2049	8018.5		2	0.255534
	2	2043.5	8014.5		2	0.254975
	2	2271.8	8009.2		2	0.283649
	2	1880.5	7995.5		2	0.235195
	2	1977	7978		2	0.247806
	2	1992.67	7960.67		2	0.250314
	2	2248.5	7950		2	0.28283
	2	1943	7907		2	0.245732
	2	1964.59	7895.05		2	0.248838
	2	1938.5	7892.5		2	0.245613
	2	1938.75	7891.75		2	0.245668
	2	2030.5	7879.5		2	0.257694
	2	1941	7836		2	0.247703
	2	1914.67	7806.33		2	0.245271
	2	1862.5	7784		2	0.239273
	2	2072	7780.33		2	0.266313
	2	2061	7757		2	0.265696
	2	1908.6	7744.2		2	0.246455
	2	1792.85	7731.77		2	0.231881
	2	1859.5	7728		2	0.240619
	2	1934.5	7666		2	0.252348
	2	2154.51	7622.09		2	0.282667
	2	2014	7600.25		2	0.264991
	2	2034.5	7512		2	0.270833
	2	2255.43	7430.86		2	0.303522
	2	1854.83	7366.94		2	0.251778
	2	2028	7335.25		2	0.276473
	2	1877.5	7250.33		2	0.258954
	2	1970.5	7197.5		2	0.273776
	2	1725.5	7175.5		2	0.240471
	2	1857	7169		2	0.259032
	2	2404.5	7169		2	0.335402
	2	2685.43	7151.88		2	0.375486
	2	1967	7112		2	0.276575
	2	1726	7007.67		2	0.246302
	2	1853.5	6971.5		2	0.265868
	2	1711	6920		2	0.247254
	2	1810.5	6919.5		2	0.261652
	2	2038.5	6912		2	0.294922
	2	1992	6888		2	0.289199
	2	2013	6802		2	0.295942
	2	1974	6742		2	0.292791
	2	1732.5	6681.5		2	0.259298
	2	2081	6502.5		2	0.320031
	2	1982	6483		2	0.305723
	2	1826.58	6451.09		2	0.283143
	2	2120	6447.5		2	0.32881
	2	1866.65	6445.18		2	0.28962
	2	1968.49	6435.56		2	0.305877
	2	1879	6431.5		2	0.292156
	2	2112.5	6408		2	0.329666
	2	2406	6360.5		2	0.378272
	2	1583.5	6298		2	0.251429
	2	1660	6273.67		2	0.264598
	2	2401	6258		2	0.383669
	2	2174.41	6209.19		2	0.350192
	2	1777.5	6208.5		2	0.286301
	2	1733.5	6199.5		2	0.279619
	2	1664.37	6182.81		2	0.269193
	2	1596.5	6182.5		2	0.258229
	2	2130.06	6143.4		2	0.346723
	2	1849	6105		2	0.302867
	2	1948.12	6070.33		2	0.320925
	2	2193.5	6066		2	0.361606
	2	1817.61	6061.34		2	0.299869
	2	2370	6036.33		2	0.392623
	2	1970.33	5905		2	0.333671
	2	2359.67	5899.67		2	0.399966
	2	2345.67	5876		2	0.399195
	2	2344.33	5765		2	0.406649
	2	1856	5681.5		2	0.326674
	2	1565.2	5674.91		2	0.275811
	2	1535.82	5670.55		2	0.270841
	2	1963	5666		2	0.346453
	2	2261.4	5662.85		2	0.39934
	2	1442.83	5652.65		2	0.255248
	2	1844	5562		2	0.331535
	2	1862.33	5341.67		2	0.348642
	2	1825	5260.5		2	0.346925
	2	1824	4997.5		2	0.364982
	2	1743.67	4873.33		2	0.357798
	2	1820	4790		2	0.379958
	3	4527.88	29971.7		3	0.151072
	3	4277.42	28222		3	0.151563
	3	4065.59	27414.8		3	0.148299
	3	3871.96	24058.2		3	0.160941
	3	3724.3	23630		3	0.157609
	3	4028.85	23520.7		3	0.171289
	3	3715.66	23428.7		3	0.158594
	3	3827.44	23275.3		3	0.164442
	3	4161.8	23196.1		3	0.179418
	3	4513.29	22774.5		3	0.198173
	3	3639.38	22406.3		3	0.162427
	3	4126.58	22081.5		3	0.18688
	3	4108.38	21715.5		3	0.189191
	3	3765.82	21650.7		3	0.173935
	3	3727.14	20593.7		3	0.180984
	3	3286.03	20518.9		3	0.160146
	3	3546.8	20424.5		3	0.173654
	3	3968.88	20256.1		3	0.195935
	3	3554.05	20181.9		3	0.176101
	3	3607.69	19864.2		3	0.181618
	3	3627.38	19747.9		3	0.183684
	3	3635.09	19695		3	0.184569
	3	3563.56	19611.7		3	0.181706
	3	3514.57	19608.5		3	0.179237
	3	3703.21	19511.6		3	0.189795
	3	3746.96	19485.5		3	0.192294
	3	3344.37	19355.2		3	0.172789
	3	3727.81	19129.3		3	0.194874
	3	3469.51	18857.8		3	0.183982
	3	3943.4	18834.2		3	0.209375
	3	3562.12	18766.2		3	0.189816
	3	3484.66	18651.8		3	0.186828
	3	3468.87	18478		3	0.18773
	3	3445.46	18452.2		3	0.186723
	3	3342.19	18374.3		3	0.181895
	3	3112.94	18163.8		3	0.171381
	3	3306.57	18033		3	0.183362
	3	3079.93	17811.6		3	0.172917
	3	3021	17589		3	0.171755
	3	3314.29	17561.7		3	0.188723
	3	3429.82	17492.3		3	0.196076
	3	3245.97	17121.7		3	0.189583
	3	3060.39	17024.7		3	0.179762
	3	3469.16	16928.9		3	0.204925
	3	3154.88	16792		3	0.18788
	3	2977.94	16753		3	0.177756
	3	3265.23	16658.1		3	0.196015
	3	3372.71	16647.4		3	0.202597
	3	2699.13	16611.7		3	0.162483
	3	3145.47	16408.7		3	0.191695
	3	3233.65	16322.6		3	0.198108
	3	3531.02	16019.5		3	0.220421
	3	2747.72	16006.7		3	0.171661
	3	2797.82	15988.1		3	0.174994
	3	3056.36	15677.2		3	0.194956
	3	3267.38	15545.7		3	0.21018
	3	3195.49	15502.9		3	0.206123
	3	3467.45	15481.2		3	0.223977
	3	2769	15466.5		3	0.179032
	3	3012.31	15442.3		3	0.195068
	3	2563.63	15401.6		3	0.166452
	3	2446	15378		3	0.159058
	3	2594.01	15286.4		3	0.169694
	3	2645.63	15264.4		3	0.173321
	3	2777.12	15210.1		3	0.182584
	3	3271.18	15081.1		3	0.216906
	3	2654.79	15055.9		3	0.176329
	3	2745.41	15046.4		3	0.182463
	3	2813.29	15045		3	0.186992
	3	2571.29	15042.1		3	0.170939
	3	2616.05	15023.6		3	0.174129
	3	3097.47	14927.4		3	0.207502
	3	3107.12	14857.6		3	0.209126
	3	2974.5	14581		3	0.203998
	3	2764.24	14489.5		3	0.190776
	3	2792	14378.5		3	0.194179
	3	2899.71	14261.1		3	0.20333
	3	2533.08	14249.3		3	0.177768
	3	2750.67	14129.9		3	0.19467
	3	2530.68	14056		3	0.180043
	3	2822.06	14048.7		3	0.200877
	3	2600	14047.5		3	0.185086
	3	2684	13888.5		3	0.193253
	3	3392.06	13743		3	0.24682
	3	2600.42	13687.3		3	0.189987
	3	2883.96	13527.8		3	0.213188
	3	2477.4	13455.2		3	0.184122
	3	2603.54	13446.7		3	0.193619
	3	2844.52	13383.1		3	0.212546
	3	2469.9	13310.5		3	0.18556
	3	2576	13243		3	0.194518
	3	2378.77	13203.1		3	0.180168
	3	2709.48	13151.4		3	0.206022
	3	2567.45	13124.5		3	0.195623
	3	2820.49	13091.6		3	0.215443
	3	2692.98	12851.4		3	0.209548
	3	2802.7	12770.5		3	0.219466
	3	2457.59	12757.9		3	0.192632
	3	2822.45	12700.3		3	0.222235
	3	2452.57	12410.3		3	0.197624
	3	2404.33	12176.3		3	0.197459
	3	2628.1	12168.6		3	0.215974
	3	2743.21	12142.1		3	0.225925
	3	2585.67	12131.5		3	0.213136
	3	2573.85	12041		3	0.213757
	3	2401.5	11972.5		3	0.200585
	3	2827.24	11965.8		3	0.236278
	3	2503	11933.8		3	0.20974
	3	2533.22	11902.4		3	0.212832
	3	2456	11873.5		3	0.206847
	3	2196.11	11781		3	0.186412
	3	2498.96	11722.1		3	0.213183
	3	2375.14	11690.3		3	0.203172
	3	2326.43	11673.6		3	0.199289
	3	2421.5	11642.5		3	0.207988
	3	2778.83	11561.5		3	0.240352
	3	2187.9	11550.7		3	0.189417
	3	2308.5	11490		3	0.200914
	3	2275.82	11339.6		3	0.200696
	3	2476	11109.5		3	0.222872
	3	2378.5	11096		3	0.214357
	3	2331.25	11048.8		3	0.210997
	3	2496.25	11046.5		3	0.225977
	3	2383.29	10952.6		3	0.2176
	3	2365	10951.3		3	0.215956
	3	2133.43	10865		3	0.196359
	3	2070.33	10781.8		3	0.192021
	3	2559.5	10775.5		3	0.23753
	3	2492.94	10731.6		3	0.2323
	3	2335	10644		3	0.219372
	3	2051.67	10595.7		3	0.193633
	3	2211.11	10527.1		3	0.210039
	3	2869.25	10526.2		3	0.27258
	3	2315.5	10507.8		3	0.220359
	3	2284.63	10449.8		3	0.218628
	3	2832.5	10421.5		3	0.271794
	3	2807.67	10386		3	0.270332
	3	2827	10328.5		3	0.273709
	3	2283.79	10327		3	0.221148
	3	2768	10319		3	0.268243
	3	2123.66	10291.6		3	0.20635
	3	2182.93	10246.7		3	0.213037
	3	2207.56	10245.9		3	0.215458
	3	2136.47	10243.5		3	0.208568
	3	2252.59	10166		3	0.221582
	3	2231.99	10146		3	0.219987
	3	2302.33	10137.7		3	0.227106
	3	2219.75	10098.5		3	0.21981
	3	2408.67	10080.3		3	0.238948
	3	2306.33	10078.3		3	0.22884
	3	2237.47	10077.9		3	0.222018
	3	2827.5	10071.5		3	0.280743
	3	2566.5	10037.5		3	0.255691
	3	2164.71	10012.1		3	0.216209
	3	2739	9948.67		3	0.275313
	3	2341.18	9908.73		3	0.236274
	3	2748.67	9904.67		3	0.277513
	3	2091.5	9871.38		3	0.211875
	3	2142.79	9870.52		3	0.21709
	3	2462	9843		3	0.250127
	3	2139.42	9804.46		3	0.218209
	3	2189.64	9747.39		3	0.224639
	3	1917.76	9586.43		3	0.200049
	3	2504	9584.5		3	0.261255
	3	2025.37	9574.04		3	0.211548
	3	2525.4	9567.62		3	0.263953
	3	2047.05	9483.24		3	0.21586
	3	2154.94	9474.85		3	0.227438
	3	2019.76	9464.86		3	0.213396
	3	2009.6	9449.6		3	0.212665
	3	2044.19	9440.38		3	0.216537
	3	2489.5	9387.5		3	0.265193
	3	2516.86	9374.57		3	0.268477
	3	2055.02	9296.93		3	0.221043
	3	2043	9285.33		3	0.220024
	3	2142.66	9276.28		3	0.230983
	3	1998.5	9231.5		3	0.216487
	3	2032.83	9213		3	0.220648
	3	2158.81	9182.64		3	0.235097
	3	2377.94	9144.71		3	0.260034
	3	2710.63	9106.81		3	0.297649
	3	1917.89	9100.61		3	0.210743
	3	2047.46	9099.68		3	0.225004
	3	2015.58	9065.77		3	0.222329
	3	1982.67	9049.33		3	0.219096
	3	2024	9044.5		3	0.223782
	3	2118.97	9014.12		3	0.235072
	3	2085.61	8970.89		3	0.232486
	3	2574.5	8967.5		3	0.287092
	3	2208.33	8955		3	0.246603
	3	2093.37	8930.07		3	0.234418
	3	2098.5	8913.25		3	0.235436
	3	2131	8868.75		3	0.240282
	3	1968.5	8786.5		3	0.224037
	3	2028.22	8784.26		3	0.230893
	3	1980	8660		3	0.228637
	3	2008.5	8613.5		3	0.23318
	3	1955.25	8565.25		3	0.228277
	3	2086.67	8560.83		3	0.243746
	3	2010	8535.5		3	0.235487
	3	2006.6	8485.8		3	0.236466
	3	1828.5	8413.25		3	0.217336
	3	1947.5	8360.5		3	0.232941
	3	2051	8257.67		3	0.248375
	3	2457.5	8256.5		3	0.297644
	3	1753.33	8242.67		3	0.212714
	3	2216.73	8232.48		3	0.269266
	3	1929.89	8232		3	0.234438
	3	1892.6	8206.25		3	0.230629
	3	1921.5	8199.75		3	0.234336
	3	2309.6	8171.62		3	0.282637
	3	2102.5	8167		3	0.257438
	3	2374.4	8149.6		3	0.291352
	3	2639.4	8142		3	0.324171
	3	2061.32	8119.79		3	0.253864
	3	2321	8113		3	0.286084
	3	2004.33	8086.33		3	0.247866
	3	1935.3	8030		3	0.241009
	3	2048.5	7988		3	0.256447
	3	2342.81	7981.55		3	0.293528
	3	2158.63	7894.85		3	0.273423
	3	1909	7841		3	0.243464
	3	2037.5	7826		3	0.26035
	3	2198	7822.5		3	0.280984
	3	1930	7686.5		3	0.25109
	3	2434	7643.5		3	0.318441
	3	2543.17	7634.92		3	0.333097
	3	2088.4	7629.2		3	0.273738
	3	2036	7624.33		3	0.26704
	3	1856.13	7622.88		3	0.243495
	3	1882.75	7570.25		3	0.248704
	3	1900.5	7536.5		3	0.252173
	3	3160.35	7514.82		3	0.420549
	3	1870.17	7486.67		3	0.2498
	3	2023.5	7422.36		3	0.272622
	3	1887.4	7379.5		3	0.255763
	3	1690	7300.82		3	0.231481
	3	1963.5	7171.63		3	0.273787
	3	2127.18	7101.64		3	0.299534
	3	1886.36	7098.35		3	0.265746
	3	2204.67	7085		3	0.311174
	3	1902	7063.25		3	0.269281
	3	2076	6955.5		3	0.298469
	3	1831.33	6951		3	0.263463
	3	1926.33	6936.33		3	0.277716
	3	2017	6919.5		3	0.291495
	3	1932.5	6895.5		3	0.280255
	3	2190.5	6890		3	0.317925
	3	1601.74	6844.39		3	0.234022
	3	2052.5	6819		3	0.300997
	3	1657.56	6744.73		3	0.245756
	3	1704.21	6712.18		3	0.253898
	3	1900.5	6712		3	0.28315
	3	1817.81	6705.81		3	0.27108
	3	1533.29	6678.96		3	0.22957
	3	1689.47	6678.21		3	0.252982
	3	1559.13	6505.38		3	0.239668
	3	1861.35	6489.35		3	0.286832
	3	2107	6475		3	0.325405
	3	1646.43	6442.43		3	0.25556
	3	1961.04	6417.28		3	0.305587
	3	1957.11	6335.22		3	0.308925
	3	1754	6290		3	0.278855
	3	2011	6289.5		3	0.319739
	3	1590.63	6043.88		3	0.26318
	3	1677.33	6011.67		3	0.279012
	3	1703	5878		3	0.289724
	3	1695	5842.5		3	0.290116
	3	1661	5766		3	0.288068
	3	1553.78	5754.78		3	0.269998
	3	1995.5	5666.38		3	0.352165
	3	1861.2	5591.4		3	0.332868
	3	1509.88	5577.88		3	0.270691
	3	1657.14	5548.14		3	0.298684
	3	1824.07	5501.4		3	0.331565
	3	1547.67	5479.5		3	0.282447
	3	1920.5	5381.5		3	0.356871
	3	2042.5	5351		3	0.381704
	3	1802	5339.6		3	0.337478
	3	1835.5	5333.5		3	0.344145
	3	1808.5	5223.5		3	0.346224
	3	1802.83	5102.67		3	0.353311
	3	1576	5058.5		3	0.311555
	3	1631	5044.5		3	0.323322
	3	1839	4966		3	0.370318
	3	1732.31	4661.17		3	0.371647
	3	1501.11	4343.03		3	0.345637
	3	1317	4295.5		3	0.3066
	3	1446	4146.33		3	0.348742
	3	1614.81	4098.25		3	0.394024
	3	1816.4	4003.6		3	0.453692
	4	4768.8	31529.2		4	0.15125
	4	4491.2	29862		4	0.150398
	4	4208.85	28132.2		4	0.14961
	4	4111.99	25210.2		4	0.163108
	4	3869.58	24866.7		4	0.155613
	4	3858.77	24622.7		4	0.156716
	4	4180.45	24540.5		4	0.170349
	4	3953.44	24184		4	0.163474
	4	4287.04	23867		4	0.179622
	4	4642.72	23685.4		4	0.196016
	4	4361.48	23683.5		4	0.184157
	4	3773.82	23364.6		4	0.161519
	4	3902.55	22730.8		4	0.171686
	4	4244.84	22680.9		4	0.187155
	4	3461.8	21764.5		4	0.159057
	4	3675.9	21325.2		4	0.172374
	4	4273.15	21145.2		4	0.202086
	4	3763.51	20671.1		4	0.182066
	4	3703.66	20587.5		4	0.179899
	4	3616.12	20382		4	0.177418
	4	3112.25	20346.8		4	0.152961
	4	3481.86	20342.4		4	0.171163
	4	3810.41	20254.3		4	0.188128
	4	3721.12	20239.3		4	0.183857
	4	3900.77	20125.1		4	0.193827
	4	2814.5	20119.5		4	0.139889
	4	3620.42	20092.3		4	0.18019
	4	3929.93	19999.8		4	0.196499
	4	3112.06	19766		4	0.157445
	4	3823.96	19621		4	0.194891
	4	3572.9	19607.4		4	0.182222
	4	3497.54	19391		4	0.180369
	4	3603.95	19064.6		4	0.189039
	4	3525.79	19003.3		4	0.185535
	4	3559.12	18997.9		4	0.187343
	4	3536.65	18979.5		4	0.18634
	4	3516.83	18951.3		4	0.185572
	4	2927.26	18905.6		4	0.154835
	4	3204.4	18591.3		4	0.172361
	4	3170.44	18578.8		4	0.170648
	4	3729.22	18417.1		4	0.202487
	4	2981.48	18400.9		4	0.162029
	4	3354.13	18298.7		4	0.183299
	4	3593.75	18185		4	0.197621
	4	2978.25	17883.5		4	0.166536
	4	3373.33	17666		4	0.19095
	4	3098.35	17610.2		4	0.175941
	4	3578.08	17419.8		4	0.205402
	4	3393.04	17393.7		4	0.195073
	4	3105.51	17328.5		4	0.179214
	4	3281.17	17301.3		4	0.189648
	4	3233.29	17295.6		4	0.186943
	4	2814.41	17143.7		4	0.164166
	4	3478.65	17052.7		4	0.203994
	4	2780.24	17016.4		4	0.163386
	4	3013.5	16865.5		4	0.178678
	4	3381.79	16782.5		4	0.201507
	4	2794.27	16278.3		4	0.171656
	4	2819.89	16207		4	0.173992
	4	3213.85	16024.6		4	0.200558
	4	3095.46	15964.6		4	0.193895
	4	2633.64	15884		4	0.165805
	4	2865.25	15865.6		4	0.180595
	4	2846.17	15841.5		4	0.179665
	4	2717.11	15606.7		4	0.174099
	4	3221.21	15595.8		4	0.206543
	4	3529	15589.5		4	0.226371
	4	2957	15479.3		4	0.191029
	4	2688.9	15477		4	0.173735
	4	3258.39	15468		4	0.210653
	4	2844.72	15455.3		4	0.184061
	4	3185.18	15322.8		4	0.207872
	4	2924.5	15241		4	0.191884
	4	2830.84	15231.7		4	0.185851
	4	2915	15200.7		4	0.191768
	4	3391.12	15125.2		4	0.224203
	4	2567.1	15067.8		4	0.17037
	4	2777.3	14918.6		4	0.186164
	4	2840.95	14887.7		4	0.190825
	4	2737.34	14843.5		4	0.184414
	4	2896.33	14841.7		4	0.195149
	4	2531.8	14797.6		4	0.171095
	4	3032.42	14772.5		4	0.205275
	4	3254.8	14738.6		4	0.220835
	4	2752.77	14728.1		4	0.186906
	4	2985.25	14624.8		4	0.204123
	4	2786	14546		4	0.19153
	4	2603.93	14259.6		4	0.182608
	4	2634.8	14169.6		4	0.185947
	4	2395.71	13977.4		4	0.171399
	4	2509.48	13861		4	0.181046
	4	2661.67	13849.3		4	0.192188
	4	2635	13823.5		4	0.190617
	4	2907.81	13801.8		4	0.210683
	4	2918.37	13798.6		4	0.211497
	4	2585.8	13723.7		4	0.188419
	4	2775.67	13610		4	0.203944
	4	2543	13591.7		4	0.1871
	4	2644.5	13588.9		4	0.194608
	4	3077.75	13542.5		4	0.227266
	4	2547.33	13501.1		4	0.188676
	4	2367.73	13493.2		4	0.175475
	4	2458.27	13486.5		4	0.182276
	4	2546	13465.3		4	0.189078
	4	2530.08	13368.2		4	0.189261
	4	2739.3	13309		4	0.205824
	4	2837.35	13266.3		4	0.213877
	4	2628	13258		4	0.19822
	4	2534.95	13212.7		4	0.191856
	4	3404.9	13146.4		4	0.258998
	4	2400.3	13142.1		4	0.182642
	4	2792	13107.7		4	0.213005
	4	2478.12	13095.4		4	0.189236
	4	2651.5	13045.5		4	0.20325
	4	2884.85	13013.6		4	0.22168
	4	2830.41	13003.5		4	0.217666
	4	3419.3	12833.7		4	0.266431
	4	2344	12788		4	0.183297
	4	2536.57	12648.7		4	0.20054
	4	2654.63	12606.3		4	0.21058
	4	2641.66	12456		4	0.212079
	4	2577.5	12435		4	0.207278
	4	2388.6	12342.2		4	0.193531
	4	2236.56	12335.6		4	0.18131
	4	2713	12318		4	0.220247
	4	2616.04	12317.5		4	0.212383
	4	2425.11	12280.2		4	0.197482
	4	2329.1	12265.3		4	0.189893
	4	2193.11	12242.8		4	0.179135
	4	2798.5	12230		4	0.228823
	4	2501.9	12212.8		4	0.204859
	4	2265.83	12195.7		4	0.18579
	4	2348.33	12114.5		4	0.193845
	4	2267.96	12032.8		4	0.188482
	4	2282.25	11975		4	0.190585
	4	2404	11919.2		4	0.201691
	4	2532.95	11838.1		4	0.213966
	4	2337.25	11806.8		4	0.197959
	4	2487.5	11763.5		4	0.211459
	4	2327.93	11742.5		4	0.198249
	4	2323.26	11607.1		4	0.200159
	4	2257.13	11597		4	0.194631
	4	2516	11510		4	0.218593
	4	2371.5	11424		4	0.207589
	4	2448.9	11392.6		4	0.214955
	4	2403.55	11374.3		4	0.211313
	4	2355.72	11358.7		4	0.207393
	4	2445.17	11304.3		4	0.216304
	4	2799	11229.2		4	0.24926
	4	2442.5	11217		4	0.21775
	4	2310.67	11202		4	0.206273
	4	2168.8	11176.7		4	0.194046
	4	2580.37	11134.7		4	0.231742
	4	2385.78	11096.5		4	0.215004
	4	2227.85	11082.7		4	0.20102
	4	2291.67	11080.8		4	0.206815
	4	2217.75	10996		4	0.201687
	4	2324.33	10992		4	0.211457
	4	2323	10937.5		4	0.212389
	4	2655.67	10916		4	0.243282
	4	2437.18	10900.3		4	0.223588
	4	2293.67	10848.4		4	0.21143
	4	2257.91	10835.2		4	0.208387
	4	2782.59	10834.3		4	0.256831
	4	2342.57	10750.6		4	0.217902
	4	2186.88	10739.7		4	0.203626
	4	2467.63	10711.8		4	0.230367
	4	2135.25	10668		4	0.200155
	4	2234.94	10627		4	0.210308
	4	2200.83	10561.3		4	0.208386
	4	2060	10524.5		4	0.195734
	4	2161.75	10494.9		4	0.205982
	4	2487	10485.1		4	0.237193
	4	2816	10266.5		4	0.27429
	4	2302.38	10249.8		4	0.224626
	4	2478.6	10215.6		4	0.242629
	4	1997.22	10185.2		4	0.19609
	4	2256.33	10180		4	0.221643
	4	2067.93	10179.6		4	0.203145
	4	2248.04	10169		4	0.221067
	4	2190.68	10155.7		4	0.215709
	4	2183.47	10081.6		4	0.21658
	4	2257.91	10040.5		4	0.224881
	4	2287	10021		4	0.228221
	4	2106.17	10011		4	0.210385
	4	2060.37	9979.87		4	0.206453
	4	2579	9947		4	0.259274
	4	2063.5	9909		4	0.208245
	4	2187.31	9903.76		4	0.220857
	4	2156.5	9898		4	0.217872
	4	2133.67	9865.67		4	0.216272
	4	2023.66	9864.29		4	0.20515
	4	2217.33	9817		4	0.225866
	4	2130.5	9801		4	0.217376
	4	2086.33	9764.67		4	0.213661
	4	1967.81	9764.25		4	0.201532
	4	2288.67	9749.33		4	0.234752
	4	2798	9714.2		4	0.288032
	4	2199.29	9701.29		4	0.226701
	4	2074	9658.67		4	0.214729
	4	2037.53	9654.92		4	0.211035
	4	2526	9642.83		4	0.261956
	4	2028.33	9637.44		4	0.210464
	4	2590.88	9625.63		4	0.269165
	4	2241.85	9586.52		4	0.233854
	4	2053.75	9582		4	0.214334
	4	2059.25	9511.5		4	0.216501
	4	2193.51	9452.21		4	0.232063
	4	2030.18	9440.73		4	0.215045
	4	2465.6	9416.79		4	0.26183
	4	2565	9402		4	0.272814
	4	2713.25	9397.91		4	0.288708
	4	2076.89	9388.56		4	0.221215
	4	2023.25	9355.5		4	0.216263
	4	2829	9320.5		4	0.303524
	4	2061.41	9298.02		4	0.221704
	4	2530.5	9248.88		4	0.273601
	4	2192.03	9221.59		4	0.237706
	4	2599.67	9185.47		4	0.28302
	4	2180.5	9164		4	0.237942
	4	2703.4	9131.2		4	0.296062
	4	2028.67	9061.33		4	0.223882
	4	2073.57	9049.61		4	0.229134
	4	2724	9033.33		4	0.30155
	4	2019	9024		4	0.223737
	4	2102	9020		4	0.233038
	4	2005.5	9015.5		4	0.22245
	4	1970.67	9011.67		4	0.21868
	4	2417.5	8930		4	0.270717
	4	2627	8903.5		4	0.295053
	4	2095	8866.8		4	0.236275
	4	2548.5	8858.5		4	0.28769
	4	2073.39	8850.94		4	0.234256
	4	2518	8834.5		4	0.285019
	4	1981.92	8827.23		4	0.224523
	4	2028	8819		4	0.229958
	4	2498	8802		4	0.283799
	4	2924.91	8783.37		4	0.333005
	4	2564.5	8780.5		4	0.292068
	4	2176.5	8730.25		4	0.249306
	4	2270.5	8709.5		4	0.260692
	4	1955.5	8676.5		4	0.225379
	4	2576.33	8657		4	0.297601
	4	2766.17	8653.33		4	0.319665
	4	1995	8640.75		4	0.230883
	4	2524.67	8637		4	0.292309
	4	2079.5	8591		4	0.242056
	4	1968.5	8579		4	0.229456
	4	2334	8568		4	0.272409
	4	1884.72	8526.17		4	0.221051
	4	1759.4	8523.33		4	0.206422
	4	2479	8502.5		4	0.291561
	4	1758	8484.67		4	0.207197
	4	2198	8481.67		4	0.259147
	4	2525.67	8445.67		4	0.299049
	4	1996.5	8371		4	0.238502
	4	2748	8349.57		4	0.329119
	4	2364.75	8342.75		4	0.28345
	4	1984.75	8271		4	0.239965
	4	1938.5	8270.5		4	0.234387
	4	1799.14	8217.71		4	0.218934
	4	2098	8185.25		4	0.256315
	4	1963.4	8137.8		4	0.241269
	4	2276.58	8119.9		4	0.28037
	4	1976	8118.67		4	0.24339
	4	2232	8118.17		4	0.274939
	4	2050	8116.5		4	0.252572
	4	1945.25	8082.92		4	0.240662
	4	1897.9	8028.1		4	0.236407
	4	1942.5	7950.95		4	0.24431
	4	3828.98	7937.65		4	0.482382
	4	2086.7	7929.75		4	0.263148
	4	2765.5	7924.7		4	0.348972
	4	2354.62	7918.79		4	0.297346
	4	2624.8	7869		4	0.333562
	4	2105.5	7860.5		4	0.267858
	4	1645.44	7813.46		4	0.21059
	4	2025.67	7735		4	0.261884
	4	2366	7674.25		4	0.308304
	4	1958	7663.5		4	0.255497
	4	1706.04	7633.33		4	0.223499
	4	2355	7617		4	0.309177
	4	2585.5	7569		4	0.341591
	4	1688.69	7521		4	0.22453
	4	1842.5	7440		4	0.247648
	4	1924	7439.33		4	0.258625
	4	1915	7410.33		4	0.258423
	4	2292	7377		4	0.310695
	4	1702.25	7336.96		4	0.23201
	4	1755.23	7316.09		4	0.239914
	4	1882.92	7257.9		4	0.25943
	4	2110.5	7249.5		4	0.291124
	4	1710.18	7244.86		4	0.236054
	4	1831.4	7238.8		4	0.252998
	4	2007.5	7215		4	0.27824
	4	1725.46	7209.83		4	0.23932
	4	1945.67	7158.33		4	0.271805
	4	2022	7135.75		4	0.283362
	4	2158	7131		4	0.302622
	4	1757.04	7092.79		4	0.247722
	4	2372.5	7081		4	0.335052
	4	2012.61	7063.8		4	0.284919
	4	1784	7052.5		4	0.25296
	4	1877.25	7041.5		4	0.266598
	4	1752.71	7037.57		4	0.24905
	4	1890	6984.5		4	0.270599
	4	1950.39	6970.52		4	0.279806
	4	1737	6902		4	0.251666
	4	1834	6846.67		4	0.267867
	4	2224.5	6807		4	0.326796
	4	1711.4	6771.6		4	0.252732
	4	1668	6736.33		4	0.247613
	4	1669.82	6734.94		4	0.247934
	4	2224	6694		4	0.332238
	4	1744.78	6689		4	0.260843
	4	1851	6656		4	0.278095
	4	1689.25	6616.13		4	0.255323
	4	1896.56	6545.44		4	0.289753
	4	2338.62	6519.79		4	0.358696
	4	1748.91	6494.4		4	0.269295
	4	1908.5	6415.5		4	0.297483
	4	2026.44	6369.89		4	0.318128
	4	1619.31	6300		4	0.257033
	4	1937	6257.67		4	0.30954
	4	2246.22	6209.33		4	0.361749
	4	1831.33	6187.5		4	0.295973
	4	1726.38	6151.09		4	0.280662
	4	1923	6131.5		4	0.313626
	4	2352.25	6128.25		4	0.383837
	4	2059	6077.5		4	0.338791
	4	2136.25	6041.75		4	0.353581
	4	1988.3	6029.26		4	0.329775
	4	1704.38	6012.46		4	0.283475
	4	2105.86	6008.48		4	0.350481
	4	1785.5	6007		4	0.297237
	4	1925	5991		4	0.321315
	4	1781.5	5962.75		4	0.298772
	4	2355	5784		4	0.407158
	4	1837.7	5770.05		4	0.318489
	4	1858.43	5710.14		4	0.325461
	4	1980	5697		4	0.347551
	4	1882.5	5688		4	0.33096
	4	1666.75	5621.75		4	0.296482
	4	1989	5604.33		4	0.354904
	4	1597.96	5572.92		4	0.286737
	4	1973	5563		4	0.354665
	4	1780.5	5555		4	0.320522
	4	1816.5	5485		4	0.331176
	4	1807.63	5390.82		4	0.335316
	4	1694.5	5274.5		4	0.321263
	4	1834	5265.5		4	0.348305
	4	1808.25	5229		4	0.345812
	4	2073.5	5212		4	0.397832
	4	1613	5165		4	0.312294
	4	1397.81	5160.5		4	0.270867
	4	2037.5	5113.5		4	0.398455
	4	1809	5045		4	0.358573
	4	1854	4696		4	0.394804
	4	1602.25	4648.87		4	0.344654
	4	1766.19	4574.92		4	0.386059
	4	1558.35	4453.73		4	0.349898
	4	1720.74	4352.39		4	0.395355
	4	1650.67	4332.67		4	0.380982
	4	1954	4201.18		4	0.465107
	4	1760	3843		4	0.457976
	4	1795	3771.5		4	0.475938
	4	1493	3182.25		4	0.469165
	5	3792.82	26783.8		5	0.141609
	5	4996.65	26233.7		5	0.190467
	5	4701.6	24079.6		5	0.195253
	5	4625.09	21909.4		5	0.211101
	5	4209.8	21374.1		5	0.196958
	5	3206.55	21315.5		5	0.150433
	5	4791.9	20668		5	0.231851
	5	4160.34	20663.7		5	0.201336
	5	3373.34	20570.1		5	0.163993
	5	3813.04	20508.4		5	0.185926
	5	3953.8	20281.1		5	0.19495
	5	5801.02	19938.7		5	0.290943
	5	3775.42	19756.8		5	0.191094
	5	4332.68	19301		5	0.224479
	5	4127.92	18962		5	0.217694
	5	4808.91	18837.7		5	0.255281
	5	3931.6	18771.1		5	0.20945
	5	4497.9	18451.6		5	0.243768
	5	4539.57	18039.8		5	0.251642
	5	4523.99	17945.3		5	0.252098
	5	3584.21	17942.4		5	0.199762
	5	3879.36	17767.6		5	0.218339
	5	4055.96	17599.6		5	0.230458
	5	3358.83	17459.6		5	0.192377
	5	4086.38	17437.4		5	0.234346
	5	3359.63	17437.3		5	0.192669
	5	3944.65	17144.8		5	0.230078
	5	2869.8	17130.6		5	0.167525
	5	3053.77	17117.8		5	0.178397
	5	3679.49	17092.4		5	0.21527
	5	3838.87	16808.7		5	0.228386
	5	3935.11	16759.8		5	0.234795
	5	3113.9	16442.3		5	0.189383
	5	2735.28	16441.7		5	0.166362
	5	2887.42	16211.9		5	0.178105
	5	3490	16156		5	0.216019
	5	3729.06	16116.1		5	0.231387
	5	3262.26	15933.4		5	0.204743
	5	3079.39	15703.8		5	0.196092
	5	2880.45	15693.7		5	0.183542
	5	2809.33	15640.2		5	0.179622
	5	2966.49	15309.3		5	0.19377
	5	3566.12	15307.5		5	0.232966
	5	3269.64	15205.4		5	0.215032
	5	3255.85	15163.9		5	0.21471
	5	2850.08	14588.3		5	0.195367
	5	2665.75	14573.2		5	0.182921
	5	2838.87	14203.3		5	0.199874
	5	3530.02	14138.9		5	0.249668
	5	3200.79	14014.5		5	0.228391
	5	3799.56	13998.7		5	0.271422
	5	3080.2	13926.2		5	0.22118
	5	4577.71	13779.5		5	0.332211
	5	5317.44	13772.5		5	0.386092
	5	3536.02	13645.4		5	0.259137
	5	2832.86	13607		5	0.208192
	5	2901.32	13602.5		5	0.213294
	5	3031.88	13593.2		5	0.223043
	5	2696.33	13499		5	0.199743
	5	2870.67	13486.5		5	0.212855
	5	3126.77	13311.8		5	0.234888
	5	3021.16	13237.3		5	0.228231
	5	2735.53	13222.9		5	0.206879
	5	2883.25	13136.8		5	0.219478
	5	2624.5	13106		5	0.200252
	5	2883.55	13096.8		5	0.220172
	5	2742	12971.5		5	0.211387
	5	2651.2	12903.5		5	0.205464
	5	4412.22	12826		5	0.344005
	5	2596.15	12751.8		5	0.203591
	5	3090.09	12625.8		5	0.244744
	5	2541.6	12557.6		5	0.202395
	5	3707.73	12478.9		5	0.29712
	5	2682.6	12433.8		5	0.215751
	5	2590.43	12355.9		5	0.209652
	5	2445	12273.2		5	0.199214
	5	2750.75	12204.5		5	0.225388
	5	2717.41	12185.5		5	0.223004
	5	2561.83	12106.6		5	0.211606
	5	2525.57	12078.7		5	0.209093
	5	3083.91	12071		5	0.25548
	5	2722.92	12060.5		5	0.225772
	5	2420.35	12050.2		5	0.200856
	5	3661.49	12021.2		5	0.304586
	5	2632.5	11992		5	0.219521
	5	2939.3	11980.6		5	0.245339
	5	2934	11979		5	0.244929
	5	3058.22	11889		5	0.257231
	5	2564.43	11851.6		5	0.216379
	5	2751	11817.5		5	0.23279
	5	2576.62	11776.9		5	0.218786
	5	2493	11695.7		5	0.213156
	5	2110.67	11544.3		5	0.182832
	5	4280.91	11524.7		5	0.371457
	5	2580.42	11504		5	0.224306
	5	2571.6	11498.7		5	0.223643
	5	4218.9	11478.1		5	0.36756
	5	2268.11	11467.1		5	0.197793
	5	3690.63	11453.9		5	0.322216
	5	2410.66	11439.3		5	0.210734
	5	2918.33	11433.3		5	0.255248
	5	2560.5	11416.5		5	0.224281
	5	2473	11397.5		5	0.216977
	5	3704.58	11366.5		5	0.325921
	5	2578.9	11366.4		5	0.226887
	5	2264.67	11298		5	0.200449
	5	2402.74	11281.1		5	0.212988
	5	3507.23	11229.5		5	0.312324
	5	2782.5	11207.8		5	0.248266
	5	2461.17	11197.8		5	0.219791
	5	3556.43	11154.9		5	0.318823
	5	2450.36	11071.6		5	0.22132
	5	4451.62	11042		5	0.403155
	5	2421.08	11022.2		5	0.219655
	5	2522	11017		5	0.228919
	5	2510.64	10925.2		5	0.229803
	5	3519.82	10917.5		5	0.322402
	5	2332.15	10915.7		5	0.213651
	5	2774.87	10898.6		5	0.254608
	5	2452.8	10898.4		5	0.225061
	5	2544.43	10891.3		5	0.233621
	5	2262.5	10835.5		5	0.208804
	5	2478.71	10819		5	0.229108
	5	4310.24	10808.4		5	0.398788
	5	4577.8	10780.2		5	0.42465
	5	2751.07	10678.5		5	0.257627
	5	2921.75	10646.2		5	0.274439
	5	2638	10640.7		5	0.247917
	5	2468.29	10635		5	0.232091
	5	2497.14	10521.8		5	0.23733
	5	2813.75	10518.5		5	0.267505
	5	2225.69	10516.4		5	0.21164
	5	2394	10501.7		5	0.227964
	5	5186.81	10498.9		5	0.494033
	5	2774.67	10495.8		5	0.264359
	5	4270.98	10490.4		5	0.407131
	5	2225	10484.1		5	0.212225
	5	2261.71	10483.6		5	0.215739
	5	2726.5	10479.5		5	0.260175
	5	2410	10472		5	0.230138
	5	2854.21	10461.1		5	0.272841
	5	2424.25	10424.5		5	0.232553
	5	4185.87	10339.1		5	0.404857
	5	2628.8	10313.8		5	0.254882
	5	2603.89	10309.3		5	0.252576
	5	2397.66	10289.5		5	0.23302
	5	2340.78	10262.2		5	0.228098
	5	2506	10237		5	0.244798
	5	2712.33	10143.3		5	0.2674
	5	2679.33	10126.3		5	0.26459
	5	2506	10109.5		5	0.247886
	5	2908.94	10108.6		5	0.287767
	5	2218.5	10077.5		5	0.220144
	5	2068.92	10074.9		5	0.205353
	5	2391.33	10071		5	0.237447
	5	2610.42	10035.6		5	0.260116
	5	2715.75	9997.13		5	0.271653
	5	2416	9990.5		5	0.24183
	5	3586.14	9950.6		5	0.360394
	5	2324.04	9878.3		5	0.235267
	5	2667.5	9873.5		5	0.270168
	5	2582.8	9868.8		5	0.261714
	5	3227	9856		5	0.327415
	5	2584.57	9840.92		5	0.262635
	5	2157.42	9728.75		5	0.221757
	5	2463	9671		5	0.254679
	5	3355.12	9548.5		5	0.351377
	5	2325.33	9535		5	0.243873
	5	2669.9	9450.7		5	0.282508
	5	2487.46	9334.79		5	0.266472
	5	2265.25	9262.63		5	0.244558
	5	2431.27	9241.47		5	0.263083
	5	4580.82	9231.96		5	0.496191
	5	2060.5	9204.5		5	0.223858
	5	2301.14	9198.79		5	0.250157
	5	2352.67	9174.33		5	0.256441
	5	3328.89	9113.23		5	0.365281
	5	2716	9110.5		5	0.298118
	5	2608.79	9068.09		5	0.287689
	5	2399.8	9041		5	0.265435
	5	2917.39	9036.46		5	0.322847
	5	2323.5	9023.5		5	0.257494
	5	2039.33	9008.67		5	0.226374
	5	2304.67	8997.33		5	0.25615
	5	2743.25	8996.5		5	0.304924
	5	2187.4	8965.42		5	0.243982
	5	2426.22	8960.28		5	0.270775
	5	2189.56	8912		5	0.245687
	5	2608.23	8909.54		5	0.292746
	5	2666.25	8882		5	0.300186
	5	2389.05	8846.1		5	0.270068
	5	2385.67	8839.83		5	0.269877
	5	2403	8710		5	0.27589
	5	2546.5	8702		5	0.292634
	5	2462.5	8684		5	0.283567
	5	2231.36	8672.82		5	0.257282
	5	1880.55	8659.1		5	0.217176
	5	2222.07	8656		5	0.256709
	5	2522.5	8647		5	0.29172
	5	2553	8638.5		5	0.295537
	5	2125.35	8611.65		5	0.246799
	5	2737.5	8563.5		5	0.319671
	5	2223	8521.5		5	0.26087
	5	2024.83	8518.67		5	0.237693
	5	2898.67	8460		5	0.342632
	5	1855.89	8428.74		5	0.220186
	5	2055.58	8397.54		5	0.244784
	5	2648	8366.5		5	0.3165
	5	3110.38	8357.25		5	0.372177
	5	2468.75	8336.25		5	0.296146
	5	2399.5	8326.5		5	0.288176
	5	2216.36	8312.71		5	0.266623
	5	2327.69	8308.69		5	0.280151
	5	2086.44	8302.61		5	0.251299
	5	2117.33	8258.33		5	0.256387
	5	2340.44	8255.67		5	0.283495
	5	2269.6	8204.4		5	0.276632
	5	1942.5	8157.5		5	0.238124
	5	2297.61	8144.9		5	0.282092
	5	4388.19	8137.92		5	0.539227
	5	2076.63	8114.38		5	0.25592
	5	2151.67	8106.33		5	0.265431
	5	2532	8089		5	0.313018
	5	2058.64	8070.36		5	0.255087
	5	2743.61	8064		5	0.340229
	5	2237	8061.9		5	0.277478
	5	2295.4	8054.6		5	0.28498
	5	2992.65	8039.06		5	0.372264
	5	2184.04	8035.27		5	0.271807
	5	2076.67	8028.33		5	0.258668
	5	3807.58	8010.87		5	0.475302
	5	2357.67	7995.33		5	0.294881
	5	2204.75	7989.9		5	0.275942
	5	1848.78	7989.44		5	0.231403
	5	2096	7949.33		5	0.26367
	5	3589.88	7944.18		5	0.451888
	5	2308.6	7938.1		5	0.290825
	5	2049	7923.67		5	0.258592
	5	2499.25	7911.75		5	0.315891
	5	2322.56	7876.89		5	0.294857
	5	2627.7	7846.3		5	0.334897
	5	2481	7784		5	0.318731
	5	2359	7783		5	0.303096
	5	2439.33	7770		5	0.313942
	5	3001.52	7762.23		5	0.386683
	5	4277.34	7708.54		5	0.554883
	5	2810.62	7687.04		5	0.365631
	5	2550.33	7685.33		5	0.331844
	5	2023.4	7613.8		5	0.265754
	5	2229.55	7611.73		5	0.29291
	5	2143.2	7598.6		5	0.282052
	5	2666	7542.5		5	0.353464
	5	2137.5	7496		5	0.285152
	5	2059	7495		5	0.274716
	5	1970.5	7492		5	0.263014
	5	2397.5	7468		5	0.321036
	5	2377.5	7453		5	0.318999
	5	2078.5	7451		5	0.278956
	5	3972.52	7448.76		5	0.533313
	5	2152.89	7427.33		5	0.289861
	5	4075.57	7391.58		5	0.55138
	5	2817.63	7366.88		5	0.382473
	5	2447.13	7366.75		5	0.332186
	5	2324.5	7358		5	0.315915
	5	2615.7	7352		5	0.355781
	5	2270.48	7326.63		5	0.309894
	5	2129.09	7323.15		5	0.290734
	5	2722.5	7317.21		5	0.372068
	5	2535	7315.5		5	0.346525
	5	1971	7302		5	0.269926
	5	2779.5	7297.5		5	0.380884
	5	4587.02	7278.5		5	0.630215
	5	2062.4	7276.88		5	0.283418
	5	1840.72	7244.87		5	0.254072
	5	2317.5	7211		5	0.321384
	5	3022.75	7189.25		5	0.420454
	5	2928.5	7178		5	0.407983
	5	1922.55	7144.18		5	0.269107
	5	1945	7127.5		5	0.272887
	5	2541.42	7125.11		5	0.356685
	5	2777	7071.5		5	0.392703
	5	3024.17	7069.31		5	0.427789
	5	2097.47	7060.07		5	0.297089
	5	2287.5	7055.67		5	0.324207
	5	1795.25	7045.5		5	0.254808
	5	1934.2	7041		5	0.274705
	5	2289	7031		5	0.325558
	5	2536.2	7023.6		5	0.361097
	5	2075.26	7017.68		5	0.295719
	5	3307.2	7017.43		5	0.471284
	5	1988.92	7015.92		5	0.283487
	5	2504.67	7003.33		5	0.35764
	5	1917.5	7000.63		5	0.273904
	5	1915.5	6987.25		5	0.274142
	5	2089.02	6985.7		5	0.299042
	5	2442.83	6956.67		5	0.351149
	5	2202.26	6944.14		5	0.317139
	5	2752.33	6944		5	0.396361
	5	2608	6939.5		5	0.37582
	5	1970.17	6899.17		5	0.285566
	5	2576.83	6801.67		5	0.378853
	5	2734.5	6798.5		5	0.402221
	5	2533.5	6789.5		5	0.37315
	5	2120.33	6759.67		5	0.313674
	5	1830.5	6759		5	0.270824
	5	2404	6743.5		5	0.356491
	5	1692.41	6728.7		5	0.251521
	5	1940.14	6715.43		5	0.288908
	5	2078.33	6702.33		5	0.310091
	5	1841.29	6635.43		5	0.277494
	5	2699	6624.75		5	0.407412
	5	2327	6594.5		5	0.35287
	5	2864	6585.5		5	0.434895
	5	1887.5	6557.5		5	0.287838
	5	1831.18	6545.09		5	0.279779
	5	2635.13	6526.63		5	0.40375
	5	1927.12	6526.18		5	0.295291
	5	4427.92	6518.06		5	0.679331
	5	1886	6516		5	0.289441
	5	4028.03	6512.4		5	0.618517
	5	2387	6503.5		5	0.367033
	5	2601.13	6479.88		5	0.401416
	5	2513.67	6445.33		5	0.389999
	5	2875.17	6427.5		5	0.447323
	5	3012.88	6408.01		5	0.470174
	5	2299	6365		5	0.361194
	5	1953	6341		5	0.307996
	5	2986.69	6336.75		5	0.471328
	5	2129.5	6322		5	0.33684
	5	2549	6285		5	0.405569
	5	2153.71	6279.57		5	0.342971
	5	2435	6253		5	0.389413
	5	2485.36	6237		5	0.398486
	5	2423.5	6230.5		5	0.388974
	5	2029	6230.33		5	0.325665
	5	2318.75	6229.75		5	0.372206
	5	2203	6228		5	0.353725
	5	2876.5	6224		5	0.462163
	5	2004.89	6212.67		5	0.32271
	5	1803.75	6204.75		5	0.290705
	5	2950.5	6180		5	0.477427
	5	2858.83	6179.83		5	0.462607
	5	2936.62	6134		5	0.478745
	5	1884.73	6124.09		5	0.307757
	5	1840.5	6123		5	0.300588
	5	2381.6	6102.2		5	0.390285
	5	3549.67	6077.69		5	0.584049
	5	3092.38	6059.88		5	0.510304
	5	2805.5	6057		5	0.463183
	5	2231.62	6046.85		5	0.369055
	5	2117.33	6038		5	0.350667
	5	3196.53	6034.31		5	0.529726
	5	2367	6024.5		5	0.392896
	5	2560.95	6022.14		5	0.425256
	5	1971	6013.5		5	0.327763
	5	1988	6012.5		5	0.330644
	5	2446	5995.67		5	0.407961
	5	2034	5978		5	0.340248
	5	2544.27	5977.71		5	0.425626
	5	2803.88	5971.25		5	0.469563
	5	2235.5	5967.5		5	0.374612
	5	3078.5	5961.5		5	0.516397
	5	2894.33	5961.26		5	0.485523
	5	1869.74	5940.95		5	0.314721
	5	2322.5	5927		5	0.391851
	5	2258	5916		5	0.381677
	5	2503.72	5913.45		5	0.423394
	5	2181.62	5907.54		5	0.369294
	5	2705.25	5906.5		5	0.458012
	5	1858	5904.5		5	0.314675
	5	2062.5	5892.25		5	0.350036
	5	2816	5887		5	0.478342
	5	2287	5858.5		5	0.390373
	5	1911.89	5851.36		5	0.326743
	5	2115.04	5835.4		5	0.36245
	5	1863	5812		5	0.320544
	5	2654.5	5808		5	0.457042
	5	1776.5	5796		5	0.306504
	5	2358.22	5774.78		5	0.408365
	5	1781.57	5741.29		5	0.310308
	5	3487.73	5707.68		5	0.611059
	5	2190	5694.5		5	0.384582
	5	2142	5692		5	0.376318
	5	1919	5681.42		5	0.337768
	5	2177	5675.5		5	0.383579
	5	2582.84	5635.75		5	0.458296
	5	1928	5614.33		5	0.343407
	5	2297.11	5603.35		5	0.409953
	5	3105.36	5597.81		5	0.554746
	5	2143.5	5587.25		5	0.383641
	5	1800	5567		5	0.323334
	5	2722	5566		5	0.489041
	5	1798.8	5553.8		5	0.323886
	5	2194	5537.17		5	0.396231
	5	2112	5524.58		5	0.382292
	5	2465	5490.25		5	0.448978
	5	2463	5433.5		5	0.453299
	5	1849.5	5433.5		5	0.340388
	5	2691.82	5416.18		5	0.496996
	5	2436.11	5405.22		5	0.450696
	5	2410	5368.5		5	0.448915
	5	1986	5362.5		5	0.37035
	5	1831.5	5318		5	0.344396
	5	2473	5314.83		5	0.465302
	5	2076.14	5301.29		5	0.391629
	5	1919.5	5295.5		5	0.362478
	5	2762	5285.5		5	0.522562
	5	2135	5264.14		5	0.405574
	5	2310.5	5262		5	0.439092
	5	1987.5	5249.5		5	0.378607
	5	1956.4	5213.86		5	0.375231
	5	1687.5	5164		5	0.326782
	5	2419.92	5148.5		5	0.470024
	5	2209.25	5142		5	0.429648
	5	2159.4	5137.73		5	0.420302
	5	2516.89	5126.22		5	0.490984
	5	2184.14	5094.43		5	0.428731
	5	2087.5	5081		5	0.410844
	5	2143.5	5072.5		5	0.422573
	5	2614	5062		5	0.516397
	5	2227.5	5053.5		5	0.440784
	5	2608	5049.67		5	0.516469
	5	1672	5042.67		5	0.33157
	5	2297.5	5018		5	0.457852
	5	2810.67	5012.99		5	0.560677
	5	2026.5	4990		5	0.406112
	5	2165	4977		5	0.435001
	5	2242.4	4931.35		5	0.454723
	5	2247.5	4914.5		5	0.45732
	5	2125.3	4911.4		5	0.432728
	5	1838	4908		5	0.374491
	5	2367	4902		5	0.482864
	5	2079.75	4885.75		5	0.425677
	5	3392.88	4876.27		5	0.695794
	5	1694.56	4875.15		5	0.347591
	5	1711.13	4869.13		5	0.351424
	5	1723.17	4857.17		5	0.354768
	5	2986.56	4835.34		5	0.617653
	5	1830.25	4801		5	0.381223
	5	2065.38	4770.62		5	0.432937
	5	2274	4754.5		5	0.478284
	5	2854.53	4751.41		5	0.600775
	5	2772.38	4742.88		5	0.584535
	5	2582.35	4731.55		5	0.545773
	5	1960	4722.75		5	0.415012
	5	1864	4721		5	0.394832
	5	1721.75	4716.25		5	0.365068
	5	1842.5	4694.5		5	0.392481
	5	2760.88	4690.77		5	0.588577
	5	2676.5	4629.5		5	0.57814
	5	2328.5	4628.5		5	0.503079
	5	2607.66	4611.31		5	0.565492
	5	2097.96	4605.23		5	0.45556
	5	2425.16	4576.32		5	0.529937
	5	1957	4570		5	0.428228
	5	2653	4551.5		5	0.582885
	5	1959.5	4525		5	0.433039
	5	2435.62	4522.38		5	0.53857
	5	2213.86	4496.14		5	0.492391
	5	1848.74	4488.4		5	0.411893
	5	2035.5	4486.25		5	0.45372
	5	2345	4453		5	0.526611
	5	1784.9	4426.95		5	0.40319
	5	2504.4	4423.4		5	0.566171
	5	1853.81	4409.26		5	0.420436
	5	2226.59	4386.75		5	0.507572
	5	2269	4372		5	0.518984
	5	1859.5	4315.5		5	0.430889
	5	1507	4308		5	0.349814
	5	2258.05	4268		5	0.529065
	5	1924.5	4261		5	0.451655
	5	1926.5	4242.25		5	0.454122
	5	1751.16	4219.1		5	0.415055
	5	1712.33	4212		5	0.406536
	5	2006	4184.25		5	0.479417
	5	1686.42	4180.67		5	0.403385
	5	2152.24	4126.31		5	0.52159
	5	1892.5	4119		5	0.459456
	5	1821.89	4091.78		5	0.445256
	5	1997.78	4069.07		5	0.490967
	5	1582.6	4060.8		5	0.389726
	5	2082.57	4049.86		5	0.514233
	5	1974.7	3975.24		5	0.49675
	5	2127.38	3935.46		5	0.540567
	5	1893.8	3919.6		5	0.483162
	5	1983.5	3890.5		5	0.509832
	5	1816	3881.5		5	0.46786
	5	1902.42	3844.92		5	0.494788
	5	2133	3796		5	0.561907
	5	2066.82	3792.15		5	0.545026
	5	2026	3739.82		5	0.541737
	5	1832.33	3736.67		5	0.490364
	5	1739.9	3729.4		5	0.466536
	5	2507.9	3696.13		5	0.678521
	5	2110	3444		5	0.61266
	5	1665.1	3437.1		5	0.484449
	5	2043.4	3422.4		5	0.597066
	5	1718.5	3394.5		5	0.50626
	5	1548.2	3266		5	0.474036
	5	1808.13	3214		5	0.562579
	5	1784.75	3185.75		5	0.560229
	5	1487.93	3171		5	0.469231
	5	2012	3169.71		5	0.634758
	5	1520	3159		5	0.481165
	5	2129.68	3155.73		5	0.674861
	5	1771.67	3142		5	0.563867
	5	1522	3013.08		5	0.505131
	5	1734	3013		5	0.575506
	5	1873.07	2961.73		5	0.632424
	5	1607.33	2844		5	0.565165
	6	4603.92	33265.3		6	0.1384
	6	4168.09	28086.9		6	0.1484
	6	3641.73	17247.1		6	0.21115
	6	3483	14956		6	0.232883
	6	3993.36	13551.4		6	0.294683
	6	5472.53	13215		6	0.414116
	6	5336.63	12930		6	0.412734
	6	2896.01	12877.8		6	0.224883
	6	4309.87	12871		6	0.334851
	6	2690.33	12353.7		6	0.217776
	6	2568	12230		6	0.209975
	6	2677.14	12008.5		6	0.222936
	6	2253	11566		6	0.194795
	6	4479.46	11502.7		6	0.389427
	6	4756.03	11490		6	0.413929
	6	3658.8	11269.1		6	0.324676
	6	2937.56	11147.8		6	0.263511
	6	2785.35	10806.5		6	0.257748
	6	3007.89	10626		6	0.283068
	6	2803.92	10351.4		6	0.270873
	6	3259.83	10247.9		6	0.318099
	6	3596.88	10133		6	0.354966
	6	6572.9	10008.3		6	0.656746
	6	2347.82	9975.53		6	0.235358
	6	5229.76	9913.07		6	0.527562
	6	2529.6	9883		6	0.255955
	6	2196	9882.33		6	0.222215
	6	6826.43	9852.59		6	0.692856
	6	2787.43	9552.89		6	0.291789
	6	2447.17	9535.75		6	0.256631
	6	3580.21	9392.71		6	0.381169
	6	2479.91	9376.09		6	0.264493
	6	5333.48	9351.61		6	0.570327
	6	3061.15	9342.15		6	0.327671
	6	3836.21	9324.02		6	0.411433
	6	3385.09	9288.91		6	0.364423
	6	5157.86	9288.81		6	0.555277
	6	3937.57	9199.97		6	0.427998
	6	5258.29	9194.86		6	0.571873
	6	3434.98	9095.94		6	0.377639
	6	2649.5	9044		6	0.292957
	6	5725.24	9030.55		6	0.633986
	6	4618.4	8996.29		6	0.513367
	6	2054.22	8882.56		6	0.231264
	6	5916.53	8774.21		6	0.674309
	6	2692.5	8748.5		6	0.307767
	6	2519.5	8715.5		6	0.289083
	6	4909.1	8687.57		6	0.565072
	6	4960.66	8629.94		6	0.57482
	6	4790.39	8599.54		6	0.557052
	6	5286.57	8572.02		6	0.616724
	6	2866.33	8566		6	0.334617
	6	3072.5	8529.5		6	0.36022
	6	4796.84	8527.12		6	0.562539
	6	4670.05	8474.85		6	0.551048
	6	2422.2	8456.8		6	0.28642
	6	3299.67	8409.5		6	0.392374
	6	2275.92	8377.67		6	0.271665
	6	5443.95	8340.8		6	0.652689
	6	5475.04	8304.99		6	0.659247
	6	5090.02	8301.89		6	0.613116
	6	3258.14	8297.71		6	0.392655
	6	3329.25	8276		6	0.402278
	6	3144.63	8264.89		6	0.380481
	6	2414.36	8168.64		6	0.295565
	6	4851.39	8157.16		6	0.59474
	6	2988.25	8078.75		6	0.36989
	6	5888.24	8049.31		6	0.731521
	6	2116	7976		6	0.265296
	6	2907.5	7976		6	0.364531
	6	4720.87	7974.96		6	0.591962
	6	4897.1	7901.19		6	0.619793
	6	2783	7879		6	0.353217
	6	2609.5	7844		6	0.332675
	6	2748.67	7842.67		6	0.350476
	6	3655.14	7833.89		6	0.46658
	6	2721.57	7829.43		6	0.347608
	6	3754.7	7741.8		6	0.484991
	6	2976.75	7717.5		6	0.385714
	6	3115.75	7704.75		6	0.404393
	6	5118.16	7695.9		6	0.66505
	6	3037	7659.67		6	0.396492
	6	2167.15	7650.62		6	0.283265
	6	2738	7616		6	0.359506
	6	2993.3	7595.1		6	0.394109
	6	3919.23	7592.28		6	0.516213
	6	2695.3	7515.97		6	0.35861
	6	3034.4	7481.07		6	0.40561
	6	3917.19	7476.59		6	0.523927
	6	4172.12	7476.55		6	0.558027
	6	4392.28	7457.13		6	0.589004
	6	5129.96	7450.88		6	0.688504
	6	2631	7446.5		6	0.35332
	6	2014.33	7443.67		6	0.27061
	6	2424.5	7443.5		6	0.32572
	6	3836.19	7403.59		6	0.518153
	6	3187.8	7401		6	0.430726
	6	2681.18	7386.59		6	0.362979
	6	2095.83	7353.76		6	0.285001
	6	2720	7350.6		6	0.370038
	6	2503.33	7336.58		6	0.341212
	6	4714.08	7292.77		6	0.646405
	6	2555.5	7280		6	0.35103
	6	2404.5	7264.5		6	0.330993
	6	1798.29	7251.45		6	0.24799
	6	4134.26	7200.48		6	0.574165
	6	2187.5	7140.5		6	0.306351
	6	5385.31	7127.67		6	0.75555
	6	2635.55	7075.82		6	0.372473
	6	3143.71	7067.86		6	0.44479
	6	2051.75	7067.75		6	0.290297
	6	4834.96	7043.92		6	0.686402
	6	3365.67	7022.83		6	0.479247
	6	3394.94	7008.4		6	0.48441
	6	3179.33	6997.33		6	0.454363
	6	2551	6986.67		6	0.365124
	6	4016.02	6949.92		6	0.577851
	6	3572.17	6943.67		6	0.51445
	6	2218.5	6942		6	0.319576
	6	2069.5	6938.5		6	0.298263
	6	3088.83	6928.67		6	0.445804
	6	5415.24	6904.29		6	0.78433
	6	4996.37	6888.1		6	0.725363
	6	2458.5	6886.5		6	0.357003
	6	3245	6843		6	0.474207
	6	4818.83	6842.09		6	0.704292
	6	2090.75	6839.5		6	0.305688
	6	3021	6836.17		6	0.441914
	6	3381	6835		6	0.49466
	6	2853.33	6809.67		6	0.419011
	6	2592.67	6809.33		6	0.380753
	6	2149	6806.5		6	0.315728
	6	4109.08	6798.38		6	0.60442
	6	4395.37	6793.63		6	0.646984
	6	3010.86	6782.89		6	0.44389
	6	4677.84	6776.19		6	0.690335
	6	4793.97	6761.95		6	0.708963
	6	4554.92	6760.39		6	0.673766
	6	3101	6757		6	0.458931
	6	2728.5	6743.5		6	0.404612
	6	4308.61	6737.47		6	0.6395
	6	3965.19	6706.55		6	0.591241
	6	2306.5	6679.5		6	0.34531
	6	2128.09	6676.55		6	0.318741
	6	2348.67	6668.67		6	0.352195
	6	1986.5	6660		6	0.298273
	6	4683.26	6648.05		6	0.704456
	6	3934.5	6644.5		6	0.592144
	6	2377.56	6638.89		6	0.358126
	6	3303.38	6629.75		6	0.498266
	6	4429.9	6625.65		6	0.668599
	6	4510.01	6619.17		6	0.681356
	6	3294.12	6615.59		6	0.497933
	6	4107.29	6613.29		6	0.621066
	6	3261	6590.33		6	0.494816
	6	3138.86	6583.86		6	0.476751
	6	4183.21	6574.84		6	0.636245
	6	2261.5	6571.5		6	0.344138
	6	2094.8	6556.8		6	0.319485
	6	3227.5	6550		6	0.492748
	6	1815.5	6536.5		6	0.277748
	6	2624.17	6536		6	0.401495
	6	4240.51	6534.6		6	0.648932
	6	1612.43	6532		6	0.246851
	6	3175.5	6522.44		6	0.486858
	6	2599.83	6517.09		6	0.398925
	6	4980.61	6515.03		6	0.76448
	6	2318	6510		6	0.356068
	6	3409.25	6503.38		6	0.524227
	6	3716.03	6487.32		6	0.572814
	6	3809.5	6468.5		6	0.588931
	6	3699.33	6468		6	0.571943
	6	2779	6449.14		6	0.43091
	6	3563.6	6360.72		6	0.560251
	6	2362.33	6352.67		6	0.371864
	6	3192.38	6341.13		6	0.50344
	6	2336.79	6336.05		6	0.368809
	6	3109	6334		6	0.490843
	6	2384	6328.67		6	0.376698
	6	1737	6318.5		6	0.274907
	6	1795.5	6314.17		6	0.28436
	6	2327.82	6271.18		6	0.371193
	6	3864.88	6259.74		6	0.617419
	6	2884	6257		6	0.460924
	6	4120.21	6256.61		6	0.658537
	6	4268.94	6252.83		6	0.682721
	6	2257.12	6244.92		6	0.361433
	6	2484.75	6241.5		6	0.398101
	6	2115.8	6240.8		6	0.339027
	6	2943	6217.5		6	0.473341
	6	3443.09	6170.64		6	0.557979
	6	3064.29	6153.29		6	0.497992
	6	2070.5	6145.5		6	0.336913
	6	2600.67	6116		6	0.425224
	6	4147.46	6109.31		6	0.678875
	6	3173.5	6098.13		6	0.520405
	6	2974.67	6062.67		6	0.490653
	6	3352.67	6061		6	0.553155
	6	2065.26	6057.55		6	0.34094
	6	3418.78	6039.33		6	0.566086
	6	3246.93	6038.8		6	0.537678
	6	3709.24	6033.59		6	0.614765
	6	4287.02	6023.91		6	0.711667
	6	3305.5	6019		6	0.549178
	6	3675.75	6011.25		6	0.611478
	6	2533.5	5990.5		6	0.42292
	6	3328.75	5978.25		6	0.55681
	6	1941.61	5967.1		6	0.325386
	6	2074	5926.31		6	0.349965
	6	2810.3	5916.7		6	0.474978
	6	3870.07	5916.51		6	0.654114
	6	3188.67	5911.83		6	0.539371
	6	1932.06	5909.88		6	0.32692
	6	3743.5	5904.5		6	0.634008
	6	1956.12	5891.64		6	0.332016
	6	3074.6	5886.6		6	0.522305
	6	3553	5885.5		6	0.603687
	6	2641	5865.25		6	0.450279
	6	3515.33	5860.33		6	0.599852
	6	3216.35	5855.15		6	0.54932
	6	2771.67	5848.67		6	0.473897
	6	2224	5846.67		6	0.380387
	6	2194.75	5844.25		6	0.37554
	6	2740.43	5818.43		6	0.470991
	6	2421.67	5813.5		6	0.41656
	6	2250.25	5807		6	0.387506
	6	2894.43	5800.29		6	0.499015
	6	3114	5778		6	0.538941
	6	2107.67	5771		6	0.365217
	6	2617.5	5768		6	0.453797
	6	3005.58	5767.58		6	0.521116
	6	4492.32	5751.55		6	0.781062
	6	2672	5746		6	0.465019
	6	2209	5734.5		6	0.385212
	6	4140.05	5734.12		6	0.722003
	6	4310.44	5729.09		6	0.752378
	6	2911.71	5711.86		6	0.509766
	6	3358	5703		6	0.588813
	6	3485.14	5696.93		6	0.611758
	6	2519.67	5692.67		6	0.442617
	6	3092.18	5685.72		6	0.54385
	6	2823.5	5680.5		6	0.497051
	6	2518.5	5677		6	0.443632
	6	2937.5	5672.5		6	0.517849
	6	2422.83	5669.5		6	0.427345
	6	3046	5663.17		6	0.537861
	6	3445.43	5660.19		6	0.608713
	6	2656.57	5648.38		6	0.470324
	6	3137.06	5646.19		6	0.555607
	6	1931.84	5643.92		6	0.342287
	6	2948.19	5643.15		6	0.522437
	6	2844.33	5640.67		6	0.504254
	6	3252.5	5639.5		6	0.576736
	6	2366.5	5635.5		6	0.419927
	6	2924	5628.5		6	0.519499
	6	2576.38	5624.88		6	0.458033
	6	3375.09	5622.14		6	0.600321
	6	2522.64	5619.64		6	0.448897
	6	2875	5619		6	0.511657
	6	2765.17	5609.33		6	0.492959
	6	3560.33	5606.33		6	0.635055
	6	3170.61	5599.88		6	0.566192
	6	3165.84	5596.37		6	0.565695
	6	3044.17	5586.67		6	0.544899
	6	2754.33	5578.17		6	0.493769
	6	2352.16	5576.39		6	0.421807
	6	2821.83	5572.17		6	0.506415
	6	3805	5571.33		6	0.682961
	6	2991.4	5565.88		6	0.537453
	6	2561.5	5563.5		6	0.460412
	6	3077.87	5550.96		6	0.554475
	6	3880.34	5550.49		6	0.699099
	6	2899.85	5546.31		6	0.522843
	6	1872	5532.5		6	0.338364
	6	2386.67	5530.79		6	0.431524
	6	2692.67	5527.33		6	0.487156
	6	3201.6	5519.8		6	0.580021
	6	2866.67	5516		6	0.519701
	6	3033.63	5504.95		6	0.551073
	6	2815.25	5502.16		6	0.511663
	6	2916	5490.5		6	0.531099
	6	3598.33	5477		6	0.656989
	6	1991.75	5476.75		6	0.363674
	6	2351.88	5466.38		6	0.430245
	6	2362	5461		6	0.432522
	6	2055.5	5457.5		6	0.376638
	6	2565.56	5452.22		6	0.470553
	6	2503.25	5450.5		6	0.45927
	6	3083.68	5449.79		6	0.565835
	6	2563.33	5449.67		6	0.470364
	6	3670.5	5434.5		6	0.675407
[truncated: 5,277 more rows]
[truncated: 55 more columns]
