# Supplementary material for: INPP5A phosphatase is a synthetic lethal target in GNAQ and GNA11-mutant melanomas
Source: Nat Cancer. 2024 Jan 17;5(3):481–99. doi: 10.1038/s43018-023-00710-z (PMC10965444; doi:10.1038/s43018-023-00710-z)
Supplement: Supplementary file 22 — Statistical source data. [file 43018_2023_710_MOESM22_ESM.xlsx]

## Sheet: Extended Data Fig. 8
	Extended Data Fig. 8a															Extended Data Fig. 8e							Extended Data Fig. 8f
		LogFC_Empty expression vector					LogFC_INPP5A (WT)					LogFC_INPP5A (D384G)					Days with DOX.	Early Apoptosis		Late Apoptosis				sgNT			sgINPP5A#1			sgINPP5A#2
	Gene ID	shINPP5A#1	shINPP5A#2	Differentially regulated genes		Gene ID	shINPP5A#1	shINPP5A#2	Differentially regulated genes		Gene ID	shINPP5A#1	shINPP5A#2	Differentially regulated genes				Biological replicate #1	Biological replicate #2	Biological replicate #1	Biological replicate #2			Biological replicate#1	Biological replicate#2	Biological replicate#3	Biological replicate#1	Biological replicate#2	Biological replicate#3	Biological replicate#1	Biological replicate#2	Biological replicate#3
	INPP5A	-2.67	-2.49	yes		FASN	-0.48	-0.28	no		ERBB3	1.51	1.27	yes		shCtl	Day 4	0.77	0.49	1.26	1.42		Apoptotic cells %	2.19	1.86	2.07	8.85	9.3	9.65	16.61	17.2	17.09
	IDH1	-1.1	-0.86	yes		SLITRK5	-0.93	-1.18	no		NQO1	-0.99	-0.89	yes			Day 8	0.74	0.82	0.63	0.88
	ERBB3	0.99	1.01	yes		POLR2E	-0.47	-0.23	no		PLEKHH1	0.96	0.78	yes			Day 11	0.36	0.77	1.13	1.43
	CD68	-1.31	-0.88	yes		INTS1	-0.52	-0.15	no		IDH1	-0.97	-0.67	yes
	TXNIP	2.09	1.4	yes		CLCN7	-0.47	-0.35	no		ARFGEF3	2.06	1.74	yes		shINPP5A#1	Day 4	0.69	0.72	0.98	1.02
	NBL1	-0.95	-0.79	yes		PLEC	-0.45	-0.17	no		SORBS1	0.87	1.34	yes			Day 8	1.01	1.33	1.01	1.46
	CRTAC1	0.98	0.99	yes		SS18L1	-0.58	0.01	no		ABCA3	1.15	0.95	yes			Day 11	1.23	2.51	6.26	9.86
	BTG1	1.41	0.79	yes		TMC6	-0.46	-0.32	no		TXNIP	1.82	1.32	yes
	NQO1	-0.78	-0.91	yes		MT.ND6	0.57	0.01	no		BTG1	1.12	0.57	yes		shINPP5A#2	Day 4	0.7	0.71	1.34	0.99
	SATB1	1.1	0.73	yes		TTYH3	-0.41	-0.25	no		SATB1	1.18	0.9	yes			Day 8	1.2	1.49	2.32	2.58
	ADCY10P1	2.3	1.72	yes		CDC42EP1	-0.46	-0.1	no		ZNF608	0.99	1.16	yes			Day 11	1.9	1.77	8.47	16.55
	ANXA1	1.35	1.4	yes		PLXNB2	-0.5	-0.06	no		CRTAC1	0.91	0.78	yes
	ENO3	1.05	1.19	yes		GAA	-0.49	-0.2	no		HDAC9	0.9	1.14	yes		Extended Data Fig. 8g
	TUBB4A	-0.76	-0.68	yes		MAP3K11	-0.47	-0.26	no		ENO3	1.06	0.96	yes
	ABCA3	0.83	0.95	yes		CTSD	-0.43	-0.27	no		NBL1	-1.03	-0.94	yes			Parental cells									p53-KO#1									p53-KO#2
	ANOS1	-1.6	-0.78	yes		TMEM8A	-0.44	-0.26	no		KLHL24	0.91	0.79	yes			sgNT			sgINPP5A#1			sgINPP5A#2			sgNT			sgINPP5A#1			sgINPP5A#2			sgNT			sgINPP5A#1			sgINPP5A#2
	HIST1H2AC	1.79	1.31	yes		GPAA1	-0.4	-0.29	no		CREBRF	1.17	0.85	yes			Replicate#1	Replicate#2	Replicate#3	Replicate#1	Replicate#2	Replicate#3	Replicate#1	Replicate#2	Replicate#3	Replicate#1	Replicate#2	Replicate#3	Replicate#1	Replicate#2	Replicate#3	Replicate#1	Replicate#2	Replicate#3	Replicate#1	Replicate#2	Replicate#3	Replicate#1	Replicate#2	Replicate#3	Replicate#1	Replicate#2	Replicate#3
	FBN2	-1.07	-0.86	yes		BIRC7	-0.45	-0.07	no		ADCY10P1	2.07	1.51	yes		CDKN1A mRNA levels	0.933219	1.06678	1.10264	1.85768	1.57367	1.23642	1.50779	1.32335	1.14717	1.02695	0.973047	1.04514	1.06683	1.04284	0.980407	1.24191	1.12537	0.99832	1.06313	0.968708	1.03129	0.86882	1.04056	1.09595	1.12384	1.20494	1.06952
	FRMD4B	-0.93	-0.92	yes		CORO1B	-0.45	-0.26	no		RHOBTB3	0.9	0.79	yes
	SREBF1	-0.78	-0.55	yes		ARHGDIA	-0.4	-0.32	no		TUBB4A	-0.76	-0.77	yes		Extended Data Fig. 8i
	HIST1H3E	1.43	1.34	yes		SH3GL1	-0.46	-0.15	no		PSMB10	-1.22	-1.05	yes
	RHOBTB3	0.7	0.65	yes		BCAN	-0.44	-0.45	no		PHLDA2	-2	-1.34	yes			Treatment	G1 phase		S phase		G2/M phase
	MYLK	-1.36	-0.83	yes		RAI1	-0.43	-0.21	no		SSX1	-1.76	-1.81	yes				Biological replicate#1	Biological replicate#2	Biological replicate#1	Biological replicate#2	Biological replicate#1	Biological replicate#2
	LZTS1	-0.85	-0.88	yes		PIGQ	-0.55	-0.26	no		FAXDC2	1	0.87	yes		shCtl	No Dox	67.04	62.96	23.81	26.64	9.21	10.46
	MAP2	1.26	1.03	yes		MME	0.45	0.87	no		ANXA1	0.83	1.17	yes			Dox	66.33	66.39	23.75	25.95	9.33	7.81
	B4GALNT1	-0.77	-0.87	yes		PCNX3	-0.49	-0.2	no		GAL	-0.82	-0.87	yes		shINPP5A#1	No Dox	65.71	62.04	24.42	27.69	10.13	10.22
	SEMA3A	-1.48	-1.1	yes		RECQL4	-0.45	-0.37	no		CYFIP2	1.01	1.05	yes			Dox	78.17	77.74	18.35	18.35	3.55	3.91
	CYFIP2	0.87	1.12	yes		WDR81	-0.48	-0.17	no		SREBF1	-0.79	-0.94	yes		shINPP5A#2	No Dox	66.41	62.24	25.54	27.02	8.43	10.96
	SPP1	1.27	1.69	yes		BLOC1S5.TXNDC5	-0.61	-0.32	no		PLXNA2	0.75	0.78	yes			Dox	79.48	76.3	15.64	18.68	4.95	5.02
	SSX1	-1.48	-1.77	yes		OSGIN1	-0.53	-0.45	no		FOXO1	0.9	0.98	yes
	HPCAL4	-1.76	-1.07	yes		TSPAN4	-0.45	-0.28	no		SEMA3A	-1.48	-1.02	yes		Extended Data Fig. 8j
	PGF	-0.86	-0.69	yes		FKBP8	-0.42	-0.26	no		KLF5	1.36	1.07	yes
	HDAC9	0.71	0.96	yes		BOP1	-0.43	-0.2	no		AS3MT	-0.87	-0.78	yes			Parental cells									p53-KO#1									p53-KO#2
	PIK3IP1	1.72	1.42	yes		SGTA	-0.42	-0.22	no		PGF	-1.13	-1.16	yes			sgNT			sgINPP5A#1			sgINPP5A#2			sgNT			sgINPP5A#1			sgINPP5A#2			sgNT			sgINPP5A#1			sgINPP5A#2
	HMOX1	-0.75	-0.68	yes		CHPF	-0.49	-0.17	no		HMOX1	-1.1	-0.83	yes			Replicate#1	Replicate#2	Replicate#3	Replicate#1	Replicate#2	Replicate#3	Replicate#1	Replicate#2	Replicate#3	Replicate#1	Replicate#2	Replicate#3	Replicate#1	Replicate#2	Replicate#3	Replicate#1	Replicate#2	Replicate#3	Replicate#1	Replicate#2	Replicate#3	Replicate#1	Replicate#2	Replicate#3	Replicate#1	Replicate#2	Replicate#3
	FAXDC2	0.75	0.63	yes		IGSF11	-0.48	-0.25	no		JMY	0.78	0.8	yes		INPP5A mRNA levels	1.01083	0.989167	1.20902	0.331914	0.378751	0.341701	0.303592	0.316367	0.350936	1.09701	0.923326	1.07667	0.412327	0.329311	0.319148	0.362927	0.318472	0.329989	1.10007	0.914904	1.0851	0.332183	0.256491	0.248916	0.363657	0.310121	0.334548
	ZNF608	0.52	0.7	yes		NCOR2	-0.39	-0.19	no		C1orf116	1.32	0.52	yes
	KLHL24	0.58	0.49	yes		CNN2	-0.43	-0.06	no		CD68	-0.81	-0.61	yes		Extended Data Fig. 8k
	MPZ	2.62	2.95	yes		ZYX	-0.49	0.05	no		C7orf50	-0.91	-1.09	yes
	ARFGEF3	0.98	1.45	yes		UAP1L1	-0.41	-0.2	no		ALCAM	1.08	1.36	yes			Parental cells									p53-KO#1									p53-KO#2
	CORO2B	-1.23	-1.23	yes		AMDHD2	-0.49	-0.43	no		SAMD12	0.94	0.84	yes			sgNT			sgINPP5A#1			sgINPP5A#2			sgNT			sgINPP5A#1			sgINPP5A#2			sgNT			sgINPP5A#1			sgINPP5A#2
	FOXO1	0.68	0.69	yes		AGRN	-0.47	-0.3	no		PPDPF	-0.86	-1.03	yes			Replicate#1	Replicate#2	Replicate#3	Replicate#1	Replicate#2	Replicate#3	Replicate#1	Replicate#2	Replicate#3	Replicate#1	Replicate#2	Replicate#3	Replicate#1	Replicate#2	Replicate#3	Replicate#1	Replicate#2	Replicate#3	Replicate#1	Replicate#2	Replicate#3	Replicate#1	Replicate#2	Replicate#3	Replicate#1	Replicate#2	Replicate#3
	ALCAM	1.03	1.68	yes		BCAR1	-0.6	-0.32	no		ANOS1	-0.92	-0.28	yes		NOXA mRNA levels	0.653828	1.34617	1.39955	8.25945	11.771	8.68468	4.1379	3.80389	3.67235	1.17752	0.822482	1.27252	2.22094	1.84608	2.14823	1.1193	1.11098	1.22325	1.09554	0.980956	1.01904	1.76612	2.28584	1.89064	2.24321	2.86991	1.53312
	PTRF	-1	-1.15	yes		GRWD1	-0.43	-0.17	no		PDF	-9.97	-23.12	yes
	CDKN2B	0.86	1.67	yes		CIC	-0.45	-0.17	no		ARHGDIG	-1.29	-1.54	yes		Extended Data Fig. 8l
	RASGRF1	-1.58	-1.16	yes		PHRF1	-0.45	-0.18	no		PPP1R9A	1.48	1.72	yes
	ALX4	-0.77	-0.95	yes		HGS	-0.43	-0.24	no		PIK3IP1	1.98	0.94	yes			Parental cells									p53-KO#1									p53-KO#2
	NKD1	-0.92	-0.76	yes		FLYWCH1	-0.5	-0.24	no		MRPL41	-1.02	-1.17	yes			sgNT			sgINPP5A#1			sgINPP5A#2			sgNT			sgINPP5A#1			sgINPP5A#2			sgNT			sgINPP5A#1			sgINPP5A#2
	AS3MT	-0.59	-0.75	yes		LZTS1	-0.46	-0.43	yes		SLC2A4RG	-0.83	-1.14	yes			Replicate#1	Replicate#2	Replicate#3	Replicate#1	Replicate#2	Replicate#3	Replicate#1	Replicate#2	Replicate#3	Replicate#1	Replicate#2	Replicate#3	Replicate#1	Replicate#2	Replicate#3	Replicate#1	Replicate#2	Replicate#3	Replicate#1	Replicate#2	Replicate#3	Replicate#1	Replicate#2	Replicate#3	Replicate#1	Replicate#2	Replicate#3
	DNAJC6	0.88	0.81	yes		GNB2	-0.43	-0.24	no		SSBP4	-0.83	-0.84	yes		PUMA mRNA levels	1.60366	0.456258	1.54374	5.4781	2.79175	4.87078	2.67778	1.33851	2.96441	1.63987	0.426622	1.57338	2.65738	0.656188	2.0587	1.61007	0.902984	1.56165	1.40161	0.598386	1.44882	1.86525	0.918446	1.99064	2.15638	1.07399	1.78957
	KLF5	0.83	1.03	yes		SBF1	-0.42	-0.17	no		STUM	0.8	0.9	yes
	C1orf116	0.87	0.85	yes		COPE	-0.43	-0.3	no		HSPA1B	-0.75	-0.88	yes
	SORBS1	0.38	0.91	yes		LONP1	-0.38	-0.18	no		MPZ	4.05	2.39	yes
	MGAT3	-1.26	-1.6	yes		FBXW5	-0.46	-0.27	no		ALG10B	0.76	0.85	yes
	ACTA2	1.3	1.39	yes		HMGA1	-0.32	-0.29	no		RCAN2	1.64	1.24	yes
	RCAN2	1.26	1.23	yes		SBNO2	-0.39	-0.24	no		LZTS1	-0.59	-0.93	yes
	TSPAN18	-1.73	-1.93	yes		SPNS1	-0.41	-0.22	no		FRMD4B	-0.63	-0.53	yes
	CDKN1C	0.96	0.88	yes		SLC52A2	-0.44	-0.15	no		SPP1	1.11	1.58	yes
	APLN	-0.79	-0.81	yes		GSTP1	-0.33	-0.27	no		MAP2	1.25	1.24	yes
	ARHGDIG	-0.84	-0.45	yes		SCRIB	-0.48	-0.25	no		CDKN2B	0.87	1.54	yes
	PSMB10	-0.44	-0.52	yes		PHLDA3	-0.55	0.03	no		HIST1H2AC	0.84	0.89	yes
	PPP1R9A	0.85	1.42	yes		CLUH	-0.37	-0.18	no		HIST1H3E	0.88	0.79	yes
	HSPA1B	-0.26	-0.36	yes		MYBBP1A	-0.39	-0.02	no		VWA1	-1.05	-1.27	yes
	MYOF	0.79	0.86	yes		SLC4A2	-0.38	-0.2	no		PTRF	-0.94	-1.23	yes
	LAMA3	-0.77	-1.09	yes		TTLL12	-0.39	-0.18	no		DNAJC6	1	1.18	yes
	PRDM8	2.51	2.28	yes		ZC3H3	-0.53	-0.23	no		MYLK	-0.69	-0.44	yes
	SCN9A	-2.58	-2.02	yes		AGPAT2	-0.48	-0.39	no		MYOF	0.79	0.73	yes
	PIANP	-1.16	-1.47	yes		DPP7	-0.43	-0.32	no		HPCAL4	-1.01	-0.59	yes
	MRPL41	0.39	0	yes		TSPAN10	-0.46	-0.35	no		PIANP	-1.26	-1.88	yes
	PTCHD4	0.82	1.03	yes		PIEZO1	-0.39	-0.1	no		MGAT3	-1.03	-1.51	yes
	PHLDA2	-0.42	-0.43	yes		NBL1	-0.37	-0.24	yes		ALX4	-0.49	-0.86	yes
	PLEKHH1	0.25	0.52	yes		LMNA	-0.34	-0.23	no		RASGRF1	-0.81	-0.28	yes
	CREBRF	0.36	0.51	yes		MYH14	-0.39	-0.1	no		CORO2B	-0.47	-0.85	yes
	SAMD12	0.36	0.79	yes		BAIAP2L2	-0.41	-0.24	no		APLN	-0.48	-0.58	yes
	VWA1	-0.29	-0.52	yes		CORO7	-0.52	-0.48	no		ACTA2	0.76	0.85	yes
	STUM	0.28	0.81	yes		NAA60	-0.43	-0.2	no		TSPAN18	-0.89	-0.78	yes
	JMY	0.19	0.52	yes		ILVBL	-0.44	-0.26	no		FBN2	-0.26	-0.39	yes
	PLXNA2	0.12	0.64	yes		FNDC10	-0.45	-0.45	no		INPP5A	-0.1	0.17	yes
	SLC2A4RG	-0.17	-0.46	yes		WIZ	-0.37	-0.22	no		B4GALNT1	-0.17	-0.45	yes
	ALG10B	0.14	0.39	yes		SREBF1	-0.37	-0.21	yes		PTCHD4	0.35	0.88	yes
	GAL	-0.06	-0.44	yes		COMT	-0.38	-0.18	no		NKD1	-0.2	-0.35	yes
	SSBP4	0.07	-0.02	yes		B3GAT3	-0.39	-0.24	no		LAMA3	-0.09	-0.49	yes
	PPDPF	0.04	-0.22	yes		GRK2	-0.42	-0.09	no		CDKN1C	0.06	0.1	yes
	C7orf50	-0.02	-0.24	yes		NCLN	-0.4	-0.21	no		PRDM8	4.11	2.16	yes
	PDF	0.9	#N/A	yes		SNN	-0.39	-0.16	no		SCN9A	-2.6	-2.29	yes
	SLC16A6	-0.97	-0.16	no		FAAP100	-0.45	-0.27	no		BMF	1.14	0.71	no
	UGCG	-0.84	-0.49	no		PPP6R1	-0.37	-0.12	no		FTH1P8	-0.86	-0.57	no
	SCD	-0.86	-0.67	no		BSG	-0.33	-0.23	no		TMX4	-0.73	-0.45	no
	RP11.288G3.4	-1.26	-0.89	no		PFKP	-0.34	-0.11	no		HSPE1	-0.91	-0.54	no
	PDE3A	-0.98	-0.69	no		PYCR1	-0.37	-0.22	no		HIPK2	1.3	0.86	no
	SAMD11	2.25	1.36	no		AP2A1	-0.36	-0.04	no		CELSR2	1.2	0.43	no
	BMF	0.94	0.65	no		HELZ2	-0.6	-0.19	no		PRKG1	0.61	0.76	no
	TMX4	-0.84	-0.68	no		PLD3	-0.45	-0.22	no		NAV2	1.17	0.83	no
	MXD4	1.14	0.62	no		SHKBP1	-0.39	-0.07	no		DBI	-0.73	-0.51	no
	PI15	-2.33	-1.07	no		PKD1	-0.44	-0.15	no		CACYBP	-0.79	-0.42	no
	SDCBP	-0.65	-0.44	no		RP11.310K10.1	-2.88	-0.97	no		PRUNE2	1.12	0.51	no
	OSTM1	-0.75	-0.3	no		MAP1S	-0.56	-0.29	no		RP11.574F21.3	1.92	0.65	no
	SOAT1	-0.66	-0.43	no		MGRN1	-0.39	-0.21	no		NME1.NME2	-1.57	-1.83	no
	C12orf57	1	0.27	no		NCDN	-0.49	-0.03	no		TENM3	1.25	0.65	no
	PRICKLE1	1.47	0.35	no		PLEKHM2	-0.4	-0.11	no		SNRPGP10	-1.31	-0.29	no
	SGK1	-0.7	-0.51	no		GUK1	-0.44	-0.31	no		ENSG00000287627	1.05	1.57	no
	PRKCB	-1.1	-0.42	no		GRN	-0.39	-0.15	no		PFKFB2	0.75	0.36	no
	RAB27A	-0.91	-0.33	no		PUSL1	-0.68	-0.33	no		CKS2	-0.86	-0.52	no
	ADAM9	-0.6	-0.23	no		CC2D1A	-0.45	-0.1	no		HSP90AA1	-0.6	-0.26	no
	EPB41L4A.AS1	1.01	0.54	no		EPN1	-0.44	-0.28	no		HSPA5	-0.55	-0.19	no
	CALCOCO1	0.86	0.58	no		ABCD1	-0.45	-0.06	no		PRICKLE1	1.29	0.57	no
	ZFAS1	0.95	0.58	no		CYB5R3	-0.33	-0.13	no		SH3PXD2A	1.02	0.45	no
	SFRP1	0.65	0.37	no		VPS51	-0.37	-0.28	no		SVIP	-0.88	-0.44	no
	ACSL3	-0.62	-0.32	no		NACC1	-0.32	0.02	no		ENSG00000285053	-2.34	-0.15	no
	GLTSCR2	1	0.47	no		DGKQ	-0.52	-0.15	no		LGALS3	-0.87	-0.38	no
	SEMA5A	-0.88	-0.61	no		ATP13A2	-0.44	-0.2	no		TUBB6	-0.71	-0.66	no
	SLC7A6	-0.69	-0.38	no		C1QTNF6	-0.38	-0.2	no		ZBED3	0.82	0.76	no
	TDRD7	-0.58	-0.41	no		PNPLA6	-0.46	-0.11	no		XYLT1	1.15	-0.24	no
	TIMP2	-0.49	-0.32	no		MEGF8	-0.49	-0.16	no		DHFR	-0.58	-0.44	no
	SLITRK5	-1.55	-1.5	no		SSNA1	-0.43	-0.32	no		NAV3	1.02	0.67	no
	AJUBA	0.97	0.71	no		PAK4	-0.38	-0.2	no		FTH1	-0.87	-0.68	no
	TEX15	-1.16	-0.74	no		MCRIP1	-0.49	-0.4	no		FTH1P2	-1.07	-0.5	no
	TSC22D1	0.8	0.58	no		PKIA	0.46	0.1	no		ADGRV1	1.26	0.92	no
	SLC45A2	-0.67	-0.4	no		SLC25A10	-0.48	-0.35	no		CALCOCO1	0.94	0.66	no
	TACC1	-0.76	-0.52	no		FSCN1	-0.33	-0.53	no		HMGN2	-0.56	-0.48	no
	DPYSL3	-0.65	-0.61	no		GGT1	-0.5	-0.26	no		VDAC1	-0.6	-0.25	no
	SHC2	1.12	0.68	no		STRN4	-0.34	-0.13	no		BMPR2	0.91	0.68	no
	ACSL1	-0.62	-0.47	no		CACTIN	-0.52	-0.3	no		SGK1	-0.6	-0.34	no
	EFNA1	1.94	0.98	no		ENG	-0.45	-0.12	no		FTH1P20	-0.54	-0.51	no
	LAMA1	-0.73	-0.33	no		SQSTM1	-0.35	-0.04	no		SMG1P1	0.87	0.38	no
	ID3	0.72	0.47	no		IGSF8	-0.4	-0.24	no		SLC16A6	-0.54	0.21	no
	C1orf198	0.64	0	no		RP11.400F19.6	-0.49	-0.29	no		BBS1	0.95	0.58	no
	INSIG1	-0.6	-0.64	no		CAPN1	-0.39	-0.15	no		NTRK2	1.1	0.65	no
	SLC24A5	-0.64	0	no		TNK2	-0.46	-0.35	no		UGCG	-0.55	-0.26	no
	TMEM200C	0.81	0.47	no		FZR1	-0.39	-0.24	no		ZKSCAN8	0.94	0.82	no
	POLR3G	-0.73	-0.26	no		POTEJ	-0.63	0.03	no		RANBP1	-0.72	-0.61	no
	ADGRL2	-0.7	-0.47	no		RAVER1	-0.51	-0.57	no		UQCRFS1	-0.59	-0.53	no
	GOLM1	-0.54	-0.27	no		GIPC1	-0.35	-0.2	no		C11orf98	-0.67	-0.48	no
	FOXF2	0.77	0.05	no		TIMM13	-0.42	-0.3	no		SFRP1	0.61	0.49	no
	RPL12P16	0.55	0.25	no		EEF2	-0.27	-0.18	no		HMCN1	1.18	1.22	no
	GPD2	-0.68	-0.33	no		TRMT61A	-0.49	-0.3	no		DMXL1	0.81	0.77	no
	PHTF2	-0.64	-0.17	no		C19orf48	-0.37	-0.18	no		CUL9	0.76	0.25	no
	PNRC1	1.02	0.42	no		ZNF598	-0.47	-0.22	no		GSTO1	-0.63	-0.39	no
	GREB1L	-0.92	-0.27	no		MMP17	-0.52	-0.57	no		FMN1	0.83	0.83	no
	C6orf48	0.7	0.33	no		SF3A2	-0.47	-0.29	no		RPL35P1	-0.78	-0.37	no
	RPLP1	0.75	0.28	no		PPM1F	-0.37	-0.32	no		SNRPF	-0.64	-0.42	no
	LTA4H	0.61	0.41	no		RHOT2	-0.39	-0.25	no		MANF	-0.64	-0.36	no
	CTSF	0.62	0.18	no		RXRA	-0.33	-0.26	no		TP53INP1	0.74	0.89	no
	RPL3	0.48	0.2	no		GALK1	-0.55	-0.44	no		NCAM1	1.23	-0.18	no
	NIN	-0.6	-0.37	no		ALDOA	-0.36	-0.2	no		OBSCN	0.73	-0.06	no
	SVIP	-0.74	-0.33	no		GPS1	-0.35	-0.2	no		AJUBA	0.78	0.43	no
	IGSF11	-0.74	-0.21	no		RPS2P46	-0.35	-0.19	no		PTTG1	-0.54	-0.42	no
	IRF2BP2	0.57	0.31	no		RNH1	-0.39	-0.14	no		SCD	-0.48	-0.28	no
	BTG2	1.13	0.61	no		GNA11	-0.37	-0.1	no		SAMD4A	0.68	0.44	no
	DYRK1B	1.06	0.89	no		DGKZ	-0.37	-0.16	no		TTBK2	0.96	0.71	no
	PIKFYVE	-0.77	-0.28	no		FBLN2	-0.62	0.09	no		PRDX1	-0.48	-0.31	no
	FMN2	-0.78	-0.42	no		FARSA	-0.4	-0.11	no		CH507.513H4.1	-9.08	#N/A	no
	PYGB	0.46	0.36	no		FLNA	-0.48	-0.06	no		P2RX7	0.6	0.68	no
	SPCS3	-0.56	-0.22	no		MFSD12	-0.36	-0.11	no		SMAD9	0.71	0.39	no
	LGALS3	-0.53	-0.22	no		CHMP1A	-0.38	-0.13	no		RAB32	-0.56	-0.51	no
	TCEA2	1.14	0.53	no		AGTRAP	-0.39	-0.16	no		TPM3	-0.45	-0.3	no
	SH3TC2	-0.66	-0.03	no		DBN1	-0.37	-0.09	no		TCP1	-0.5	-0.26	no
	NRCAM	-0.73	-0.68	no		MVD	-0.47	-0.31	no		SDC1	-0.67	-0.75	no
	GRIA4	-0.64	-0.29	no		RPUSD1	-0.46	-0.24	no		ATP1B3	-0.53	-0.29	no
	RPL12	0.65	0.22	no		STUB1	-0.31	-0.15	no		RBM12B	0.69	0.5	no
	RPL23AP42	0.57	0.2	no		RUVBL2	-0.32	-0.12	no		LTBP1	1.1	0.35	no
	RPL13	0.64	0.15	no		C19orf25	-0.52	-0.21	no		IMP3	-0.71	-0.43	no
	PTBP3	-0.68	-0.24	no		CTD.2132N18.3	-0.62	-0.15	no		ABCC5	0.71	0.36	no
	CREB3L4	0.88	0.57	no		EXTL1	-0.38	-0.28	no		ZKSCAN1	0.72	0.55	no
	SLC7A11	-0.94	-0.32	no		DBNL	-0.33	-0.14	no		FTH1P7	-0.65	-0.54	no
	NBEAL1	0.52	0.17	no		NR4A1	-0.32	0.13	no		MEF2C	0.54	0.58	no
	HIST1H2BD	1.77	1.06	no		HCFC1	-0.39	-0.01	no		NBPF12	0.84	0.42	no
	SLC7A2	-0.66	-0.58	no		TMEM123	0.38	0.25	no		GCSHP5	-0.76	-0.36	no
	JUN	0.96	0.17	no		PLXNA1	-0.36	-0.19	no		VPS13B	1	0.78	no
	MT.RNR2	0.88	0.62	no		HSPA1B	-0.33	-0.17	yes		LRP1	0.81	0.13	no
	LAMB1	-0.52	-0.43	no		FURIN	-0.46	0	no		RPL36AL	-0.57	-0.37	no
	TET1	-0.96	-0.42	no		TNFRSF14	-0.32	-0.42	no		KMT2D	1.05	0.38	no
	PFKFB2	0.65	0.32	no		TONSL	-0.37	-0.28	no		COL4A5	0.85	0.54	no
	RPL10A	0.55	0.24	no		HSF1	-0.35	-0.14	no		SNAI2	-0.5	-0.39	no
	RNF125	-1.14	-0.54	no		C20orf27	-0.4	-0.23	no		PLXNB1	0.58	-0.04	no
	HSP90AA2P	-0.41	-0.32	no		PDLIM2	-0.5	-0.33	no		NPM1	-0.45	-0.17	no
	RPL22L1	0.69	0.35	no		TUBB4B	-0.32	-0.26	no		ZNF862	1.24	0.55	no
	HK1	-0.49	-0.26	no		WDR13	-0.43	-0.17	no		PDIA3	-0.47	-0.1	no
	SLC16A7	-0.91	-0.27	no		ATG2A	-0.46	-0.07	no		GLRX3	-0.56	-0.17	no
	GM2A	-0.56	-0.41	no		C9orf16	-0.62	-0.26	no		CTDSP2	0.65	0.35	no
	LIN28B	-0.8	-0.21	no		DAGLA	-0.49	-0.14	no		HECTD1	0.74	1.22	no
	LRP8	-0.68	-0.34	no		TMEM104	-0.49	-0.05	no		SLIRP	-0.78	-0.31	no
	FDXR	0.84	0.53	no		MED15	-0.37	-0.17	no		FGF9	1.09	0.34	no
	GPAM	-0.53	-0.59	no		OBSL1	-0.33	-0.21	no		PDCD5	-0.74	-0.43	no
	ENDOD1	-0.61	-0.36	no		POR	-0.33	-0.25	no		SNHG14	0.63	0.63	no
	PGLS	0.67	0.32	no		ZFPM1	-0.5	-0.3	no		GTF3C6	-0.63	-0.3	no
	MT.ND3	0.83	0.58	no		CDT1	-0.47	-0.46	no		NDUFB3	-0.69	-0.37	no
	FBXO32	0.98	0.48	no		LAMC3	-0.38	-0.25	no		TSC22D1	0.58	0.5	no
	GBA	-0.53	-0.2	no		HDHD2	0.53	0.16	no		CTNNAL1	-0.63	-0.45	no
	BRD8	0.51	0.42	no		GDPD5	-0.4	-0.26	no		EIF2S2	-0.54	-0.28	no
	CIRBP	0.55	0.28	no		GAK	-0.39	-0.12	no		QDPR	-0.55	-0.46	no
	TFAP2A	0.47	0.18	no		DOT1L	-0.39	-0.07	no		MINOS1	-0.76	-0.53	no
	ADRB2	0.74	0.27	no		ELFN1	-0.59	-0.2	no		ATM	0.82	0.7	no
	YWHAZ	-0.41	-0.19	no		RHBDF2	-0.44	-0.15	no		ARPC5L	-0.65	-0.4	no
	FAM126A	-0.56	-0.57	no		AGAP3	-0.32	-0.14	no		DST	1.17	0.73	no
	CORO1C	-0.45	-0.19	no		RABL6	-0.33	-0.2	no		TSC2	0.66	0.07	no
	ENAH	-0.58	-0.2	no		EMC10	-0.39	-0.17	no		ANP32B	-0.48	-0.31	no
	EEF1B2	0.57	0.29	no		COL6A2	-0.4	-0.36	no		UTRN	1.01	0.74	no
	ETS1	-0.47	-0.73	no		TSC22D4	-0.37	-0.24	no		ABCC11	0.82	0.8	no
	RPS19	0.62	0.12	no		DHX37	-0.41	-0.08	no		PLEKHG4	0.6	0.05	no
	TPCN2	-0.59	-0.52	no		CEP170B	-0.4	-0.04	no		EFNA1	1.74	0.82	no
	LDLR	-0.56	-0.28	no		WDR90	-0.45	-0.35	no		GAD2	-1.45	-0.21	no
	LRRFIP1	-0.48	-0.19	no		LGI3	-0.58	-0.56	no		CCNB1	-0.44	-0.36	no
	HMG20B	0.67	0.25	no		PUF60	-0.32	-0.14	no		WWC3	0.6	0.31	no
	HIST1H2BK	1.01	0.88	no		WFS1	-0.45	-0.15	no		UBE2S	-0.96	-0.94	no
	LCP1	-0.87	-0.4	no		FAM129B	-0.34	-0.17	no		SNRPG	-0.79	-0.35	no
	RHOQ	-0.48	-0.3	no		RP11.958N24.1	-0.83	-0.52	no		RANBP10	0.75	0.37	no
	GAS2L3	-0.56	-0.28	no		RP11.295K3.1	-0.51	-0.06	no		EPG5	0.69	0.46	no
	DNAJC3	-0.51	-0.18	no		LAMA5	-0.41	-0.32	no		GTF2E2	-0.54	-0.15	no
	DHCR24	-0.41	-0.33	no		PFKL	-0.34	-0.22	no		TXNP6	-0.83	-0.4	no
	RPS9	0.52	0.11	no		ABCB8	-0.41	-0.21	no		ZMIZ1	0.61	0.36	no
	RPL13A	0.51	0.2	no		FBLN1	-0.29	-0.26	no		GOLGA8B	1.08	0.55	no
	CANX	-0.45	-0.22	no		ATP13A1	-0.41	-0.18	no		FN1	1.01	0.38	no
	GUCY1A2	-1.13	0.04	no		PC	-0.44	-0.26	no		ENSG00000285508	-1.51	-0.25	no
	ADAM10	-0.45	-0.06	no		POLD1	-0.4	-0.41	no		GMNN	-0.67	-0.45	no
	RPS18	0.58	0.27	no		C1GALT1	0.44	0.29	no		HSPD1	-0.52	-0.23	no
	TGFBR1	-0.46	-0.18	no		BTBD2	-0.42	-0.41	no		TXN	-0.6	-0.42	no
	ADAM12	-0.77	-0.02	no		LRRC14	-0.38	-0.22	no		MRPL33	-0.67	-0.25	no
	MYO1D	-0.47	-0.31	no		RAB3IL1	-0.44	-0.36	no		MYO15B	1.73	0.67	no
	SRGAP1	-0.62	-0.13	no		C9orf69	-0.36	-0.09	no		ZHX2	0.71	0.49	no
	SNX10	-0.68	-0.33	no		BAHCC1	-0.34	-0.21	no		ZNF33B	0.76	0.67	no
	RPL18A	0.5	0.15	no		UPF1	-0.35	-0.14	no		NEO1	0.78	0.61	no
	HEXDC	0.9	0.57	no		RBM10	-0.32	-0.18	no		OGT	0.69	0.47	no
	LRRC58	-0.67	-0.23	no		TBL3	-0.4	-0.19	no		ENSG00000287864	1.23	0.92	no
	EPHX2	0.81	0.65	no		MARCKS	0.54	0.53	no		PIR	-0.57	-0.67	no
	LETMD1	0.58	0.47	no		SCYL1	-0.38	-0.17	no		MXRA7	-0.44	-0.2	no
	STOM	-0.4	0.12	no		LRP5	-0.44	-0.21	no		MEGF10	0.86	0.61	no
	DHFR	-0.46	-0.58	no		NACC2	-0.32	0.09	no		SNRPD1	-0.48	-0.3	no
	FAR1	-0.47	-0.22	no		CPSF1	-0.34	-0.19	no		ENDOD1	-0.6	-0.14	no
	ENSG00000287627	0.88	1.15	no		RAB40C	-0.71	-0.32	no		LETMD1	0.6	0.41	no
	TRPM1	-0.6	-0.19	no		ARMC6	-0.35	-0.18	no		LRRC59	-0.45	-0.17	no
	SLC25A6	0.55	0.18	no		CDKN1A	-0.47	0.27	no		ADRB2	0.66	0.11	no
	SLC25A6.1	0.55	0.18	no		LY6E	-0.28	-0.1	no		SOAT1	-0.45	-0.12	no
	PPP1R15A	0.53	0.29	no		ANAPC2	-0.41	-0.25	no		BPTF	0.79	0.7	no
	BBC3	1.05	0.72	no		SHARPIN	-0.4	-0.3	no		HRK	0.65	0.83	no
	ZBTB12	0.83	0.34	no		VPS18	-0.41	-0.16	no		SDF2L1	-1	-0.85	no
	MOB3B	-0.49	-0.19	no		ATP2A3	-0.47	-0.04	no		NEIL1	1.85	0.49	no
	PRPS2	-0.58	-0.42	no		PLIN3	-0.36	-0.11	no		TXNDC17	-0.7	-0.35	no
	LPGAT1	-0.47	-0.31	no		SIRT6	-0.62	-0.37	no		LYAR	-0.59	-0.3	no
	HOOK3	-0.75	-0.07	no		THOP1	-0.34	-0.12	no		CCT8	-0.42	-0.24	no
	MYO5A	-0.71	-0.37	no		LGALS3BP	-0.33	-0.11	no		CDC42BPA	0.56	0.49	no
	INPP5F	-0.64	-0.07	no		FAM160B2	-0.35	-0.23	no		PYGB	0.58	0.23	no
	LDB3	-0.82	-0.57	no		PRKCSH	-0.29	-0.15	no		KIAA1109	0.82	0.58	no
	ZNF581	0.66	0.29	no		ZC3H7B	-0.37	-0.19	no		SSBP1	-0.48	-0.19	no
	SMAD6	0.87	0.51	no		NAB2	-0.37	0.18	no		MPDZ	0.66	0.69	no
	MET	-0.54	-0.05	no		KMT2B	-0.39	-0.09	no		SMS	-0.44	-0.07	no
	AMOTL2	0.53	0.36	no		SLC25A36	0.36	0.36	no		CSNK1D	0.45	0.07	no
	RPL3P4	0.55	0.25	no		ANO5	0.4	0.37	no		LAMB2	0.55	0.11	no
	GPM6B	-0.41	-0.15	no		TMEM201	-0.42	-0.25	no		PIEZO2	0.75	0.47	no
	EPT1	-0.51	-0.07	no		LYPLA2	-0.34	-0.07	no		C1orf198	0.44	0.02	no
	HN1L	-0.38	-0.48	no		LRCH4	-0.36	-0.2	no		ACSL1	-0.48	-0.2	no
	SEZ6L2	0.61	0.36	no		TMEM263	0.41	0.41	no		RXRB	0.66	0.14	no
	RPL36A	0.64	0.24	no		COL6A1	-0.36	-0.25	no		PLAG1	0.63	0.66	no
	FADS1	-0.41	-0.24	no		BSDC1	-0.47	0.07	no		FTH1P23	-0.9	-0.42	no
	GJC1	-0.58	-0.56	no		RNPEPL1	-0.36	-0.35	no		NDUFB10	-0.54	-0.53	no
	RPE	-0.56	-0.22	no		RBM42	-0.36	-0.25	no		PPARGC1B	0.61	0.45	no
	FAM63B	-0.8	0.01	no		LTBR	-0.38	-0.04	no		STAT2	0.69	0.63	no
	BBS1	0.77	0.63	no		GPC1	-0.39	-0.4	no		LINC01531	0.74	0.65	no
	CKS2	-0.55	-0.51	no		SOX10	-0.28	-0.21	no		ANKHD1	0.51	0.32	no
	CHPT1	-0.52	-0.49	no		SCAF1	-0.39	-0.22	no		UQCRQ	-0.63	-0.52	no
	ETHE1	0.59	0.46	no		DDX49	-0.39	-0.06	no		COX7A2	-0.46	-0.2	no
	MGAT4A	-0.61	-0.62	no		TRAF7	-0.32	-0.19	no		RNF213	0.81	0.43	no
	C1QTNF6	-0.55	-0.38	no		TKT	-0.31	-0.17	no		BCCIP	-0.5	-0.2	no
	FANCD2	-0.47	-0.26	no		ATAD3A	-0.42	-0.27	no		EIF5AL1	-0.75	-0.43	no
	AASS	-0.63	-0.44	no		MT.CO1	0.34	-0.25	no		SPG11	0.72	0.69	no
	LONRF1	-0.39	-0.24	no		GPSM1	-0.47	-0.38	no		MRPL20	-0.55	-0.46	no
	GFPT1	-0.64	-0.09	no		RP11.552F3.12	-0.81	0.05	no		RP11.577H5.5	1.25	0.03	no
	DSTYK	-0.59	-0.35	no		MSANTD3.TMEFF1	0.44	0.08	no		RFC4	-0.59	-0.48	no
	LRP4	-0.63	-0.51	no		CD320	-0.32	-0.15	no		PPIB	-0.52	-0.5	no
	TMED5	-0.57	-0.23	no		AP3D1	-0.29	-0.11	no		NUDC	-0.48	-0.5	no
	BCAN	-0.39	-0.83	no		NR1H2	-0.39	-0.28	no		ATF7IP	0.55	0.68	no
	ACSL4	-0.54	-0.18	no		REPIN1	-0.32	-0.15	no		WHRN	0.56	0.35	no
	ENSG00000287725	1.98	0.97	no		NUBP2	-0.48	-0.28	no		NFAT5	0.91	0.77	no
	SDC1	-0.49	-0.54	no		E2F5	0.43	0.27	no		RP11.384K6.6	0.87	0.41	no
	MXD3	1.14	0.44	no		NCAPH2	-0.36	-0.21	no		CCNL2	0.55	0.34	no
	ATP1A1	-0.38	-0.18	no		MAP2K2	-0.32	-0.15	no		NDUFAF2	-0.76	-0.27	no
	CYR61	0.9	0.32	no		UBTD1	-0.66	-0.12	no		ABCB5	0.56	0.57	no
	GNA13	-0.52	-0.24	no		SLC27A4	-0.37	-0.11	no		UBN2	0.76	0.6	no
	ANXA6	-0.44	-0.37	no		NDUFV1	-0.3	-0.13	no		MSANTD3	-0.54	-0.28	no
	MAGED2	0.42	0.21	no		ZNF121	0.39	0.28	no		PFDN2	-0.56	-0.45	no
	ATP6V1C1	-0.41	-0.09	no		SNX8	-0.37	0.08	no		ARID5B	0.51	0.61	no
	RP11.54O7.3	1.94	0.82	no		SLC19A1	-0.34	-0.35	no		SUB1	-0.6	-0.3	no
	ANP32E	-0.45	-0.17	no		GTF2F1	-0.3	-0.17	no		CHD6	0.7	0.52	no
	YPEL3	0.76	0.42	no		ISOC2	-0.39	-0.06	no		GGCT	-0.54	-0.43	no
	HELZ	-0.72	-0.15	no		INCENP	-0.3	-0.23	no		SLITRK5	-1.07	-1.23	no
	MTSS1	-0.5	-0.15	no		FLNC	-0.45	0.21	no		TXNDC5	-0.44	-0.18	no
	OTUD4	-0.58	0.12	no		SLC25A22	-0.41	-0.18	no		ENSG00000287692	1.29	1.22	no
	HIST3H2A	1.34	0.99	no		MAP4K3	0.34	0.3	no		TRIM2	0.84	0.31	no
	FGF9	1.18	0.26	no		PRR12	-0.38	-0.16	no		FOXO3	0.48	0.29	no
	RPS11	0.46	0.25	no		SIPA1	-0.44	-0.03	no		R3HDM2	0.56	0.4	no
	IMPDH2	0.4	0.16	no		BAX	-0.31	-0.13	no		PDPR	0.68	0.5	no
	CTDSPL	-0.51	-0.27	no		SMARCA4	-0.28	-0.04	no		BZW1	-0.53	-0.03	no
	PAG1	-0.63	-0.26	no		SDF4	-0.34	-0.07	no		HECTD4	0.92	0.27	no
	HDAC5	0.46	0.08	no		FAM83H	-0.33	-0.2	no		ALDOC	-1.01	-0.55	no
	RPL31	0.57	0.21	no		PLEKHG4	-0.35	-0.2	no		THOC7	-0.58	-0.29	no
	COL11A2	1.22	0.58	no		NRROS	-0.4	0.08	no		TCEB1	-0.55	-0.28	no
	CRYL1	-0.67	-0.7	no		PSKH1	-0.4	-0.25	no		EIF2S2P4	-0.5	-0.14	no
	NAT9	0.53	0.23	no		AKT1	-0.32	-0.2	no		NEK9	0.47	0.48	no
	CTC.479C5.12	-0.8	-0.55	no		ADIPOR1	-0.29	0	no		RP11.1055B8.3	0.96	0.15	no
	RPL41	0.51	0.22	no		MVP	-0.55	0.09	no		ZNF462	0.75	0.46	no
	LARP4	-0.49	-0.06	no		PIDD1	-0.61	-0.26	no		PI15	-1.33	-0.72	no
	TUBAP2	-0.62	-0.49	no		TSPO	-0.43	-0.28	no		TPP1	0.49	0.49	no
	MTDH	-0.42	-0.11	no		TRAF2	-0.37	-0.2	no		CREB3L4	0.72	0.55	no
	ARMT1	-0.46	-0.14	no		ZBTB7B	-0.39	-0.01	no		LCP1	-0.8	-0.12	no
	RPS28	0.7	0.22	no		CAPN15	-0.49	-0.31	no		DPYSL2	0.54	0.26	no
	CTD.2562J17.6	9.25	21.87	no		KATNB1	-0.32	-0.13	no		WSB1	0.54	0.49	no
	LCLAT1	-0.56	-0.28	no		ARPC1B	-0.38	-0.1	no		TTC28	0.74	0.65	no
	RAI14	-0.41	-0.27	no		LRRC61	-0.44	-0.35	no		HSPA14	-0.59	-0.52	no
	WSB2	-0.41	-0.26	no		PKMYT1	-0.39	-0.44	no		GRIA4	-0.49	-0.1	no
	BRI3BP	-0.51	-0.38	no		DDX54	-0.36	-0.09	no		SLC5A3	0.54	0.45	no
	P2RY11	1.24	0.62	no		TBC1D16	-0.35	-0.31	no		TIMM23	-0.44	-0.21	no
	LHFPL2	-0.39	0.05	no		PHC1P1	-0.92	-0.3	no		BRD8	0.62	0.54	no
	GTF2IRD2B	0.94	0.52	no		OAZ1	-0.31	-0.36	no		HBP1	0.62	0.59	no
	NUDT16	0.46	0.35	no		FAM234A	-0.36	-0.25	no		PSMA4	-0.51	-0.25	no
	GXYLT1	-0.51	-0.19	no		SPHK1	-0.49	0.18	no		ZNF646	0.76	0.3	no
	RPLP0	0.46	0.15	no		TNS2	-0.49	-0.28	no		PAN2	0.86	0.58	no
	LBR	-0.44	-0.33	no		NAGLU	-0.33	-0.27	no		RNLS	-0.56	-0.13	no
	RPS6KA3	-0.46	-0.23	no		GHDC	-0.38	-0.05	no		AURKA	-0.47	-0.27	no
	MEGF9	-0.55	-0.41	no		ENSG00000284976	-0.57	-0.29	no		TUG1	0.59	0.69	no
	MSN	-0.37	-0.33	no		HTN1	0.8	1.77	no		PSMC1	-0.49	-0.29	no
	EEF1DP1	0.47	0	no		RCN2	0.35	0.17	no		LSM3	-0.62	-0.32	no
	FARP2	-0.6	-0.29	no		YIF1A	-0.37	-0.16	no		ABRACL	-0.57	-0.23	no
	HBP1	0.57	0.52	no		SFT2D2	0.27	0.36	no		TPM3P8	-0.81	-0.08	no
	BCKDHA	0.84	0.47	no		BAIAP2	-0.36	-0.22	no		C8orf76	-0.74	-0.24	no
	RPS5	0.45	0.1	no		ATG9A	-0.37	-0.07	no		ATRN	0.51	0.49	no
	PBXIP1	0.51	0.28	no		RANGAP1	-0.3	-0.13	no		CRIM1	0.64	0.72	no
	ZDHHC20	-0.57	-0.18	no		CDC37	-0.27	-0.08	no		EIF4EP2	-0.48	-0.02	no
	EEF1G	0.68	0.3	no		TOM1	-0.41	-0.1	no		RRP36	-0.49	-0.28	no
	ENSG00000285982	-0.72	-0.15	no		STARD3	-0.32	-0.07	no		RECQL5	0.66	0.18	no
	MACROD1	0.75	0.4	no		DPP9	-0.34	-0.12	no		C17orf58	-0.75	-0.12	no
	MCM10	-0.41	-0.38	no		GATAD2A	-0.28	-0.15	no		ALG5	-0.6	-0.49	no
	GPR180	-0.65	-0.26	no		RABAC1	-0.44	-0.33	no		KIAA1958	0.75	0.39	no
	IP6K3	-0.83	-0.5	no		MAN2B1	-0.37	-0.11	no		MEX3A	0.55	0.47	no
	COL9A3	1.37	1.06	no		MRPL28	-0.34	-0.21	no		MED13	0.62	0.56	no
	MAPRE2	-0.45	-0.27	no		ELK4	0.35	0.33	no		ATP6V0C	-0.66	-0.63	no
	RPS21	0.6	0.13	no		SNHG16	0.28	0.09	no		HUWE1	0.85	0.59	no
	SERPINE2	0.51	0.96	no		TYK2	-0.37	-0.17	no		ATP5J	-0.59	-0.31	no
	DKK1	2.55	1.05	no		BMP1	-0.35	-0.15	no		CSTB	-0.59	-0.41	no
	TUBB	-0.32	-0.35	no		NSMF	-0.35	-0.23	no		OGDHL	0.68	0.25	no
	SLC39A10	-0.59	-0.15	no		RPTOR	-0.36	-0.04	no		RPL39L	-0.72	-0.57	no
	NTRK2	0.82	0.51	no		ZNF703	-0.36	-0.26	no		WNK3	0.73	0.64	no
	DHX57	0.47	0.43	no		PLEKHA4	-0.37	-0.1	no		SLC39A4	-1.04	-0.93	no
	PNP	-0.49	-0.24	no		PTOV1	-0.31	-0.15	no		MRPS28	-0.59	-0.42	no
	ZNF853	0.81	0.32	no		ASB13	-0.34	-0.11	no		ABHD3	-0.62	-0.29	no
	ZMYND8	-0.44	-0.12	no		KDM4B	-0.38	-0.15	no		TDRD7	-0.4	-0.22	no
	VPS53	-0.48	-0.22	no		NPDC1	-0.45	-0.35	no		AMOTL2	0.52	0.2	no
	EEF1D	0.46	0.06	no		TK1	-0.34	-0.33	no		WDR91	0.47	0.31	no
	PRKG1	0.43	0.53	no		EIF4EBP1	-0.31	-0.02	no		MAP3K5	0.67	0.82	no
	RP11.396O20.2	-1.08	-0.81	no		AP1S2	0.44	0.41	no		MRPS34	-0.67	-0.79	no
	CSNK1D	0.38	0.24	no		RPL30P7	0.87	-0.22	no		NANS	-0.56	-0.46	no
	NFKBIL1	0.65	0.1	no		DUS1L	-0.29	-0.15	no		TNKS	0.53	0.46	no
	MMP16	-0.84	-0.08	no		PLEKHM1	-0.43	-0.12	no		SZT2	0.81	0.37	no
	FTH1P16	-0.47	-0.53	no		C7orf50	-0.45	-0.3	yes		AKAP13	0.77	0.49	no
	GAD2	-1.51	-0.75	no		NAP1L1	0.37	0.15	no		ATP5H	-0.53	-0.38	no
	MFGE8	0.44	0.39	no		VARS	-0.33	-0.09	no		LDHBP2	-0.66	-0.18	no
	VANGL1	-0.61	-0.21	no		FAM127A	-0.33	-0.07	no		IGSF3	0.55	0.29	no
	RPL36	0.62	0.12	no		EIF1AX	0.42	0.42	no		ALK	0.85	0.58	no
	RECQL5	0.6	0.43	no		TWF2	-0.37	-0.15	no		ZBED6	1.13	0.6	no
	NIPA2	-0.38	-0.22	no		CTC.479C5.12	-0.4	-0.35	no		TXNP4	-1.02	-0.31	no
	RAPH1	-0.65	-0.46	no		PITPNM1	-0.42	-0.18	no		IRF2BP2	0.44	0.15	no
	RPL29	0.53	0.21	no		WNK2	-0.37	-0.12	no		TFDP2	0.51	0.46	no
	ABCC4	-0.49	-0.14	no		POLRMT	-0.43	-0.13	no		PRKCB	-0.69	0.1	no
	HNRNPA3	-0.34	-0.19	no		PLAG1	0.34	0.39	no		PTPN4	0.72	0.62	no
	RP11.204C16.4	-0.46	-0.23	no		TMEM170B	0.5	0.22	no		HERC1	0.72	0.41	no
	RPL3P7	0.4	0.11	no		C19orf70	-0.47	-0.19	no		UBR4	0.86	0.4	no
	CTB.63M22.1	0.55	0.12	no		MBD3	-0.45	-0.34	no		EIF2S1	-0.41	-0.17	no
	GHDC	0.56	0.3	no		PGRMC2	0.37	0.05	no		MFGE8	0.55	0.2	no
	G3BP2	-0.4	-0.12	no		TRMT2A	-0.41	-0.14	no		BBX	0.49	0.63	no
	RPS2P5	0.53	0.11	no		ARAP1	-0.38	-0.12	no		SAMD11	1.23	0.1	no
	STX7	-0.4	-0.13	no		CACNA1H	-0.42	-0.19	no		FAM101B	-0.41	-0.21	no
	KDELR2	-0.41	-0.25	no		CHCHD2P6	-0.32	-0.14	no		BRIX1	-0.51	-0.21	no
	RPS27	0.58	0.21	no		AP1M1	-0.4	-0.13	no		HSPH1	-0.37	-0.03	no
	EDNRB	-0.45	-0.03	no		HYAL2	-0.36	-0.1	no		OSTM1	-0.55	-0.21	no
	ACACA	-0.51	-0.13	no		AC026271.5	0.3	0.07	no		BCAN	-0.44	-1.05	no
	CXXC1	0.51	0.15	no		PER1	-0.47	0.08	no		NOL7	-0.6	-0.21	no
	NBR1	0.4	0.4	no		GRK6	-0.35	-0.22	no		HNRNPD	-0.43	-0.25	no
	RPS13P2	0.56	0.17	no		IL6R	-0.48	0.11	no		UQCRFS1P1	-0.69	-0.59	no
	CARNMT1	-0.59	-0.02	no		SYDE1	-0.46	-0.26	no		PHLDB1	0.65	0.57	no
	FTH1P12	-0.51	-0.6	no		RP11.449H3.3	-0.88	-0.65	no		VDAC1P1	-0.54	-0.11	no
	RXRB	0.5	0.15	no		CTD.3088G3.8	-0.39	-0.14	no		TMA7	-0.61	-0.29	no
	CALR	-0.35	-0.28	no		TMTC3	0.35	0.14	no		GLA	-0.5	-0.35	no
	RPL28	0.51	0.11	no		MAPK8IP3	-0.53	-0.24	no		SOD1	-0.45	-0.44	no
	RPL5	0.46	0.22	no		LZTS2	-0.34	-0.26	no		COX7B	-0.48	-0.26	no
	EXOC3	0.48	0.26	no		MFSD10	-0.4	-0.23	no		FRAS1	1.23	0.82	no
	PIGA	-0.4	-0.33	no		TRMT1	-0.34	0.06	no		CWC27	-0.56	-0.19	no
	RPL37	0.49	0.16	no		YIF1B	-0.35	-0.29	no		NDUFB1	-0.64	-0.35	no
	PLCB1	-0.63	-0.63	no		TANGO2	-0.43	0.04	no		ZSWIM8	0.58	0.13	no
	BOD1	0.54	0.1	no		RPL18A	-0.28	-0.29	no		SSB	-0.54	-0.16	no
	UBALD2	0.53	0.19	no		MLLT1	-0.27	-0.15	no		TBC1D7	-0.49	-0.44	no
	SEPT11	-0.46	-0.27	no		SLC38A10	-0.3	-0.17	no		HN1	-0.45	-0.38	no
	GADD45B	1.15	0.68	no		ABCA2	-0.39	0.02	no		SEPHS2	-0.45	-0.18	no
	CENPO	-0.44	-0.36	no		EMCN	0.31	0.19	no		SLBP	-0.46	-0.43	no
	HEG1	-0.71	-0.42	no		AP1B1	-0.35	-0.09	no		GOLM1	-0.45	-0.18	no
	FAR2	-0.43	-0.33	no		TELO2	-0.54	-0.3	no		CCT4	-0.4	-0.21	no
	EEF1A1P11	0.44	0.12	no		TBC1D9B	-0.31	-0.09	no		RP11.488C13.1	-0.95	-0.08	no
	BZW1	-0.5	-0.16	no		SLC12A7	-0.39	-0.08	no		MRPL52	-0.68	-0.54	no
	ZBTB43	-0.44	-0.21	no		MVB12A	-0.39	-0.14	no		ZNF827	0.66	0.67	no
	SPARC	-0.38	-0.41	no		SPTBN2	-0.32	-0.09	no		ANTXR1	0.51	0.29	no
	SLC4A7	-0.64	-0.04	no		PLOD3	-0.35	-0.14	no		FH	-0.4	-0.16	no
	DMPK	0.6	0.25	no		FAM60A	0.36	0.22	no		TMEM5	-0.54	-0.27	no
	NRSN2	-0.46	-0.42	no		ZNF146	0.32	0.17	no		LPP	0.68	0.46	no
	ZNF33B	0.61	0.47	no		TUBB3	-0.38	-0.06	no		SOX4	0.42	0.23	no
	COLGALT2	-0.53	-0.47	no		TBL1XR1	0.35	0.34	no		PPP1R14BP3	-0.48	-0.48	no
	RPS2P4	0.72	0.2	no		MCOLN1	-0.39	-0.13	no		SIL1	-0.71	-0.78	no
	NPDC1	0.62	0.34	no		ARHGEF1	-0.45	-0.21	no		CITED1	-0.54	-0.54	no
	GALNT10	-0.59	-0.26	no		DTX2	-0.55	-0.37	no		DPM1	-0.58	-0.21	no
	USP46	-0.51	-0.22	no		PTPRS	-0.38	-0.11	no		PCNA	-0.42	-0.38	no
	SNAI2	-0.4	-0.35	no		IGHMBP2	-0.35	-0.36	no		ITGA3	0.7	0.79	no
	CCNB1IP1	0.45	0.16	no		KLC2	-0.32	-0.21	no		IGF1R	0.72	0.61	no
	MBTPS2	-0.43	-0.12	no		NELFB	-0.3	-0.26	no		ZNF711	0.7	0.58	no
	XPR1	-0.49	-0.2	no		ASNA1	-0.3	-0.09	no		TBCAP1	-0.67	-0.24	no
	SPATA20	0.55	0.42	no		HLA.A	-0.25	-0.11	no		QARS	0.57	0.29	no
	RP11.452N17.1	0.48	0.18	no		NDUFS8	-0.36	-0.29	no		PFKP	-0.49	-0.44	no
	FYN	0.5	0.35	no		C15orf39	-0.41	-0.09	no		ATG2B	0.58	0.51	no
	CHST6	-0.65	-0.57	no		MED16	-0.48	-0.17	no		FABP5	-0.59	-0.38	no
	SLC11A2	-0.5	0.03	no		CD151	-0.29	0	no		LPIN1	0.47	0.14	no
	DDT	0.66	0.3	no		CYC1	-0.31	-0.17	no		H6PD	0.59	0.32	no
	RPL37P2	0.63	0.23	no		CCDC137	-0.31	-0.03	no		SNRPD2	-0.41	-0.42	no
	YPEL1	1.65	0.73	no		BZW1P2	-0.68	-0.83	no		SDCBP	-0.42	-0.31	no
	RPL30	0.44	0.18	no		SCARF2	-0.43	-0.26	no		CFDP1	-0.53	-0.39	no
	ABHD14B	0.44	0.34	no		RP11.864I4.1	-0.27	-0.12	no		ZNF623	0.49	0.4	no
	EIF3F	0.4	0.23	no		MLLT6	-0.36	-0.1	no		KCNQ5	0.44	0.5	no
	CTD.2287O16.1	0.62	0.25	no		CHCHD6	-0.32	-0.5	no		WNT10B	-0.74	-0.59	no
	RPS20	0.58	0.21	no		MCM5	-0.32	-0.29	no		SEZ6L2	0.6	0.08	no
	HNRNPF	-0.32	-0.25	no		ZBTB10	0.33	0.4	no		NDUFB9	-0.42	-0.35	no
	ITGA5	-0.53	-0.4	no		DVL1	-0.41	-0.26	no		VPS26A	-0.41	0	no
	ZNF358	0.61	0.13	no		SLC7A5	-0.27	-0.19	no		GSTM3	-0.65	-0.22	no
	PSD3	-0.61	-0.43	no		SSBP4	-0.42	-0.23	yes		DAB2	0.4	0.29	no
	KPNB1	-0.31	-0.12	no		KCNAB2	-0.28	-0.26	no		TOMM5	-0.56	-0.24	no
	AVL9	-0.45	0	no		GSN	-0.3	0.14	no		DUT	-0.61	-0.41	no
	RPS8	0.42	0.07	no		CASKIN2	-0.45	-0.18	no		AK2	-0.37	-0.23	no
	SACS	-0.71	-0.28	no		PPP1CC	0.29	0.23	no		SPATA20	0.56	0.14	no
	MDC1	-0.45	-0.23	no		TMEM47	0.39	0.41	no		DSCC1	-0.6	-0.35	no
	ERCC5	0.44	0.27	no		TIPARP	0.3	0.14	no		CHST11	0.5	0.45	no
	ALK	0.66	0.57	no		PLK1	-0.26	-0.19	no		IQGAP3	0.63	0.28	no
	TMEM129	0.56	0.32	no		H1FX	-0.45	-0.42	no		NR3C1	0.51	0.55	no
	COMMD6	0.59	0.06	no		NDOR1	-0.42	-0.35	no		MRPL13	-0.5	-0.22	no
	EHD4	-0.38	-0.28	no		DHCR7	-0.32	-0.19	no		CHML	0.46	0.41	no
	RPS15	0.58	0.11	no		TOMM40	-0.34	-0.06	no		MED13L	0.81	0.59	no
	TRIB2	-0.51	-0.36	no		AKT2	-0.32	-0.12	no		NR2C2	0.58	0.43	no
	CCNL2	0.56	0.5	no		SLC6A15	0.3	0.06	no		MED12	0.86	0.6	no
	IRS2	0.43	0.11	no		NCKAP5L	-0.4	-0.18	no		ZNF571.AS1	0.66	0.66	no
	SNHG8	0.65	0.32	no		NMRK2	-0.25	-0.51	no		TIPIN	-0.72	-0.32	no
	ZSCAN18	0.79	0.34	no		PPP1R12C	-0.33	-0.19	no		ETV1	0.48	0.53	no
	CTDSP2	0.36	0.1	no		PLXND1	-0.35	-0.15	no		RNF44	0.47	0.03	no
	EIF2AK2	-0.47	-0.25	no		ACTN4	-0.32	-0.07	no		RRM1	-0.41	-0.29	no
	EEF1A1P9	0.73	0.32	no		TOMM34	-0.32	0	no		ERH	-0.54	-0.27	no
	RPS27L	0.59	0.49	no		PTBP1	-0.24	-0.14	no		MBD2	-0.49	-0.22	no
	RPS17	0.62	0.2	no		CD81	-0.27	-0.2	no		PARK7	-0.4	-0.23	no
	ULK1	0.67	0.39	no		FGFRL1	-0.48	-0.17	no		STK36	0.72	0.55	no
	KIAA1644	-1.23	-0.78	no		TSC2	-0.37	-0.09	no		CPT1A	0.76	0.31	no
	SNHG5	0.63	0.23	no		CASP8AP2	0.33	0.03	no		BCL2	0.38	0.34	no
	ZNF106	-0.51	0.01	no		DUS3L	-0.4	-0.28	no		ENSG00000273496	-7.6	#N/A	no
	TUBA1A	0.43	0.15	no		CGGBP1	0.3	0.25	no		CD99	-0.41	-0.56	no
	TUBA1C	-0.37	-0.38	no		RAB1B	-0.3	-0.12	no		CD99.1	-0.41	-0.56	no
	KIF26B	-0.86	-0.45	no		SEPT5	-0.44	-0.17	no		RBM20	0.54	0.44	no
	CYP26B1	1.25	0.4	no		RPL35P2	-0.35	-0.31	no		FOXN3	0.54	0.41	no
	SMC1A	-0.36	-0.2	no		GET4	-0.35	-0.08	no		TBCA	-0.66	-0.36	no
	LRRC75A.AS1	0.35	0.15	no		AP5Z1	-0.41	-0.18	no		ACTB	-0.45	-0.54	no
	FTH1P10	-0.56	-0.48	no		NDUFA5	0.42	0.37	no		ZCCHC2	0.52	0.74	no
	GLMP	-0.38	-0.36	no		AP5B1	-0.31	-0.16	no		HSPA4	-0.36	0.03	no
	CLOCK	-0.61	-0.12	no		DAB2IP	-0.31	-0.15	no		TMA16	-0.56	-0.29	no
	PFDN5	0.49	0.24	no		CERS1	-0.39	-0.24	no		ZFHX3	0.7	0.42	no
	SLC39A14	-0.32	-0.23	no		NCOA7	0.34	-0.15	no		CBLB	0.74	0.73	no
	MCM3	-0.32	-0.35	no		DNAJC5	-0.29	-0.11	no		NF1	0.72	0.72	no
	ITGA9	-0.58	-0.69	no		XAB2	-0.4	-0.19	no		IRS1	0.64	0.39	no
	RNLS	-0.55	-0.26	no		MED22	-0.3	-0.14	no		SECISBP2	0.42	0.25	no
	ARF6	-0.36	-0.32	no		P3H3	-0.33	-0.15	no		RAB3GAP2	0.51	0.53	no
	YIPF3	0.41	0.19	no		MRPS2	-0.31	-0.02	no		RAB27A	-0.53	-0.08	no
	CTSB	-0.32	-0.34	no		NAP1L1P1	0.39	0.02	no		FRYL	0.57	0.5	no
	ACTR2	-0.36	-0.11	no		SORBS3	-0.31	-0.29	no		ADCY6	0.57	0.26	no
	SLC20A1	-0.4	-0.12	no		C19orf47	-0.43	-0.25	no		HSP90AB2P	-0.76	-0.24	no
	AMMECR1	-0.62	-0.11	no		EGFL7	-0.44	-0.37	no		NBR1	0.48	0.61	no
	FIBP	0.46	0.24	no		TSSC4	-0.48	-0.3	no		ATP6V1D	-0.44	-0.09	no
	TMED8	-0.52	-0.28	no		RIC8A	-0.34	-0.11	no		USP49	0.67	0.39	no
	TENM3	0.78	0.39	no		ACTG1	-0.21	-0.09	no		ZFP91.CNTF	8.01	1.6	no
	RIF1	-0.49	-0.19	no		MPG	-0.45	-0.38	no		HNRNPA3	-0.38	-0.09	no
	RPL8	0.34	-0.01	no		PHPT1	-0.28	-0.12	no		CFL1	-0.4	-0.47	no
	UCP2	-0.5	-0.37	no		BAG3	-0.28	-0.07	no		UBXN8	-0.55	-0.31	no
	SNHG7	0.49	0.12	no		INPP5A	-0.24	0.18	yes		UTP18	-0.49	-0.21	no
	NNT	-0.35	-0.1	no		AK1	-0.38	-0.17	no		NDUFAB1	-0.62	-0.36	no
	ABI1	-0.38	-0.24	no		ACOT7	-0.27	-0.28	no		GRIK2	0.8	0.72	no
	ENG	-0.44	-0.36	no		ARFGAP1	-0.35	-0.1	no		DNAJA1	-0.36	-0.12	no
	C11orf31	0.71	0.36	no		SNAPC2	-0.4	-0.06	no		MAP4K3	0.41	0.48	no
	ASIC1	-0.63	-0.29	no		TUBGCP6	-0.36	-0.2	no		MRPL47	-0.57	-0.27	no
	STIP1	-0.3	-0.29	no		ORAI2	-0.29	-0.16	no		FMN2	-0.7	-0.23	no
	RP11.371A22.1	0.33	0.15	no		PKN3	-0.31	-0.28	no		IL18BP	1.3	0.74	no
	FTH1P11	-0.4	-0.46	no		PELI3	-0.5	-0.32	no		SECISBP2L	0.51	0.55	no
	RNASEH1	-0.39	-0.2	no		FBRS	-0.34	-0.15	no		DNAJB11	-0.4	-0.15	no
	GNB4	-0.51	-0.32	no		NAPA	-0.29	-0.16	no		AP2S1	-0.51	-0.54	no
	RPL19	0.38	0.06	no		PTPN23	-0.36	-0.23	no		NDUFA1	-0.44	-0.22	no
	RPL12P37	0.93	0.25	no		CRIPT	0.42	0.22	no		PCLO	0.72	0.71	no
	PCSK2	-0.77	-1.07	no		C1orf159	-0.57	-0.18	no		RPLP0P2	0.69	-0.09	no
	OTUD4P1	-0.72	0.21	no		KIF17	-0.32	-0.21	no		NDUFB4	-0.52	-0.26	no
	SMAD7	0.58	0.27	no		E4F1	-0.49	-0.24	no		PLEKHM3	0.7	0.61	no
	TXNRD1	-0.32	-0.25	no		HGH1	-0.32	-0.28	no		AHNAK2	0.87	0.93	no
	SOX4	0.46	0.24	no		PAIP1	0.38	0.32	no		MRPL35	-0.45	-0.07	no
	PGK1	-0.32	-0.13	no		SLC39A13	-0.38	-0.13	no		HERC2P2	0.63	0.58	no
	SPSB3	0.78	0.24	no		BOK	-0.39	-0.22	no		MELK	-0.43	-0.17	no
	TROVE2	-0.52	-0.15	no		PDLIM7	-0.4	-0.12	no		BUD31	-0.45	-0.3	no
	VOPP1	-0.42	-0.4	no		ASPH	0.25	0.12	no		PGPEP1	0.69	0.29	no
	RPL12P4	0.69	0.33	no		SSH3	-0.43	-0.1	no		ACVR2B	0.55	0.42	no
	EIF3E	0.39	0.15	no		VAC14	-0.31	-0.24	no		TIMM8B	-0.59	-0.27	no
	RPS2	0.52	0.1	no		SCAMP4	-0.31	-0.27	no		PINX1	-0.46	-0.38	no
	TMEM104	-0.5	-0.36	no		NTHL1	-0.44	-0.33	no		MRPS15	-0.47	-0.4	no
	OTULIN	-0.51	-0.34	no		ACTBP11	-0.55	-0.47	no		C14orf2	-0.43	-0.19	no
	CPSF1	0.4	0.19	no		DHX30	-0.32	-0.04	no		PRDX4	-0.46	-0.26	no
	TSLP	1.35	0.93	no		RBM25	0.27	0.19	no		TXNL4A	-0.48	-0.41	no
	RPS3A	0.49	0.17	no		GGA1	-0.3	-0.22	no		CLSTN3	0.58	0.28	no
	MBP	-0.41	-0.23	no		PLEKHJ1	-0.35	-0.26	no		CPT1B	1.32	0.53	no
	EEF1A1	0.5	0.19	no		CACFD1	-0.32	-0.31	no		CCDC43	-0.45	-0.16	no
	EMC10	0.44	0.17	no		PPP4R2	0.35	0.19	no		HAT1	-0.43	-0.26	no
	HRK	0.57	0.55	no		RELA	-0.31	-0.13	no		SGCD	0.47	0.43	no
	RPLP2	0.48	0.08	no		HRAS	-0.34	-0.23	no		ATRNL1	0.59	0.32	no
	MATN2	0.67	-0.43	no		XRCC3	-0.34	-0.34	no		YWHAZ	-0.38	-0.13	no
	EIF3L	0.29	0.26	no		MLST8	-0.32	-0.15	no		RPL3P9	0.73	-0.12	no
	EOGT	-0.46	-0.15	no		SMCHD1	0.24	0.17	no		ENG	-0.48	-0.57	no
	GMFB	-0.56	-0.02	no		SH3TC1	-0.55	-0.27	no		RPS10	-0.74	-0.16	no
	TMED7	-0.54	-0.02	no		PTGES2	-0.32	-0.13	no		RPL3P2	0.64	0	no
	EEF2	0.4	0.2	no		DAPK3	-0.33	-0.1	no		HSP90B1	-0.37	-0.03	no
	XPO6	-0.34	-0.2	no		FMR1	0.33	0.24	no		LRBA	0.56	0.64	no
	ATF4	0.38	0.24	no		HSPB1	-0.33	-0.36	no		ACACB	0.68	0.35	no
	VDAC1	-0.44	-0.28	no		TMEM135	0.3	0.04	no		NCOA2	0.54	0.52	no
	RABL3	-0.69	-0.48	no		BCL9L	-0.42	-0.02	no		AC027612.4	1.47	0.53	no
	GAB2	-0.47	-0.27	no		MAFK	-0.42	-0.11	no		SLC45A2	-0.52	-0.33	no
	CLTC	-0.34	-0.09	no		ADRM1	-0.34	-0.22	no		PPIP5K1	0.6	0.37	no
	TPT1	0.4	0.14	no		OBSCN	-0.39	-0.08	no		C12orf49	0.39	0.39	no
	RPL18	0.37	0.08	no		HACD2	0.31	0	no		TCEAL9	-0.53	-0.31	no
	RPS25	0.62	0.24	no		PFDN4	0.59	0.28	no		ATPIF1	-0.74	-0.38	no
	EEA1	-0.74	0.05	no		ACER3	0.32	0.18	no		TRMT10A	-0.81	-0.47	no
	LINC00622	1.63	1.67	no		LAMB2	-0.35	-0.11	no		SHFM1	-0.47	-0.38	no
	VPS51	0.52	0.21	no		SLC22A18	-0.54	-0.17	no		ENSG00000286406	0.87	0.81	no
	RPS16	0.4	0.06	no		CDC42BPB	-0.3	-0.05	no		CMC2	-0.6	-0.52	no
	ZHX2	0.6	0.37	no		PCBP4	-0.4	-0.13	no		EXOSC8	-0.5	-0.33	no
	HIF1A	-0.43	-0.18	no		TKFC	-0.41	-0.1	no		FREM2	0.89	0.62	no
	JPH1	-0.53	-0.47	no		FDX2	-0.43	-0.18	no		RP11.54O7.3	1.46	0.26	no
	PRTG	-0.88	-0.1	no		PCYT2	-0.33	-0.22	no		DNAJC7	-0.4	-0.08	no
	SLC1A5	-0.31	-0.36	no		SRM	-0.28	-0.21	no		SRRM2	0.72	0.44	no
	KAT14	0.46	0.28	no		APBA2	-0.36	-0.14	no		MRPS6	-0.57	-0.36	no
	GPI	-0.3	-0.24	no		HS1BP3	-0.33	-0.2	no		JMJD1C	0.56	0.71	no
	TMEM33	-0.34	-0.11	no		SLC25A6	-0.26	-0.29	no		ATG3	-0.46	-0.25	no
	TP53INP1	0.6	0.68	no		SLC25A6.1	-0.26	-0.29	no		THBS3	0.81	0.49	no
	SUPT4H1	0.39	0.13	no		TRABD	-0.39	-0.24	no		SERBP1P6	-0.75	0.12	no
	PATL1	-0.32	-0.18	no		DGAT1	-0.37	-0.19	no		HNRNPM	-0.33	-0.26	no
	RPL30P14	0.56	0.23	no		POLR2J	-0.43	-0.16	no		DNAJC9	-0.45	-0.34	no
	JMJD6	-0.46	-0.45	no		NOTCH3	-0.36	-0.03	no		CHCHD2	-0.6	-0.51	no
	ZC3H13	-0.35	0.08	no		FAM76B	0.43	0.23	no		RP11.673C5.1	-0.45	-0.24	no
	REV3L	-0.45	-0.13	no		NDUFA13	-0.27	-0.26	no		POP7	-0.57	-0.55	no
	GTPBP2	-0.39	-0.22	no		RRP7A	-0.32	-0.15	no		PSMC3IP	-0.65	-0.47	no
	UCHL5	-0.43	-0.22	no		SNAPC4	-0.34	-0.02	no		RAPGEF1	0.47	0.41	no
	CDC42SE1	-0.31	-0.26	no		BAG6	-0.35	-0.06	no		GPATCH2L	0.69	0.62	no
	DCT	-0.91	-0.74	no		SGSH	-0.37	-0.25	no		C1QBP	-0.36	-0.12	no
	BCAM	0.66	0.29	no		FAM69B	-0.3	-0.3	no		PCMTD2	0.48	0.36	no
	C9orf16	0.79	0.43	no		FAM65A	-0.39	-0.21	no		STOM	-0.34	0.3	no
	RPL37P23	0.55	0.2	no		RPS5	-0.23	-0.15	no		HTR2B	-0.46	0.17	no
	RPL7P9	0.47	0.23	no		HES6	-0.34	-0.29	no		ALG14	-0.85	-0.46	no
	RPL7	0.65	0.28	no		ZNF92	0.41	0.16	no		CTSF	0.46	-0.1	no
	CLPTM1	-0.34	-0.23	no		TECPR1	-0.37	-0.16	no		ITGB1BP1	-0.47	-0.39	no
	MLEC	-0.33	-0.18	no		TRIM28	-0.27	-0.13	no		MAML2	0.65	0.67	no
	ABHD3	-0.53	-0.35	no		STT3B	0.23	0.15	no		ZNF587	0.55	0.68	no
	CD109	-2.69	-1.75	no		UBTD2	0.39	0.03	no		KCNQ1OT1	1.78	0.95	no
	CPEB4	-0.65	-0.12	no		NOC4L	-0.45	-0.16	no		PARD3B	1.12	1.03	no
	COQ4	0.55	0.27	no		C19orf24	-0.49	-0.3	no		ZNF33A	0.57	0.47	no
	SYF2	0.61	0.3	no		CRNDE	0.55	0.01	no		EPC2	0.48	0.46	no
	TYR	-0.35	0.01	no		TCIRG1	-0.48	-0.29	no		NBEA	0.81	0.73	no
	HAUS4	0.46	0.29	no		NAP1L1P3	0.37	0.01	no		DNAJC15	-0.52	-0.29	no
	TMEM135	-0.49	-0.24	no		RBM14	-0.3	-0.11	no		SS18L2	-0.65	-0.26	no
	LINC00847	0.79	0.4	no		CLTB	-0.31	-0.14	no		UBL5	-0.39	-0.28	no
	NPAS3	2.57	0.71	no		EVI5L	-0.46	-0.06	no		LINC00998	-0.56	-0.26	no
	NUP58	-0.36	-0.21	no		CDK2AP2	-0.33	-0.24	no		BAIAP2L2	-0.57	-0.89	no
	RASA3	-0.8	-0.51	no		UGCG	0.23	0.21	no		CKB	-0.7	-0.9	no
	VPS28	0.47	0.21	no		RPL18	-0.23	-0.22	no		PCNX1	0.63	0.56	no
	RPL26P19	0.46	0.25	no		CHERP	-0.34	-0.13	no		STXBP1	0.5	0.48	no
	FAM101B	-0.29	-0.23	no		ATP6V0B	-0.28	-0.1	no		MAK16	-0.41	0.04	no
	OGFRL1	-0.57	-0.45	no		TMED7	0.37	0.58	no		NBPF26	0.7	0.27	no
	MXRA7	-0.36	-0.27	no		PLOD2	0.34	0.01	no		CREBBP	0.62	0.36	no
	DNAJB1	-0.32	-0.31	no		ITGB1	0.22	0.23	no		BAZ2A	0.63	0.55	no
	HSP90AB1	-0.28	-0.22	no		CCSAP	0.29	0.19	no		LDHA	-0.36	-0.06	no
	ITPK1	-0.37	-0.44	no		NUCB1	-0.29	-0.2	no		INTS3	0.59	0.42	no
	RP11.334L9.1	-0.56	-0.17	no		GNAI2	-0.28	-0.06	no		ANKRD20A5P	1.2	0.59	no
	CAPS	1.33	1.32	no		HPS6	-0.39	-0.17	no		ABCB10P4	7.72	0.26	no
	DDR2	-0.41	-0.04	no		REEP4	-0.28	-0.31	no		HDDC2	-0.4	-0.3	no
	RPL9P9	0.5	0.17	no		CHPF2	-0.34	-0.04	no		ANP32A	-0.35	-0.1	no
	RCOR1	-0.39	-0.16	no		CENPB	-0.29	-0.08	no		SFI1	0.5	-0.13	no
	UBE3C	-0.32	-0.13	no		RNASEK	-0.27	-0.11	no		TARS	-0.34	-0.04	no
	IDUA	1.18	1.03	no		OTUD4P1	-0.51	0.17	no		TUBGCP6	0.48	0.12	no
	NACA	0.42	0.16	no		TWF1	0.4	0.3	no		POMP	-0.61	-0.28	no
	TTYH2	-0.43	-0.2	no		PNPLA2	-0.33	-0.19	no		KMT2B	0.49	-0.11	no
	SOX6	-0.44	-0.21	no		TMEM259	-0.35	-0.31	no		CH507.528H12.1	1.41	0.17	no
	CTSH	-0.42	-0.41	no		EGLN2	-0.3	-0.2	no		TRIO	0.58	0.38	no
	PGM5	1.13	0.75	no		PPP5C	-0.3	-0.05	no		TBC1D4	0.36	0.52	no
	KLHDC2	0.47	0.19	no		ARHGEF18	-0.3	-0.17	no		A2M	0.5	0.63	no
	RDX	-0.41	-0.13	no		SLC12A9	-0.35	-0.06	no		TTC3	0.44	0.45	no
	PLXNB2	0.39	0.33	no		LRWD1	-0.4	-0.17	no		SERPINE2	0.37	0.96	no
	RPL11	0.41	0.19	no		TCF3	-0.26	-0.23	no		IP6K3	-0.7	-0.66	no
	ESRRA	0.39	0.18	no		CPSF3L	-0.36	-0.13	no		ZC3H15	-0.44	-0.12	no
	CYB5B	-0.37	-0.15	no		UBXN6	-0.33	-0.27	no		RICTOR	0.54	0.6	no
	FCGRT	0.46	0.14	no		PFKFB3	-0.28	0.02	no		STAG3L5P.PVRIG2P.PILRB	0.57	0.1	no
	CLSPN	-0.49	-0.39	no		NR1D2	0.27	0.14	no		ZFP36L2	-0.55	-0.16	no
	PIGO	-0.46	-0.34	no		EPHB4	-0.28	-0.05	no		CENPW	-0.62	-0.53	no
	RPL7P1	0.39	0.18	no		PPP1R37	-0.31	-0.23	no		AUTS2	0.65	0.39	no
	MORN2	0.58	0.24	no		TPRN	-0.4	-0.26	no		PSMD6	-0.42	-0.22	no
	IGBP1	0.45	0.32	no		TPCN2	-0.32	-0.37	no		KDM7A	0.86	0.84	no
	RPS15AP1	0.44	0.13	no		PP7080	-0.4	-0.07	no		WDTC1	0.58	0.33	no
	SFXN1	-0.35	-0.17	no		SLC25A39	-0.32	-0.11	no		FBXO25	0.46	0.55	no
	GPR137	0.5	0.19	no		RPS6KB2	-0.33	-0.17	no		DHX57	0.43	0.55	no
	PVR	-0.34	-0.11	no		FAM53B	-0.29	-0.14	no		RP11.164J13.1	0.56	0.33	no
	ZNF503	0.75	0.32	no		STK38L	0.33	0.12	no		JMJD6	-0.48	-0.37	no
	URGCP.MRPS24	9.96	8.96	no		WBP2	-0.28	-0.14	no		ZMIZ2	0.51	0.24	no
	RP11.452G18.2	0.67	0.04	no		RBM27	0.3	0.2	no		MRPL17	-0.46	-0.38	no
	PRKAR2A	-0.4	-0.17	no		LMF2	-0.35	-0.46	no		NCSTN	0.56	0.52	no
	ABLIM1	-0.45	-0.1	no		TCEB2	-0.34	-0.22	no		ARID2	0.52	0.51	no
	TMEM14C	0.42	0.18	no		GAREM2	-0.35	-0.16	no		BCKDHA	0.83	0.31	no
	STRN	-0.48	-0.07	no		LRRC8B	0.3	0.27	no		ARL3	-0.67	-0.43	no
	FOXN2	-0.54	-0.09	no		LRP10	-0.31	-0.12	no		CTSH	-0.49	-0.51	no
	SLAIN2	-0.42	-0.04	no		KDELR1	-0.27	-0.03	no		PKMYT1	-0.66	-1.17	no
	TBL1XR1	-0.49	-0.18	no		PAFAH1B3	-0.31	-0.2	no		SPDL1	-0.43	-0.16	no
	DMKN	0.48	0.21	no		TMX3	0.33	0.24	no		TMEM147.AS1	0.67	0.31	no
	VAV3	-0.93	-0.7	no		CUL4B	0.32	0.15	no		ZNF160	0.62	0.59	no
	P4HA2	-0.49	-0.4	no		RP11.958N24.2	-0.46	-0.28	no		TCP1P1	-0.5	-0.25	no
	RELL1	-0.62	-0.66	no		GYS1	-0.31	-0.07	no		NAP1L4	-0.34	-0.14	no
	SSR1	-0.37	-0.21	no		GPM6B	0.24	0.17	no		SPATS1	-1.2	-0.73	no
	VMP1	-0.34	-0.24	no		PIM3	-0.33	-0.2	no		APBB3	0.68	0.44	no
	ABTB1	0.96	0.42	no		IMPDH1	-0.31	-0.07	no		EXOSC9	-0.4	-0.23	no
	PDIA6	-0.31	-0.22	no		PTP4A3	-0.28	-0.06	no		SLC35E2B	0.41	0.12	no
	PFKP	-0.4	-0.37	no		WASH3P	-0.32	-0.21	no		H2AFZP3	-0.4	-0.55	no
	MCM4	-0.29	-0.4	no		GPR137	-0.42	-0.28	no		RP11.478C6.4	-1.17	-0.19	no
	GPR161	-0.37	0	no		DLGAP4	-0.33	-0.08	no		TCAF1P1	0.95	0.6	no
	ABL2	-0.46	-0.09	no		DGCR6L	-0.36	-0.33	no		DNAJB1	-0.38	-0.21	no
	PDXDC1	-0.36	-0.27	no		SLC25A1	-0.27	-0.2	no		NDUFB2	-0.44	-0.5	no
	RP11.244J10.1	0.66	0.3	no		SAPCD2	-0.28	-0.22	no		CDKL5	1.16	0.89	no
	SRSF8	0.45	0.32	no		NOC2L	-0.31	-0.07	no		MEGF8	0.68	0.2	no
	UBA3	-0.44	-0.12	no		STK25	-0.3	-0.16	no		AGO2	0.59	0.43	no
	SIGMAR1	-0.29	-0.12	no		GPX4	-0.27	-0.12	no		MTCO1P12	3.85	0.58	no
	GIPC3	-0.53	-0.74	no		SRGAP2B	0.38	0.14	no		RP11.54O7.1	7.62	0.11	no
	RIMS4	-0.64	-0.79	no		AKAP9	0.28	0.33	no		SLC18B1	-0.4	-0.21	no
	SH3PXD2B	-0.45	-0.2	no		NFIX	-0.55	-0.25	no		GABPB1.AS1	1.3	0.59	no
	NUP50	-0.35	-0.25	no		CNOT3	-0.29	-0.09	no		C20orf194	0.69	0.42	no
	SCARB1	-0.33	-0.21	no		SYNGR1	-0.31	-0.24	no		TBX2	-0.53	-1.02	no
	MIB2	0.83	0.6	no		AXIN1	-0.33	-0.14	no		MXD4	0.65	0.09	no
	MBOAT2	-0.5	-0.31	no		HPS1	-0.26	-0.36	no		PTPN14	0.57	0.39	no
	C6orf106	-0.33	-0.28	no		SMC3	0.27	-0.07	no		SMCR8	0.81	0.61	no
	UBXN8	-0.42	-0.39	no		HMGCS1	0.26	-0.04	no		ZNF292	0.56	0.48	no
	RP1.278E11.3	0.49	0.05	no		CARM1	-0.29	-0.23	no		FGFR4	-0.71	-0.97	no
	SCML1	-0.61	-0.26	no		CDC42BPG	-0.44	0.05	no		MRPL43	-0.56	-0.49	no
	CAP1	-0.28	-0.09	no		JMJD8	-0.4	-0.22	no		ENY2	-0.39	-0.2	no
	TMEM101	0.5	0.27	no		JAG2	-0.35	-0.12	no		SOS1	0.4	0.75	no
	CDH3	-0.65	-0.49	no		SH3BGRL	0.34	0.36	no		JRK	0.53	0.11	no
	FAU	0.47	0.11	no		MKL1	-0.37	-0.03	no		PLA2G6	0.74	0.11	no
	GTF2A1	-0.52	-0.19	no		ZNF783	-0.38	-0.07	no		ROMO1	-0.7	-0.86	no
	RNF5	0.44	0.32	no		ABCD3	0.3	0.15	no		NOP58	-0.38	-0.02	no
	RMI1	-0.46	-0.35	no		RHBDD2	-0.32	-0.09	no		CCT6A	-0.32	-0.09	no
	MAF	0.5	0.31	no		RCN1	0.24	0.13	no		TGIF1	0.47	0.46	no
	ZNF181	0.86	0.44	no		U2AF2	-0.3	-0.15	no		MGST1	-0.49	-0.28	no
	CTSA	-0.33	-0.2	no		CCND3	-0.26	-0.11	no		KMT2C	0.7	0.42	no
	HLA.B	0.4	0.35	no		GOLGA4	0.28	0.05	no		GNPTAB	0.36	0.79	no
	CDC25A	-0.34	-0.34	no		UCK1	-0.28	-0.34	no		UQCRH	-0.42	-0.27	no
	SRSF1	-0.32	-0.2	no		RTEL1	-0.34	-0.14	no		CTA.276O3.4	-1.37	-0.29	no
	RPS24	0.49	0.2	no		CCNL1	0.33	0.17	no		KHNYN	0.48	0.19	no
	KIRREL	-0.39	-0.31	no		PHLDB1	-0.31	0.07	no		VPS13D	0.81	0.46	no
	FOXM1	-0.31	-0.4	no		MROH1	-0.34	-0.09	no		EEF1E1	-0.49	-0.19	no
	SLC7A1	-0.39	-0.09	no		KHSRP	-0.22	-0.12	no		CYTH2	0.4	0.06	no
	CLIC4	-0.41	-0.27	no		SLC12A4	-0.39	0.01	no		IL16	0.87	0.56	no
	ZNF571.AS1	0.64	0.54	no		SH3GLB2	-0.29	-0.27	no		PTCH1	0.63	0.33	no
	BTBD3	-0.31	-0.1	no		TEX264	-0.29	-0.09	no		GMPS	-0.38	-0.09	no
	EIF4A2	0.35	0.35	no		MAZ	-0.22	-0.17	no		ATAD3A	-0.73	-0.9	no
	MAPK6	-0.41	-0.12	no		SAMD4B	-0.33	-0.14	no		PSMA2	-0.37	-0.2	no
	SORD	-0.32	-0.24	no		ENSG00000278817	-0.48	-0.17	no		EEF1A1P12	0.52	0.06	no
	SLC8A1	-0.6	0.03	no		HLA.B	-0.29	-0.04	no		VPS13A	0.61	0.6	no
	RPL27A	0.39	0.14	no		KIF20B	0.31	0.12	no		RPS2P55	0.52	-0.21	no
	RPS13	0.53	0.14	no		ERO1A	0.3	0.16	no		PKNOX2	1.03	0.34	no
	RPLP0P6	0.36	0.12	no		ACTBP2	-0.48	-0.01	no		TCTE1	2.23	0.74	no
	GALNT14	-0.39	-0.37	no		ORAI1	-0.37	0.03	no		ATP9A	0.51	0.51	no
	RPL23	0.43	0.04	no		KLHL17	-0.39	-0.33	no		SLC44A1	0.47	0.33	no
	MYLK3	-1.75	-0.58	no		ACTG1P20	-0.61	-0.17	no		LRRC8B	0.46	0.78	no
	EN2	0.49	0.48	no		C12orf10	-0.36	-0.18	no		PDAP1	-0.42	-0.4	no
	C11orf95	0.44	0.27	no		LZTR1	-0.4	-0.26	no		CTC.479C5.12	-0.72	-1.15	no
	SYPL1	-0.42	-0.05	no		ARPP19	0.28	0.26	no		GOLGA8A	0.81	0.48	no
	ASPH	-0.34	-0.19	no		PQLC2	-0.45	-0.11	no		ARHGDIA	-0.52	-0.78	no
	SPTSSA	-0.46	-0.12	no		TARBP2	-0.3	-0.13	no		KANK1	0.44	0.34	no
	PACS2	0.45	0.35	no		PRMT1	-0.28	-0.15	no		DNAJC1	-0.46	-0.25	no
	DAPK1	-0.37	-0.29	no		TMUB1	-0.41	-0.34	no		MRPL21	-0.4	-0.35	no
	TRIP6	0.41	0.09	no		MAP3K6	-0.37	-0.25	no		CDH19	0.48	0.42	no
	QARS	0.35	0.29	no		DEK	0.36	0.09	no		RHEBP1	-0.64	-0.04	no
	RAP2C	-0.58	0.06	no		ZDHHC8	-0.36	-0.3	no		DMXL2	0.56	0.65	no
	ANKRD9	0.45	-0.02	no		MICALL1	-0.26	-0.17	no		LYST	0.49	0.53	no
	RPS23	0.45	0.15	no		PGLS	-0.34	-0.26	no		GM2A	-0.37	-0.15	no
	CALU	-0.35	-0.14	no		DPP3	-0.33	-0.07	no		ZDBF2	0.61	0.62	no
	SLC29A1	-0.36	-0.36	no		SGSM3	-0.29	-0.29	no		B3GAT3	-0.6	-0.81	no
	RAD18	-0.48	-0.28	no		GRINA	-0.31	-0.06	no		NUMA1	0.47	0.05	no
	WHSC1	-0.36	-0.25	no		NFKB2	-0.31	0.1	no		ARFGEF2	0.45	0.62	no
	AC005251.3	0.4	-0.01	no		INPPL1	-0.34	-0.04	no		TTC1	-0.41	-0.08	no
	TP53INP2	-0.4	-0.21	no		PRRC2A	-0.34	-0.12	no		CTSV	-0.7	-0.54	no
	NME3	0.93	0.54	no		POLD2	-0.28	-0.22	no		CREB5	1.21	0.94	no
	ZBTB17	0.62	0.33	no		IRF3	-0.33	-0.11	no		POU3F2	1.77	1.03	no
	HK2	-0.37	-0.19	no		CTTN	-0.25	0.04	no		COX16	-0.61	-0.13	no
	RPS6	0.41	0.15	no		PHF10	0.29	0.09	no		CBX7	0.7	0.43	no
	GLCE	-0.34	0.16	no		RASSF3	0.24	0.24	no		TARBP1	0.66	0.49	no
	ADRA2A	0.39	-0.13	no		G6PD	-0.35	-0.19	no		COX17	-0.66	-0.54	no
	RNF44	0.4	0.2	no		LYSMD3	0.32	0.29	no		CHRNA5	-0.59	-0.32	no
	VDAC1P2	-0.58	-0.19	no		ANP32E	0.3	0.2	no		MBTD1	0.48	0.54	no
	TP53I11	-0.52	-0.59	no		COL4A2	-0.33	-0.22	no		MED23	0.61	0.53	no
	UQCRB	0.51	0.19	no		DNM2	-0.3	-0.05	no		C5orf42	0.62	0.57	no
	SECISBP2	0.34	0.22	no		THAP5	0.4	0.13	no		ARHGEF17	0.69	0.22	no
	TSPAN14	-0.31	-0.01	no		MED25	-0.3	-0.11	no		SET	-0.38	-0.07	no
	NDUFS1	-0.32	0.07	no		HNRNPH2	0.29	0.19	no		NDUFS5	-0.36	-0.3	no
	FOCAD	-0.53	-0.27	no		DCUN1D1	0.41	0.34	no		KIAA1549	0.51	0.28	no
	NR4A1	0.32	0.46	no		BAP1	-0.31	-0.06	no		LTV1	-0.45	-0.1	no
	SNTB2	-0.56	-0.25	no		ATAD3B	-0.32	-0.16	no		GTF2IRD2B	0.82	0.53	no
	SATB1.AS1	2.06	1.11	no		FIS1	-0.3	-0.2	no		NBEAL2	0.51	0.13	no
	SETD7	-0.39	-0.15	no		SUN2	-0.29	-0.12	no		MIB1	0.5	0.76	no
	HSPA8P8	-0.51	-0.19	no		MRPL4	-0.33	-0.2	no		ACSL3	-0.37	-0.05	no
	CBX5	-0.4	-0.14	no		LRRCC1	0.36	0.09	no		CCT8P1	-0.39	-0.18	no
	HSPA8P1	-0.34	-0.15	no		BMI1	0.31	0.31	no		CEP350	0.49	0.6	no
	YWHAZP5	-0.5	-0.16	no		TSKU	-0.27	-0.27	no		VDAC3	-0.34	-0.18	no
	YWHAZP3	-0.36	-0.21	no		ATXN7L3	-0.31	-0.03	no		KLC4	0.68	0.01	no
	TSNARE1	0.61	0.31	no		DDX39A	-0.28	-0.21	no		LRP6	0.47	0.42	no
	FUNDC2	0.39	0.24	no		LAMTOR2	-0.3	-0.2	no		NFIL3	-0.4	-0.27	no
	ELOVL5	-0.33	-0.26	no		MICU3	0.46	0.73	no		TUBB4B	-0.45	-0.7	no
	RP11.144L1.8	-0.48	-0.36	no		VEZT	0.31	0.03	no		CDC123	-0.38	-0.15	no
	RPL14	0.39	0.17	no		SF3B5	-0.28	-0.1	no		PHC3	0.63	0.44	no
	EIF4G2	-0.29	-0.4	no		LRRC4B	-0.45	-0.3	no		RBMS2	0.49	0.37	no
	GK5	-0.61	-0.31	no		MGAT4B	-0.27	-0.1	no		SPCS3	-0.5	-0.11	no
	MT.RNR1	0.59	0.35	no		SCAMP2	-0.33	0	no		CHD2	0.56	0.43	no
	PREX1	-0.78	-0.55	no		PYCRL	-0.34	-0.27	no		ARPIN	0.51	0.34	no
	CDH7	0.42	0.36	no		MAP3K5	0.37	0.2	no		TM2D2	-0.4	-0.3	no
	TNFRSF19	-0.48	-0.03	no		NT5DC2	-0.29	-0.14	no		ANXA2P2	-0.41	-0.24	no
	CLCN5	-0.52	-0.05	no		TAB1	-0.31	-0.25	no		RP11.73M18.2	-0.59	-0.23	no
	ASAP1	-0.44	-0.18	no		SGSM2	-0.34	-0.1	no		RASA3	-0.75	-0.55	no
	RPL21	0.45	0.21	no		ZDHHC2	0.27	0.51	no		RGS10	-0.89	-0.15	no
	TPD52	-0.43	-0.29	no		FOXP4	-0.31	-0.16	no		IGFBP2	-0.57	-1.1	no
	XAB2	0.48	0.23	no		ADAM15	-0.32	-0.12	no		LNPEP	0.53	0.56	no
	METTL9	-0.34	-0.17	no		RCE1	-0.4	0.01	no		ZNF81	0.91	0.64	no
	PDLIM3	0.44	0.11	no		CENPK	0.42	0.09	no		ACAD11	0.69	0.61	no
	EPHX1	-0.59	-0.61	no		TAF6	-0.3	-0.18	no		NSRP1	-0.47	-0.1	no
	JAZF1	-0.61	-0.17	no		ATN1	-0.38	-0.11	no		HELB	0.96	1.15	no
	CPB2.AS1	-0.76	-0.2	no		UBE3A	0.27	0.24	no		PRRC2B	0.5	0.16	no
	XYLT1	0.55	-0.27	no		MAP7D1	-0.24	-0.09	no		RP11.345K20.2	1.02	0	no
	TUBGCP4	-0.43	-0.21	no		ADGRE5	-0.3	-0.01	no		MTCH2	-0.34	-0.15	no
	ZBED3	0.46	0.46	no		RFNG	-0.37	-0.28	no		MRPS12	-0.53	-0.61	no
	RP4.706A16.3	0.42	0.19	no		SMIM15	0.31	0.27	no		FDX1	-0.63	-0.16	no
	WASF3	-0.4	-0.22	no		ZNF512B	-0.27	-0.12	no		MLPH	0.54	0.07	no
	RBCK1	0.4	0.22	no		TUBB6	-0.3	-0.03	no		DMKN	0.45	0.1	no
	CD59	0.37	0.34	no		EHD1	-0.32	-0.1	no		CDKN3	-0.49	-0.43	no
	KPNA3	-0.4	-0.26	no		KIAA0930	-0.24	-0.34	no		PUM1	0.44	0.38	no
	RPL34	0.51	0.23	no		CLPTM1	-0.32	-0.15	no		CYP4F35P	2.88	1.17	no
	SHTN1	-0.51	-0.13	no		NDUFB7	-0.46	-0.53	no		BTNL9	0.78	0.39	no
	RN7SL2	-0.93	-0.75	no		MICAL1	-0.28	-0.1	no		EBLN3	0.42	0.52	no
	KLC4	0.64	0.16	no		SETD1A	-0.29	-0.18	no		AKAP9	0.55	0.62	no
	PPP1R16A	0.54	0.33	no		SLC2A6	-0.37	-0.04	no		MAML3	0.81	0.75	no
	NOA1	0.47	0.34	no		SHC1	-0.3	-0.25	no		AC073063.10	-0.69	-0.26	no
	FBLN2	-0.89	-0.31	no		ACTG1P1	-0.39	-0.18	no		LGALS1	-0.63	-0.78	no
	IP6K2	0.41	0.29	no		SLC19A2	0.28	0	no		ZNF621	0.52	0.67	no
	LRRN4CL	0.39	0.29	no		CCDC88A	0.27	0.16	no		NUCB2	-0.58	-0.1	no
	CDK7	0.43	0.1	no		RRBP1	-0.22	-0.28	no		PPP1R3B	0.4	0.46	no
	ITPR3	-0.49	-0.26	no		CENPM	-0.43	-0.15	no		CDC26	-0.72	-0.4	no
	GINS1	-0.41	-0.33	no		RANBP3	-0.29	-0.17	no		RP11.102M11.1	-0.62	-0.07	no
	DICER1	-0.5	-0.03	no		RPS19BP1	-0.29	-0.17	no		OAT	-0.34	-0.14	no
	SLC16A1	-0.34	-0.26	no		PEX16	-0.47	-0.17	no		ATP8B2	0.51	0.37	no
	RPS12	0.45	0.07	no		GCSH	0.53	0.4	no		LDHAP4	-0.61	-0.02	no
	SMDT1	0.54	0.2	no		METTL21B	-0.48	-0.37	no		TAOK1	0.47	0.49	no
	CAPN3	-0.39	-0.13	no		SHANK3	-0.39	-0.29	no		HNRNPA2B1	-0.31	-0.11	no
	HAGLR	-0.33	-0.09	no		DNAJB9	0.43	0.27	no		PABPC4L	0.78	0.61	no
	ACLY	-0.29	-0.15	no		PALM	-0.36	-0.34	no		RP11.119H12.1	2.41	0.01	no
	VCP	-0.26	-0.17	no		OTUD4	-0.27	0.39	no		PSMD14	-0.37	-0.21	no
	NDC1	-0.37	-0.23	no		EFHD2	-0.31	-0.18	no		DYNLT1	-0.5	-0.4	no
	LTBR	-0.35	-0.3	no		RAD23A	-0.24	-0.2	no		TNFSF9	-0.86	-0.77	no
	YIPF2	0.53	0.3	no		GLMP	-0.29	-0.24	no		NAT9	0.5	0.05	no
	RPS20P14	0.34	0.14	no		CD276	-0.25	-0.12	no		HAUS1	-0.48	-0.32	no
	CHORDC1	-0.51	-0.19	no		PDE4D	0.32	0.15	no		CCDC86	-0.45	-0.35	no
	RPL7A	0.34	0.15	no		TOP2A	0.22	0	no		MTX2	-0.42	-0.18	no
	FOXRED2	-0.28	-0.2	no		SNRPB	-0.24	-0.14	no		DECR1	-0.41	-0.09	no
	PLOD1	-0.35	-0.36	no		POLR2I	-0.4	-0.28	no		POLR3G	-0.59	-0.17	no
	PIK3CB	-0.3	0.02	no		SMNDC1	0.35	0.26	no		TAB3	0.44	0.51	no
	UCK2	-0.29	-0.2	no		LMNB2	-0.24	-0.21	no		ATP5G3	-0.37	-0.33	no
	DNAJB14	-0.53	0.03	no		TMEM115	-0.32	-0.09	no		ADRM1	-0.49	-0.67	no
	TUBA1B	-0.33	-0.44	no		PSIP1	0.37	0.09	no		AL162151.3	0.71	-0.02	no
	TRAPPC5	1.02	0.54	no		NADK	-0.26	-0.18	no		KLF11	0.6	0.13	no
	STXBP6	-0.31	-0.11	no		PICK1	-0.31	-0.08	no		BIRC5	-0.38	-0.46	no
	EARS2	-0.34	-0.16	no		LAMTOR4	-0.29	-0.23	no		NUTF2	-0.34	-0.24	no
	RP11.161M6.2	0.94	0.85	no		LLGL1	-0.32	-0.11	no		ARMCX4	0.53	0.18	no
	USP12	-0.42	-0.11	no		WDR62	-0.32	-0.2	no		PCDHGA7	0.98	0.35	no
	EPHA5	-0.58	-0.27	no		ARHGEF16	-0.43	-0.06	no		DHFRP1	-0.55	-0.2	no
	SURF4	-0.27	-0.3	no		PM20D2	0.32	0.11	no		ZNF141	0.68	0.42	no
	GABARAP	0.5	0.21	no		JMJD4	-0.33	-0.1	no		RPL3P7	0.53	-0.12	no
	QDPR	-0.39	-0.37	no		ZNF33B	0.37	0.06	no		ACP6	0.73	0.52	no
	ID4	0.4	0.35	no		SESN3	0.34	0.27	no		PIGH	-0.59	-0.15	no
	TPT1P9	0.43	0.2	no		MAP2K3	-0.34	-0.02	no		DCAF10	0.41	0.54	no
	CLCN3	-0.36	-0.07	no		TPD52	0.33	0.24	no		PSMG1	-0.55	-0.47	no
	TRAF3	-0.38	-0.26	no		WDR34	-0.27	-0.39	no		C19orf43	-0.4	-0.4	no
	RPL4	0.38	0.17	no		CYP27A1	-0.3	-0.24	no		TYMS	-0.35	-0.3	no
	RPS3	0.35	0.11	no		TCF25	-0.25	-0.14	no		WDFY3	0.64	0.58	no
	UBL3	-0.3	0.24	no		XYLT2	-0.31	-0.03	no		ZBTB5	0.49	0.41	no
	TBC1D9	0.57	0.28	no		DDR1	-0.33	-0.05	no		DDX17	0.46	0.42	no
	C1RL	0.66	0.57	no		SEC62	0.28	0.21	no		COPRS	-0.42	-0.3	no
	RHPN1	0.78	0.83	no		HSD17B14	-0.35	-0.36	no		RAB12	-0.49	-0.21	no
	FKBP5	-0.54	-0.11	no		GIT1	-0.28	-0.07	no		DTX3	0.81	0.08	no
	CERS6	-0.39	-0.46	no		CTDSPL2	0.32	0.15	no		RP11.12M9.4	2.83	-0.8	no
	APC	-0.43	0	no		CHST9	0.32	-0.23	no		TJP1	0.48	0.5	no
	MAK16	-0.33	-0.14	no		ZMYND19	-0.28	-0.17	no		ZNF853	0.64	0.11	no
	ADAM11	-0.63	-0.7	no		PSMA7	-0.23	-0.15	no		ZNF704	0.45	0.32	no
	SPPL2B	0.62	0.42	no		GSTA4	0.33	-0.14	no		TIMP2	-0.33	-0.18	no
	NDUFA11	0.5	0.2	no		ZMPSTE24	0.27	0.31	no		ARID1B	0.56	0.4	no
	SETD5	-0.49	-0.04	no		GNA13	0.25	0.15	no		NR4A1	0.38	0.16	no
	RPL24P4	0.42	0.14	no		FAM83G	-0.38	0.04	no		HUNK	0.57	0.41	no
	ACTN1	-0.34	-0.29	no		SLC30A5	0.25	0.06	no		COL11A2	1.04	0.15	no
	UFC1	0.37	0.22	no		C2orf69	0.46	0.46	no		YWHAE	-0.31	-0.14	no
	CDC6	-0.33	-0.39	no		LMAN2	-0.27	-0.08	no		COPZ1	-0.34	-0.15	no
	KHDRBS3	0.53	0.57	no		PACS2	-0.31	-0.12	no		GNG5P2	-1.3	-0.59	no
	CLCN4	-0.61	-0.25	no		CCDC22	-0.36	-0.11	no		NEDD9	0.76	0.15	no
	DPYSL5	-0.53	-0.31	no		TBCD	-0.24	-0.08	no		HMGN1P38	-0.62	-0.26	no
	ALG6	-0.48	-0.34	no		GLCE	0.23	0.27	no		EPHX2	0.71	0.57	no
	TCEB3	-0.3	-0.1	no		RAC3	-0.29	-0.27	no		TIMM17A	-0.42	-0.12	no
	IMPA1	-0.42	-0.1	no		DEAF1	-0.25	-0.1	no		BIRC6	0.64	0.56	no
	ZSWIM4	0.74	0.6	no		PFN1P1	-0.25	-0.12	no		EMP3	-0.64	-0.33	no
	STT3A	-0.3	-0.22	no		UNC45A	-0.31	-0.16	no		MRPL48	-0.41	-0.17	no
	FAUP1	0.43	0.11	no		SLC44A1	0.3	0.12	no		PTP4A3	-0.53	-0.62	no
	KIFC2	0.72	0.43	no		PQLC1	-0.41	-0.28	no		FAM179B	0.59	0.71	no
	NHLRC2	-0.49	-0.09	no		PIK3CD	-0.38	-0.28	no		TMEM178B	3.83	0.97	no
	TM7SF2	1.04	1.15	no		PRDX5	-0.22	-0.14	no		CCDC58	-0.63	-0.21	no
	PANK3	-0.54	-0.04	no		ARL5B	0.37	0.37	no		CTDSP1	0.51	-0.1	no
	APOOL	-0.39	-0.14	no		DEXI	-0.28	-0.12	no		SLC19A1	-0.53	-0.86	no
	PIP4K2A	-0.32	-0.05	no		QTRT1	-0.37	-0.27	no		ATP11A	0.45	0.25	no
	STT3B	-0.34	-0.14	no		ATG4D	-0.35	-0.15	no		LNX2	0.48	0.44	no
	TLE1	0.65	0.02	no		FEM1B	0.24	0.23	no		ZSCAN30	0.75	0.58	no
	XIAP	-0.47	-0.03	no		CACNA2D1	0.42	0.49	no		ATP5J2	-0.43	-0.31	no
	DNAJC4	0.52	0.3	no		CCNG1	0.28	0.18	no		ENSG00000286169	0.55	-0.01	no
	MRAS	-0.29	-0.25	no		RNF123	-0.32	-0.02	no		TNRC6C	0.83	0.54	no
	NAP1L4P3	0.49	0.13	no		PPP1R26	-0.26	-0.21	no		ABHD14A.ACY1	1.58	-0.14	no
	MTHFD1	-0.27	-0.18	no		RIF1	0.23	0.23	no		ZNF521	0.76	0.55	no
	ATL3	-0.35	-0.1	no		LIMD2	-0.28	-0.37	no		ST6GAL1	0.41	0.64	no
	SLC16A6P1	-1.06	-0.37	no		CTDP1	-0.38	-0.15	no		NSD1	0.57	0.49	no
	SUMF2	0.3	0.27	no		GALE	-0.29	-0.27	no		IFT172	0.56	0.35	no
	LYN	-0.35	-0.26	no		TREX1	-0.49	-0.35	no		KCNC4	0.71	0.25	no
	ELOVL6	-0.28	-0.25	no		HOXD4	-0.42	-0.08	no		RHOA	-0.31	-0.17	no
	EEF1A1P5	0.29	0.14	no		MCRS1	-0.29	-0.1	no		PUM3	-0.38	-0.02	no
	PHLDA3	0.45	0.31	no		RALY	-0.24	-0.14	no		DGKH	0.68	0.35	no
	EIF3EP1	0.34	0.19	no		ABCA5	0.47	0.11	no		RP11.893F2.14	1.21	0.43	no
	UBE2K	-0.34	-0.12	no		BCLAF1	0.35	0.32	no		GNG4	-0.43	-0.5	no
	MTMR2	-0.32	-0.16	no		SRP9	0.32	0.31	no		RABL3	-0.6	-0.09	no
	CEACAM1	-0.66	-0.06	no		ARF1	-0.22	-0.05	no		ENSG00000286070	-0.57	-0.32	no
	NDUFB7	0.61	0.21	no		PCIF1	-0.33	-0.22	no		VOPP1	-0.4	-0.33	no
	PAQR5	-0.58	-0.21	no		PRMT7	-0.28	-0.22	no		POLR2L	-0.76	-0.95	no
	LPCAT3	-0.49	-0.3	no		PSMA3.AS1	0.34	0.11	no		TBC1D9	0.68	0.55	no
	RRP1B	-0.35	-0.13	no		NDUFB8	-0.27	-0.16	no		LINC00205	0.51	0.33	no
	NUS1	-0.38	-0.17	no		SGO2	0.39	0.12	no		SSH2	0.45	0.47	no
	POMK	-0.9	-0.07	no		TMEM94	-0.33	-0.26	no		ZDHHC11	1.42	0.83	no
	NAA50	-0.36	-0.26	no		HMGN5	0.35	-0.01	no		RPL24P8	-0.61	-0.15	no
	RRAGD	-0.37	-0.16	no		POLR2L	-0.4	-0.29	no		KLHL36	0.46	0.44	no
	MZT2A	0.8	0.2	no		ZNF644	0.29	0.15	no		CTC.512J14.7	-1.33	-0.52	no
	PHPT1	0.37	0.13	no		CYHR1	-0.29	-0.23	no		HERC2P9	0.58	0.42	no
	WDFY1	-0.34	-0.02	no		ECH1	-0.26	-0.14	no		SNX30	0.74	0.68	no
	SLC35F6	-0.35	-0.28	no		ZC3H18	-0.28	-0.14	no		NME4	-0.39	-0.68	no
	DESI1	-0.35	-0.18	no		PTGES3	0.32	0.16	no		EDA2R	0.65	0.85	no
	UTP20	-0.35	-0.06	no		UBE2V2	0.31	0.22	no		GTF2H4	0.47	0.17	no
	RP11.302I18.1	0.36	0.24	no		TRIB3	-0.29	-0.05	no		LDHB	-0.3	-0.19	no
	ATP6V1A	-0.31	-0.1	no		DHX34	-0.31	-0.06	no		BAZ2B	0.63	0.74	no
	CUEDC2	0.42	0.01	no		MYH9	-0.27	0.02	no		ODC1	-0.39	-0.16	no
	ANKRD52	-0.42	-0.07	no		RNF40	-0.3	-0.09	no		FYN	0.46	0.42	no
	QSER1	-0.45	-0.13	no		HK1	-0.26	0.02	no		TMEM47	0.47	0.21	no
	PCBP2	0.26	0.11	no		MELTF	-0.4	-0.12	no		APTR	-0.57	-0.27	no
	NAP1L1P3	0.51	0.14	no		GRAMD1A	-0.25	-0.07	no		PSMA3	-0.39	-0.28	no
	ENOPH1	-0.34	-0.24	no		PKD2	0.25	0.43	no		BLVRA	-0.53	-0.59	no
	COBLL1	-0.56	-0.32	no		EEF1A2	-0.45	0.25	no		HRAS	-0.55	-1.04	no
	EMP3	-0.56	-0.33	no		PTDSS2	-0.28	-0.19	no		UBE2V2	-0.42	-0.21	no
	DIAPH1	-0.3	-0.13	no		AIP	-0.3	-0.12	no		PPT2.EGFL8	1.43	0.36	no
	HOOK1	-0.43	-0.05	no		ARL4A	0.4	-0.08	no		PTPRB	0.72	0.87	no
	CYTH2	0.4	0.17	no		ZCCHC24	-0.47	-0.06	no		WRN	0.48	0.5	no
	CH507.42P11.1	0.91	0.95	no		PIP5K1C	-0.33	-0.18	no		NBPF19	0.65	0.57	no
	RPS7	0.36	0.02	no		CHML	0.27	0.19	no		EHD4	-0.37	-0.19	no
	RPL35A	0.48	0.2	no		YDJC	-0.38	-0.13	no		XRN1	0.55	0.51	no
	ZNF816	0.77	0.44	no		LETM1	-0.3	-0.05	no		SGK494	3.49	5.4	no
	KPNA6	-0.44	-0.15	no		CD2AP	0.29	0.25	no		FAM216A	-0.62	-0.19	no
	OXCT1	-0.38	-0.35	no		TACC3	-0.25	-0.21	no		SPIRE1	0.34	0.57	no
	NDUFA2	0.46	0.12	no		YIPF2	-0.39	-0.23	no		CTD.2368P22.1	1.09	1.01	no
	HSP90AA4P	-0.35	-0.36	no		EMILIN1	-0.36	-0.36	no		MEGF9	-0.39	-0.18	no
	ATP11A	-0.53	-0.1	no		SMIM13	0.27	0.3	no		EEF1AKMT1	-1.01	-0.64	no
	GNPTG	0.41	0.25	no		TUBB2A	-0.29	-0.12	no		CECR2	0.91	0.59	no
	PABPC3	0.26	0.14	no		PDK2	-0.37	-0.26	no		ZNF428	-0.65	-0.56	no
	PTER	-0.4	-0.23	no		FBRSL1	-0.34	-0.2	no		BOLA3	-0.61	-0.46	no
	SC22CB.1E7.1	0.32	0.09	no		C9orf40	0.48	0.22	no		RPL26	-0.55	-0.07	no
	RPL37A	0.41	0.14	no		CTB.50L17.10	-0.31	-0.28	no		RPS6KA6	1.07	0.7	no
	COMMD3	0.5	0.19	no		KDELC2	0.28	0.05	no		PGP	-0.49	-0.61	no
	ADCK3	0.36	0.35	no		TBRG4	-0.27	-0.08	no		TIMM9	-0.42	-0.08	no
	RP11.641D5.1	0.41	0.15	no		FAM98B	0.34	0.13	no		ZNF740	0.52	0.46	no
	GALNT5	-0.83	-0.33	no		SMC4	0.29	0.03	no		RPL23P2	-0.86	-0.14	no
	GALNS	0.46	0.25	no		NUDT4	0.3	0.33	no		EP400	0.57	0.26	no
	CSE1L	-0.33	-0.27	no		MTFP1	-0.28	-0.2	no		RPS15AP11	-0.51	-0.16	no
	PEX6	0.57	0.27	no		KLHL24	0.29	0.21	yes		RPL26L1	-0.48	-0.27	no
	FNDC3A	-0.41	0.59	no		NUFIP2	0.24	0.25	no		TP53BP1	0.46	0.51	no
	CLMN	-0.5	-0.45	no		ACD	-0.36	-0.24	no		RASA1	0.42	0.33	no
	LINC00426	-0.56	-0.59	no		FRMD8	-0.31	-0.02	no		NOTCH2	0.6	0.47	no
	RACK1	0.27	0.07	no		TAF1D	0.32	0.13	no		VPS13C	0.76	0.63	no
	NRAS	-0.33	-0.11	no		PPP2R1A	-0.28	-0.09	no		CDC6	-0.33	-0.26	no
	SMIM13	-0.36	-0.15	no		PPAN	-0.27	-0.08	no		RAN	-0.29	-0.18	no
	YWHAZP2	-0.34	-0.17	no		PNRC1	0.5	0.26	no		MLLT6	0.43	0.24	no
	SFT2D2	-0.34	-0.17	no		ANKRD49	0.44	0.23	no		GTF2F2	-0.4	-0.12	no
	AUTS2	0.52	0.34	no		P4HB	-0.25	-0.1	no		HN1L	-0.36	-0.12	no
	ARHGEF17	0.58	0.48	no		CAPZA2	0.3	0.2	no		NATD1	0.54	0.13	no
	TIGD7	0.86	0.75	no		DCUN1D4	0.32	0.27	no		ENSG00000284268	7.43	-1.11	no
	CRYAB	1.84	0.63	no		OAF	-0.37	-0.21	no		PGAP1	0.48	0.45	no
	TKTL1	-0.76	-0.64	no		SMPD1	-0.32	-0.05	no		PFDN6	-0.36	-0.18	no
	LMAN1	-0.37	-0.07	no		SART1	-0.29	-0.19	no		HNRNPUP1	-0.57	-0.06	no
	FRMD6	-0.42	-0.16	no		FGD4	0.26	0.42	no		NOP10	-0.41	-0.32	no
	AAK1	-0.55	-0.08	no		G6PC3	-0.28	-0.15	no		INSIG1	-0.46	-0.53	no
	SLC31A1	-0.33	-0.27	no		VPS28	-0.29	-0.22	no		PPEF1	-0.85	-0.6	no
	CD276	-0.34	-0.3	no		INF2	-0.34	-0.31	no		HEATR5B	0.57	0.76	no
	NEO1	0.42	0.3	no		ANKRD54	-0.29	-0.37	no		NDUFAF3	-0.61	-0.65	no
	AC079922.2	0.48	0.27	no		TMEM106B	0.33	0.29	no		LA16c.431H6.6	3.51	0.78	no
	CMTM4	-0.45	-0.13	no		PALD1	-0.31	-0.05	no		CLCN6	0.59	0.41	no
	PABPC1	0.27	0.16	no		PODXL2	-0.24	-0.1	no		SH3YL1	0.68	0.47	no
	DPYSL2	0.34	0.23	no		PPDPF	-0.32	-0.4	yes		MCM6	-0.36	-0.29	no
	PFDN4	0.71	0.19	no		GALNT2	-0.23	-0.07	no		ETF1	-0.3	-0.63	no
	NIPAL2	-0.41	-0.23	no		FLII	-0.29	-0.14	no		DIP2B	0.47	0.5	no
	TPT1P12	0.57	0.22	no		ABCC10	-0.38	0.16	no		YAP1	0.34	0.35	no
	GPR37	0.6	0.64	no		RLIM	0.25	0.14	no		PPARGC1A	0.83	0.54	no
	MYO3A	-0.55	-0.16	no		MT.CO3	0.32	-0.35	no		CCDC58P3	-0.8	-0.14	no
	RPL30P7	1.02	0.6	no		LNPEP	0.32	0.36	no		DOPEY1	0.9	0.75	no
	MPST	0.42	0.06	no		BRMS1	-0.33	-0.21	no		DYNC1H1	0.62	0.37	no
	MRPL45	0.37	0.17	no		RP11.343C2.11	-0.3	-0.19	no		ZSWIM6	0.53	0.51	no
	MTPN	-0.39	-0.09	no		RPS9	-0.21	-0.19	no		ARID1A	0.5	0.28	no
	SRPK1	-0.3	-0.17	no		HMGB1	0.36	0.18	no		CMSS1	-0.37	-0.24	no
	ZHX3	-0.51	-0.14	no		STRADB	0.23	-0.07	no		BCYRN1	-1.26	-0.46	no
	FCRLA	-0.75	-0.55	no		AC138969.4	-0.27	-0.12	no		CD59	0.34	0.39	no
	PCMTD2	0.41	0.2	no		SNAP23	0.26	0.09	no		ZBTB38	0.44	0.61	no
	PIGW	-0.38	-0.27	no		IGFBP2	-0.24	-0.1	no		FAM169A	0.59	0.32	no
	TMED10	-0.29	-0.15	no		NRSN2	-0.29	-0.15	no		RP11.152C15.1	-0.5	-0.45	no
	CCDC74A	0.56	0.47	no		TMEM65	0.31	0.35	no		RP11.468E2.4	1.27	-0.32	no
	MLXIP	-0.39	-0.26	no		MBD6	-0.33	-0.11	no		EP300	0.66	0.53	no
	RP11.1055B8.4	1.07	0.94	no		SIGIRR	-0.36	-0.39	no		PPIA	-0.31	-0.26	no
	APEX1	0.33	0.12	no		NOL12	-0.32	-0.17	no		PCSK2	-0.71	-1.14	no
	NCKAP1	-0.31	-0.08	no		RP11.488L18.4	0.35	0.15	no		GARS	-0.3	0	no
	CLSTN3	0.42	0.25	no		CDC27	0.29	0.22	no		STARD9	0.79	0.23	no
	PAQR6	1.43	0.74	no		ZC3H11A	0.23	0.13	no		RNF125	-0.82	-0.29	no
	SNHG6	0.4	-0.02	no		NBN	0.27	0.09	no		TPST2	-0.55	-0.51	no
	NACA3P	0.62	0.3	no		C9orf142	-0.31	-0.19	no		SMG1	0.56	0.42	no
	DYNC2H1	-0.46	-0.01	no		DENND4B	-0.24	-0.08	no		EEF1GP5	1.34	0.28	no
	PAK2	-0.32	0.04	no		IRAK1	-0.24	-0.09	no		HINT1	-0.39	-0.25	no
	BTNL9	0.67	0.58	no		WDR36	0.22	0.29	no		CALM1	-0.32	-0.09	no
	TCTE1	2.1	0.31	no		TJAP1	-0.33	-0.22	no		GAB1	0.52	0.62	no
	LAMC1	-0.37	0	no		ATP8A1	0.32	0.01	no		GLRA2	-1.78	-0.17	no
	RPL23A	0.48	0.17	no		ELOF1	-0.34	-0.14	no		ALX1	-0.53	-0.41	no
	NEIL1	1.12	0.78	no		SMC5	0.28	0.1	no		SPEN	0.66	0.53	no
	RP11.592N21.1	0.47	0.24	no		BRAT1	-0.35	-0.24	no		SEL1L	0.35	0.39	no
	PHLDB1	0.4	0.69	no		AHDC1	-0.38	-0.27	no		RP11.183C12.1	-0.93	-0.48	no
	SUCO	-0.37	-0.15	no		PPP1R9B	-0.28	-0.02	no		VARS2	0.5	0.13	no
	RGS2	0.75	0.39	no		ETNK1	0.3	0.31	no		COPS3	-0.35	-0.09	no
	CCDC115	0.66	0.36	no		ZER1	-0.32	-0.02	no		COX7C	-0.36	-0.22	no
	GK	-0.61	-0.54	no		TST	-0.36	-0.2	no		ZNF24	0.3	0.33	no
	TIPRL	-0.33	-0.24	no		FOXK2	-0.24	-0.07	no		GAPLINC	-1.05	-0.57	no
	LYPLA1	-0.38	0.11	no		UCKL1	-0.36	-0.24	no		SHCBP1	-0.44	-0.16	no
	HSPA4L	-0.45	-0.06	no		FBXL19	-0.3	-0.1	no		DGUOK	-0.38	-0.25	no
	HIST1H4H	1.33	1.21	no		ARFRP1	-0.39	-0.26	no		PRPS2	-0.46	-0.35	no
	CCND1	-0.4	-0.42	no		TMEM64	0.32	0.46	no		ARL10	0.47	0.58	no
	EIF4G1	-0.25	-0.15	no		UBALD1	-0.41	-0.31	no		IMPDH2	0.42	0.11	no
	ADCY3	-0.44	-0.34	no		CCDC117	0.27	0.01	no		NCL	-0.31	-0.17	no
	RIMS2	0.64	0.09	no		FAM169A	0.43	0.09	no		PSMD12	-0.4	-0.16	no
	TMED2	-0.3	-0.27	no		GTF2H2B	0.37	0.17	no		PET100	-0.46	-0.21	no
	SEMA6A	-0.36	-0.1	no		CLN6	-0.27	-0.13	no		OSGIN1	-0.66	-0.96	no
	WWP1	-0.32	-0.08	no		SDC1	-0.23	-0.21	no		UBE2L3	-0.31	-0.2	no
	CYP19A1	-0.68	-1.05	no		HOMER3	-0.41	-0.24	no		CYP26B1	1.13	0.36	no
	NANOS1	0.56	0.71	no		ARAF	-0.33	-0.12	no		HPF1	-0.55	-0.3	no
	CDH19	0.49	0.18	no		HMOX1	-0.41	0.06	yes		VEGFB	-0.43	-0.55	no
	CFAP97	-0.38	-0.07	no		ARHGAP45	-0.45	-0.15	no		ZBTB20	1.44	0.19	no
	LTBP1	0.56	0.11	no		THAP7	-0.34	-0.22	no		ENSG00000285756	0.5	0.32	no
	FEM1C	-0.43	0	no		ATP6V0D1	-0.3	-0.08	no		RP11.295G20.2	-0.88	-0.58	no
	RNF157	-0.35	-0.23	no		ITPK1	-0.25	-0.13	no		VMP1	-0.31	-0.07	no
	SEC61A1	-0.24	-0.12	no		TRAF4	-0.26	-0.12	no		DNAJC8	-0.36	-0.2	no
	ATP5E	0.45	0.13	no		MTSS1L	-0.22	-0.3	no		ZNF185	0.69	0.26	no
	TSPYL1	0.38	0.27	no		KIFC3	-0.3	-0.17	no		PLEKHM1P1	0.86	0.41	no
	RNF4	-0.32	-0.16	no		NFIC	-0.26	-0.12	no		C14orf37	0.5	0.2	no
	EFR3A	-0.39	0.07	no		HMGN1	0.37	0.13	no		KIAA0430	0.46	0.54	no
	DAAM2	-0.47	0.03	no		RAB11FIP5	-0.35	-0.05	no		COPS9	-0.6	-0.62	no
	PDK3	-0.52	-0.9	no		DCAF15	-0.33	-0.2	no		ENSG00000278198	7.03	-0.24	no
	ZBED3.AS1	1.41	0.99	no		WASH2P	-0.35	-0.25	no		SARNP	-0.51	-0.32	no
	SLC38A6	-0.53	-0.39	no		GCAT	-0.35	-0.26	no		BCL6	0.85	0.48	no
	NACA2	0.48	0.21	no		TGFBR1	0.22	0.09	no		UTP11	-0.43	-0.13	no
	TMEM178B	3.58	2.97	no		ALG13	0.3	0.14	no		EFHD2	-0.57	-0.74	no
	XPO1	-0.3	-0.27	no		RAB11B	-0.36	-0.36	no		JTB	-0.38	-0.27	no
	TFDP1	-0.28	-0.34	no		CHTF18	-0.4	-0.44	no		CDH7	0.42	0.56	no
	DHCR7	-0.29	-0.32	no		CDKAL1	0.28	0.02	no		SUPT6H	0.48	0.4	no
	LRRC16A	-0.69	-0.55	no		RUSC2	-0.4	-0.11	no		VDAC2	-0.3	-0.08	no
	DOCK9	-0.61	-0.31	no		ANKRD26	0.31	0.01	no		TUBA1A	0.41	0.06	no
	ACBD3	-0.36	-0.07	no		CHRM1	-0.43	-0.02	no		PPARA	0.7	0.3	no
	CPSF1P1	-7.04	-6.36	no		RPS6KA4	-0.25	-0.07	no		EIF1AXP1	-0.47	0.05	no
	TEX2	-0.36	-0.1	no		WDR18	-0.33	-0.26	no		UHRF1	-0.38	-0.69	no
	SOX12	0.42	0.08	no		KTN1	0.23	-0.01	no		DYNLL1	-0.31	-0.26	no
	STX17	-0.44	-0.15	no		CHID1	-0.26	-0.07	no		KLF3	0.37	0.28	no
	RP11.40C6.2	0.51	0.12	no		DNASE1	-0.4	-0.05	no		CAD	0.46	0.23	no
	CDKN2A	0.71	0.69	no		PKN1	-0.24	-0.11	no		SPARC	-0.4	-0.28	no
	BBS2	0.48	0.38	no		ZMYM2	0.24	0.16	no		HEMK1	0.59	0.37	no
	RP11.438B23.2	1.83	0.11	no		ZRANB2	0.31	0.25	no		TTLL3	1	0.38	no
	CLN6	-0.33	-0.34	no		RP11.278C7.1	0.33	0.03	no		HDAC6	0.5	0.09	no
	PLEKHG4	0.36	0.24	no		GNPTG	-0.33	-0.18	no		SPTSSA	-0.43	-0.27	no
	HS2ST1	-0.36	-0.13	no		FEM1A	-0.31	-0.06	no		LPCAT1	-0.41	-0.42	no
	RPL3P2	0.31	0.09	no		MOB1B	0.34	0.41	no		MRPS14	-0.44	-0.27	no
	LTBP3	0.42	0.06	no		CASKIN1	-0.44	-0.23	no		PRDM11	0.64	0.41	no
	POLQ	-0.42	-0.13	no		PRDM11	-0.48	-0.02	no		MGST2	-0.41	-0.04	no
	FN1	0.49	0.14	no		RHBDD3	-0.41	-0.25	no		BBIP1	-0.57	-0.38	no
	RPS15AP11	0.61	0.21	no		ZFAND1	0.36	0.15	no		KANSL1	0.51	0.39	no
	ATP6V1G2	1.55	1.16	no		FTH1P12	-0.42	-0.2	no		NBEAL1	0.37	0	no
	SESN3	-0.51	-0.37	no		ARHGAP39	-0.38	-0.32	no		COA4	-0.47	-0.43	no
	RPL38	0.47	0.1	no		CDC34	-0.27	-0.18	no		ZNF816.ZNF321P	6.98	1.89	no
	NOLC1	-0.24	-0.06	no		SGK223	-0.37	-0.33	no		ATP5C1	-0.36	-0.19	no
	DNAJC12	0.45	0.53	no		CBFB	0.28	0.31	no		INO80D	0.6	0.36	no
	TNS2	-0.63	-0.42	no		MEF2C	0.23	0.2	no		ITPR1	0.65	0.7	no
	BDH1	-0.51	-0.4	no		ESD	0.29	-0.09	no		ZFYVE26	0.52	0.43	no
	IQGAP2	-0.45	-0.46	no		PLPP2	-0.31	-0.1	no		EMC6	-0.62	-0.37	no
	RP11.632C17__A.1	0.51	0.2	no		KMT5A	-0.29	-0.05	no		ERVFRD.1	0.42	0.43	no
	TMEM167A	-0.34	-0.01	no		PKMP1	-0.42	0.05	no		LINC00518	-0.38	-0.11	no
	ID1	0.71	0.37	no		USP36	-0.28	0.02	no		DHRS7	-0.36	-0.14	no
	RP11.278C7.1	0.5	0.07	no		LLGL2	-0.47	-0.15	no		SEC61B	-0.49	-0.53	no
	UBP1	-0.29	-0.2	no		CEBPZOS	0.3	0.29	no		MARCH6	0.37	0.37	no
	CHSY3	-0.64	-0.5	no		LMAN1	0.23	0.28	no		HMGN5	-0.51	-0.02	no
	PATZ1	0.31	0.09	no		ANKRD12	0.27	0.19	no		EXOSC4	-0.58	-0.73	no
	WSB1	0.36	0.53	no		TICAM1	-0.43	0.03	no		LANCL1	0.46	0.42	no
	WTIP	0.55	0.14	no		SYNGR2	-0.33	0.1	no		GDF15	-0.97	-0.19	no
	L1CAM	-0.61	-0.36	no		ARHGAP5	0.24	0.25	no		RGS20	-0.44	-0.27	no
	TRIM6	-0.54	-0.1	no		DVL2	-0.28	-0.21	no		KDM5A	0.51	0.51	no
	LSM7	0.58	0.18	no		MIER3	0.3	0.24	no		RP11.133K1.1	2.15	-0.14	no
	CHST9	-0.53	-0.18	no		SIKE1	0.3	0.29	no		TM7SF2	0.89	0.59	no
	WIZ	0.42	0.13	no		LPAR6	0.48	0.46	no		NSMF	-0.45	-0.53	no
	FUBP1	-0.32	-0.1	no		SLC25A46	0.27	0.32	no		SERPINI1	-0.79	-0.14	no
	LIPA	-0.33	0.02	no		ZNF326	0.28	0.14	no		C17orf89	-0.5	-0.28	no
	RP11.864I4.1	0.31	0.16	no		ZNF768	-0.23	-0.18	no		WDR11	0.41	0.54	no
	YBEY	0.67	0.36	no		PLOD1	-0.31	-0.03	no		ZNF337	0.61	0.29	no
	SPTY2D1	-0.45	-0.06	no		EIF3J	0.29	0.16	no		BRPF3	0.48	0.3	no
	SLC35B4	-0.32	-0.37	no		MAU2	-0.32	0.04	no		POGZ	0.41	0.21	no
	TRA2B	-0.28	-0.23	no		NINJ1	-0.33	-0.33	no		IGSF11	-0.49	0.07	no
	QPCT	-0.42	-0.4	no		RITA1	-0.3	-0.2	no		USP34	0.47	0.38	no
	SLC9A6	-0.41	-0.28	no		GRPEL2	0.33	0.18	no		ATP6V1H	-0.32	-0.07	no
	APOE	0.47	0.13	no		RNF26	-0.33	-0.19	no		SMAD6	0.6	0.16	no
	AC009487.6	-0.48	-0.16	no		DDN	-0.32	-0.09	no		PANK1	0.44	0.49	no
	RPL6	0.44	0.17	no		RP11.315D16.2	-0.47	-0.02	no		FAM96A	-0.51	-0.26	no
	KLHL18	-0.45	-0.17	no		LEPROTL1	0.24	0.21	no		GPR19	-0.49	-0.24	no
	IL6ST	-0.45	-0.16	no		TIGD5	-0.35	-0.21	no		NIPA2	-0.36	-0.12	no
	EBF4	0.57	0.07	no		TCEAL8	0.33	0.16	no		YPEL1	1.23	0.98	no
	TNPO1	-0.42	-0.02	no		ZNF254	0.31	0.15	no		ASAP2	0.4	0.45	no
	SYNPO	-0.49	-0.43	no		MPST	-0.29	-0.19	no		MYCBP2	0.61	0.59	no
	ELK4	-0.47	-0.14	no		PCGF2	-0.24	-0.13	no		ARG2	-0.59	-0.44	no
	NCAPG2	-0.3	-0.3	no		BCKDK	-0.26	-0.11	no		CCT2	-0.28	-0.08	no
	HOXD9	0.72	0.12	no		TRIOBP	-0.23	-0.29	no		NEURL4	0.45	0.1	no
	STX6	-0.33	-0.15	no		GTSE1	-0.27	-0.2	no		TUBB2A	-0.51	-0.73	no
	CYHR1	0.42	0.23	no		PTK7	-0.28	-0.04	no		RP4.773N10.4	0.76	0.45	no
	BRCA2	-0.51	-0.32	no		COASY	-0.26	-0.12	no		FOXP1	0.51	0.68	no
	C9orf91	-0.31	-0.21	no		ICAM1	-0.27	0.05	no		ZBTB33	0.39	0.69	no
	ARHGAP19	-0.44	0.06	no		EXOC7	-0.29	-0.05	no		SENP7	0.64	0.53	no
	TBC1D14	-0.27	-0.15	no		SLC30A9	0.28	0.17	no		H2AFZ	-0.4	-0.51	no
	RAB15	-0.4	-0.35	no		SPHK2	-0.42	-0.14	no		SKP1P1	-0.4	-0.17	no
	DNAH14	0.47	0.15	no		TECR	-0.29	-0.25	no		BCL9	0.49	0.33	no
	ANKRD28	-0.34	-0.06	no		CABIN1	-0.29	-0.11	no		TIAM1	0.56	0.35	no
	TKT	-0.27	-0.3	no		ZC2HC1A	0.31	0.23	no		ATP6V1E1	-0.31	-0.1	no
	RP11.34P1.2	0.46	0.19	no		ISYNA1	-0.25	-0.32	no		LSM1	-0.36	-0.15	no
	MARCKSL1	0.31	0.01	no		B4GALT2	-0.32	-0.2	no		EMC2	-0.43	-0.12	no
	DNM1	-0.63	-0.58	no		PLEKHG3	-0.29	-0.15	no		UBE2SP2	-0.57	-0.96	no
	CBL	-0.58	0.07	no		GRHPR	-0.24	-0.11	no		RP11.288G3.4	-0.51	-0.58	no
	B4GALT5	-0.32	-0.19	no		IQGAP2	0.27	0.09	no		ABHD16A	0.49	0	no
	RFC3	-0.32	-0.21	no		ENGASE	-0.4	-0.29	no		RP11.717F1.2	-0.74	-0.41	no
	RPL4P4	0.25	0.12	no		MAN2A1	0.25	0.14	no		DIP2A	0.46	0.14	no
	ERGIC1	-0.29	-0.28	no		DENND6A	0.28	0.08	no		PBDC1	-0.47	-0.02	no
	RPS2P46	0.29	0	no		TCF19	-0.31	-0.33	no		TMSB10	-0.34	-0.35	no
	TFAP2A.AS1	0.82	0.24	no		UBL4A	-0.29	-0.19	no		C19orf54	0.53	0.27	no
	ALDOC	-0.63	-0.51	no		INO80E	-0.26	-0.11	no		CUX1	0.51	0.28	no
	HSP90AA6P	-0.38	-0.34	no		PLEK2	-0.38	-0.3	no		NDUFA5P11	-0.62	0.02	no
	RPS26	0.36	0.09	no		ZNF24	0.22	0.15	no		SEC31B	0.81	0.31	no
	LRRC59	-0.3	-0.26	no		SLC25A11	-0.29	-0.15	no		ACADVL	0.41	0.32	no
	CCS	0.68	0.37	no		RP11.478C6.4	0.69	-0.24	no		CISD2	-0.42	-0.33	no
	THOC6	0.42	0.08	no		CLIC4	0.25	0.27	no		GBAP1	0.73	0.23	no
	RPS27A	0.44	0.16	no		MUS81	-0.39	-0.06	no		COL9A1	1.84	0.26	no
	HLA.E	0.34	0.17	no		PAWR	0.32	0.36	no		SRP19	-0.44	-0.17	no
	NOG	1.91	0.99	no		MYEF2	0.41	0.26	no		VEZF1	0.38	0.35	no
	GRK3	-0.37	-0.15	no		VANGL1	-0.29	-0.02	no		TANC2	0.74	0.71	no
	DTL	-0.29	-0.31	no		CCDC6	0.27	0.27	no		DPP10.AS1	-0.9	-0.39	no
	GLB1L	-0.46	-0.36	no		PMPCA	-0.21	0.03	no		TIA1	0.39	0.36	no
	MEX3A	0.33	0.27	no		RAD21	0.21	0.04	no		MYL12B	-0.31	-0.13	no
	ZC3H12C	-0.48	-0.01	no		HDAC5	-0.27	-0.17	no		FIGN	0.5	0.55	no
	AC013461.1	-0.38	-0.24	no		NR1D1	-0.46	-0.04	no		RP11.114F3.2	-0.56	-0.05	no
	PTDSS1	-0.25	-0.09	no		RSL24D1	0.38	0.19	no		GUK1	-0.54	-0.88	no
	ERO1A	-0.31	-0.15	no		WSB1	0.27	0.06	no		CALM2P2	-0.43	-0.15	no
	MYO10	-0.35	-0.07	no		TMEM132A	-0.32	-0.01	no		UCHL5	-0.44	-0.14	no
	EML4	-0.32	-0.18	no		PMS1	0.37	0.13	no		KSR1	0.74	1.02	no
	FMR1	-0.37	-0.16	no		MIR3142HG	0.29	-0.11	no		SAR1B	-0.4	-0.15	no
	RP11.142E9.1	-0.71	-0.59	no		PPP2R5E	0.24	0.38	no		MRPL12	-0.4	-0.57	no
	THBS3	0.68	0.57	no		CNIH1	0.26	0.37	no		HSP90AB1	-0.34	-0.18	no
	TRMT1	0.34	0.42	no		CLIP2	-0.41	-0.02	no		FRG1	-0.41	-0.19	no
	TBC1D7	-0.34	-0.38	no		AMD1	0.22	0.08	no		NDUFV2	-0.42	-0.19	no
	HNRNPA1	0.28	0	no		CD164	0.28	0.45	no		JADE3	0.56	0.56	no
	MCCC2	-0.28	-0.02	no		ERBB2	-0.3	-0.15	no		METTL9	-0.39	-0.04	no
	MME	-0.33	0.62	no		FAM189B	-0.26	-0.09	no		PSMC2	-0.34	-0.11	no
	ZNF251	0.41	0.3	no		RAD9A	-0.37	-0.39	no		CLTA	-0.37	-0.23	no
	CAPZA1	-0.29	0.09	no		ZNF770	0.28	0.36	no		PSMA6	-0.31	-0.13	no
	CYP7B1	-0.53	-0.21	no		UBE2SP1	-0.28	-0.09	no		RNF19A	0.42	0.45	no
	FAM167A	0.66	0.18	no		SCARB1	-0.26	-0.08	no		LENG8	0.51	0	no
	ZDHHC11	1.1	0.5	no		FBXL18	-0.31	-0.04	no		PPP3R1	-0.44	-0.08	no
	DENND6A	-0.39	-0.15	no		MATR3	0.24	0.03	no		FRMD4A	0.7	0.53	no
	RAB11B	0.52	0.14	no		RCC2P6	-0.4	-0.13	no		MDN1	0.63	0.54	no
	RPS29	0.44	0.06	no		SEC63	0.25	0.16	no		BRWD1	0.51	0.49	no
	DCAF6	-0.35	-0.06	no		SYVN1	-0.28	-0.1	no		AUH	-0.63	-0.48	no
	PAPSS1	0.33	0.22	no		TMEM120B	-0.34	0.02	no		MGAT2	-0.35	-0.2	no
	ZNF579	0.69	0.1	no		MAN1A1	0.4	0.31	no		SKIL	0.56	0.62	no
	SLC25A15	-0.32	-0.22	no		SMG5	-0.3	0.01	no		RP11.153M3.1	-0.32	-0.11	no
	NUP155	-0.31	-0.15	no		SYMPK	-0.28	-0.14	no		DPCD	-0.48	-0.3	no
	GNAL	-0.52	-0.31	no		LRRC8A	-0.28	-0.37	no		CTD.2192J16.17	8.71	-0.18	no
	PITPNB	-0.3	-0.18	no		DPYSL4	-0.32	-0.21	no		ZBTB39	0.49	0.35	no
	SQSTM1	-0.23	-0.23	no		C9orf114	-0.27	-0.07	no		FMNL2	0.39	0.51	no
	FAM3C	-0.5	0.2	no		HMG20B	-0.25	-0.31	no		USMG5P1	-1	-0.38	no
	RAD23B	-0.24	-0.1	no		PLK4	0.26	-0.19	no		CLSTN1	0.37	0.01	no
	ELFN1	0.61	0.22	no		NETO2	0.24	0.06	no		ZNF532	0.48	0.5	no
	PPOX	0.59	0.39	no		PLXNB1	-0.3	-0.15	no		RPS15AP38	-0.6	-0.09	no
	PDE6D	0.53	0.16	no		C11orf84	-0.27	-0.17	no		NPAS3	2.36	1.79	no
	PELI2	-0.42	-0.4	no		PDZD4	-0.3	-0.24	no		RPL3P8	2.39	0.63	no
	A2M	0.24	0.45	no		SOX4	0.23	0.19	no		FGD4	0.37	0.69	no
	APBB3	0.69	0.46	no		BTBD1	0.27	0.19	no		WIPF2	0.47	0.47	no
	MMS22L	-0.37	-0.35	no		POLR3G	0.33	0.5	no		NUDT5	-0.32	-0.07	no
	MAML3	0.45	0.65	no		IL6ST	0.24	0.33	no		CACNA2D2	1.11	0.33	no
	LCMT1	0.38	0.16	no		FPGS	-0.31	-0.13	no		CTTNBP2NL	0.47	0.51	no
	HIP1	-0.33	-0.06	no		PRKD2	-0.34	-0.23	no		PCMTD1	0.61	0.47	no
	APPL1	-0.42	-0.17	no		IRF2BP1	-0.35	-0.16	no		MRPL57	-0.62	-0.44	no
	RP11.277B15.1	0.65	0.11	no		FAM13B	0.21	0.08	no		SLC24A5	-0.4	0.21	no
	ATP2A2	-0.3	-0.11	no		GMIP	-0.38	-0.1	no		RARS	-0.31	-0.07	no
	SLC35B2	-0.3	-0.21	no		CCDC86	-0.23	-0.05	no		ZNRD1ASP	0.79	0.72	no
	DPY19L3	-0.39	-0.12	no		MOGS	-0.29	0.06	no		AC024592.12	1.51	-0.63	no
	ZNF711	0.47	0.4	no		STK11	-0.3	-0.16	no		TSC1	0.42	0.36	no
	KIAA0930	-0.32	-0.38	no		BLOC1S1	-0.29	-0.26	no		RTN4IP1	-0.65	-0.23	no
	SYNE1	-0.9	-0.54	no		MDM2	0.26	0.29	no		ARHGEF11	0.51	0.24	no
	HECTD1	0.32	0.89	no		PCDH20	0.21	0.19	no		SBF2	0.5	0.6	no
	DSG2	-0.31	-0.08	no		SCAMP1	0.31	0.42	no		C5orf45	0.69	0.28	no
	NDRG1	0.46	0.08	no		ZFYVE16	0.22	0.03	no		IFI30	-0.38	-0.53	no
	ATP5EP2	0.48	0.23	no		DGCR2	-0.29	-0.09	no		CREM	-0.42	0.01	no
	ANLN	-0.31	-0.1	no		H3F3C	-0.3	-0.17	no		APOO	-0.53	-0.35	no
	PLA2G6	0.61	0.42	no		BRWD1	0.31	0.35	no		CMTM7	-0.39	-0.14	no
	RASSF1	0.48	0.12	no		R3HDM4	-0.28	-0.21	no		LMTK2	0.43	0.56	no
	CHAF1B	-0.38	-0.46	no		PPP1CB	0.25	0.24	no		STXBP5L	0.75	0.76	no
	MPG	0.47	0.02	no		TRPM7	0.23	0.08	no		PRPS1	-0.37	0	no
	ATP13A3	-0.43	-0.12	no		DUSP9	-0.29	0	no		SPRY4	0.34	0.55	no
	NUCKS1	-0.29	-0.14	no		KIF18B	-0.29	-0.21	no		RP11.296E7.1	0.66	0.69	no
	AK2	-0.32	-0.25	no		NAP1L4P3	0.34	-0.06	no		PTAR1	0.46	0.42	no
	YES1	-0.37	-0.02	no		CROCC	-0.35	-0.31	no		LRR1	-0.57	-0.48	no
	ENSG00000285756	0.31	0.2	no		SLC35A5	0.28	0.13	no		SNHG16	-0.35	-0.17	no
	DUSP8	0.58	0.13	no		ZRANB1	0.23	0.05	no		ANKRD39	-0.66	-1	no
	MKI67	-0.46	-0.15	no		DMPK	-0.36	-0.17	no		LSM4	-0.32	-0.5	no
	ZBTB37	-0.6	-0.03	no		KIAA2013	-0.27	-0.12	no		ZNF397	0.48	0.46	no
	PEX16	0.57	0.27	no		ZBTB1	0.29	0.08	no		MACF1	0.56	0.37	no
	BMP2K	-0.41	-0.08	no		PEMT	-0.33	-0.23	no		TMEM131	0.4	0.37	no
	MEGF10	0.5	0.19	no		SREK1	0.27	0.26	no		RPL39	-0.54	-0.15	no
	LINC00963	-0.31	0.2	no		GNAQ	0.27	0.22	no		HERC2	0.54	0.2	no
	AGPAT5	-0.29	-0.08	no		ANKRD13D	-0.36	-0.18	no		RELL1	-0.52	-0.54	no
	TRAPPC6A	0.78	0.53	no		ENTPD6	-0.22	-0.13	no		PAICS	-0.26	-0.06	no
	RPS15A	0.45	0.17	no		FAM78A	-0.28	-0.27	no		SNN	-0.47	-0.92	no
	IMPAD1	-0.3	0.06	no		QSOX1	-0.23	0.02	no		RALB	-0.39	-0.29	no
	RPAIN	0.4	0.26	no		SIVA1	-0.46	-0.56	no		KMT2E	0.59	0.65	no
	CTD.2015H6.3	-0.59	-0.13	no		RPL22	0.3	0.09	no		MON2	0.42	0.42	no
	FZD7	0.37	0.31	no		EDC4	-0.25	-0.02	no		CTA.228A9.3	2.21	0.81	no
	ZNF865	0.6	0.3	no		TAGLN2	-0.24	-0.08	no		TEP1	0.46	0.46	no
	ICAM1	-0.3	-0.09	no		NYNRIN	-0.41	-0.16	no		AMMECR1	-0.51	0.23	no
	MAN2A1	-0.39	-0.3	no		MDH2	-0.2	-0.07	no		INPP4B	0.36	0.45	no
	RPL23P2	0.88	0.04	no		CSNK1G2	-0.33	-0.39	no		RALGAPA2	0.5	0.49	no
	CELF1	-0.36	-0.35	no		RWDD4	0.4	0.28	no		TMEM164	0.4	0.26	no
	ARL5A	-0.39	-0.08	no		NFKBIB	-0.34	-0.06	no		TRIM52	0.85	0.7	no
	IQCB1	0.41	0.25	no		REXO4	-0.22	-0.14	no		POP4	-0.41	-0.23	no
	MGME1	0.32	0.07	no		RP11.452N17.1	0.32	0.01	no		USP16	-0.37	0.01	no
	DDAH2	0.58	-0.01	no		C2CD5	0.25	-0.03	no		ASH1L	0.55	0.56	no
	CITED1	-0.36	-0.36	no		USP20	-0.34	-0.12	no		FAT4	0.94	0.81	no
	COL4A3BP	-0.35	0	no		ANAPC11	-0.33	-0.16	no		MOCS2	-0.4	-0.17	no
	RP11.146N23.1	0.28	0.12	no		MTHFR	-0.34	-0.17	no		PHF8	0.53	0.53	no
	RPS23P8	0.38	0.14	no		REXO1	-0.31	-0.22	no		PTPRF	0.4	0.05	no
	COL15A1	0.64	0.28	no		EDF1	-0.23	-0.17	no		CLPP	-0.43	-0.69	no
	RP11.1055B8.1	1.92	1.31	no		C6orf62	0.31	0.15	no		STAG3L5P	0.68	0.33	no
	SMAD5	-0.42	-0.08	no		COX8A	-0.23	-0.17	no		ZNF70	0.72	0.44	no
	THNSL1	0.67	0.38	no		PPFIA3	-0.36	-0.24	no		RPL32P3	0.75	0.45	no
	TACC2	-0.36	-0.15	no		AP000304.12	0.46	-0.25	no		RAP1GDS1	-0.33	-0.03	no
	RPS15AP24	0.5	0.23	no		UBA6	0.27	0.18	no		C11orf96	-0.67	-0.81	no
	CHRNA5	-0.51	-0.42	no		ADD3	0.23	0.03	no		GAS8	0.42	0.02	no
	GNPNAT1	-0.34	-0.09	no		CAND1	0.2	0.05	no		WDR27	0.54	0.22	no
	NDUFS7	0.57	0.23	no		IGF2BP3	0.26	0.2	no		ATP5D	-0.8	-0.93	no
	RP11.452F19.3	0.8	0.03	no		PELI2	0.26	0.1	no		TAF13	-0.59	-0.29	no
	ZNF552	0.63	0.41	no		RABGGTB	0.25	0.14	no		RP11.244O19.1	1.41	0.74	no
	ARF4	-0.32	-0.11	no		RP11.382A20.3	0.28	0.11	no		ATP6V0E1	-0.35	-0.16	no
	ZNF48	0.56	0.3	no		KIF11	0.22	-0.01	no		C1RL	0.64	0.51	no
	UBXN1	0.32	0.06	no		IDH3G	-0.32	-0.2	no		ADAM9	-0.34	-0.02	no
	DDX49	0.38	0.15	no		CDV3	0.21	0.05	no		CHCHD1	-0.5	-0.42	no
	ZSCAN16	0.88	0.45	no		ZNF721	0.32	0.14	no		FLRT2	0.35	0.23	no
	KCND3	-0.92	-0.38	no		PCNP	0.28	0.19	no		MTFP1	-0.43	-0.61	no
	VAMP2	0.44	0.41	no		NECTIN2	-0.25	-0.15	no		FAM162A	-0.4	0	no
	NAP1L1P1	0.43	0.07	no		CDIPT	-0.24	-0.04	no		RHEB	-0.48	-0.25	no
	FBXW4	0.53	0.16	no		KLHL18	-0.35	0.07	no		GINS3	-0.37	-0.37	no
	ATP2B1	-0.34	-0.25	no		ARL8B	0.31	0.29	no		AGAP1	0.41	0.25	no
	HYOU1	-0.31	-0.14	no		NTMT1	-0.28	-0.12	no		AHSA1	-0.3	-0.15	no
	NOCT	-0.48	-0.14	no		KEAP1	-0.29	-0.08	no		PPP1R7	-0.42	-0.09	no
	BAG4	-0.34	-0.17	no		STX10	-0.32	-0.18	no		MRPL51	-0.33	-0.25	no
	BCAP31	-0.29	-0.24	no		PIK3CA	0.26	0.17	no		CBSL	-0.69	-0.44	no
	EHMT2	0.33	0.15	no		PSEN2	-0.29	0.04	no		MYO9A	0.58	0.45	no
	SIL1	-0.44	-0.26	no		DPY19L4	0.26	0.19	no		ENTPD4	0.34	0.41	no
	HIPK1	-0.43	0	no		PHF6	0.25	0.2	no		C22orf39	0.58	0.43	no
	RPS4X	0.38	0.19	no		SLC35A4	-0.26	-0.14	no		CUL7	0.45	0.23	no
	MBD3	0.43	0.1	no		BAG4	0.22	0.14	no		LINC00622	1.5	1.49	no
	FIZ1	0.44	0.25	no		ELMOD2	0.32	0.31	no		GYG1	-0.36	-0.16	no
	FBXW5	0.49	0.23	no		ANXA11	-0.21	-0.13	no		FAM234B	0.4	0.34	no
	PCYT2	-0.33	-0.44	no		RELT	-0.35	-0.01	no		SUMO1	-0.43	-0.17	no
	LINC00346	-1.18	-0.49	no		TAPT1	0.31	0.11	no		ATG14	0.48	0.47	no
	POLR2F	0.34	0	no		CYCS	0.34	0.43	no		NDUFS6	-0.45	-0.51	no
	RP11.425L10.1	0.34	-0.01	no		TMEM44	-0.36	-0.3	no		ZMYM3	0.47	0.25	no
	GMPR2	0.32	0.18	no		QKI	0.22	0.21	no		PHF21A	0.5	0.43	no
	EXTL1	0.38	0.41	no		COL4A3BP	0.25	0.24	no		SPCS2	-0.35	-0.25	no
	RP11.3L10.3	0.73	0.1	no		RHOC	-0.25	0.02	no		NDUFC2.KCTD14	-0.82	-0.39	no
	AK4	-0.52	-0.22	no		VAV2	-0.28	-0.19	no		LITAF	-0.28	-0.05	no
	MRPS21	0.39	0.13	no		MDM4	0.27	0.27	no		PGAM5	-0.35	-0.3	no
	DDI2	-0.39	-0.02	no		RPL28	-0.22	-0.25	no		RPL24	-0.34	-0.16	no
	ZNF205	0.6	0.16	no		PPP1R16A	-0.3	-0.19	no		SRSF2	-0.31	-0.36	no
	TUBG1	-0.33	-0.35	no		NEK7	0.27	0.22	no		U2AF1L5	-0.53	-0.58	no
	C5orf51	-0.37	-0.2	no		ZNF142	-0.39	0.07	no		MAST4	0.77	0.52	no
	CDIPT	0.31	0.06	no		GMCL1	0.32	0.14	no		ATP13A3	0.31	0.37	no
	RNPC3	0.45	0.12	no		LINC01578	0.47	0.06	no		SNRPGP15	-1.27	-0.6	no
	HSPA5	-0.27	-0.13	no		NUMBL	-0.3	-0.12	no		SERF1B	-0.47	-0.24	no
	ARHGAP11A	-0.3	-0.21	no		TAF1C	-0.31	-0.14	no		TIMM13	-0.55	-0.83	no
	NACAP1	0.42	0.18	no		BLOC1S6	0.26	0.08	no		FAM136A	-0.33	-0.17	no
	ARF3	-0.24	-0.15	no		PHF20L1	0.21	0.03	no		RP11.737O24.3	-0.54	-0.07	no
	POU2F1	-0.51	-0.1	no		GSE1	-0.34	-0.18	no		GON4L	0.49	0.42	no
	PCDHGB6	0.52	0.59	no		NUMA1	-0.27	-0.14	no		PCDHGB6	0.57	0.94	no
	ZNF74	0.37	0.24	no		SENP7	0.34	0.21	no		OXCT1	-0.33	-0.18	no
	SRSF10	-0.3	-0.15	no		SLC16A1	0.19	0.03	no		IBA57	0.59	0.3	no
	SLC25A44	-0.39	-0.09	no		SOCS6	0.21	0.11	no		RPL38	-0.43	-0.28	no
	GLRA2	-1.78	-0.37	no		SMTN	-0.34	-0.3	no		MRPS22	-0.44	-0.18	no
	COL4A1	-0.33	-0.39	no		PXN	-0.26	-0.01	no		AC012146.7	-0.91	-0.78	no
	SLC18B1	-0.3	-0.17	no		RPL7P9	0.28	-0.05	no		GINS2	-0.44	-0.55	no
	HSP90AA1	-0.27	-0.31	no		FXR1	0.2	0.06	no		TOMM22	-0.3	-0.17	no
	TMEM134	0.55	0.08	no		GTF2A1	0.26	0.33	no		SEC14L1	0.39	0.25	no
	KLHL42	-0.42	-0.14	no		PRKG1	0.2	0.35	no		COX5B	-0.44	-0.52	no
	AC113189.5	0.62	0.24	no		TM9SF3	0.24	0.3	no		PATZ1	0.36	-0.02	no
	HNRNPA2B1	-0.22	-0.16	no		PANK3	0.24	0.41	no		BDH1	-0.51	-0.42	no
	MPV17	-0.39	-0.25	no		KATNBL1	0.47	0.31	no		CRELD2	-0.48	-0.67	no
	SEL1L3	-0.45	0.38	no		PHLDA1	0.25	0.05	no		CTD.2313D3.1	3.46	-0.41	no
	SLC6A6	-0.58	0.13	no		CACUL1	0.2	0.27	no		UQCR10	-0.47	-0.49	no
	LAMTOR2	0.36	0.03	no		SEMA4C	-0.28	-0.17	no		MATN2	0.6	0.04	no
	ATP5G2	0.3	0.08	no		AURKAIP1	-0.34	-0.29	no		ZNF236	0.59	0.39	no
	AAMDC	0.79	0.04	no		ATAD5	0.3	0	no		SQLE	-0.29	-0.13	no
	AC074183.3	0.44	0.07	no		ABHD16A	-0.31	-0.1	no		COX5A	-0.4	-0.31	no
	EML1	-0.42	-0.25	no		MT.RNR2	0.29	-0.23	no		RDH11	-0.29	-0.02	no
	BTBD2	0.51	0.2	no		HEXA	-0.25	-0.03	no		TXNP5	-0.61	-0.46	no
	UHMK1	-0.5	0.03	no		MOB4	0.32	0.29	no		RP11.172H24.4	-0.66	-0.55	no
	GEMIN5	-0.29	-0.03	no		SESN2	-0.4	0.05	no		RAB1A	-0.39	-0.12	no
	HSPA4	-0.25	-0.1	no		ARL6IP4	-0.25	-0.34	no		SSR1	-0.32	-0.06	no
	BACE2	-0.24	-0.03	no		NPTXR	-0.42	0.07	no		SLC12A6	0.59	0.62	no
	RPS20P10	0.82	0.43	no		MTG2	-0.29	0.07	no		AMOTL1	0.46	0.22	no
	STAM	-0.27	-0.11	no		C5orf15	0.26	0.34	no		BOLA3P3	-0.89	-0.11	no
	ALG8	-0.3	-0.25	no		KCTD13	-0.46	0.06	no		ATF6B	0.49	0.14	no
	NUP98	-0.29	-0.01	no		C21orf33	-0.25	-0.16	no		ERHP1	-0.52	-0.18	no
	PSME1	0.37	0.1	no		MIER2	-0.31	0	no		HEATR5A	0.45	0.58	no
	PSEN2	-0.33	-0.14	no		WHSC1	-0.23	-0.12	no		PARP14	0.47	0.51	no
	IDH3A	-0.3	-0.05	no		SLC9A3R2	-0.43	-0.37	no		RHOQ	-0.37	-0.13	no
	ANO5	-0.39	-0.31	no		FAU	-0.24	-0.2	no		ZZEF1	0.53	0.3	no
	TGIF1	0.36	0.4	no		DGCR14	-0.32	-0.23	no		EXOSC7	-0.43	-0.33	no
	MKL2	-0.45	-0.1	no		RP11.286H14.4	-0.26	-0.16	no		PRKDC	0.42	0.27	no
	KDM3A	0.31	0.23	no		MTF2	0.28	0.19	no		EXO1	-0.32	-0.13	no
	KSR1	0.63	0.55	no		EIF2A	0.26	0.06	no		TBCK	0.58	0.45	no
	RHOT1	0.35	0.15	no		EIF3E	0.26	0.02	no		PROSER1	0.36	0.4	no
	POLR1D	0.37	0.12	no		IPO8	0.23	0.19	no		LLPH	-0.45	-0.06	no
	DFFA	-0.27	-0.19	no		ATP6V0C	-0.27	-0.2	no		MIR3142HG	0.56	0.46	no
	RAB3B	-1.13	-0.3	no		DEPDC1	0.32	0.28	no		STRAP	-0.3	-0.11	no
	BHLHE40	-0.35	-0.19	no		TEPSIN	-0.4	-0.23	no		ALDH6A1	0.52	0.59	no
	C17orf58	-0.52	-0.04	no		LPGAT1	0.2	0.16	no		C1orf131	-0.45	-0.24	no
	BUB1	-0.33	-0.21	no		GXYLT1	0.27	0.26	no		RP11.175B9.2	2.25	-0.84	no
	HNRNPA0	0.3	0.03	no		NADK2	0.3	0.13	no		AURKAIP1	-0.61	-0.93	no
	NAV1	-0.49	-0.15	no		ASPM	0.24	0.09	no		FAM63A	0.57	0.34	no
	AC019129.1	0.59	0.22	no		PLEKHF2	0.39	0.07	no		KIAA1549L	0.94	0.39	no
	IRS1	0.48	0.46	no		PTPN2	0.34	0.04	no		PROX1	0.87	0.7	no
	STK19	0.56	0.26	no		CRAMP1	-0.39	0	no		GSK3B	0.33	0.41	no
	TANC1	-0.47	0.03	no		RAB10	0.25	0.22	no		PTMA	-0.29	-0.35	no
	CAB39L	-0.47	-0.3	no		POMGNT2	-0.31	-0.16	no		FOXF2	0.44	-0.2	no
	ELL2	-0.44	-0.38	no		CBX2	-0.28	-0.17	no		RPL12P16	0.29	0.09	no
	VDAC1P1	-0.39	-0.23	no		IFITM2	-0.26	-0.1	no		OAS3	0.53	0.12	no
	VCL	-0.39	-0.13	no		MT.ND4	0.29	-0.33	no		AP000347.2	1.51	0.04	no
	MCM7	-0.24	-0.35	no		GIPC3	-0.34	-0.32	no		GNL3	-0.34	0	no
	RGPD1	0.48	0.22	no		EHMT1	-0.21	-0.09	no		RRM2	-0.31	-0.18	no
	TMBIM4	0.43	0.43	no		TMEM161A	-0.31	-0.26	no		DNM1P47	1.2	0.53	no
	RPL22	0.33	0.17	no		SCAP	-0.3	-0.1	no		RBM33	0.47	0.29	no
	CCDC106	0.58	0.15	no		TMEM219	-0.24	-0.07	no		RP13.258O15.1	-1.08	-0.22	no
	HSPD1P1	-0.24	-0.19	no		ACSF3	-0.3	-0.15	no		DHRS13	-0.62	-0.8	no
	MCM6	-0.33	-0.41	no		CYB561	-0.23	-0.02	no		DDHD1	0.45	0.46	no
	RIMKLB	-0.44	-0.17	no		CDK18	-0.32	-0.21	no		FSCN1	-0.49	-1.18	no
	TSPAN5	-0.57	-0.44	no		PHIP	0.28	0.21	no		PIP4K2B	0.34	0.11	no
	SERF2	0.33	-0.07	no		MT.ND4L	0.3	-0.37	no		FAM49B	-0.32	-0.13	no
	WNT10B	-0.46	-0.34	no		STAU2	0.26	0.1	no		KAT6A	0.56	0.61	no
	NAT16	1.31	0.6	no		BNIP3L	0.27	0.18	no		TBC1D22B	0.43	0.41	no
	ZFP91	-0.31	-0.1	no		COMMD4	-0.24	-0.22	no		RPL35	-0.46	-0.68	no
	SSH1	-0.37	-0.2	no		MT.RNR1	0.31	-0.1	no		ARF4	-0.29	-0.12	no
	SRD5A1	-0.44	-0.17	no		ASCC2	-0.29	-0.1	no		AF131215.2	0.76	0.61	no
	PAPOLA	-0.27	-0.14	no		HLTF	0.24	0.18	no		EIF4E2	-0.38	-0.19	no
	KRR1	-0.32	-0.12	no		CHAC1	-0.29	-0.16	no		METTL23	-0.39	-0.2	no
	USP13	-0.35	-0.13	no		LUC7L3	0.24	0	no		MRPS7	-0.35	-0.23	no
	DNM1L	-0.27	-0.2	no		NAT8L	-0.24	0.07	no		COG8	0.42	0.39	no
	SESN1	0.34	0.4	no		XPO1	0.23	0.15	no		REEP6	-0.63	-0.59	no
	SS18	-0.31	-0.05	no		MTX3	0.3	0.38	no		RNF38	0.4	0.41	no
	KCNJ14	1.12	0.5	no		FAM213B	-0.3	-0.23	no		IDS	0.4	0.41	no
	TMEM214	-0.32	-0.2	no		AIDA	0.28	0.22	no		TIGD7	0.69	0.78	no
	RDH11	-0.28	-0.15	no		UBE2W	0.35	0.47	no		HSPA9	-0.27	0	no
	TOMM7	0.39	0.14	no		FAM49B	0.26	0.09	no		MRFAP1	-0.36	-0.25	no
	PPAT	-0.33	-0.25	no		ZNF317	-0.27	0.06	no		SUOX	0.65	0.33	no
	GPSM1	0.47	0.06	no		DDX6	0.19	0.06	no		PABPC1L	0.73	0.33	no
	SNRPN	0.31	0.16	no		GTF3C5	-0.24	-0.08	no		CBX3	-0.39	-0.08	no
	MED17	0.35	0.26	no		LRPAP1	-0.24	-0.1	no		SLC25A29	0.54	0.16	no
	CREB3L2	-0.34	-0.23	no		HNRNPH1	0.18	0.15	no		RP11.111K18.1	-0.39	-0.09	no
	CTD.2184D3.1	0.52	0.31	no		CUEDC1	-0.29	-0.23	no		RELB	-0.7	-0.55	no
	ATP6V0A1	-0.3	-0.27	no		MRPL42	0.34	0.36	no		SNRPE	-0.44	-0.29	no
	DCP2	-0.52	-0.23	no		MPV17L2	-0.41	-0.05	no		NDUFA12	-0.38	-0.11	no
	B4GALT1	-0.38	-0.31	no		C3orf58	0.39	0.45	no		SYAP1	-0.36	-0.23	no
	UGT3A2	-0.38	-0.28	no		C8orf59	0.44	0.01	no		TMEM126A	-0.51	-0.36	no
	ETNK1	-0.33	-0.07	no		PAIP2	0.27	0	no		SETBP1	0.57	0.16	no
	RP3.340B19.2	0.37	0.08	no		MAP3K10	-0.41	-0.23	no		CCDC12	-0.49	-0.69	no
	AMD1	-0.31	-0.19	no		STMN3	-0.27	-0.5	no		ATRX	0.51	0.57	no
	GINS4	-0.3	-0.35	no		RALA	0.26	0.15	no		CALR	-0.34	-0.21	no
	FASTK	0.36	0.17	no		CCPG1	0.28	0.16	no		RP1.273G13.2	-0.54	-0.15	no
	PRRC2C	-0.42	0.04	no		ZNF205	-0.44	-0.27	no		TCF12	0.32	0.52	no
	STAT2	0.45	0.47	no		GPRIN3	0.28	0.25	no		AFF4	0.38	0.52	no
	CYCS	-0.36	-0.1	no		THAP9.AS1	0.31	0.11	no		RP11.111M22.2	1.2	1.18	no
	DCAF8	0.28	0.37	no		NPRL3	-0.34	-0.15	no		SUMO1P3	-0.61	-0.1	no
	CCSAP	-0.37	-0.17	no		SPRYD3	-0.34	-0.24	no		NADSYN1	0.45	0.2	no
	EWSAT1	-1.6	-0.08	no		UTP15	0.26	0.12	no		PCBD1	-0.4	-0.22	no
	CTC.260E6.2	0.46	0.12	no		RIN3	-0.32	-0.18	no		MAGOHB	-0.58	-0.27	no
	CPE	-0.86	-0.58	no		BLOC1S5	0.33	0.08	no		NUP210	0.42	0.11	no
	SLF2	-0.32	-0.1	no		IFRD2	-0.24	-0.08	no		MBTPS1	0.37	0.27	no
	NCSTN	0.23	0.36	no		AC093838.4	-0.29	-0.09	no		PRDM10	0.57	0.47	no
	MFSD3	0.46	0.36	no		CENPT	-0.29	-0.15	no		RGPD1	0.52	0.36	no
	NUP188	-0.3	-0.05	no		NOC3L	0.3	0.15	no		LTB4R	0.79	0.52	no
	CTA.276O3.4	0.96	0.43	no		NR3C1	0.23	0.13	no		TPTE2P1	2.03	1.24	no
	BNIP2	-0.34	-0.08	no		SMOX	-0.39	-0.2	no		GLRX5	-0.48	-0.39	no
	CEP95	0.33	0.15	no		TMED1	-0.3	-0.33	no		SRXN1	-1.34	0.03	no
	BAZ1B	-0.26	-0.1	no		LRIF1	0.34	0.19	no		NDUFB6	-0.49	-0.55	no
	CDK6	-0.41	0.16	no		RGS12	-0.29	-0.3	no		S100A10	-1.2	-0.84	no
	KREMEN1	-0.43	-0.38	no		RB1	0.24	0.15	no		ALYREF	-0.41	-0.75	no
	AGPAT4	-0.49	-0.16	no		BIRC2	0.28	0.23	no		CRAMP1	0.63	0.29	no
	DHFRP1	-0.42	-0.48	no		SMPD4	-0.26	-0.13	no		C20orf24	-0.39	-0.3	no
	ZNF862	0.7	0.4	no		EHMT2	-0.25	-0.15	no		HYPK	1.48	0.61	no
	RPS4XP6	0.37	0.21	no		DNAJB12	-0.27	-0.06	no		DNHD1	0.84	0.5	no
	UQCR11	0.39	0.13	no		PTAR1	0.25	0.45	no		HMGB1P5	-0.3	-0.15	no
	ARHGAP42	-0.41	-0.2	no		MPND	-0.35	-0.19	no		AC005795.1	-0.41	-0.13	no
	ERI1	-0.31	-0.26	no		SHISA5	-0.24	-0.09	no		LRIG2	0.51	0.51	no
	C2orf68	0.46	0.33	no		FASTK	-0.26	-0.16	no		TRIM16L	-0.57	-0.23	no
	EIF4B	0.21	0.19	no		TRIQK	0.3	0.24	no		DMTF1	0.55	0.61	no
	QRICH2	1	0.36	no		ZNF322	0.24	0.04	no		RBPJ	0.34	0.41	no
	RSPO4	-0.36	-0.22	no		SMC6	0.25	-0.02	no		EXT1	0.4	0.26	no
	USP36	-0.3	-0.1	no		EIF4A2	0.23	0.18	no		PCDH7	0.36	0.3	no
	TEAD1	-0.39	-0.05	no		SPATA20	-0.26	-0.16	no		MAST2	0.42	0.27	no
	HSPH1	-0.24	-0.15	no		ZNF627	0.29	-0.01	no		SLC35E2	0.57	0.37	no
	PUS7L	-0.39	-0.06	no		MVK	-0.29	-0.19	no		NRAP	-1.84	-1.22	no
	PDCD4	-0.22	-0.08	no		MBOAT7	-0.23	-0.1	no		GADD45GIP1	-0.56	-0.82	no
	HLX	0.81	1.01	no		NAPRT	-0.42	-0.32	no		ENO1P1	-0.36	-0.07	no
	RPS15AP12	0.45	0.16	no		BAZ1A	0.22	0.17	no		RP13.1032I1.10	-0.94	21.89	no
	ISCU	0.45	0.22	no		ACTR6	0.32	0.1	no		AVEN	-0.62	-0.34	no
	RP11.169K16.8	0.34	0	no		ZMIZ2	-0.28	-0.01	no		NIPBL	0.45	0.47	no
	CHMP1B	0.34	0.23	no		NRAS	0.23	0.26	no		TLCD1	-0.6	-0.38	no
	KAT2A	0.33	0.21	no		SEPT7	0.26	0.1	no		TLN1	0.5	0.09	no
	RAB39A	-0.89	-0.6	no		MLXIP	-0.28	-0.09	no		SMCO4	-0.89	-0.57	no
	CNOT6L	-0.41	-0.12	no		STXBP3	0.36	0.14	no		ARHGAP32	0.5	0.4	no
	GREB1	-0.34	-0.07	no		PTGES3P3	0.41	0.11	no		ARF6	-0.37	-0.26	no
	ITGAV	-0.38	0.17	no		CCP110	0.28	0.03	no		PPA2	-0.42	-0.29	no
	PI4K2B	-0.37	-0.2	no		IFNGR1	0.34	-0.04	no		CPS1	0.75	0.75	no
	ITGA3	0.42	0.86	no		RTN3	0.21	0.06	no		ZNF37BP	0.63	0.39	no
	QSOX1	0.23	0.15	no		HELLS	0.26	0.03	no		TRO	0.49	0.3	no
	KIF2A	-0.33	-0.23	no		PROS1	0.22	0.16	no		SNRPB2	-0.37	-0.2	no
	RPL24	0.46	0.19	no		TMEM9	-0.22	-0.03	no		SNX7	-0.47	-0.36	no
	TM9SF3	-0.28	-0.13	no		MAP1LC3A	-0.35	-0.32	no		TLN2	0.6	0.25	no
	KPNA1	-0.28	-0.14	no		HLA.C	-0.22	0.01	no		NFKBIB	-0.53	-0.51	no
	PRKCA	-0.49	-0.42	no		TBC1D4	0.18	0.19	no		UBE2MP1	-0.39	-0.15	no
	YWHAG	-0.27	-0.13	no		SC5D	0.27	0.15	no		ZNF587B	0.56	0.4	no
	DACT1	2.1	1.36	no		NOC2LP1	-0.31	-0.12	no		C2orf15	3.71	0.87	no
	TMEM14B	0.36	0.04	no		PLK2	0.31	-0.09	no		EIF5A	-0.32	-0.34	no
	RALGPS2	-0.38	-0.2	no		FAM217B	0.23	0.12	no		MAU2	0.46	0.08	no
	FKBP4	-0.23	-0.19	no		FUZ	-0.28	-0.2	no		TULP4	0.43	0.44	no
	ZNF329	0.62	0.34	no		MRPL41	-0.44	-0.35	yes		XBP1	-0.31	-0.15	no
	RP11.796G6.1	0.48	0.26	no		IMPACT	0.27	0.01	no		GALNT5	-0.8	-0.2	no
	SYNJ2BP.COX16	-0.97	-0.07	no		GPRIN1	-0.27	-0.2	no		ATP2B4	0.44	0.29	no
	CBFB	-0.38	-0.23	no		LRFN4	-0.6	-0.18	no		UPP1	-0.46	-0.29	no
	PINK1	0.45	-0.04	no		DHX36	0.21	0.13	no		WDR6	0.42	0.14	no
	PLEKHB2	-0.23	-0.04	no		CTBP2P4	-0.46	0	no		CARNMT1	-0.42	0.33	no
	RP11.120B7.1	0.26	0.14	no		CCDC124	-0.36	-0.25	no		EPC1	0.4	0.48	no
	EPB41	-0.37	-0.19	no		PUS7L	0.28	0.38	no		RPF2	-0.43	-0.16	no
	RALYL	1.33	0.55	no		RP11.737O24.3	0.38	-0.01	no		COL15A1	0.62	0.33	no
	NARFL	0.51	0.38	no		P2RX7	-0.24	-0.04	no		RPL32	-0.28	-0.14	no
	EIF3G	0.32	0.1	no		CLCN2	-0.41	-0.1	no		SORT1	0.28	0.32	no
	RPL30P4	0.58	0.26	no		ARGLU1	0.28	0.2	no		RP11.98J23.2	0.93	0.12	no
	SEPN1	-0.27	-0.39	no		RPS3A	0.27	-0.07	no		NDUFS4	-0.43	-0.22	no
	STARD4	-0.41	-0.21	no		GIGYF1	-0.22	-0.2	no		HADHB	-0.32	0.03	no
	NR6A1	-0.42	-0.1	no		BMT2	0.41	0.11	no		ELP2	0.31	0.35	no
	USP37	-0.4	-0.4	no		TOP2B	0.22	0.06	no		GIGYF1	0.35	-0.1	no
	EFTUD2	-0.25	-0.12	no		EHBP1L1	-0.25	-0.02	no		RPL30P7	-0.83	0.02	no
	RPL15	0.25	0.07	no		CALM2	0.3	0.21	no		PBRM1	0.41	0.36	no
	GHITM	-0.26	-0.14	no		SUMO2	0.3	0.22	no		RPL7P32	0.6	0.01	no
	RPL10	0.27	0.07	no		SIL1	-0.25	-0.06	no		HIKESHI	-0.43	-0.37	no
	TMEM64	-0.36	-0.11	no		AC074183.3	-0.28	-0.21	no		AASS	-0.43	-0.19	no
	ERMP1	-0.37	-0.06	no		TMA16	0.28	0.08	no		ECHDC1	-0.32	-0.09	no
	POM121	-0.36	-0.2	no		CNOT7	0.27	0.12	no		BLMH	-0.29	-0.14	no
	CIR1	0.51	0.17	no		PHB	-0.23	-0.01	no		ZNF687	0.47	0.17	no
	RP11.244O19.1	1.22	0.68	no		NUDT12	0.39	0.09	no		TBC1D5	0.44	0.61	no
	KIAA1715	-0.4	-0.11	no		CIZ1	-0.29	-0.08	no		PPID	-0.36	-0.22	no
	CNPY4	0.45	0.31	no		GTF2IP4	0.2	-0.12	no		COX6A1	-0.34	-0.33	no
	RBL1	-0.38	-0.19	no		CECR5	-0.24	-0.12	no		EMILIN1	-0.71	-0.87	no
	MAPK1IP1L	-0.29	-0.13	no		TMEM222	-0.3	-0.11	no		GSR	-0.31	-0.14	no
	KLHL15	-0.38	0.04	no		NFIL3	0.25	-0.19	no		RP11.395L14.17	-0.5	-0.18	no
	NEDD9	0.49	0.1	no		LGALS1	-0.26	0.04	no		GNG12	0.29	0.51	no
	HOMER1	-0.43	-0.03	no		TWISTNB	0.26	0.43	no		ATP5HP4	-0.51	-0.46	no
	SPATS1	-1	-0.78	no		PSMC3	-0.24	-0.1	no		CISD3	-0.43	-0.63	no
	RPL4P5	0.27	0.11	no		CBX6	-0.24	0.01	no		NEK2	-0.34	-0.19	no
	RNF168	-0.35	-0.13	no		TCEA1	0.34	0.39	no		UBR5	0.47	0.43	no
	LCOR	-0.46	0.02	no		TRIP11	0.26	0.16	no		CEP68	0.46	0.34	no
	UQCRC2	0.26	0.23	no		RYBP	0.23	0.2	no		MTMR2	-0.29	0.07	no
	PCSK1N	1.3	1.03	no		ZNF518A	0.28	0.26	no		KAT6B	0.52	0.54	no
	GTF2IP4	0.3	-0.06	no		SPIN1	0.2	0.08	no		AGPAT2	-0.67	-1.01	no
	TAOK1	-0.43	0.03	no		GRSF1	0.22	0.13	no		FAM3C2	-0.44	0.37	no
	ZNF425	0.72	0.31	no		ZNF638	0.21	-0.01	no		ORC6	-0.34	-0.37	no
	GHR	-0.45	-0.27	no		BRIP1	0.25	-0.02	no		POLE3	-0.29	-0.18	no
	MYO15B	0.95	1.03	no		ASPHD1	-0.41	-0.05	no		EZH1	0.61	0.24	no
	RPL6P27	0.33	0.14	no		ZNF664	0.17	0.02	no		RALGAPA1P1	0.73	0.7	no
	SLC6A17	-0.31	-0.08	no		CEP78	0.25	-0.03	no		ARPC3	-0.43	-0.17	no
	ARL8B	-0.31	-0.18	no		ATXN2L	-0.25	-0.15	no		VAV3	-0.7	-0.38	no
	GNG4	-0.33	-0.55	no		EXOC5	0.26	0.29	no		ZNF549	0.57	0.63	no
	RP13.258O15.1	0.92	0.69	no		ETNK2	-0.34	-0.05	no		RP11.156P1.3	0.48	0.59	no
	ZFPL1	0.44	0.17	no		C11orf24	-0.25	-0.05	no		BANF1	-0.31	-0.37	no
	SHCBP1	-0.36	-0.23	no		HSD17B12	0.28	0.26	no		TRPM7	0.34	0.41	no
	XPO4	-0.38	-0.02	no		CHMP2B	0.35	0.26	no		TIPRL	-0.38	-0.12	no
	CYB561	-0.31	-0.32	no		PEPD	-0.21	-0.23	no		ANKRD9	0.41	-0.27	no
	LINC01420	0.37	0.04	no		VMA21	0.26	0.4	no		GOLGB1	0.51	0.65	no
	DEPDC1	-0.36	-0.24	no		DDX41	-0.27	-0.18	no		TSPAN4	-0.63	-0.81	no
	THEM4	0.39	0.25	no		GPR180	0.26	0.15	no		RBM8B	-0.39	-0.18	no
	CTB.52I2.4	-0.32	-0.12	no		RP11.438J1.1	-0.55	0	no		RPS23P1	2.27	-0.21	no
	PAFAH1B2	-0.32	-0.16	no		CXADR	0.3	0.48	no		ACBD6	-0.37	-0.37	no
	P2RX5	-0.59	-0.34	no		RPL3P7	-0.26	-0.21	no		JAGN1	-0.39	-0.09	no
	LMF1	0.67	0.34	no		CD55	0.28	0.07	no		MRPS9	-0.41	-0.24	no
	NOSIP	0.47	0.14	no		RRP9	-0.32	-0.09	no		MRPS33	-0.4	-0.17	no
	RPN1	-0.23	-0.16	no		TXNDC5	0.22	0.05	no		RP11.468E2.1	0.73	0.31	no
	CEP57	0.3	0.08	no		DNAL4	-0.35	-0.42	no		RPL7	-0.55	-0.18	no
	PDE4DIP	-0.35	-0.39	no		LIG1	-0.22	-0.33	no		FAM58A	-0.59	-0.68	no
	DESI2	-0.33	-0.31	no		IPO7	0.18	0.15	no		COMMD8	-0.48	-0.23	no
	ST7.AS1	2.33	0.35	no		HAGH	-0.3	-0.08	no		HIVEP2	0.59	0.54	no
	TCEB2	0.35	-0.02	no		RNGTT	0.26	0.19	no		PPOX	0.64	0.07	no
	UGT8	-0.33	-0.06	no		SERP1	0.27	0.28	no		SHC4	0.63	0.48	no
	ATXN7	-0.62	-0.08	no		ZBTB33	0.26	0.2	no		FUCA2	-0.28	0	no
	MEGF6	0.58	0.39	no		KLHL29	-0.2	-0.23	no		PQLC3	-0.84	-0.29	no
	NT5DC2	-0.26	-0.33	no		UTP23	0.29	0.15	no		TOM1L2	0.56	0.12	no
	CEP41	-0.39	-0.25	no		RENBP	-0.24	-0.27	no		MND1	-0.48	-0.47	no
	C4orf48	1.19	1.09	no		NSUN5	-0.33	-0.12	no		RNASE4	3.78	0.15	no
	ITCH	-0.31	-0.12	no		LYPLA1	0.26	0.48	no		RP11.466F5.9	2.16	0.25	no
	SIX5	0.58	0.29	no		CARD10	-0.38	-0.18	no		ETHE1	0.41	0.14	no
	RBM26	-0.32	0.05	no		TIA1	0.25	0.31	no		STS	0.47	0.34	no
	DGKI	-0.38	-0.17	no		GYPC	-0.19	-0.19	no		UBE2V1	-0.28	-0.08	no
	ZNF71	0.61	0.16	no		PACSIN3	-0.27	-0.29	no		SRSF8	0.37	0.32	no
	RPS14	0.31	0.03	no		COMMD5	-0.27	-0.15	no		SOCS7	0.48	0.37	no
	TPT1P4	0.3	0.18	no		TEX41	0.24	0.18	no		TMEM260	0.4	0.61	no
	BCL2L2	0.33	0.11	no		POLR2M	0.24	0.2	no		CCNE2	-0.53	-0.3	no
	EXT1	0.27	0.09	no		NUS1	0.24	0.22	no		NME1	-0.32	-0.22	no
	SAMD1	0.32	-0.07	no		MAP3K2	0.26	0.29	no		PTPRK	0.43	0.27	no
	SMAP2	-0.34	-0.17	no		IER3IP1	0.4	0.32	no		UBE2C	-0.36	-0.37	no
	ORC1	-0.38	-0.49	no		THEM6	-0.34	-0.09	no		SHPRH	0.4	0.38	no
	STK11	0.42	0.14	no		CENPF	0.17	0.05	no		EIF4H	-0.27	-0.23	no
	ADIPOR1	-0.26	-0.13	no		SAR1A	0.23	0.12	no		PRIM1	-0.43	-0.19	no
	RPS2P7	0.61	0.22	no		KLHL21	-0.27	-0.05	no		RP11.396O20.2	-0.81	-0.7	no
	GTDC1	-0.66	-0.28	no		TLN1	-0.32	-0.01	no		AK6	-0.52	-0.49	no
	SLK	-0.33	-0.14	no		TMEM30A	0.24	0.21	no		FAM214A	0.51	0.43	no
	LDHA	-0.27	-0.15	no		DBF4	0.27	0.01	no		ZFYVE16	0.35	0.4	no
	ANKRD44	-0.49	-0.17	no		MKNK2	-0.24	-0.18	no		FBXO32	0.6	0.49	no
	PIR	-0.34	-0.57	no		GTPBP1	-0.31	-0.11	no		GPATCH8	0.45	0.47	no
	ENTPD1	-0.24	0.07	no		STAG2	0.21	0.12	no		RP11.63E9.1	0.71	0.6	no
	RP11.393N4.2	0.36	0	no		SMO	-0.3	-0.11	no		POLR2J4.1	-0.55	-0.89	no
	ENSG00000286162	0.97	0.53	no		CCAR2	-0.28	-0.08	no		GPRIN3	0.42	0.31	no
	ACTR1B	0.39	0.11	no		UBQLN4P1	-0.35	-0.15	no		ALPK1	1.13	0.77	no
	ENDOV	0.65	0.37	no		PTPN12	0.24	0.13	no		PA2G4	-0.32	-0.07	no
	RP11.408P14.1	0.3	0.14	no		ZDHHC24	-0.34	0.08	no		TOMM6	-0.27	-0.18	no
	COA1	-0.3	-0.12	no		GSDMD	-0.35	-0.27	no		EEF1A1P9	-0.58	-0.03	no
	RNF138	-0.33	-0.02	no		SKIL	0.31	0.43	no		DDX1	-0.27	-0.02	no
	RP4.592A1.2	-0.31	-0.19	no		NUDT22	-0.39	-0.28	no		OAZ1	-0.38	-0.88	no
	CTD.3065J16.9	0.84	0.43	no		CPNE7	-0.28	-0.19	no		CELSR3	0.51	0.29	no
	PRR14L	-0.35	0	no		ZGRF1	0.31	-0.02	no		ENOPH1	-0.31	-0.19	no
	UBFD1	-0.27	-0.11	no		FAM208A	0.23	0.21	no		SMG9	0.47	0.17	no
	VPS26A	-0.28	-0.14	no		MYDGF	-0.25	-0.1	no		BNC2	0.35	0.28	no
	WDR45	0.41	0.18	no		ERF	-0.27	-0.19	no		KIF13A	0.37	-0.1	no
	PPRC1	-0.31	-0.13	no		PPARD	-0.33	-0.11	no		PRKD3	0.3	0.29	no
	SSR3	-0.25	-0.2	no		MIIP	-0.36	-0.19	no		RP11.1055B8.4	0.97	0.07	no
	VKORC1L1	-0.28	-0.17	no		GGA3	-0.28	0.01	no		QRICH2	1.08	0.47	no
	PUS7	-0.32	-0.1	no		SLC6A8	-0.21	-0.12	no		LONP2	0.32	0.58	no
	GPCPD1	-0.35	-0.06	no		YAP1	0.2	0.2	no		MRPL3	-0.28	-0.05	no
	PPEF1	-0.68	-0.75	no		FBXO11	0.23	0.15	no		ZBTB34	0.32	0.36	no
	IFI27L1	0.6	0.17	no		CERCAM	-0.29	-0.12	no		PHKA2	0.48	0.24	no
	C16orf72	-0.27	-0.28	no		THAP4	-0.26	-0.2	no		SAR1A	-0.3	-0.07	no
	FAM173A	0.8	0.44	no		ZNF28	0.3	0.06	no		CYCS	-0.41	-0.24	no
	PTAR1	-0.53	-0.02	no		ZBED5	0.28	0.13	no		ERCC6	0.48	0.52	no
	TCOF1	-0.3	-0.32	no		ARL5A	0.28	0.43	no		POLR1A	0.45	0.43	no
	UBTF	0.26	0.02	no		FBXO45	0.28	0.3	no		LCOR	0.45	0.48	no
	FGFR1	-0.29	-0.76	no		CEP70	0.35	0.08	no		CUTA	-0.37	-0.5	no
	SSSCA1	0.55	0.16	no		NDUFS1	-0.18	0.11	no		DCUN1D5	-0.41	-0.19	no
	HACL1	0.42	0.54	no		ZFC3H1	0.26	0.12	no		HES6	-0.52	-0.78	no
	MINA	-0.32	-0.19	no		NELFA	-0.31	-0.27	no		ZNF10	0.6	0.23	no
	AHCYL1	-0.27	-0.16	no		MICAL3	-0.28	0.11	no		MTIF3	-0.46	-0.24	no
	CFL2	-0.31	-0.17	no		PRPF31	-0.23	-0.16	no		HGSNAT	0.33	0.31	no
	KIAA1524	-0.34	-0.32	no		TUBB4A	-0.22	-0.27	yes		DCAF6	-0.34	0.04	no
	TMEM205	0.39	0.22	no		PRR14	-0.3	-0.27	no		PHIP	0.48	0.3	no
	ARL5B	-0.39	-0.1	no		ENSG00000284194	-0.39	-0.27	no		CORO7	-0.64	-0.91	no
	NAP1L1	0.29	0.06	no		PLPPR2	-0.27	0	no		RPL3	0.28	0.01	no
	DGKG	-1.47	-0.52	no		KCTD12	0.3	0.26	no		GABPB2	0.5	0.36	no
	FAM91A1	-0.35	0.06	no		GAS2L1	-0.44	-0.17	no		FAM175A	0.68	0.47	no
	SUPT3H	0.49	0.27	no		PGRMC1	0.24	0.05	no		HIGD1AP14	-0.67	0.04	no
	TRNT1	-0.39	-0.24	no		KCTD20	-0.18	0.1	no		PTPMT1	-0.4	-0.32	no
	WIPI2	0.27	0.07	no		TMEM208	-0.28	-0.12	no		STUB1	-0.44	-0.78	no
	CHTOP	0.26	0.04	no		HMGCR	0.17	0.08	no		IFITM3	-0.48	-0.53	no
	TCF20	-0.28	-0.09	no		PRKAA1	0.23	0.36	no		KDELR3	-0.39	-0.23	no
	WBP1	0.53	0.05	no		CENPO	-0.25	-0.13	no		RCN1	-0.36	0.02	no
	PDZRN3	0.59	0.36	no		PNMA6A	-0.34	-0.33	no		LMF2	-0.5	-0.92	no
	CHMP4A	0.79	0.55	no		CAMSAP1	-0.22	0.05	no		GBF1	0.48	0.3	no
	TMEM87B	-0.4	-0.1	no		LDOC1	-0.3	-0.14	no		PCNX4	0.33	0.39	no
	ACAD9	-0.36	-0.3	no		PANX2	-0.38	-0.09	no		SP1	0.4	0.37	no
	PLEKHG2	-0.43	-0.21	no		DPH2	-0.35	-0.05	no		DUBR	0.65	0.81	no
	WDR24	0.51	0.18	no		FOXO1	0.42	0.49	yes		MAPKBP1	0.5	0.18	no
	EIF2A	0.28	0.13	no		PCSK7	-0.31	-0.01	no		MRPS24	-0.34	-0.42	no
	RFNG	0.41	0.24	no		MAGI2.AS3	0.26	0.23	no		ABCD1	-0.51	-0.63	no
	CTDSP1	0.3	0.02	no		CCDC47	0.19	0.13	no		ROBO1	0.39	0.56	no
	ANTXR1	0.38	0.02	no		SDAD1	0.28	0.13	no		KDM3B	0.46	0.4	no
	TPCN1	-0.4	-0.06	no		TSTA3	-0.25	-0.19	no		CYB5A	-0.39	-0.25	no
	SEMA3B	1.18	0.34	no		RAB23	0.33	0.31	no		MECP2	0.33	0.24	no
	MAGT1	-0.27	-0.1	no		MYO1C	-0.3	-0.07	no		NMB	-0.79	-0.72	no
	SUGP2	-0.36	-0.22	no		AEBP1	-0.27	-0.21	no		ZNF772	0.56	0.61	no
	COPE	0.33	0.02	no		USP5	-0.25	-0.02	no		ZNF644	0.36	0.45	no
	CHCHD3	0.33	0.13	no		DOK4	-0.29	-0.06	no		HSPD1P2	-0.62	-0.37	no
	UNC13A	-0.47	0.06	no		SLC35F6	-0.23	-0.08	no		UBE2T	-0.31	-0.29	no
	NUDT5	-0.28	-0.18	no		SLC35A1	0.3	-0.06	no		NAT16	1.23	0.92	no
	SNX30	-0.48	0.08	no		EIF4E	0.35	0.45	no		C1D	-0.81	-0.28	no
	TOPBP1	-0.27	-0.12	no		HSPA13	0.23	0.27	no		DYRK1B	0.67	0.31	no
	ST13P19	0.56	0.32	no		TNKS1BP1	-0.26	-0.02	no		RRP1	-0.39	-0.47	no
	SLC5A6	-0.28	-0.23	no		AEBP2	0.28	0.21	no		FLJ16779	1.63	1.46	no
	SNX25	-0.27	-0.23	no		WEE1	0.23	0.06	no		LONRF1	-0.34	-0.09	no
	CDKL1	-0.81	-0.47	no		TMEM230	0.21	0.05	no		TRRAP	0.5	0.24	no
	PER3	-0.38	-0.34	no		LTBP3	-0.29	-0.22	no		SGSM2	0.41	-0.01	no
	SMARCD2	-0.26	-0.33	no		MT.ATP6	0.32	-0.44	no		PTPRS	0.37	-0.03	no
	ARHGAP31	-0.45	-0.2	no		SUZ12	0.26	0.13	no		PTPRJ	0.39	0.14	no
	ATP7A	-0.34	-0.12	no		LARP1B	0.3	0.06	no		GEMIN7	-0.43	-0.42	no
	RIMS3	-0.48	-0.21	no		TNRC18	-0.27	-0.3	no		ADAMTS13	0.63	0.1	no
	BTF3	0.33	0.13	no		BCL2L12	-0.3	-0.09	no		CDK19	0.46	0.41	no
	MRPS11	0.37	-0.01	no		DYRK1A	0.21	0.16	no		SLC25A32	-0.45	-0.33	no
	ENPP1	-0.46	-0.37	no		ATOH8	-0.29	-0.14	no		COMT	-0.41	-0.62	no
	RP11.288E14.2	0.4	0.22	no		FAM210B	0.19	-0.18	no		TBX3	0.42	0.11	no
	RPL24P2	0.66	0.06	no		ZNF213	-0.39	-0.37	no		DEGS1	-0.35	-0.16	no
	CHRAC1	-0.29	-0.21	no		SNRNP48	0.27	0.02	no		KIF1B	0.44	0.41	no
	NPHP3.ACAD11	1.73	0.4	no		MMP15	-0.31	-0.19	no		YBX1	-0.26	-0.15	no
	SLC25A13	-0.25	0.01	no		SUPT5H	-0.24	-0.04	no		TCEAL4	-0.32	-0.15	no
	TLCD1	-0.5	-0.29	no		MRPS34	-0.23	-0.22	no		CFL2	-0.37	-0.01	no
	TMOD3	-0.34	-0.12	no		CFAP97	0.22	0.21	no		EIF2S2P3	-0.71	-0.18	no
	OSGIN1	-0.35	-0.5	no		ISOC1	0.29	0.08	no		SNW1	-0.32	-0.06	no
	MBNL1	-0.36	-0.07	no		CRAT	-0.37	-0.14	no		SMN2	-0.71	-0.14	no
	HSPA8P5	-0.33	-0.13	no		TBC1D10B	-0.24	-0.11	no		TMEM101	0.46	0.14	no
	FAM69A	-0.6	-0.55	no		C7orf73	0.29	0.06	no		PARP6	0.44	0.26	no
	C21orf33	0.35	0.15	no		GPAM	0.17	-0.22	no		RPL6	-0.34	-0.03	no
	PAM	-0.32	-0.31	no		MBTD1	0.28	0.12	no		SNX29	0.61	0.35	no
	CDR2	-0.38	-0.28	no		MYO9B	-0.22	-0.06	no		NT5C2	0.32	0.45	no
	DDX21	-0.26	-0.04	no		DDX56	-0.23	-0.03	no		SNRNP70	-0.28	-0.4	no
	OSBPL8	-0.38	0.06	no		FBXO28	0.26	0.39	no		PNO1	-0.39	-0.04	no
	CBX7	0.56	0.59	no		DOCK11	0.31	-0.06	no		ONECUT2	0.54	0.55	no
	LINC01057	0.79	0.5	no		C8orf37	0.47	0.22	no		SP3	0.3	0.24	no
	STIM1	-0.3	-0.22	no		PPP1CA	-0.22	-0.14	no		C2orf82	1.83	0.39	no
	JTB	0.31	0.08	no		RCC1L	-0.25	-0.12	no		SVIL	0.52	0.4	no
	RNF166	0.54	0.27	no		PLCB3	-0.24	-0.18	no		LTN1	0.34	0.36	no
	KIF14	-0.37	-0.14	no		CYP51A1	0.25	0.14	no		RP11.416L21.1	3.41	0.3	no
	EIF3H	0.28	0.11	no		AP2A2	-0.22	-0.07	no		LINC00847	0.66	0.49	no
	MAP3K10	0.55	0.42	no		MIA	-0.22	-0.14	no		RASAL2	0.56	0.43	no
	MAF1	0.23	-0.02	no		ATRX	0.23	0.28	no		UBE2I	-0.29	-0.19	no
	POU3F2	1.13	1.08	no		ZFP41	-0.3	-0.12	no		PPP3CC	-0.46	-0.1	no
	CDS2	-0.31	-0.08	no		PLEKHA8	0.23	0.09	no		EPHX1	-0.56	-0.62	no
	SRPRA	-0.26	-0.15	no		TRIP6	-0.24	-0.18	no		KIAA0355	0.55	0.18	no
	FAM35A	-0.3	-0.25	no		ERGIC2	0.26	0.11	no		AFF1	0.45	0.57	no
	RARB	-0.44	-0.06	no		PHLDA2	-0.53	0.09	yes		CTC.360G5.8	1.79	-0.13	no
	ZKSCAN4	0.55	0.23	no		TBC1D23	0.27	0.16	no		PDSS1	-0.42	-0.28	no
	PDLIM2	0.39	-0.07	no		DHX38	-0.26	-0.03	no		RRAGD	-0.37	-0.03	no
	TMEM59	0.3	0.16	no		STK10	-0.25	-0.04	no		CIRBP	0.28	0.02	no
	OBSL1	0.3	0.06	no		ARFIP2	-0.26	-0.03	no		HIVEP1	0.62	0.54	no
	UBE2V2	-0.33	-0.24	no		ARHGAP12	0.24	0.18	no		USMG5	-0.44	-0.23	no
	COL19A1	-0.69	0.07	no		ATL3	0.2	0.24	no		SSR3	-0.34	-0.16	no
	PPTC7	-0.32	0.01	no		TMEM256.PLSCR3	-0.43	0.13	no		MARCH8	0.4	0.29	no
	SLC36A4	-0.44	-0.14	no		OSBPL8	0.23	0.39	no		CHSY3	-0.57	-0.26	no
	REEP5	-0.27	-0.12	no		TOMM20	0.23	0.22	no		ZFHX2	1.29	1.42	no
	AKR1A1	0.33	0.21	no		ELOVL5	0.18	0.12	no		OTUD1	0.65	0.16	no
	ATP6V0E2	0.39	0.36	no		SEC13	-0.23	-0.11	no		PRDX6	-0.29	-0.18	no
	RP4.575N6.2	0.44	0.19	no		RPL3P9	-0.26	-0.23	no		RCAN1	-0.48	-0.3	no
	LOXL2	-0.74	-0.68	no		CLEC16A	-0.27	-0.14	no		NDUFA4	-0.33	-0.01	no
	PGGT1B	-0.41	-0.14	no		RPL35	-0.22	-0.25	no		UBE2E2	-0.4	-0.07	no
	SYNE3	-0.73	-0.63	no		NECAB3	-0.33	-0.13	no		ZNF550	0.59	0.4	no
	FAH	-0.38	-0.23	no		C18orf25	0.24	0.23	no		TMC6	-0.42	-0.68	no
	BRWD3	-0.43	0.19	no		ZDHHC12	-0.38	-0.18	no		ZBTB26	0.57	0.81	no
	FAM98A	-0.29	-0.11	no		DDX60L	0.36	0.53	no		C8orf59	-0.57	-0.33	no
	TMEM245	-0.35	0.03	no		ATL2	0.24	0.17	no		SUMF2	0.35	0.25	no
	CPT1B	0.93	0.45	no		CNOT6L	0.3	0.25	no		CCDC59	-0.42	-0.05	no
	SMCHD1	-0.29	-0.06	no		CREG1	0.28	0.15	no		ZBTB21	0.42	0.46	no
	KDM4B	0.35	0.21	no		KIF18A	0.29	0.04	no		NAA20	-0.3	-0.12	no
	FASN	-0.42	-0.25	no		HDAC10	-0.44	-0.45	no		MTDH	-0.26	0.11	no
	PTPN11	-0.28	-0.15	no		HNRNPUL1	-0.22	-0.17	no		HMBOX1	0.56	0.17	no
	RAP1GDS1	-0.28	-0.22	no		C11orf68	-0.35	-0.18	no		VAMP2	0.47	0.41	no
	AP1G1	-0.28	-0.06	no		UQCC3	-0.47	-0.45	no		SALL2	0.73	0.64	no
	LINC01484	-1.1	-0.06	no		VPS50	0.31	0.14	no		LRRFIP2	-0.34	0.07	no
	CCSER2	-0.42	-0.24	no		IDI1	0.22	0.04	no		FLNB	0.52	0.23	no
	NDRG3	-0.38	-0.21	no		EEF1DP1	-0.21	-0.29	no		RAB9A	-0.42	-0.13	no
	ZNF219	0.76	0.4	no		ZNF559	0.32	0.02	no		MATR3.1	0.4	0.31	no
	SEC24A	-0.39	0.02	no		MZT1	0.41	0.42	no		CCDC115	0.57	0.31	no
	PRSS12	-0.46	-0.36	no		LGALS3	-0.24	0	no		GPX4	-0.39	-0.63	no
	NUP153	-0.26	-0.13	no		PRKCI	0.24	0.22	no		TTN.AS1	0.58	0.67	no
	SETX	-0.33	-0.07	no		MAPK12	-0.25	-0.11	no		CPE	-0.88	-0.65	no
	ZMPSTE24	-0.32	-0.12	no		N4BP2L2	0.24	0.1	no		MTMR3	0.49	0.3	no
	OGDHL	0.4	0.33	no		CHMP6	-0.32	-0.26	no		LAGE3	-0.45	-0.72	no
	ALKBH7	0.67	0.25	no		DMWD	-0.32	-0.15	no		TNRC6B	0.56	0.43	no
	COPB2	-0.23	-0.05	no		ORMDL1	0.32	0.17	no		HMGN1P4	-0.74	-0.19	no
	CPT1A	0.41	0.26	no		IVNS1ABP	0.2	0.04	no		H3F3B	-0.27	-0.29	no
	CELSR1	-0.41	-0.07	no		SH2B1	-0.3	-0.12	no		FAM167A	0.68	0.22	no
	ZNF362	0.34	0.1	no		ASB6	-0.24	0.03	no		RP11.686D22.7	1.15	0.28	no
	PIK3C2A	-0.39	-0.01	no		CAAP1	0.34	0.22	no		GPR37	0.48	0.48	no
	ANAPC1P1	-0.52	0.06	no		CAPN10	-0.39	-0.18	no		MED12L	0.93	0.59	no
	LINC00641	-0.66	-0.04	no		UBE2O	-0.25	-0.02	no		SHROOM4	0.86	0.99	no
	CACUL1	-0.29	-0.07	no		ENSG00000286231	-0.57	-0.08	no		RP11.197N18.2	0.79	0.15	no
	SERTAD1	0.51	0.45	no		RNF13	0.23	0.14	no		MRTO4	-0.35	-0.32	no
	SNRK	-0.32	-0.33	no		RPL8	-0.21	-0.2	no		TECPR2	0.42	0.17	no
	EEF1DP2	0.51	-0.01	no		CES2	-0.3	-0.31	no		IQGAP2	-0.38	-0.28	no
	AFF4	-0.39	0.05	no		ZBTB44	0.31	0.26	no		MRPL23	-0.61	-0.76	no
	UTP4	-0.26	-0.1	no		MITF	0.16	0.14	no		MALSU1	-0.46	-0.31	no
	ST13P6	0.31	0.19	no		SRSF11	0.23	0.28	no		SNX10	-0.51	-0.28	no
	KCTD10	-0.33	-0.13	no		SDF2L1	-0.33	-0.14	no		DTNA	0.36	0.58	no
	FAM20B	-0.25	-0.21	no		C4orf19	0.31	-0.29	no		UBE2E1	-0.35	-0.05	no
	SMC4	-0.23	-0.24	no		PBRM1	0.19	0.07	no		SYNGAP1	0.59	0.37	no
	C19orf48	0.26	0.02	no		PCMTD1	0.35	0.28	no		GDI2	-0.27	0.11	no
	FKBP15	-0.32	-0.06	no		MASTL	0.23	-0.01	no		SOSTDC1	-0.6	-0.45	no
	LIME1	0.98	0.68	no		SLC35A2	-0.27	0.04	no		C1DP1	-0.59	-0.45	no
	EIF3FP3	0.45	0.28	no		TAGLN2P1	-0.32	0.03	no		PIGY	-1.3	0.2	no
	ASPSCR1	0.4	0.09	no		FAM193B	-0.24	-0.14	no		NUS1	-0.32	-0.05	no
	SEC63	-0.29	-0.08	no		MAD2L1	0.26	0.1	no		CSPG4P10	2.54	-2.13	no
	INO80B	0.71	0.36	no		CMTM6	0.22	0.11	no		ENSG00000287725	1.26	1.08	no
	PARD3B	0.83	0.58	no		RCOR3	0.29	0.1	no		NCAPG	-0.32	-0.16	no
	RP11.172H24.4	-0.35	-0.49	no		CXXC1	-0.31	-0.21	no		PPP1R14B	-0.51	-0.8	no
	PDE12	-0.3	0	no		RNPS1P1	-0.22	-0.13	no		PTGES3P1	-0.29	-0.01	no
	TMEM65	-0.36	-0.11	no		PI4K2B	0.29	0.03	no		MFSD12	-0.4	-0.53	no
	METRNL	0.52	0.14	no		NACA2	0.27	-0.01	no		TRPS1	0.43	0.54	no
	LTB4R	0.65	0.5	no		ITM2C	-0.21	-0.05	no		NFXL1	0.46	0.39	no
	PTP4A2	-0.23	-0.1	no		MSL2	0.25	0.04	no		MAD2L1	-0.34	-0.25	no
	TNRC6A	-0.37	-0.19	no		CUL7	-0.27	-0.09	no		FAM120C	0.9	0.17	no
	ATAD2	-0.26	-0.26	no		RALGDS	-0.26	-0.18	no		KIAA0556	0.44	0.11	no
	PITPNM1	0.45	0.31	no		B4GALT7	-0.29	-0.09	no		CHD3	0.34	0.22	no
	RNF7	0.32	0.12	no		SOD3	-0.31	-0.22	no		TNFRSF21	0.41	0.17	no
	MAMDC4	0.76	0.77	no		SLC25A24	0.24	0.12	no		DHRS7B	-0.57	-0.63	no
	CCDC138	-0.41	-0.41	no		BRF1	-0.26	-0.22	no		CDK18	0.42	-0.03	no
	TMEM192	-0.24	-0.08	no		HNRNPH3	0.18	0.1	no		RABGGTB	-0.33	-0.2	no
	PIGQ	0.39	0.16	no		NLGN2	-0.35	-0.11	no		CHD9	0.43	0.57	no
	MGST1	-0.29	-0.25	no		CEP131	-0.38	-0.37	no		LIMA1	-0.35	-0.07	no
	TIGD5	0.41	-0.18	no		MMS22L	0.23	0.05	no		MRPS26	-0.4	-0.47	no
	PCDHA7	0.92	0.63	no		GCC2	0.26	0.2	no		MRPS36	-0.5	-0.29	no
	SUN2	0.26	-0.06	no		UQCRFS1P1	-0.31	-0.17	no		MAPK8IP3	0.56	0.06	no
	IMMP2L	0.44	0.35	no		ZFYVE27	-0.25	-0.04	no		RBL2	0.39	0.51	no
	LINC00680	0.65	0.29	no		SLC39A1	-0.22	-0.26	no		DPYSL3	-0.38	-0.35	no
	TDRP	-0.41	-0.14	no		UBE2E1	0.23	0.27	no		GCN1	0.4	0.16	no
	IL17RD	-0.59	-0.32	no		RP4.785G19.5	-0.46	-0.11	no		COG8.1	-0.45	-0.42	no
	RP11.113I22.1	-0.48	-0.67	no		DEF8	-0.21	-0.07	no		LINC01484	-0.85	0.17	no
	FNIP2	-0.31	0.04	no		SKIV2L	-0.27	0.01	no		CCDC88A	0.38	0.49	no
	CDK5R1	-0.25	-0.07	no		PAGR1	-0.24	-0.28	no		UQCRB	-0.43	-0.14	no
	CPSF6	-0.24	-0.16	no		ELOVL6	0.18	0.05	no		RBX1	-0.33	-0.22	no
	RUNDC3A	0.99	0.53	no		PRKAR1B	-0.3	-0.3	no		RP11.20O24.4	-0.5	-0.13	no
	WWC3	0.36	0.24	no		NUDT21	0.21	0.13	no		FRMD3	0.45	0.91	no
	SP100	0.35	0.25	no		GAS5	0.29	0.12	no		RP11.632C17__A.1	-0.41	0.04	no
	IGF2R	-0.35	-0.01	no		UPF2	0.2	0.02	no		MAN2A2	0.34	0.12	no
	RAP1A	-0.38	-0.36	no		FGFR4	-0.29	-0.21	no		SPTBN1	0.44	0.24	no
	PABPC1P4	0.22	0.09	no		CBSL	-0.4	0.18	no		RREB1	0.42	0.3	no
	ILDR2	-0.34	-0.31	no		SEZ6L2	-0.28	-0.11	no		ERBB2	0.34	-0.13	no
	MTMR9	-0.34	-0.4	no		TSPAN9	-0.25	-0.23	no		WASF4P	0.8	0.71	no
	AP5B1	0.32	0.26	no		MAD2L2	-0.28	-0.02	no		GJA3	0.42	0.1	no
	CCNG2	0.34	0.2	no		UBA2	0.2	0.06	no		EIF1	-0.25	-0.17	no
	KDELR3	-0.32	-0.39	no		LTBP4	-0.35	-0.26	no		CWC15	-0.35	-0.14	no
	TXLNA	-0.25	-0.13	no		TMEM175	-0.41	-0.15	no		MRPS18C	-0.48	-0.22	no
	MEX3B	0.59	0.3	no		ST3GAL2	-0.23	-0.17	no		MIR4435.2HG	-0.42	-0.07	no
	TAX1BP3	0.34	0	no		VPS37C	-0.25	-0.11	no		SMIM20	-0.5	-0.11	no
	NT5C3B	0.3	0.02	no		APBB1	-0.28	-0.17	no		RP11.665C16.8	-0.63	-0.29	no
	ADCY7	-0.35	-0.16	no		VASP	-0.2	0	no		IER5	-0.43	-0.6	no
	SRSF7	0.27	0.04	no		COPS2	0.28	0.25	no		RP11.438B23.2	2.2	0.81	no
	NAPG	-0.34	-0.18	no		FBXW9	-0.36	-0.08	no		GPATCH4	-0.32	-0.11	no
	HSPA13	-0.34	-0.04	no		LSS	-0.26	-0.21	no		SNRNP48	0.36	0.39	no
	GSR	-0.24	-0.24	no		ANP32A	0.21	0.03	no		UCHL3	-0.47	-0.18	no
	MPP2	-0.37	-0.41	no		BRD4	-0.23	-0.11	no		ARPC2	-0.25	-0.15	no
	RABAC1	0.44	0.12	no		GNL1	-0.23	0.07	no		ZC3H6	0.81	0.81	no
	PANK1	0.39	0.36	no		UBA1	-0.23	-0.02	no		PLGRKT	-0.52	-0.53	no
	PITPNA	-0.25	-0.1	no		CCDC58	0.47	0.02	no		PRPF8	0.49	0.35	no
	SLC1A3	-0.55	-0.49	no		USP19	-0.23	-0.13	no		HIGD1A	-0.49	-0.26	no
	OGDH	-0.3	-0.19	no		CDIP1	-0.27	-0.17	no		KDM6B	0.55	0.15	no
	ENSG00000285238	-0.37	-0.11	no		MAN2B2	-0.27	-0.14	no		FLT4	-0.71	-0.92	no
	CCNC	-0.34	-0.22	no		METRN	-0.4	-0.02	no		SNTA1	-0.54	-0.87	no
	HSD17B12	-0.35	0.01	no		PHF3	0.21	-0.02	no		LMNB1	-0.29	-0.22	no
	POLE	-0.35	-0.29	no		EPHA2	-0.28	-0.07	no		ATP5I	-0.45	-0.65	no
	DPY19L4	-0.36	-0.17	no		FOPNL	0.27	0.15	no		DNAJC16	0.48	0.61	no
	CREB5	0.91	0.34	no		PTPA	-0.23	-0.03	no		TRAPPC11	0.32	0.36	no
	GRIK2	0.64	0.47	no		KIF1C	-0.25	-0.02	no		CFAP44	0.68	0.46	no
	RPS28P7	0.81	0.25	no		DCBLD2	0.21	0.16	no		TRIM33	0.34	0.58	no
	MSH6	-0.24	-0.24	no		HNRNPUL2.BSCL2	-0.2	-0.23	no		C14orf169	-0.48	-0.31	no
	RBM12	-0.24	-0.15	no		FTH1P2	0.33	-0.13	no		KIAA0232	0.31	0.48	no
	CNOT1	-0.27	0.08	no		SLC35F5	0.24	0.3	no		AKAP6	0.8	0.67	no
	ZNF3	0.34	0.24	no		SYCP2	0.42	0.19	no		GHITM	-0.27	-0.02	no
	TP53I13	0.44	-0.09	no		ENSG00000287151	0.44	0.19	no		RP11.949J7.8	1.03	0.26	no
	FAM168B	-0.22	-0.14	no		KXD1	-0.23	-0.14	no		SPAST	0.39	0.48	no
	IDI1	-0.25	-0.36	no		PDXK	-0.25	0.02	no		IKBIP	-0.45	-0.21	no
	TAF3	0.36	0.29	no		TLK1	0.25	0.19	no		ZNF16	0.47	0.2	no
	TARS2	0.34	0.19	no		UBE2SP2	-0.29	-0.08	no		TRIM66	0.66	0.41	no
	TSPAN13	-0.48	-0.29	no		TUBG1	-0.26	-0.05	no		ZNF268	0.4	0.43	no
	GFM1	-0.3	0.09	no		CDK1	0.25	0.03	no		DNAJA2	-0.29	0	no
	XBP1	-0.28	-0.22	no		SEC16A	-0.23	0.01	no		SNCA	-0.29	-0.16	no
	METTL2B	-0.38	-0.07	no		SLCO4A1	-0.4	0.01	no		CKMT2.AS1	0.54	0.51	no
	CMPK1	-0.32	-0.24	no		JUP	-0.24	-0.18	no		MIR34A	0.87	0.21	no
	DCTN2	0.27	0.1	no		SSR4	-0.2	-0.1	no		GATA4	-0.6	-0.55	no
	TIGD1	0.64	0.39	no		CSK	-0.24	-0.09	no		FCRLA	-0.7	-0.33	no
	SEMA6C	0.79	0.25	no		MOK	-0.18	-0.07	no		PKD2	0.33	0.43	no
	FAM78A	-0.37	-0.34	no		TBX2	-0.22	-0.13	no		FAR2	-0.3	-0.05	no
	ANK2	-0.36	0.17	no		RAB2A	0.22	0.3	no		PMPCA	-0.32	-0.27	no
	ATP6V1B2	-0.2	-0.1	no		DYNC1LI2	0.18	0.19	no		ZFYVE1	0.44	0.35	no
	DOPEY1	0.53	0.43	no		TRMT10C	0.33	0.2	no		PDE4D	0.42	0.48	no
	LYPLA2	0.26	0.18	no		TSPAN13	0.33	0.09	no		ADORA1	-0.98	-0.98	no
	HYAL1	-1.27	-0.81	no		MGST1	0.26	0.06	no		C12orf75	-0.94	-0.07	no
	ARL6IP5	-0.29	-0.07	no		CAND2	-0.24	-0.11	no		ZBTB40	0.5	0.3	no
	CHKB.CPT1B	0.61	0.5	no		LACTB2	0.29	0.02	no		FAT1	0.94	0.6	no
	NEMP1	-0.28	-0.13	no		HOOK1	0.26	0.18	no		ZNF496	0.38	0.07	no
	GNL3L	-0.31	-0.14	no		WASH6P	-0.28	-0.13	no		RP5.1009N12.1	-0.81	0.11	no
	FER	-0.38	-0.06	no		WASH6P.1	-0.28	-0.13	no		MRPL34	-0.58	-0.37	no
	KLHL8	-0.39	0.03	no		ABL1	-0.27	-0.17	no		YWHAB	-0.25	-0.05	no
	RBM15B	0.22	0	no		ITGA3	-0.37	0.31	no		BMS1P1	0.98	0.88	no
	RFXANK	0.34	-0.04	no		BAG2	0.25	0.19	no		POR	-0.36	-0.62	no
	EIF4E	-0.34	-0.08	no		AC073063.10	0.42	-0.02	no		NEDD8.MDP1	-0.6	-0.09	no
	XRCC2	-0.53	-0.41	no		ACY1	-0.23	-0.19	no		AC026271.5	-0.31	0	no
	MAN1A2	-0.39	-0.01	no		NAGPA	-0.33	-0.17	no		GLUD1	-0.29	0.03	no
	LAMB2	0.29	0.28	no		FAM206A	0.28	-0.04	no		INF2	-0.54	-0.62	no
	GALNT3	-0.36	0.1	no		DPM2	-0.29	-0.07	no		RP11.464D20.2	1.07	-0.19	no
	SEMA3C	-0.43	-0.76	no		SCRN2	-0.32	-0.24	no		GRSF1	-0.27	-0.07	no
	COL18A1	0.5	0.33	no		NUDT18	-0.31	-0.04	no		TSPO	-0.59	-0.99	no
	TTC7A	-0.7	-0.5	no		TIPRL	0.22	0.13	no		ZNF445	0.43	0.43	no
	ENSG00000286169	0.39	0.07	no		TATDN1P1	0.46	0.16	no		RP11.67L2.2	0.95	0.56	no
	GEM	-0.94	-0.89	no		SFPQ	0.19	0.03	no		SOGA1	0.47	0.32	no
	TNS1	-1.28	-1.05	no		NAT14	-0.26	-0.23	no		RAC1	-0.25	-0.15	no
	VARS2	0.3	0.17	no		USP25	0.23	0.07	no		RP11.480A16.1	0.87	0.3	no
	POLA1	-0.29	-0.21	no		ARRDC1	-0.36	-0.16	no		ZBTB44	0.43	0.44	no
	CCND3	-0.27	-0.37	no		SACS	0.2	0.35	no		RPS10.NUDT3	-0.49	-0.2	no
	SNX27	-0.36	-0.17	no		TOR2A	-0.36	-0.18	no		MINA	-0.32	0.04	no
	TTLL4	-0.33	-0.05	no		UBE2D1	0.36	0.47	no		AFG3L2	-0.27	-0.19	no
	P4HA1	-0.28	-0.12	no		G2E3	0.3	0.29	no		CDC42	-0.25	-0.02	no
	GSTCD	-0.34	-0.16	no		SIPA1L3	-0.31	-0.2	no		PRR14L	0.41	0.37	no
	PALM2.AKAP2	-0.32	-0.09	no		NAMPT	0.3	0.31	no		QPRT	-0.35	-0.34	no
	HS1BP3	-0.33	-0.34	no		LMBR1	0.22	0.27	no		ZNF511	-0.46	-0.81	no
	RASGRP3	-0.2	-0.02	no		ZFAND5	0.22	0.16	no		CENPU	-0.36	-0.25	no
	SMIM19	0.44	0.19	no		TFAM	0.25	0.09	no		DIEXF	0.3	0.4	no
	YPEL5	0.32	0.13	no		CREB1	0.21	0.14	no		SDHAF4	-0.8	-0.27	no
	FSD1L	-0.58	0.06	no		SLC38A2	0.19	0.11	no		BOD1L1	0.5	0.49	no
	NDUFA4	0.38	0.07	no		KIAA1468	0.24	0.19	no		BCAP31P2	-0.51	-0.22	no
	RAPGEF5	-0.84	-0.19	no		STK26	0.26	0.1	no		GTF2IP13	0.79	0.08	no
	TARDBP	-0.23	-0.16	no		GOLPH3L	0.24	0.1	no		HOMER3	-0.51	-0.8	no
	ABCA17P	0.83	0.64	no		MIS12	0.28	0	no		TCEA1P2	-0.32	0.08	no
	FBXO28	-0.37	0	no		RSBN1L	0.24	0.19	no		YRDC	-0.37	-0.14	no
	PLEKHA5	-0.25	-0.02	no		RP11.181C21.4	0.28	0.03	no		PAPSS1	0.3	0.33	no
	CELF2	-0.33	-0.01	no		MC1R	-0.37	-0.2	no		PITX1	-0.9	-1.11	no
	ANKIB1	-0.32	0.04	no		QSER1	0.2	0.14	no		DEXI	-0.43	-0.46	no
	CDC27	-0.31	-0.14	no		KBTBD2	0.19	0.07	no		DAD1	-0.31	-0.18	no
	TIMELESS	-0.22	-0.21	no		GNB4	0.21	0.16	no		ZNF91	0.46	0.52	no
	GTF3C4	-0.28	-0.07	no		SLC2A4RG	-0.3	-0.5	yes		C8orf88	-0.76	-0.49	no
	AFMID	0.45	0.14	no		YWHAH	0.21	0.05	no		CETN3	-0.5	-0.22	no
	SNHG19	1.02	0.57	no		IGFBPL1	0.23	-0.27	no		BAGE2	1.47	1.07	no
	CD164	-0.34	-0.03	no		PPP3R1	0.25	0.23	no		RP11.680H20.1	-0.4	-0.18	no
	SLC19A2	-0.3	-0.18	no		KPNA3	0.21	0.2	no		RP11.302I18.1	0.38	0.06	no
	AES	0.24	-0.12	no		HSPBP1	-0.27	-0.27	no		CYB561D1	0.5	0.32	no
	CNKSR3	-0.47	-0.27	no		ANKRD50	0.2	0.26	no		USP19	0.37	0.12	no
	FEN1	-0.23	-0.33	no		SAV1	0.26	0.24	no		AKAP11	0.46	0.51	no
	B3GLCT	-0.33	-0.16	no		ECI1	-0.28	-0.23	no		LYN	-0.33	-0.09	no
	TNFRSF12A	0.51	0.66	no		LANCL1	0.29	0.17	no		MTOR	0.57	0.48	no
	SWAP70	-0.28	-0.15	no		MEF2D	-0.28	-0.03	no		ATN1	0.38	-0.08	no
	ZNF277	0.41	0.28	no		CLK1	0.3	0.25	no		TET3	0.38	0.28	no
	SEMA3F	-1	-0.76	no		TNIP1	-0.25	-0.01	no		PANX2	-0.78	-0.72	no
	PLOD2	-0.32	-0.33	no		WRN	0.24	-0.01	no		CCT5	-0.28	-0.17	no
	IFI30	-0.26	-0.36	no		ERBIN	0.19	0.2	no		NFE2L1	0.34	0.18	no
	PSMA7	-0.22	-0.42	no		IBTK	0.21	0.19	no		GCC2	0.38	0.52	no
	SLC35F2	-0.32	-0.09	no		CAMTA2	-0.33	0.02	no		TET2	0.6	0.59	no
	OSBPL3	-0.35	-0.07	no		TTK	0.31	0.05	no		RP11.274B21.1	2.4	1.51	no
	CYP51A1P2	-0.31	-0.17	no		MIS18BP1	0.27	0.04	no		JAK1	0.41	0.31	no
	PRELID3B	-0.28	-0.11	no		FMNL2	0.2	0.12	no		AC145124.2	1.06	0.74	no
	CDC25B	-0.27	-0.29	no		GOLT1B	0.32	0.47	no		CAB39L	-0.39	-0.13	no
	IL27RA	-0.54	-0.31	no		GJA3	0.22	-0.18	no		PEX10	-0.42	-0.39	no
	GIGYF1	0.33	0.18	no		ADCY3	-0.26	-0.07	no		SUMO3	-0.34	-0.26	no
	MAP2K2	0.3	-0.01	no		RRP12	-0.24	0.02	no		ANKRD50	0.37	0.4	no
	RARG	-0.33	-0.43	no		GHR	0.27	0.04	no		ARL6IP4	-0.37	-0.66	no
	RP11.438J1.1	-0.51	-0.18	no		U2SURP	0.25	0.14	no		KB.1683C8.1	2.41	-1.1	no
	PDP2	-0.35	-0.12	no		GMPPB	-0.25	-0.19	no		RPL35P5	-0.34	-0.53	no
	AP2B1	-0.22	-0.1	no		DPP10	0.29	0.12	no		ZNF717	0.52	0.32	no
	MAGED4	0.4	0.17	no		BRCA2	0.29	0.09	no		LINC00342	1.29	0.79	no
	MUC7	-0.69	0.89	no		STAG3L1	-0.32	-0.18	no		CCNC	-0.41	-0.17	no
	PRDX3	-0.28	-0.21	no		COMMD3.BMI1	-0.44	-2.54	no		C21orf59	-0.43	-0.19	no
	ZBTB5	0.32	0.32	no		NUDCD1	0.23	0.11	no		TRIB3	-0.47	-0.43	no
	MIR4435.2HG	-0.41	-0.14	no		HDAC7	-0.24	-0.07	no		AC019129.1	-0.57	-0.17	no
	MBNL3	-0.47	-0.12	no		FCGRT	-0.23	-0.24	no		PDIA6	-0.29	-0.18	no
	FRK	-0.54	-0.06	no		NEMF	0.26	0.13	no		TBL2	-0.35	-0.27	no
	NPM3	0.31	-0.01	no		RPRD1A	0.2	0.22	no		SRSF9	-0.32	-0.35	no
	CCNE2	-0.41	-0.42	no		PES1	-0.23	-0.02	no		MGAT4A	-0.34	-0.43	no
	LASP1	0.2	0.03	no		OSTC	0.26	0.03	no		RRS1	-0.47	-0.33	no
	SAR1B	-0.32	-0.15	no		PRRG1	0.27	0.08	no		CTNND1	0.36	0.44	no
	EIF5A	-0.2	-0.25	no		SERINC2	-0.33	-0.22	no		BLOC1S5.TXNDC5	0.52	-0.28	no
	AGFG1	-0.3	-0.11	no		EML3	-0.29	-0.12	no		HSPA8	-0.26	-0.02	no
	SESTD1	-0.32	-0.04	no		FBXO30	0.26	0.17	no		RPLP0P6	0.37	-0.03	no
	THYN1	0.48	0.15	no		PAXBP1	0.26	0.12	no		OST4	-0.33	-0.3	no
	SMC5	-0.41	-0.16	no		KCTD9	0.28	0.12	no		NOL12	-0.41	-0.56	no
	WDR4	-0.47	-0.34	no		RP11.372E1.1	-0.32	-0.17	no		NDST1	0.39	0.13	no
	FLVCR1	-0.36	-0.15	no		PIBF1	0.41	0.16	no		LY6E	-0.36	-0.62	no
	WFIKKN1	3.36	1.54	no		TBCB	-0.22	-0.04	no		UBE2G2	0.37	0.28	no
	SAT1	0.32	0.02	no		MCTS1	0.3	0.1	no		SAE1	-0.32	-0.26	no
	LAMP2	-0.25	-0.08	no		RP13.258O15.1	0.61	-0.18	no		FBXL20	0.54	0.5	no
	RAB13	0.32	0.08	no		GAMT	-0.31	-0.16	no		ZNF618	0.51	0.37	no
	NCALD	-0.3	-0.21	no		MFAP2	-0.19	-0.25	no		MYL12A	-0.3	-0.09	no
	GALNT7	-0.29	0.23	no		LCLAT1	0.22	0.22	no		ZNF251	0.35	0.39	no
	GABARAPL1	0.38	0.27	no		TM2D2	0.21	-0.05	no		RP11.343H5.4	-0.67	-0.21	no
	ZNF148	-0.33	0	no		UBE2M	-0.21	0.03	no		PRRC2A	0.37	0.08	no
	JUND	0.41	-0.04	no		CTIF	-0.31	-0.14	no		EIF4E	-0.39	-0.23	no
	FST	-0.51	-1.29	no		DDX18	0.23	0.11	no		GNS	0.24	0.39	no
	ASAH1	-0.19	0.01	no		OXR1	0.21	0.16	no		ASB9	-0.53	-0.13	no
	ARMC1	-0.37	-0.18	no		GLS	0.21	0.24	no		CBWD5	-0.34	-0.11	no
	TRDMT1	-0.45	-0.47	no		YEATS4	0.37	0.01	no		SMAP1	0.37	0.44	no
	CCNI	0.23	0.1	no		MMP14	-0.2	-0.24	no		CDT1	-0.62	-1.15	no
	CASC4	-0.31	-0.11	no		SMARCAD1	0.21	0.15	no		RPS20P10	-0.86	0.18	no
	PPT2	0.3	0.17	no		KNTC1	0.2	-0.03	no		DNTTIP2	-0.31	0.02	no
	EAPP	0.44	0.22	no		PHTF2	0.22	0.38	no		COG5	0.35	0.45	no
	SOCS4	-0.36	-0.07	no		CCNF	-0.24	-0.08	no		COX8A	-0.33	-0.57	no
	KCNJ12	-0.5	-0.55	no		RP11.289I10.2	-0.46	-0.18	no		CCDC34	-0.48	-0.32	no
	H1FX	0.47	-0.08	no		SPPL2A	0.23	0.31	no		PAPOLG	0.42	0.33	no
	EMB	-0.65	-0.43	no		AKAP1	-0.26	-0.12	no		TRIB2	-0.26	-0.14	no
	NDUFS8	0.44	0.02	no		DAAM1	0.18	0.2	no		HOXD1	-0.44	-0.5	no
	TLE4	0.68	0.29	no		SNTA1	-0.29	-0.17	no		BRWD3	0.44	0.7	no
	USP32	-0.27	-0.02	no		HIP1R	-0.28	-0.22	no		PON2	-0.39	0.07	no
	CALCOCO2	0.27	0.19	no		RP11.164J13.1	-0.29	-0.1	no		RIMS2	0.64	0.19	no
	API5	-0.24	-0.11	no		DDOST	-0.21	-0.02	no		DUSP12	-0.36	-0.22	no
	MYO19	-0.28	-0.15	no		HOXB13	-0.29	-0.22	no		PDLIM3	0.43	-0.06	no
	NDUFB5	0.3	0.05	no		C16orf59	-0.36	-0.39	no		RP11.624L12.1	-1.24	-0.26	no
	OTUD1	0.62	0.26	no		BET1	0.37	0.18	no		RP11.291L22.9	0.78	0.48	no
	LINC00518	-0.29	-0.13	no		HMMR	0.3	0.06	no		MRPS10	-0.44	-0.19	no
	SLC9A1	-0.39	-0.3	no		ZNF91	0.27	0.09	no		PABPC1P4	0.29	0.18	no
	SDE2	-0.36	-0.05	no		OCIAD1	0.23	0.05	no		CKS1B	-0.33	-0.34	no
	SEC23A	-0.3	-0.06	no		CIB1	-0.28	-0.18	no		TBC1D3D	0.65	0.11	no
	PARP4	-0.25	0.02	no		TCOF1	-0.26	-0.19	no		DENND5B	0.41	0.65	no
	STK26	-0.29	0	no		GTPBP10	0.29	0.2	no		RSRC1	-0.34	0	no
	PARVA	-0.22	-0.15	no		DNM1	-0.3	-0.13	no		JAG2	-0.64	-0.66	no
	RAD54L2	-0.52	0.05	no		MRPL19	0.24	0.21	no		MLF1	-0.43	-0.08	no
	NAA25	-0.28	-0.04	no		AKT1S1	-0.24	-0.13	no		ZMAT3	0.36	0.3	no
	SNCA	-0.24	-0.14	no		NOL11	0.27	0.06	no		VIMP	-0.4	-0.3	no
	PLCG1	-0.27	-0.16	no		C5orf24	0.25	0.32	no		RBM5	0.36	0.37	no
	TMEM181	-0.27	-0.1	no		SNX4	0.27	0.18	no		FHP1	-0.43	-0.47	no
	GMPPB	-0.36	-0.25	no		LOXL2	-0.41	0.04	no		HDAC5	0.36	-0.14	no
	NCOA3	-0.38	0.13	no		TOMM70	0.23	0.16	no		DERA	-0.34	-0.16	no
	IREB2	-0.34	-0.03	no		FANCM	0.3	0.3	no		SIK2	0.55	0.31	no
	ECM1	-0.71	-0.31	no		ZNF33A	0.25	0.1	no		PPIL1	-0.28	-0.02	no
	ABHD16A	0.3	0.11	no		ABCB5	0.23	0.17	no		TRAPPC9	0.44	0.09	no
	FAM199X	-0.34	-0.03	no		ACTB	-0.16	-0.02	no		MLKL	-0.65	-0.3	no
	CTSC	-0.22	-0.12	no		ST3GAL4	-0.23	-0.26	no		BTBD9	0.44	0.43	no
	KIF21B	-0.4	-0.51	no		GORAB	0.34	0.03	no		SLC23A2	0.4	0.36	no
	F11R	0.27	0.24	no		RARA	-0.28	-0.11	no		ARHGAP21	0.39	0.41	no
	TPM2	0.7	0.75	no		C16orf58	-0.25	-0.18	no		RPS4XP11	-0.34	-0.11	no
	DDX3X	-0.23	-0.03	no		RRP1	-0.24	-0.06	no		LA16c.3G11.7	-0.7	-0.57	no
	FZD2	0.59	0.27	no		RUSC1	-0.26	-0.2	no		ARHGEF12	0.42	0.5	no
	EIF1AX	-0.31	-0.11	no		CHTF8	-0.32	-0.15	no		SLC9A3R1	-0.45	-0.64	no
	ENTPD5	-0.54	-0.33	no		SHMT2	-0.19	-0.09	no		GRAP2	-1.61	-0.43	no
	ACTBP2	-0.42	-0.48	no		COL18A1	-0.32	-0.16	no		PSMB2	-0.27	-0.2	no
	ZMIZ2	0.28	0.32	no		HSD17B11	0.25	0.11	no		POLR2K	-0.35	-0.03	no
	NUP210	-0.31	-0.13	no		OIP5.AS1	0.18	0.03	no		RP11.771F20.1	0.51	-0.09	no
	NDUFB11	0.32	0	no		CUTA	-0.22	-0.29	no		MID1IP1	-0.56	-0.32	no
	GTPBP1	-0.26	-0.21	no		EIF4G1	-0.22	-0.04	no		HPRT1	-0.39	-0.06	no
	PCMT1	-0.25	-0.17	no		TUBGCP2	-0.22	-0.15	no		AC144530.1	-0.58	-0.09	no
	FGFR4	-0.43	-0.43	no		SETDB2	0.25	0.03	no		TNFRSF19	-0.39	0.25	no
	ANKRA2	0.55	0.41	no		XRCC4	0.34	0.01	no		TMEM127	0.31	0.17	no
	PSMD12	-0.28	-0.23	no		SLC30A6	0.21	0.13	no		UGGT1	0.32	0.46	no
	C9orf172	1.39	0.57	no		SH3BP5L	-0.21	-0.09	no		UBE2D3P1	-0.36	0.1	no
	CPM	-0.46	-0.99	no		RP3.395M20.8	-0.28	-0.41	no		OSMR	0.49	0.21	no
	BAG2	-0.28	-0.02	no		RBM7	0.32	0.26	no		SRRD	-0.3	-0.08	no
	TCEA1	-0.36	-0.17	no		SLC45A2	-0.18	0	no		PITPNB	-0.26	-0.07	no
	MYLIP	-0.26	-0.22	no		HPF1	0.4	0.02	no		ZSCAN23	1.61	0.84	no
	PPP3R1	-0.28	-0.17	no		PDCD10	0.29	0.09	no		NUP214	0.53	0.44	no
	KRAS	-0.31	-0.05	no		LRP3	-0.38	-0.43	no		SIGIRR	-0.6	-0.83	no
	MOB1B	-0.39	0	no		MYO18A	-0.28	-0.04	no		GSPT1	-0.25	-0.03	no
	CTD.2192J16.20	0.98	0	no		CHURC1	0.25	0.09	no		EMC7	-0.32	-0.2	no
	FANCI	-0.23	-0.17	no		ZNF574	-0.35	-0.26	no		MRPL42	-0.39	-0.04	no
	PRR22	0.89	0.6	no		HNRNPU	0.19	0.06	no		TRNT1	-0.38	-0.06	no
	GDPD5	-0.39	-0.2	no		MAFG	-0.25	-0.08	no		MID1	0.34	0.33	no
	ABCC2	-0.37	0.31	no		NCKIPSD	-0.32	-0.17	no		RP11.45M22.2	1.42	0.82	no
	APEH	-0.25	-0.13	no		TSEN15	0.26	-0.13	no		SIN3B	0.34	0.09	no
	RAB31	-0.28	-0.24	no		GADD45GIP1	-0.34	-0.15	no		SAT2	-0.34	-0.41	no
	CCDC40	0.78	0.48	no		TXNDC16	0.28	0.02	no		SPRY1	0.55	1.03	no
	ABCD1	-0.44	-0.24	no		CNEP1R1	0.37	0.34	no		ATP5E	-0.38	-0.24	no
	H6PD	0.3	0.28	no		LNP1	0.3	-0.12	no		NUDT4P1	1.06	0.88	no
	HABP4	0.27	0.06	no		ATP6V1A	0.18	0.17	no		FNDC3B	0.39	0.54	no
	ESYT2	-0.26	-0.25	no		APOE	-0.26	-0.31	no		RPL21	-0.29	-0.05	no
	RPS6KA1	-0.3	-0.35	no		ATP13A3	0.2	0.23	no		MAGED2	0.32	0.12	no
	IL17D	0.49	-0.06	no		RAB14	0.22	0.24	no		MED6	-0.34	-0.13	no
	ACTB	-0.22	-0.31	no		VARS2	-0.27	-0.16	no		NPIPB9	3.05	0.09	no
	PKI55	0.67	0.79	no		PFAS	-0.24	0.03	no		POLR3K	-0.42	-0.49	no
	SMG1P1	-0.48	-0.02	no		UQCRC1	-0.24	-0.04	no		KIAA1211	0.49	0.4	no
	C9orf78	0.29	0.06	no		SEPT9	-0.18	-0.1	no		MAP4K5	0.33	0.42	no
	THOC2	-0.28	-0.01	no		MSRB1	-0.28	-0.09	no		PCDH20	0.27	0.39	no
	LMBR1	-0.3	-0.09	no		LYRM2	0.21	0.02	no		TNPO2	0.31	0.11	no
	SIMC1	-0.36	-0.04	no		LRRC45	-0.33	-0.25	no		GTDC1	-0.61	-0.16	no
	BNC2	-0.39	-0.07	no		ARMT1	0.24	0.27	no		RHOT1	0.36	0.32	no
	ZNF207	-0.21	-0.13	no		FGD1	-0.23	-0.29	no		GATAD2B	0.37	0.35	no
	PCDHAC2	-0.68	0.01	no		TBC1D13	-0.28	-0.09	no		YDJC	-0.54	-0.57	no
	GAN	-0.85	-0.26	no		NTRK2	0.39	-0.48	no		KIAA2026	0.46	0.61	no
	EPHB4	0.25	0.06	no		JMY	0.31	0.31	yes		GFM1	-0.29	0.21	no
	NFATC3	-0.26	-0.03	no		SLC45A4	-0.24	-0.18	no		RPS27A	-0.28	-0.08	no
	MFSD11	0.31	0.34	no		PLEKHG2	-0.31	-0.11	no		NCOA3	0.53	0.61	no
	SLC7A5	0.25	0.12	no		RPS6KA1	-0.28	-0.15	no		PFN1	-0.32	-0.4	no
	HARS	-0.25	-0.17	no		ZNF646	-0.3	-0.03	no		NKTR	0.56	0.52	no
	OAT	-0.23	-0.18	no		ANAPC13	0.24	0.17	no		ZSWIM4	0.56	0.53	no
	ZNF521	0.5	0.3	no		RPLP1	-0.23	-0.24	no		GSTP1	-0.37	-0.79	no
	PET100	0.43	0.13	no		SLC35C1	-0.37	-0.02	no		AMER1	0.49	0.38	no
	OFD1	0.47	0.27	no		ZNF564	0.4	-0.13	no		TEX30	-0.45	-0.39	no
	ZNF804A	-0.88	-0.58	no		TSPAN6	0.21	0.07	no		PLCB1	-0.48	-0.36	no
	P2RY1	-0.74	-0.4	no		NPHP4	-0.33	-0.13	no		SEPT3	0.36	0.38	no
	MYL6B	0.27	0.01	no		MCM2	-0.21	-0.25	no		ABCC10	0.41	0.27	no
	PPP2R3A	-0.27	0.1	no		RAPGEF1	-0.24	0.02	no		IPO8	0.33	0.53	no
	MICA	-0.34	-0.18	no		SH2D5	-0.33	0.07	no		GALNT14	-0.38	-0.3	no
	GSDMD	0.44	0.37	no		GMEB2	-0.35	-0.15	no		NARS2	-0.27	-0.05	no
	LAPTM4B	-0.23	-0.23	no		DNAJA3	-0.2	0	no		SGK223	0.41	-0.38	no
	GALNT1	-0.25	-0.11	no		LGALSL	0.32	-0.09	no		BTN3A1	0.39	0.39	no
	ARG2	-0.46	-0.52	no		CHCHD2P9	-0.4	-0.4	no		BOP1	-0.42	-0.75	no
	OST4	0.35	0.03	no		FLOT2	-0.23	-0.13	no		ESPL1	0.42	-0.02	no
	ENO1	-0.2	-0.2	no		POLR3H	-0.23	-0.08	no		SEMA3F	-0.95	-0.95	no
	CCDC71L	0.5	0.29	no		DNAJB14	0.25	0.5	no		RPRD2	0.43	0.49	no
	BICD2	-0.27	-0.19	no		DCXR	-0.23	-0.15	no		SLC43A3	0.85	-0.05	no
	ZNF32	0.44	0.04	no		AASS	0.22	0.05	no		GGH	-0.38	-0.33	no
	QTRT1	0.41	0.37	no		WDR17	0.3	0.08	no		ZNF142	0.51	0.25	no
	DAG1	-0.25	-0.05	no		RPL22L1	0.32	0.04	no		DENND4C	0.47	0.68	no
	PSMD11	-0.22	-0.2	no		COX15	-0.22	0.19	no		NRROS	-0.47	-0.09	no
	EYA1	-1.03	-0.56	no		TNFRSF1A	-0.25	-0.05	no		DDN	-0.45	-0.3	no
	LETM1	-0.25	-0.17	no		TMEM126B	0.34	0.2	no		POLR2E	-0.42	-0.77	no
	FDPS	-0.27	-0.28	no		SNX17	-0.18	-0.03	no		LGALS8	0.39	0.36	no
	MIB1	-0.35	0.1	no		CENPE	0.24	0.04	no		DHRS11	0.53	0.2	no
	ZDHHC20P4	-0.61	-0.25	no		MTX1	-0.22	-0.09	no		RP11.572P18.1	-0.37	-0.16	no
	KATNAL1	-0.46	0.03	no		MARC1	0.2	0.3	no		APAF1	0.37	0.24	no
	PQLC3	-0.71	-0.27	no		RWDD1	0.32	0	no		PNRC1	0.65	0.19	no
	EXOSC5	0.43	0.31	no		MIER1	0.28	0.37	no		FAM89A	-0.43	-0.2	no
	ATG4C	-0.43	-0.34	no		HACD3	0.18	0.08	no		PDE3A	-0.29	-0.21	no
	C16orf13	0.37	0.14	no		CARS	-0.23	0.04	no		MCOLN3	0.69	0.43	no
	MCRIP2	0.53	0.2	no		HNRNPDL	0.23	0.06	no		GRPEL1	-0.3	-0.09	no
	DFNA5	0.49	0.28	no		CNP	-0.2	-0.2	no		AP5B1	0.31	0.11	no
	WWC1	-0.36	-0.11	no		CEP135	0.28	0.05	no		MMADHC	-0.29	-0.16	no
	CCDC92	0.5	0.04	no		ZDBF2	0.25	0.21	no		E2F1	-0.38	-0.71	no
	SLC4A2	-0.24	-0.25	no		CCDC85C	-0.22	-0.1	no		COPA	0.38	0.42	no
	TFRC	-0.23	0.05	no		UHRF1	-0.2	-0.19	no		PEX6	0.44	0.15	no
	ME2	-0.29	-0.02	no		ENSG00000284879	0.29	0.08	no		CHPT1	-0.46	-0.35	no
	S100A6	1.16	1.32	no		MAP2K7	-0.23	-0.16	no		ECM1	-0.71	-0.21	no
	SCML2	-0.36	0.07	no		THOC2	0.19	0.06	no		SAPCD2	-0.35	-0.68	no
	GOLT1B	-0.33	-0.12	no		TOM1L2	-0.32	-0.02	no		PTPRZ1	0.39	0.63	no
	RP11.39C10.1	-0.82	-0.47	no		HPRT1	0.31	0.26	no		ANKRD17	0.48	0.59	no
	CITED2	0.42	0.35	no		TNFAIP1	-0.22	-0.21	no		RP11.371A22.1	0.35	0.09	no
	SPRYD3	-0.41	-0.49	no		SSR3	0.19	0.14	no		WDR76	-0.35	-0.17	no
	TATDN2	-0.26	-0.23	no		MEN1	-0.24	-0.06	no		MPHOSPH10	-0.4	0.11	no
	HCN1	-0.81	-0.6	no		UBLCP1	0.27	0.22	no		RPP30	-0.33	-0.14	no
	SNX15	0.36	0.04	no		DNAAF5	-0.21	-0.2	no		TPMT	-0.33	-0.32	no
	RFWD3	-0.23	-0.12	no		AGO3	0.3	0.23	no		SIDT2	0.65	0.5	no
	ST13P18	0.37	0.21	no		LDB1	-0.24	-0.11	no		TUBB3	-0.39	-0.81	no
	AURKA	-0.27	-0.25	no		HIGD1A	0.3	0.22	no		HMOX2	-0.35	-0.48	no
	ZNF436	0.46	0.29	no		DSCC1	0.3	0.04	no		MEGF6	0.61	-0.06	no
	TMX1	-0.27	-0.18	no		PYURF	0.25	0.09	no		NUP54	-0.34	-0.14	no
	SLC2A1	-0.39	-0.38	no		COMMD10	0.36	0.25	no		USP11	0.33	0.06	no
	ARVCF	0.56	0.4	no		NIPBL	0.19	0.06	no		UAP1	-0.3	-0.04	no
	CFAP36	0.36	0.21	no		TCAF1	0.18	0.09	no		PPM1E	0.66	0.58	no
	PPP2R5E	-0.28	-0.12	no		PNKP	-0.31	-0.16	no		SCARF2	-0.61	-0.78	no
	ZSCAN2	0.54	0.34	no		NUCB2	0.28	-0.07	no		SALL1	0.41	0.55	no
	C6orf223	-1.44	-1.27	no		AGA	0.26	0.16	no		EBNA1BP2	-0.3	-0.24	no
	FAM65A	-0.33	-0.3	no		UBE2G1	0.22	0.24	no		RP11.486O12.2	2.34	0.42	no
	SEC11A	0.26	0.05	no		FAH	-0.24	-0.11	no		RP11.815J4.6	0.57	0.54	no
	C19orf68	0.64	0.28	no		GMFB	0.25	0.58	no		C16orf59	-0.58	-0.8	no
	SPATA13	-0.51	-0.18	no		MRPL12	-0.18	-0.15	no		PLBD2	0.49	0.48	no
	PLEKHJ1	0.29	0.03	no		BDP1	0.21	0.19	no		CHRAC1	-0.34	-0.22	no
	CHM	-0.29	0	no		MICU2	0.34	0.15	no		ZMYND19	-0.35	-0.58	no
	BDH2	0.38	0.31	no		RB1CC1	0.21	0.22	no		SETDB1	0.37	0.38	no
	SPATA7	0.68	0.24	no		SSX2IP	0.29	0.05	no		SMURF2	0.38	0.31	no
	NAB1	-0.29	-0.12	no		SMN1	0.3	0.05	no		GABARAPL2	-0.32	-0.12	no
	GAPVD1	-0.25	0.02	no		TBC1D25	-0.34	-0.17	no		INPP4A	0.45	0.32	no
	SCG3	1.25	0.93	no		FHOD1	-0.3	-0.16	no		AC138035.2	0.85	0.51	no
	COX6A1	0.28	0.08	no		NDUFAF3	-0.22	-0.15	no		KLF16	-0.45	-0.67	no
	PDXK	-0.3	-0.29	no		DNPEP	-0.25	-0.09	no		PSMB1	-0.29	-0.23	no
	C21orf2	0.88	0.28	no		SLC29A4	-0.42	-0.24	no		CYB561	-0.37	-0.39	no
	REL	-0.7	0.34	no		USP22	-0.19	-0.04	no		VBP1	-0.4	-0.14	no
	ZNF185	0.41	0.02	no		ZNF354A	0.34	0.12	no		SNRPC	-0.29	-0.38	no
	RPS15AP38	0.69	0.44	no		ZNF430	0.32	0.04	no		PCF11	0.34	0.39	no
	BRK1	0.26	0.09	no		MRPS10	0.27	0.08	no		ASPM	0.33	0.29	no
	ABCE1	-0.26	-0.05	no		TAOK2	-0.25	-0.03	no		SDHB	-0.34	-0.21	no
	LYST	-0.39	0.06	no		TOLLIP	-0.23	-0.14	no		ZNF518A	0.38	0.41	no
	TAZ	0.4	-0.02	no		NDUFA11	-0.24	-0.22	no		SPC25	-0.47	-0.42	no
	ERGIC3	0.22	0	no		ZNF195	0.27	0.3	no		ELOVL5	-0.25	-0.06	no
	ANKRD40	-0.25	-0.18	no		CCND1	-0.17	-0.16	no		SNRNP27	-0.39	-0.22	no
	CDCA7	-0.23	-0.24	no		HMGXB3	-0.24	0.01	no		RP5.1057J7.1	3.65	-0.11	no
	KIF3B	-0.26	-0.06	no		NDFIP1	0.23	0.08	no		BCAP29	-0.45	-0.1	no
	PPP1R12B	-0.84	0.03	no		IMPAD1	0.18	0.34	no		CUTC	-0.47	-0.39	no
	FAM71F2	2.31	1.73	no		SIRT1	0.27	0	no		C14orf166	-0.3	-0.26	no
	LAT	1.61	-0.41	no		ZC3H4	-0.24	-0.17	no		HSBP1L1	-0.38	-0.31	no
	PAN2	0.39	0.36	no		CCDC186	0.28	0.25	no		FIP1L1	-0.28	0.12	no
	AP000432.1	1.61	0.78	no		ANKRD11	-0.17	-0.03	no		BRI3	-0.36	-0.35	no
	PMS1	-0.41	-0.23	no		CDK11B	-0.25	-0.02	no		PDCD4	-0.26	0.08	no
	KCTD12	-0.44	-0.19	no		POLR2K	0.32	0.12	no		POP5	-0.46	-0.42	no
	FAM210B	0.2	0.1	no		PIAS2	0.26	0.18	no		PSMA7	-0.34	-0.58	no
	SRRM1	-0.22	-0.14	no		UBE2D3	0.24	0.27	no		SRCAP	0.93	0.59	no
	SERBP1	-0.23	-0.03	no		NUTM2B.AS1	0.27	0.13	no		ASXL2	0.47	0.55	no
	NRAP	-1.52	-0.75	no		URM1	-0.2	-0.18	no		NIT2	-0.35	-0.27	no
	AKT1	-0.22	-0.34	no		IPO4	-0.22	0.03	no		CSE1L	-0.24	-0.05	no
[truncated: 24,276 more rows]
