# Supplementary material for: INPP5A phosphatase is a synthetic lethal target in GNAQ and GNA11-mutant melanomas
Source: Nat Cancer. 2024 Jan 17;5(3):481–99. doi: 10.1038/s43018-023-00710-z (PMC10965444; doi:10.1038/s43018-023-00710-z)
Supplement: Supplementary file 24 — Statistical source data. [file 43018_2023_710_MOESM24_ESM.xlsx]

## Sheet: Extended Data Fig. 9
	Extended Data Fig. 9a
		shCtl						shINPP5A#1																		shINPP5A#2
		Day 3						Day 3												Day 45						Day 3												Day 45
		No Dox			+ DOX			No Dox						+ DOX						+ DOX						No DOX						+ DOX						+ DOX
	INPP5A mRNA levels	137.391	86.2661	76.3427	50.3607	85.0796	78.8391	72.7553	79.6521	76.5306	100	95.5869	111.813	12.2995	9.42498	27.5575	15.1249	11.9909	19.4144	78.4294	71.4781	100.986	63.7469	74.8793	73.5834	93.3369	102.828	85.2232	100	107.354	106.412	24.0339	29.0245	35.952	33.5519	22.9578	22.3883	81.2878	67.5474	43.9222	39.2657	65.4196
	Extended Data Fig. 9b
		Percentage Ki67 + cells in tumors
		No DOX			+ DOX
	shCtl	26.33	22.64	26.1093	25.97	17.89
	shINPP5A#1	21.85	23.39	27.98	16.47	14.65	18.89
	shINPP5A#2	26.83	29.83	28.85	16.3	16.79	21.83
	Extended Data Fig. 9c
		IP3 levels in tumors (Relative FC to no DOX)
		shCtl							shINPP5A#1							shINPP5A#2
	No DOX	1	1	1	1	1	1	1	1	1	1	1	1	1	1	1	1	1	1	1	1	1
	+ DOX	0.874357	0.904708	0.904708	1.38979	0.520236	0.47746	0.19912	2.70006	1.03666	1.35041	1.40314	1.57263	1.71123	0.789696	1.82735	2.21405	1.97889	1.67372	3.03295	1.7969	1.75711
	Extended Data Fig. 9d
		IP3 levels in tumors (Relative FC to no DOX)
		shCtl							shINPP5A#1							shINPP5A#2
	No DOX	1	1	1	1	1	1	1	1	1	1	1	1	1	1	1	1	1	1	1	1	1
	+ DOX	0.700294	0.641602	0.90435	2.10171	1.45289	0.937183	0.120309	1.34679	1.01791	1.02144	1.44425	1.3876	1.81022	0.496701	1.53751	1.26431	1.34333	1.11101	1.16421	1.11754	1.44464
	Extended Data Fig. 9f																			Extended Data Fig. 9g
		shCtl							shINPP5A											Days post i.v.	Mean bioluminescence
		+ DOX							No DOX						+ DOX						shCtl + DOX								shINPP5A NO DOX
	INPP5A mRNA levels	104.854	101.458	92.7474	100.351	103.992	87.9799	96.8351	101.176	101.166	92.8651	102.231	88.485	120.041	5.4425	4.14765	27.6874	15.2748		10	3450	2950	3960	3710	2940	2880	3170	2860	4150	3330	3200	4380	4150	3330	3200	4380
																				21	56300	298000	7790	322000	67000	282000	87600	298000	214000	60800	91500	34300	242000	106000	27400	148000
																				31	2130000	657000	652000	1030000	452000	5150000	2080000	1320000	79300	590000	2850000	2970000	3960000	1820000	152000	2770000
																				41	5970000	7910000	3120000	274000	2440000	47000000	62200000	7440000	1600000	4840000	9430000	3290000	64100000	10200000	5230000	21700000
																				51	8880000	16500000	4490000	3450000	6290000	43100000	40400000	38500000	5670000	4290000		7590000	30900000	23100000	11800000	42900000
	Extended Data Fig. 9h
		shgCtl								shINPP5A
		+ DOX								NO DOX												+ DOX
	Bioluminescence at day 21 post injection	56300	298000	7790	322000	67000	282000	87600	298000	34300	58900	66700	166000	242000	106000	27400	148000	214000	60800	172200	91500	80340	93850	139200	175500	200600	351200	44700	45500	241200	48860	299700	173200
	Extended Data Fig. 9i
		shgCtl								shINPP5A
		+ DOX								NO DOX											+ DOX
	Bioluminescence at day 31 post injection	2130000	657000	652000	1030000	452000	5150000	2080000	1320000	79300	590000	2850000	2970000	59900	549000	908000	3960000	1820000	152000	2770000	369400	2116000	424700	983000	2661000	733100	3065000	1477000	3659000	898900	433000	254700
