# Supplementary material for: INPP5A phosphatase is a synthetic lethal target in GNAQ and GNA11-mutant melanomas
Source: Nat Cancer. 2024 Jan 17;5(3):481–99. doi: 10.1038/s43018-023-00710-z (PMC10965444; doi:10.1038/s43018-023-00710-z)
Supplement: Supplementary file 25 — Statistical source data. [file 43018_2023_710_MOESM25_ESM.xlsx]

## Sheet: Extended Data Fig. 10
	Extended Data Fig. 10a											Extended Data Fig. 10b
		HEK293A-Cas9											HEK293A-Cas9
		Parental			GNAQWT			GNAQMut					Parental			GNAQWT			GNAQMut
	IP4 levels	5.806	3.763	7.18933	5.313	4.02275	6.44867	17.118	19.1435	11.509		IP3 levels	5.367	8.11325	10.0427	8.156	5.197	9.11867	10.014	14.3163	12.804
	Extended Data Fig. 10c
	Melanoma cell lines
	GNAQ/11WT								GNAQ/11Mut
	11.3561	14.447	9.32113	6.91746	3.30966	7.18263	23.3188	15.3536	19.2214	10.8529	10.8529	3.11767	16.1245	22.8276	14.9325
	Extended Data Fig. 10d					Extended Data Fig. 10h				Extended Data Fig. 10i
		Celline	IP3 levels	Viability on absence of INPP5A			PDX			Cutaneous melanoma patient biopsies	1_histology area #1	1.01018	Uveal melanoma patient biopsies	1_histology area #1	0.620267
	GNAQ/11WT cell line	92.1	19.2214	0.248827		IP3 levels	UM	CM			1_histology area #2	1.024		2_histology area #1	0.406567
		OMM1	10.8529	0.12928			0.223	0.759			2_histology area #1	1.27		2_histology area #2	0.086253
		MP41	10.8529	0.250215			0.744	0.083			2_histology area #2	2.04676		3_histology area #1	0.585367
		Mel202	3.11767	0.273741			0.185	0.749			3_histology area #1	1.35846		3_histology area #2	0.381533
		OMM2.5	16.1245	0.415			0.362	0.315			4_histology area #1	2.56827		4_histology area #1	0.235218
		MP46	22.8276	0.22275			0.189				4_histology area #2	1.62557		4_histology area #2	0.175286
	GNAQ/11Mut cell line	Uacc62	14.447	0.824917			0.601				5_histology area #1	0.583167		5_histology area #1	0.159159
		A375	9.32113	1.20995							5_histology area #2	0.583167		5_histology area #2	0.194949
		Colo741	6.91746	0.865606							6_histology area #1	0.307115		6_histology area #1	0.432653
		K029ax	3.30966	0.93033							6_histology area #2	0.197755		6_histology area #2	0.263247
		MeWo	7.18263	0.980288							7_histology area #1	0.428996		7_histology area #1	0.390728
		Mel290	15.3536	0.862							8_histology area #1	3.5		7_histology area #2	0.216786
		Mel285	23.3188	0.8125							8_histology area #2	1.39916
